# Supplementary material for: Transcriptomic resources for the medicinal legume Mucuna pruriens: de novo transcriptome assembly, annotation, identification and validation of EST-SSR markers
Source: BMC Genomics. 2017 May 25;18:409. doi: 10.1186/s12864-017-3780-9 (PMC5445377; doi:10.1186/s12864-017-3780-9)
Supplement: Supplementary file 2 — Number of transcripts assigned to Biological, Cellular and Metabolic processes from GO analysis of the annotated transcripts of the Mucuna assembly. (XLSX 249 kb) [file 12864_2017_3780_MOESM2_ESM.xlsx]

## Sheet: Biological Process
rowind	go_id	occurrences	tot_count	description
0	GO:0006351	6.96929	1087	transcription, DNA-dependent
1	GO:0006355	6.86029	1070	regulation of transcription, DNA-dependent
2	GO:0006412	6.5846	1027	translation
3	GO:0005975	4.77656	745	carbohydrate metabolic process
4	GO:0006886	2.59665	405	intracellular protein transport
5	GO:0055085	2.55818	399	transmembrane transport
6	GO:0006457	2.18632	341	protein folding
7	GO:0071555	1.75675	274	cell wall organization
8	GO:0015031	1.75034	273	protein transport
9	GO:0007165	1.62211	253	signal transduction
10	GO:0016192	1.46182	228	vesicle-mediated transport
11	GO:0007264	1.43617	224	small GTPase mediated signal transduction
12	GO:0006979	1.37847	215	response to oxidative stress
13	GO:0045454	1.35924	212	cell redox homeostasis
14	GO:0006511	1.35282	211	ubiquitin-dependent protein catabolic process
15	GO:0006810	1.33359	208	transport
16	GO:0009734	1.2823	200	auxin mediated signaling pathway
17	GO:0007018	1.14766	179	microtubule-based movement
18	GO:0006281	1.12201	175	DNA repair
19	GO:0006629	1.1156	174	lipid metabolic process
20	GO:0016567	1.01943	159	protein ubiquitination
21	GO:0046777	0.897609	140	protein autophosphorylation
22	GO:0007275	0.884786	138	multicellular organismal development
23	GO:0006397	0.871963	136	mRNA processing
24	GO:0006950	0.865551	135	response to stress
25	GO:0006633	0.865551	135	fatty acid biosynthetic process
26	GO:0006096	0.852728	133	glycolysis
27	GO:0006396	0.827082	129	RNA processing
28	GO:0051301	0.814259	127	cell division
29	GO:0048544	0.788613	123	recognition of pollen
30	GO:0006260	0.743733	116	DNA replication
31	GO:0015979	0.743733	116	photosynthesis
32	GO:0009651	0.737321	115	response to salt stress
33	GO:0006952	0.73091	114	defense response
34	GO:0045490	0.711675	111	pectin catabolic process
35	GO:0042744	0.692441	108	hydrogen peroxide catabolic process
36	GO:0030244	0.679618	106	cellulose biosynthetic process
37	GO:0009058	0.673206	105	biosynthetic process
38	GO:0009793	0.666795	104	embryo development ending in seed dormancy
39	GO:0018298	0.666795	104	protein-chromophore linkage
40	GO:0015991	0.666795	104	ATP hydrolysis coupled proton transport
41	GO:0016042	0.666795	104	lipid catabolic process
42	GO:0007049	0.653972	102	cell cycle
43	GO:0035556	0.634737	99	intracellular signal transduction
44	GO:0042742	0.628326	98	defense response to bacterium
45	GO:0009733	0.609091	95	response to auxin stimulus
46	GO:0016579	0.609091	95	protein deubiquitination
47	GO:0006364	0.60268	94	rRNA processing
48	GO:0045893	0.589857	92	positive regulation of transcription, DNA-dependen
49	GO:0046686	0.583446	91	response to cadmium ion
50	GO:0042545	0.583446	91	cell wall modification
51	GO:0030001	0.577034	90	metal ion transport
52	GO:0006486	0.570623	89	protein glycosylation
53	GO:0008643	0.570623	89	carbohydrate transport
54	GO:0007017	0.544977	85	microtubule-based process
55	GO:0009408	0.538565	84	response to heat
56	GO:0006099	0.538565	84	tricarboxylic acid cycle
57	GO:0015986	0.519331	81	ATP synthesis coupled proton transport
58	GO:0000398	0.500096	78	nuclear mRNA splicing, via spliceosome
59	GO:0042254	0.493685	77	ribosome biogenesis
60	GO:0006098	0.47445	74	pentose-phosphate shunt
61	GO:0016226	0.468039	73	iron-sulfur cluster assembly
62	GO:0010228	0.468039	73	vegetative to reproductive phase transition of mer
63	GO:0009737	0.461627	72	response to abscisic acid stimulus
64	GO:0055114	0.455216	71	oxidation-reduction process
65	GO:0009765	0.448804	70	photosynthesis, light harvesting
66	GO:0009611	0.442393	69	response to wounding
67	GO:0006334	0.435981	68	nucleosome assembly
68	GO:0051258	0.42957	67	protein polymerization
69	GO:0006913	0.423158	66	nucleocytoplasmic transport
70	GO:0009409	0.416747	65	response to cold
71	GO:0030154	0.403924	63	cell differentiation
72	GO:0050832	0.397512	62	defense response to fungus
73	GO:0009738	0.397512	62	abscisic acid mediated signaling pathway
74	GO:0009755	0.384689	60	hormone-mediated signaling pathway
75	GO:0009909	0.384689	60	regulation of flower development
76	GO:0009414	0.378278	59	response to water deprivation
77	GO:0006006	0.371866	58	glucose metabolic process
78	GO:0006310	0.365455	57	DNA recombination
79	GO:0007178	0.365455	57	transmembrane receptor protein serine/threonine ki
80	GO:0052889	0.359043	56	9,9'-di-cis-zeta-carotene desaturation to 7,9,7',9
81	GO:0006730	0.352632	55	one-carbon metabolic process
82	GO:0019252	0.352632	55	starch biosynthetic process
83	GO:0009908	0.34622	54	flower development
84	GO:0006352	0.339809	53	transcription initiation, DNA-dependent
85	GO:0007067	0.339809	53	mitosis
86	GO:0008380	0.333397	52	RNA splicing
87	GO:0006887	0.333397	52	exocytosis
88	GO:0006662	0.333397	52	glycerol ether metabolic process
89	GO:0000160	0.326986	51	two-component signal transduction system (phosphor
90	GO:0006888	0.326986	51	ER to Golgi vesicle-mediated transport
91	GO:0051603	0.326986	51	proteolysis involved in cellular protein catabolic
92	GO:0006468	0.326986	51	protein phosphorylation
93	GO:0045892	0.320574	50	negative regulation of transcription, DNA-dependen
94	GO:0048364	0.314163	49	root development
95	GO:0001522	0.307751	48	pseudouridine synthesis
96	GO:0009607	0.307751	48	response to biotic stimulus
97	GO:0015992	0.307751	48	proton transport
98	GO:0010027	0.30134	47	thylakoid membrane organization
99	GO:0031408	0.294929	46	oxylipin biosynthetic process
100	GO:0009873	0.294929	46	ethylene mediated signaling pathway
101	GO:0000226	0.288517	45	microtubule cytoskeleton organization
102	GO:0006520	0.288517	45	cellular amino acid metabolic process
103	GO:0006869	0.288517	45	lipid transport
104	GO:0006075	0.288517	45	(1->3)-beta-D-glucan biosynthetic process
105	GO:0043161	0.288517	45	proteasomal ubiquitin-dependent protein catabolic
106	GO:0006914	0.288517	45	autophagy
107	GO:0006897	0.288517	45	endocytosis
108	GO:0015995	0.282106	44	chlorophyll biosynthetic process
109	GO:0002181	0.282106	44	cytoplasmic translation
110	GO:0045489	0.282106	44	pectin biosynthetic process
111	GO:0030163	0.275694	43	protein catabolic process
112	GO:0008033	0.275694	43	tRNA processing
113	GO:0006606	0.275694	43	protein import into nucleus
114	GO:0006631	0.269283	42	fatty acid metabolic process
115	GO:0008283	0.262871	41	cell proliferation
116	GO:0032012	0.262871	41	regulation of ARF protein signal transduction
117	GO:0042546	0.262871	41	cell wall biogenesis
118	GO:0008152	0.262871	41	metabolic process
119	GO:0006414	0.25646	40	translational elongation
120	GO:0016568	0.25646	40	chromatin modification
121	GO:0016036	0.25646	40	cellular response to phosphate starvation
122	GO:0006446	0.250048	39	regulation of translational initiation
123	GO:0046854	0.250048	39	phosphatidylinositol phosphorylation
124	GO:0048481	0.250048	39	ovule development
125	GO:0006754	0.243637	38	ATP biosynthetic process
126	GO:0005992	0.243637	38	trehalose biosynthetic process
127	GO:0019538	0.243637	38	protein metabolic process
128	GO:0001731	0.243637	38	formation of translation preinitiation complex
129	GO:0006417	0.243637	38	regulation of translation
130	GO:0009853	0.237225	37	photorespiration
131	GO:0009658	0.237225	37	chloroplast organization
132	GO:0016117	0.237225	37	carotenoid biosynthetic process
133	GO:0006813	0.237225	37	potassium ion transport
134	GO:0030245	0.237225	37	cellulose catabolic process
135	GO:0061025	0.237225	37	membrane fusion
136	GO:0046856	0.237225	37	phosphatidylinositol dephosphorylation
137	GO:0009640	0.230814	36	photomorphogenesis
138	GO:0006857	0.230814	36	oligopeptide transport
139	GO:0000027	0.230814	36	ribosomal large subunit assembly
140	GO:0006094	0.230814	36	gluconeogenesis
141	GO:0009664	0.224402	35	plant-type cell wall organization
142	GO:0009813	0.224402	35	flavonoid biosynthetic process
143	GO:0031348	0.224402	35	negative regulation of defense response
144	GO:0006298	0.224402	35	mismatch repair
145	GO:0006108	0.224402	35	malate metabolic process
146	GO:0030036	0.224402	35	actin cytoskeleton organization
147	GO:0010411	0.217991	34	xyloglucan metabolic process
148	GO:0010182	0.217991	34	sugar mediated signaling pathway
149	GO:0008654	0.217991	34	phospholipid biosynthetic process
150	GO:0006541	0.217991	34	glutamine metabolic process
151	GO:0005985	0.217991	34	sucrose metabolic process
152	GO:0007062	0.217991	34	sister chromatid cohesion
153	GO:0007131	0.217991	34	reciprocal meiotic recombination
154	GO:0006289	0.211579	33	nucleotide-excision repair
155	GO:0006367	0.211579	33	transcription initiation from RNA polymerase II pr
156	GO:0019288	0.211579	33	isopentenyl diphosphate biosynthetic process, meva
157	GO:0006636	0.211579	33	unsaturated fatty acid biosynthetic process
158	GO:0019344	0.211579	33	cysteine biosynthetic process
159	GO:0045492	0.211579	33	xylan biosynthetic process
160	GO:0009585	0.211579	33	red, far-red light phototransduction
161	GO:0022900	0.205168	32	electron transport chain
162	GO:0051028	0.205168	32	mRNA transport
163	GO:0009965	0.205168	32	leaf morphogenesis
164	GO:0006970	0.205168	32	response to osmotic stress
165	GO:0009845	0.205168	32	seed germination
166	GO:0042542	0.205168	32	response to hydrogen peroxide
167	GO:0009826	0.205168	32	unidimensional cell growth
168	GO:0009086	0.205168	32	methionine biosynthetic process
169	GO:0006270	0.205168	32	DNA-dependent DNA replication initiation
170	GO:0042773	0.198756	31	ATP synthesis coupled electron transport
171	GO:0042787	0.198756	31	protein ubiquitination involved in ubiquitin-depen
172	GO:0000911	0.198756	31	cytokinesis by cell plate formation
173	GO:0009624	0.198756	31	response to nematode
174	GO:0009867	0.198756	31	jasmonic acid mediated signaling pathway
175	GO:0016049	0.192345	30	cell growth
176	GO:0006032	0.192345	30	chitin catabolic process
177	GO:0010207	0.192345	30	photosystem II assembly
178	GO:0009416	0.192345	30	response to light stimulus
179	GO:0006661	0.192345	30	phosphatidylinositol biosynthetic process
180	GO:0006306	0.192345	30	DNA methylation
181	GO:0006284	0.192345	30	base-excision repair
182	GO:0046274	0.185933	29	lignin catabolic process
183	GO:0006508	0.185933	29	proteolysis
184	GO:0010224	0.185933	29	response to UV-B
185	GO:0007034	0.185933	29	vacuolar transport
186	GO:0016311	0.185933	29	dephosphorylation
187	GO:0009735	0.185933	29	response to cytokinin stimulus
188	GO:0009723	0.179522	28	response to ethylene stimulus
189	GO:0006012	0.179522	28	galactose metabolic process
190	GO:0007015	0.179522	28	actin filament organization
191	GO:0007155	0.179522	28	cell adhesion
192	GO:0019253	0.17311	27	reductive pentose-phosphate cycle
193	GO:0010468	0.17311	27	regulation of gene expression
194	GO:0034314	0.17311	27	Arp2/3 complex-mediated actin nucleation
195	GO:0048193	0.17311	27	Golgi vesicle transport
196	GO:0016485	0.17311	27	protein processing
197	GO:0006487	0.17311	27	protein N-linked glycosylation
198	GO:0006974	0.17311	27	response to DNA damage stimulus
199	GO:0006265	0.17311	27	DNA topological change
200	GO:0006357	0.17311	27	regulation of transcription from RNA polymerase II
201	GO:0048015	0.17311	27	phosphatidylinositol-mediated signaling
202	GO:0015074	0.166699	26	DNA integration
203	GO:0016126	0.166699	26	sterol biosynthetic process
204	GO:0018105	0.166699	26	peptidyl-serine phosphorylation
205	GO:0000165	0.166699	26	MAPK cascade
206	GO:0006241	0.166699	26	CTP biosynthetic process
207	GO:0009555	0.166699	26	pollen development
208	GO:0031047	0.166699	26	gene silencing by RNA
209	GO:0000724	0.166699	26	double-strand break repair via homologous recombin
210	GO:0006904	0.166699	26	vesicle docking involved in exocytosis
211	GO:0009834	0.166699	26	secondary cell wall biogenesis
212	GO:0016998	0.166699	26	cell wall macromolecule catabolic process
213	GO:0006817	0.166699	26	phosphate ion transport
214	GO:0010501	0.166699	26	RNA secondary structure unwinding
215	GO:0009617	0.166699	26	response to bacterium
216	GO:0046470	0.166699	26	phosphatidylcholine metabolic process
217	GO:0010090	0.166699	26	trichome morphogenesis
218	GO:0051726	0.160287	25	regulation of cell cycle
219	GO:0006811	0.160287	25	ion transport
220	GO:0035999	0.160287	25	tetrahydrofolate interconversion
221	GO:0000272	0.160287	25	polysaccharide catabolic process
222	GO:0042538	0.160287	25	hyperosmotic salinity response
223	GO:0007033	0.160287	25	vacuole organization
224	GO:0006556	0.160287	25	S-adenosylmethionine biosynthetic process
225	GO:0006535	0.160287	25	cysteine biosynthetic process from serine
226	GO:0019243	0.160287	25	methylglyoxal catabolic process to D-lactate
227	GO:0009644	0.160287	25	response to high light intensity
228	GO:0010075	0.160287	25	regulation of meristem growth
229	GO:0030042	0.153876	24	actin filament depolymerization
230	GO:0009637	0.153876	24	response to blue light
231	GO:0006207	0.153876	24	'de novo' pyrimidine base biosynthetic process
232	GO:0042138	0.153876	24	meiotic DNA double-strand break formation
233	GO:0009116	0.153876	24	nucleoside metabolic process
234	GO:0006183	0.153876	24	GTP biosynthetic process
235	GO:0005978	0.153876	24	glycogen biosynthetic process
236	GO:0006275	0.153876	24	regulation of DNA replication
237	GO:0009073	0.153876	24	aromatic amino acid family biosynthetic process
238	GO:0006228	0.153876	24	UTP biosynthetic process
239	GO:0009744	0.153876	24	response to sucrose stimulus
240	GO:0008299	0.153876	24	isoprenoid biosynthetic process
241	GO:0009792	0.147464	23	embryo development ending in birth or egg hatching
242	GO:0019509	0.147464	23	L-methionine salvage from methylthioadenosine
243	GO:0000278	0.147464	23	mitotic cell cycle
244	GO:0009231	0.147464	23	riboflavin biosynthetic process
245	GO:0045132	0.147464	23	meiotic chromosome segregation
246	GO:0006635	0.147464	23	fatty acid beta-oxidation
247	GO:0008295	0.147464	23	spermidine biosynthetic process
248	GO:0051567	0.147464	23	histone H3-K9 methylation
249	GO:0045087	0.147464	23	innate immune response
250	GO:0006614	0.147464	23	SRP-dependent cotranslational protein targeting to
251	GO:0006366	0.147464	23	transcription from RNA polymerase II promoter
252	GO:0048366	0.147464	23	leaf development
253	GO:0006470	0.147464	23	protein dephosphorylation
254	GO:0010150	0.147464	23	leaf senescence
255	GO:0006563	0.141053	22	L-serine metabolic process
256	GO:0007010	0.141053	22	cytoskeleton organization
257	GO:0009630	0.141053	22	gravitropism
258	GO:0046168	0.141053	22	glycerol-3-phosphate catabolic process
259	GO:0009926	0.141053	22	auxin polar transport
260	GO:0015743	0.141053	22	malate transport
261	GO:0006465	0.141053	22	signal peptide processing
262	GO:0006546	0.141053	22	glycine catabolic process
263	GO:0016556	0.141053	22	mRNA modification
264	GO:0006526	0.141053	22	arginine biosynthetic process
265	GO:0006890	0.141053	22	retrograde vesicle-mediated transport, Golgi to ER
266	GO:0000023	0.141053	22	maltose metabolic process
267	GO:0008284	0.141053	22	positive regulation of cell proliferation
268	GO:0009902	0.134641	21	chloroplast relocation
269	GO:0006915	0.134641	21	apoptotic process
270	GO:0009560	0.134641	21	embryo sac egg cell differentiation
271	GO:0042026	0.134641	21	protein refolding
272	GO:0006542	0.134641	21	glutamine biosynthetic process
273	GO:0006002	0.134641	21	fructose 6-phosphate metabolic process
274	GO:0000079	0.134641	21	regulation of cyclin-dependent protein kinase acti
275	GO:0030433	0.134641	21	ER-associated protein catabolic process
276	GO:0032502	0.134641	21	developmental process
277	GO:0009742	0.134641	21	brassinosteroid mediated signaling pathway
278	GO:0010413	0.134641	21	glucuronoxylan metabolic process
279	GO:0010218	0.134641	21	response to far red light
280	GO:0045905	0.134641	21	positive regulation of translational termination
281	GO:0045901	0.134641	21	positive regulation of translational elongation
282	GO:0006452	0.134641	21	translational frameshifting
283	GO:0009933	0.134641	21	meristem structural organization
284	GO:0050826	0.134641	21	response to freezing
285	GO:0009690	0.134641	21	cytokinin metabolic process
286	GO:0006544	0.12823	20	glycine metabolic process
287	GO:0006612	0.12823	20	protein targeting to membrane
288	GO:0000413	0.12823	20	protein peptidyl-prolyl isomerization
289	GO:0040008	0.12823	20	regulation of growth
290	GO:0009791	0.12823	20	post-embryonic development
291	GO:0045493	0.12823	20	xylan catabolic process
292	GO:0010540	0.12823	20	basipetal auxin transport
293	GO:0009860	0.12823	20	pollen tube growth
294	GO:0045010	0.12823	20	actin nucleation
295	GO:0006561	0.12823	20	proline biosynthetic process
296	GO:0006796	0.12823	20	phosphate-containing compound metabolic process
297	GO:0010363	0.12823	20	regulation of plant-type hypersensitive response
298	GO:0006464	0.12823	20	cellular protein modification process
299	GO:0006221	0.121818	19	pyrimidine nucleotide biosynthetic process
300	GO:0006865	0.121818	19	amino acid transport
301	GO:0009228	0.121818	19	thiamine biosynthetic process
302	GO:0006506	0.121818	19	GPI anchor biosynthetic process
303	GO:0007186	0.121818	19	G-protein coupled receptor signaling pathway
304	GO:0043085	0.121818	19	positive regulation of catalytic activity
305	GO:0010388	0.121818	19	cullin deneddylation
306	GO:0010311	0.121818	19	lateral root formation
307	GO:0009553	0.121818	19	embryo sac development
308	GO:0051321	0.121818	19	meiotic cell cycle
309	GO:0009862	0.121818	19	systemic acquired resistance, salicylic acid media
310	GO:0019915	0.121818	19	lipid storage
311	GO:0031146	0.121818	19	SCF-dependent proteasomal ubiquitin-dependent prot
312	GO:0009626	0.121818	19	plant-type hypersensitive response
313	GO:0006342	0.121818	19	chromatin silencing
314	GO:0006338	0.121818	19	chromatin remodeling
315	GO:0032482	0.121818	19	Rab protein signal transduction
316	GO:0008360	0.121818	19	regulation of cell shape
317	GO:0000209	0.121818	19	protein polyubiquitination
318	GO:0006081	0.121818	19	cellular aldehyde metabolic process
319	GO:0043687	0.121818	19	post-translational protein modification
320	GO:0009620	0.115407	18	response to fungus
321	GO:0006807	0.115407	18	nitrogen compound metabolic process
322	GO:0015693	0.115407	18	magnesium ion transport
323	GO:0031048	0.115407	18	chromatin silencing by small RNA
324	GO:0009816	0.115407	18	defense response to bacterium, incompatible intera
325	GO:0042147	0.115407	18	retrograde transport, endosome to Golgi
326	GO:0006013	0.115407	18	mannose metabolic process
327	GO:0032147	0.115407	18	activation of protein kinase activity
328	GO:0009944	0.115407	18	polarity specification of adaxial/abaxial axis
329	GO:0035304	0.115407	18	regulation of protein dephosphorylation
330	GO:0010215	0.115407	18	cellulose microfibril organization
331	GO:0007059	0.115407	18	chromosome segregation
332	GO:0006559	0.115407	18	L-phenylalanine catabolic process
333	GO:0006122	0.115407	18	mitochondrial electron transport, ubiquinol to cyt
334	GO:0008340	0.115407	18	determination of adult lifespan
335	GO:0010155	0.115407	18	regulation of proton transport
336	GO:0010162	0.115407	18	seed dormancy process
337	GO:0006097	0.115407	18	glyoxylate cycle
338	GO:0009072	0.115407	18	aromatic amino acid family metabolic process
339	GO:0006891	0.115407	18	intra-Golgi vesicle-mediated transport
340	GO:0010267	0.115407	18	production of ta-siRNAs involved in RNA interferen
341	GO:0006014	0.115407	18	D-ribose metabolic process
342	GO:0016570	0.108995	17	histone modification
343	GO:0048573	0.108995	17	photoperiodism, flowering
344	GO:0051788	0.108995	17	response to misfolded protein
345	GO:0009753	0.108995	17	response to jasmonic acid stimulus
346	GO:0003333	0.108995	17	amino acid transmembrane transport
347	GO:0006368	0.108995	17	transcription elongation from RNA polymerase II pr
348	GO:0006605	0.108995	17	protein targeting
349	GO:2000024	0.108995	17	regulation of leaf development
350	GO:0006537	0.108995	17	glutamate biosynthetic process
351	GO:0001666	0.108995	17	response to hypoxia
352	GO:0009060	0.108995	17	aerobic respiration
353	GO:0006816	0.108995	17	calcium ion transport
354	GO:0009584	0.108995	17	detection of visible light
355	GO:0016032	0.108995	17	viral reproduction
356	GO:0032204	0.102584	16	regulation of telomere maintenance
357	GO:0010119	0.102584	16	regulation of stomatal movement
358	GO:0000387	0.102584	16	spliceosomal snRNP assembly
359	GO:0035428	0.102584	16	hexose transmembrane transport
360	GO:0031123	0.102584	16	RNA 3'-end processing
361	GO:0046323	0.102584	16	glucose import
362	GO:0042981	0.102584	16	regulation of apoptotic process
363	GO:0010332	0.102584	16	response to gamma radiation
364	GO:0043248	0.102584	16	proteasome assembly
365	GO:0000045	0.102584	16	autophagic vacuole assembly
366	GO:0007094	0.102584	16	mitotic cell cycle spindle assembly checkpoint
367	GO:0009911	0.102584	16	positive regulation of flower development
368	GO:0006261	0.102584	16	DNA-dependent DNA replication
369	GO:0006402	0.102584	16	mRNA catabolic process
370	GO:0007218	0.102584	16	neuropeptide signaling pathway
371	GO:0007129	0.102584	16	synapsis
372	GO:0000122	0.102584	16	negative regulation of transcription from RNA poly
373	GO:0031347	0.102584	16	regulation of defense response
374	GO:0043066	0.102584	16	negative regulation of apoptotic process
375	GO:0000103	0.102584	16	sulfate assimilation
376	GO:0006139	0.102584	16	nucleobase-containing compound metabolic process
377	GO:0006312	0.102584	16	mitotic recombination
378	GO:0002119	0.102584	16	nematode larval development
379	GO:0043247	0.102584	16	telomere maintenance in response to DNA damage
380	GO:0009089	0.102584	16	lysine biosynthetic process via diaminopimelate
381	GO:0048359	0.102584	16	mucilage metabolic process involved seed coat deve
382	GO:0009741	0.102584	16	response to brassinosteroid stimulus
383	GO:0042128	0.102584	16	nitrate assimilation
384	GO:0009695	0.0961723	15	jasmonic acid biosynthetic process
385	GO:0000028	0.0961723	15	ribosomal small subunit assembly
386	GO:0006879	0.0961723	15	cellular iron ion homeostasis
387	GO:0006855	0.0961723	15	drug transmembrane transport
388	GO:0040011	0.0961723	15	locomotion
389	GO:0031204	0.0961723	15	posttranslational protein targeting to membrane, t
390	GO:0010072	0.0961723	15	primary shoot apical meristem specification
391	GO:0048367	0.0961723	15	shoot development
392	GO:0044205	0.0961723	15	'de novo' UMP biosynthetic process
393	GO:0080167	0.0961723	15	response to karrikin
394	GO:0040007	0.0961723	15	growth
395	GO:0030091	0.0961723	15	protein repair
396	GO:0009825	0.0961723	15	multidimensional cell growth
397	GO:0016925	0.0961723	15	protein sumoylation
398	GO:0006777	0.0961723	15	Mo-molybdopterin cofactor biosynthetic process
399	GO:0000723	0.0961723	15	telomere maintenance
400	GO:0000394	0.0961723	15	RNA splicing, via endonucleolytic cleavage and lig
401	GO:0015976	0.0961723	15	carbon utilization
402	GO:0010114	0.0961723	15	response to red light
403	GO:0070588	0.0961723	15	calcium ion transmembrane transport
404	GO:0048513	0.0961723	15	organ development
405	GO:0046148	0.0961723	15	pigment biosynthetic process
406	GO:0010214	0.0961723	15	seed coat development
407	GO:0009877	0.0961723	15	nodulation
408	GO:0006623	0.0961723	15	protein targeting to vacuole
409	GO:0006007	0.0961723	15	glucose catabolic process
410	GO:0010118	0.0961723	15	stomatal movement
411	GO:0045899	0.0897609	14	positive regulation of RNA polymerase II transcrip
412	GO:0042793	0.0897609	14	transcription from plastid promoter
413	GO:0001678	0.0897609	14	cellular glucose homeostasis
414	GO:0045116	0.0897609	14	protein neddylation
415	GO:0042023	0.0897609	14	DNA endoreduplication
416	GO:0006536	0.0897609	14	glutamate metabolic process
417	GO:0006972	0.0897609	14	hyperosmotic response
418	GO:0006302	0.0897609	14	double-strand break repair
419	GO:0046654	0.0897609	14	tetrahydrofolate biosynthetic process
420	GO:0006621	0.0897609	14	protein retention in ER lumen
421	GO:0000105	0.0897609	14	histidine biosynthetic process
422	GO:0023014	0.0897609	14	signal transduction by phosphorylation
423	GO:0080001	0.0897609	14	mucilage extrusion from seed coat
424	GO:0035196	0.0897609	14	production of miRNAs involved in gene silencing by
425	GO:0006325	0.0897609	14	chromatin organization
426	GO:0006086	0.0897609	14	acetyl-CoA biosynthetic process from pyruvate
427	GO:0036092	0.0897609	14	phosphatidylinositol-3-phosphate biosynthetic proc
428	GO:0007623	0.0897609	14	circadian rhythm
429	GO:0007205	0.0897609	14	protein kinase C-activating G-protein coupled rece
430	GO:0017006	0.0897609	14	protein-tetrapyrrole linkage
431	GO:0030198	0.0897609	14	extracellular matrix organization
432	GO:0015977	0.0897609	14	carbon fixation
433	GO:0007030	0.0897609	14	Golgi organization
434	GO:0030968	0.0897609	14	endoplasmic reticulum unfolded protein response
435	GO:0043631	0.0897609	14	RNA polyadenylation
436	GO:0032259	0.0833494	13	methylation
437	GO:0006102	0.0833494	13	isocitrate metabolic process
438	GO:0042391	0.0833494	13	regulation of membrane potential
439	GO:0046034	0.0833494	13	ATP metabolic process
440	GO:0010143	0.0833494	13	cutin biosynthetic process
441	GO:0000422	0.0833494	13	mitochondrion degradation
442	GO:0042631	0.0833494	13	cellular response to water deprivation
443	GO:0035194	0.0833494	13	posttranscriptional gene silencing by RNA
444	GO:0019761	0.0833494	13	glucosinolate biosynthetic process
445	GO:0000184	0.0833494	13	nuclear-transcribed mRNA catabolic process, nonsen
446	GO:0010073	0.0833494	13	meristem maintenance
447	GO:0055072	0.0833494	13	iron ion homeostasis
448	GO:0051205	0.0833494	13	protein insertion into membrane
449	GO:0006571	0.0833494	13	tyrosine biosynthetic process
450	GO:0045944	0.0833494	13	positive regulation of transcription from RNA poly
451	GO:0006749	0.0833494	13	glutathione metabolic process
452	GO:0009846	0.0833494	13	pollen germination
453	GO:0044237	0.0833494	13	cellular metabolic process
454	GO:0010051	0.0833494	13	xylem and phloem pattern formation
455	GO:0007020	0.0833494	13	microtubule nucleation
456	GO:0009789	0.0833494	13	positive regulation of abscisic acid mediated sign
457	GO:0006346	0.0833494	13	methylation-dependent chromatin silencing
458	GO:0010105	0.0833494	13	negative regulation of ethylene mediated signaling
459	GO:0031154	0.0833494	13	culmination involved in sorocarp development
460	GO:0009790	0.0833494	13	embryo development
461	GO:0006400	0.0833494	13	tRNA modification
462	GO:0009832	0.0833494	13	plant-type cell wall biogenesis
463	GO:0006790	0.0833494	13	sulfur compound metabolic process
464	GO:0006189	0.0833494	13	'de novo' IMP biosynthetic process
465	GO:0009855	0.0833494	13	determination of bilateral symmetry
466	GO:0016114	0.0833494	13	terpenoid biosynthetic process
467	GO:0009749	0.0833494	13	response to glucose stimulus
468	GO:0048527	0.0833494	13	lateral root development
469	GO:0006597	0.0769379	12	spermine biosynthetic process
470	GO:0043069	0.0769379	12	negative regulation of programmed cell death
471	GO:0009165	0.0769379	12	nucleotide biosynthetic process
472	GO:0045995	0.0769379	12	regulation of embryonic development
473	GO:0009827	0.0769379	12	plant-type cell wall modification
474	GO:0009657	0.0769379	12	plastid organization
475	GO:0050790	0.0769379	12	regulation of catalytic activity
476	GO:0042752	0.0769379	12	regulation of circadian rhythm
477	GO:0040002	0.0769379	12	collagen and cuticulin-based cuticle development
478	GO:0010310	0.0769379	12	regulation of hydrogen peroxide metabolic process
479	GO:0009616	0.0769379	12	virus induced gene silencing
480	GO:0010020	0.0769379	12	chloroplast fission
481	GO:0010014	0.0769379	12	meristem initiation
482	GO:0000902	0.0769379	12	cell morphogenesis
483	GO:0006406	0.0769379	12	mRNA export from nucleus
484	GO:0010025	0.0769379	12	wax biosynthetic process
485	GO:0006555	0.0769379	12	methionine metabolic process
486	GO:0071805	0.0769379	12	potassium ion transmembrane transport
487	GO:0046907	0.0769379	12	intracellular transport
488	GO:0009306	0.0769379	12	protein secretion
489	GO:0006119	0.0769379	12	oxidative phosphorylation
490	GO:0048868	0.0769379	12	pollen tube development
491	GO:0071897	0.0769379	12	DNA biosynthetic process
492	GO:0006995	0.0769379	12	cellular response to nitrogen starvation
493	GO:0009269	0.0769379	12	response to desiccation
494	GO:0050665	0.0769379	12	hydrogen peroxide biosynthetic process
495	GO:0006782	0.0769379	12	protoporphyrinogen IX biosynthetic process
496	GO:0009097	0.0769379	12	isoleucine biosynthetic process
497	GO:0006071	0.0705264	11	glycerol metabolic process
498	GO:0010338	0.0705264	11	leaf formation
499	GO:0048268	0.0705264	11	clathrin coat assembly
500	GO:0051510	0.0705264	11	regulation of unidimensional cell growth
501	GO:0006438	0.0705264	11	valyl-tRNA aminoacylation
502	GO:0006419	0.0705264	11	alanyl-tRNA aminoacylation
503	GO:0006557	0.0705264	11	S-adenosylmethioninamine biosynthetic process
504	GO:0070814	0.0705264	11	hydrogen sulfide biosynthetic process
505	GO:0042127	0.0705264	11	regulation of cell proliferation
506	GO:0006826	0.0705264	11	iron ion transport
507	GO:0006741	0.0705264	11	NADP biosynthetic process
508	GO:0010196	0.0705264	11	nonphotochemical quenching
509	GO:0010345	0.0705264	11	suberin biosynthetic process
510	GO:0051276	0.0705264	11	chromosome organization
511	GO:0009308	0.0705264	11	amine metabolic process
512	GO:0016055	0.0705264	11	Wnt receptor signaling pathway
513	GO:0010152	0.0705264	11	pollen maturation
514	GO:0009788	0.0705264	11	negative regulation of abscisic acid mediated sign
515	GO:0070417	0.0705264	11	cellular response to cold
516	GO:0009423	0.0705264	11	chorismate biosynthetic process
517	GO:0006518	0.0705264	11	peptide metabolic process
518	GO:0048767	0.0705264	11	root hair elongation
519	GO:0000132	0.0705264	11	establishment of mitotic spindle orientation
520	GO:0000281	0.0705264	11	cytokinesis after mitosis
521	GO:0006301	0.0705264	11	postreplication repair
522	GO:0045727	0.0705264	11	positive regulation of translation
523	GO:0051013	0.0705264	11	microtubule severing
524	GO:0009736	0.0705264	11	cytokinin mediated signaling pathway
525	GO:0015780	0.0705264	11	nucleotide-sugar transport
526	GO:0010499	0.0705264	11	proteasomal ubiquitin-independent protein cataboli
527	GO:0006885	0.0705264	11	regulation of pH
528	GO:0000910	0.0705264	11	cytokinesis
529	GO:0009740	0.0705264	11	gibberellic acid mediated signaling pathway
530	GO:0006814	0.0705264	11	sodium ion transport
531	GO:0034976	0.0705264	11	response to endoplasmic reticulum stress
532	GO:0048825	0.0705264	11	cotyledon development
533	GO:0034660	0.0705264	11	ncRNA metabolic process
534	GO:0015996	0.0705264	11	chlorophyll catabolic process
535	GO:0001676	0.0705264	11	long-chain fatty acid metabolic process
536	GO:0008361	0.0705264	11	regulation of cell size
537	GO:0009751	0.0705264	11	response to salicylic acid stimulus
538	GO:0002237	0.0705264	11	response to molecule of bacterial origin
539	GO:0048443	0.0705264	11	stamen development
540	GO:0006429	0.0705264	11	leucyl-tRNA aminoacylation
541	GO:0009910	0.0705264	11	negative regulation of flower development
542	GO:0016573	0.0705264	11	histone acetylation
543	GO:0019752	0.0705264	11	carboxylic acid metabolic process
544	GO:0042335	0.0641149	10	cuticle development
545	GO:0007076	0.0641149	10	mitotic chromosome condensation
546	GO:0035435	0.0641149	10	phosphate ion transmembrane transport
547	GO:0006432	0.0641149	10	phenylalanyl-tRNA aminoacylation
548	GO:0001510	0.0641149	10	RNA methylation
549	GO:0048765	0.0641149	10	root hair cell differentiation
550	GO:0043547	0.0641149	10	positive regulation of GTPase activity
551	GO:0009094	0.0641149	10	L-phenylalanine biosynthetic process
552	GO:0016559	0.0641149	10	peroxisome fission
553	GO:0010200	0.0641149	10	response to chitin
554	GO:0010087	0.0641149	10	phloem or xylem histogenesis
555	GO:0006401	0.0641149	10	RNA catabolic process
556	GO:0009809	0.0641149	10	lignin biosynthetic process
557	GO:0019722	0.0641149	10	calcium-mediated signaling
558	GO:0008219	0.0641149	10	cell death
559	GO:0006471	0.0641149	10	protein ADP-ribosylation
560	GO:0019674	0.0641149	10	NAD metabolic process
561	GO:0042176	0.0641149	10	regulation of protein catabolic process
562	GO:0097054	0.0641149	10	L-glutamate biosynthetic process
563	GO:0032784	0.0641149	10	regulation of transcription elongation, DNA-depend
564	GO:0010103	0.0641149	10	stomatal complex morphogenesis
565	GO:0034220	0.0641149	10	ion transmembrane transport
566	GO:0030148	0.0641149	10	sphingolipid biosynthetic process
567	GO:0006415	0.0641149	10	translational termination
568	GO:0006413	0.0641149	10	translational initiation
569	GO:0009435	0.0641149	10	NAD biosynthetic process
570	GO:0010304	0.0641149	10	PSII associated light-harvesting complex II catabo
571	GO:0006644	0.0641149	10	phospholipid metabolic process
572	GO:0009396	0.0641149	10	folic acid-containing compound biosynthetic proces
573	GO:0010029	0.0641149	10	regulation of seed germination
574	GO:0009405	0.0641149	10	pathogenesis
575	GO:0007267	0.0641149	10	cell-cell signaling
576	GO:0007005	0.0641149	10	mitochondrion organization
577	GO:0043966	0.0641149	10	histone H3 acetylation
578	GO:0051260	0.0641149	10	protein homooligomerization
579	GO:0032957	0.0641149	10	inositol trisphosphate metabolic process
580	GO:0016558	0.0641149	10	protein import into peroxisome matrix
581	GO:0060236	0.0641149	10	regulation of mitotic spindle organization
582	GO:0006878	0.0641149	10	cellular copper ion homeostasis
583	GO:0051453	0.0641149	10	regulation of intracellular pH
584	GO:0006744	0.0641149	10	ubiquinone biosynthetic process
585	GO:0051568	0.0641149	10	histone H3-K4 methylation
586	GO:0051607	0.0641149	10	defense response to virus
587	GO:0006783	0.0641149	10	heme biosynthetic process
588	GO:0009627	0.0641149	10	systemic acquired resistance
589	GO:0010315	0.0641149	10	auxin efflux
590	GO:0009142	0.0577034	9	nucleoside triphosphate biosynthetic process
591	GO:0009850	0.0577034	9	auxin metabolic process
592	GO:0009688	0.0577034	9	abscisic acid biosynthetic process
593	GO:0016310	0.0577034	9	phosphorylation
594	GO:0009411	0.0577034	9	response to UV
595	GO:0009102	0.0577034	9	biotin biosynthetic process
596	GO:0019432	0.0577034	9	triglyceride biosynthetic process
597	GO:0006626	0.0577034	9	protein targeting to mitochondrion
598	GO:0006665	0.0577034	9	sphingolipid metabolic process
599	GO:0006750	0.0577034	9	glutathione biosynthetic process
600	GO:0030488	0.0577034	9	tRNA methylation
601	GO:0009686	0.0577034	9	gibberellin biosynthetic process
602	GO:0006499	0.0577034	9	N-terminal protein myristoylation
603	GO:0016575	0.0577034	9	histone deacetylation
604	GO:0033044	0.0577034	9	regulation of chromosome organization
605	GO:0006850	0.0577034	9	mitochondrial pyruvate transport
606	GO:0016560	0.0577034	9	protein import into peroxisome matrix, docking
607	GO:0006268	0.0577034	9	DNA unwinding involved in replication
608	GO:0015937	0.0577034	9	coenzyme A biosynthetic process
609	GO:0006430	0.0577034	9	lysyl-tRNA aminoacylation
610	GO:0009099	0.0577034	9	valine biosynthetic process
611	GO:0006177	0.0577034	9	GMP biosynthetic process
612	GO:0070301	0.0577034	9	cellular response to hydrogen peroxide
613	GO:0043622	0.0577034	9	cortical microtubule organization
614	GO:0006418	0.0577034	9	tRNA aminoacylation for protein translation
615	GO:0007035	0.0577034	9	vacuolar acidification
616	GO:0006515	0.0577034	9	misfolded or incompletely synthesized protein cata
617	GO:0044030	0.0577034	9	regulation of DNA methylation
618	GO:0000302	0.0577034	9	response to reactive oxygen species
619	GO:0009245	0.0577034	9	lipid A biosynthetic process
620	GO:0009750	0.0577034	9	response to fructose stimulus
621	GO:0006069	0.0577034	9	ethanol oxidation
622	GO:0035434	0.0577034	9	copper ion transmembrane transport
623	GO:0030435	0.0577034	9	sporulation resulting in formation of a cellular s
624	GO:0042493	0.0577034	9	response to drug
625	GO:0006428	0.0577034	9	isoleucyl-tRNA aminoacylation
626	GO:0009697	0.0577034	9	salicylic acid biosynthetic process
627	GO:0016246	0.0577034	9	RNA interference
628	GO:0010050	0.0577034	9	vegetative phase change
629	GO:0009960	0.0577034	9	endosperm development
630	GO:0017004	0.0577034	9	cytochrome complex assembly
631	GO:0000462	0.0577034	9	maturation of SSU-rRNA from tricistronic rRNA tran
632	GO:0009800	0.0577034	9	cinnamic acid biosynthetic process
633	GO:0015706	0.0577034	9	nitrate transport
634	GO:0006378	0.0577034	9	mRNA polyadenylation
635	GO:0006729	0.0577034	9	tetrahydrobiopterin biosynthetic process
636	GO:0006833	0.0577034	9	water transport
637	GO:0071281	0.0577034	9	cellular response to iron ion
638	GO:0010264	0.0577034	9	myo-inositol hexakisphosphate biosynthetic process
639	GO:0009638	0.0577034	9	phototropism
640	GO:0019375	0.0577034	9	galactolipid biosynthetic process
641	GO:0010305	0.0577034	9	leaf vascular tissue pattern formation
642	GO:0019646	0.0577034	9	aerobic electron transport chain
643	GO:0050821	0.0512919	8	protein stabilization
644	GO:0006694	0.0512919	8	steroid biosynthetic process
645	GO:0016571	0.0512919	8	histone methylation
646	GO:0009615	0.0512919	8	response to virus
647	GO:0010154	0.0512919	8	fruit development
648	GO:0031647	0.0512919	8	regulation of protein stability
649	GO:2000028	0.0512919	8	regulation of photoperiodism, flowering
650	GO:0009399	0.0512919	8	nitrogen fixation
651	GO:0009861	0.0512919	8	jasmonic acid and ethylene-dependent systemic resi
652	GO:0032436	0.0512919	8	positive regulation of proteasomal ubiquitin-depen
653	GO:0051103	0.0512919	8	DNA ligation involved in DNA repair
654	GO:0010286	0.0512919	8	heat acclimation
655	GO:0007188	0.0512919	8	adenylate cyclase-modulating G-protein coupled rec
656	GO:0017148	0.0512919	8	negative regulation of translation
657	GO:0048280	0.0512919	8	vesicle fusion with Golgi apparatus
658	GO:0006426	0.0512919	8	glycyl-tRNA aminoacylation
659	GO:0051225	0.0512919	8	spindle assembly
660	GO:0006479	0.0512919	8	protein methylation
661	GO:0006625	0.0512919	8	protein targeting to peroxisome
662	GO:0009432	0.0512919	8	SOS response
663	GO:0048451	0.0512919	8	petal formation
664	GO:0009772	0.0512919	8	photosynthetic electron transport in photosystem I
665	GO:0006655	0.0512919	8	phosphatidylglycerol biosynthetic process
666	GO:0006353	0.0512919	8	transcription termination, DNA-dependent
667	GO:0016255	0.0512919	8	attachment of GPI anchor to protein
668	GO:0032880	0.0512919	8	regulation of protein localization
669	GO:0012501	0.0512919	8	programmed cell death
670	GO:0009966	0.0512919	8	regulation of signal transduction
671	GO:0009117	0.0512919	8	nucleotide metabolic process
672	GO:0009901	0.0512919	8	anther dehiscence
673	GO:0010252	0.0512919	8	auxin homeostasis
674	GO:0000463	0.0512919	8	maturation of LSU-rRNA from tricistronic rRNA tran
675	GO:0051302	0.0512919	8	regulation of cell division
676	GO:0005977	0.0512919	8	glycogen metabolic process
677	GO:0055088	0.0512919	8	lipid homeostasis
678	GO:0045017	0.0512919	8	glycerolipid biosynthetic process
679	GO:0048453	0.0512919	8	sepal formation
680	GO:0009739	0.0512919	8	response to gibberellin stimulus
681	GO:0006431	0.0512919	8	methionyl-tRNA aminoacylation
682	GO:0051017	0.0512919	8	actin filament bundle assembly
683	GO:0030041	0.0512919	8	actin filament polymerization
684	GO:0010189	0.0512919	8	vitamin E biosynthetic process
685	GO:0010043	0.0512919	8	response to zinc ion
686	GO:0019684	0.0512919	8	photosynthesis, light reaction
687	GO:0032465	0.0512919	8	regulation of cytokinesis
688	GO:0009718	0.0512919	8	anthocyanin biosynthetic process
689	GO:0055062	0.0512919	8	phosphate ion homeostasis
690	GO:0015969	0.0512919	8	guanosine tetraphosphate metabolic process
691	GO:0010588	0.0512919	8	cotyledon vascular tissue pattern formation
692	GO:0033539	0.0512919	8	fatty acid beta-oxidation using acyl-CoA dehydroge
693	GO:0010212	0.0512919	8	response to ionizing radiation
694	GO:0000747	0.0512919	8	conjugation with cellular fusion
695	GO:0072593	0.0512919	8	reactive oxygen species metabolic process
696	GO:0008652	0.0512919	8	cellular amino acid biosynthetic process
697	GO:0009863	0.0512919	8	salicylic acid mediated signaling pathway
698	GO:0007346	0.0512919	8	regulation of mitotic cell cycle
699	GO:0010183	0.0512919	8	pollen tube guidance
700	GO:0006529	0.0512919	8	asparagine biosynthetic process
701	GO:0009773	0.0512919	8	photosynthetic electron transport in photosystem I
702	GO:0009958	0.0512919	8	positive gravitropism
703	GO:0018106	0.0512919	8	peptidyl-histidine phosphorylation
704	GO:0016132	0.0512919	8	brassinosteroid biosynthetic process
705	GO:0048653	0.0512919	8	anther development
706	GO:0006420	0.0512919	8	arginyl-tRNA aminoacylation
707	GO:0032968	0.0512919	8	positive regulation of transcription elongation fr
708	GO:0009698	0.0512919	8	phenylpropanoid metabolic process
709	GO:0019953	0.0512919	8	sexual reproduction
710	GO:0046685	0.0512919	8	response to arsenic-containing substance
711	GO:0051016	0.0512919	8	barbed-end actin filament capping
712	GO:0016458	0.0512919	8	gene silencing
713	GO:0007283	0.0512919	8	spermatogenesis
714	GO:0006303	0.0512919	8	double-strand break repair via nonhomologous end j
715	GO:0007126	0.0512919	8	meiosis
716	GO:0006449	0.0448804	7	regulation of translational termination
717	GO:0016125	0.0448804	7	sterol metabolic process
718	GO:0006145	0.0448804	7	purine base catabolic process
719	GO:0022904	0.0448804	7	respiratory electron transport chain
720	GO:0006725	0.0448804	7	cellular aromatic compound metabolic process
721	GO:0070534	0.0448804	7	protein K63-linked ubiquitination
722	GO:0019464	0.0448804	7	glycine decarboxylation via glycine cleavage syste
723	GO:0010467	0.0448804	7	gene expression
724	GO:0009186	0.0448804	7	deoxyribonucleoside diphosphate metabolic process
725	GO:0019853	0.0448804	7	L-ascorbic acid biosynthetic process
726	GO:0006607	0.0448804	7	NLS-bearing substrate import into nucleus
727	GO:0015700	0.0448804	7	arsenite transport
728	GO:0045859	0.0448804	7	regulation of protein kinase activity
729	GO:0009266	0.0448804	7	response to temperature stimulus
730	GO:0042308	0.0448804	7	negative regulation of protein import into nucleus
731	GO:0009959	0.0448804	7	negative gravitropism
732	GO:0006564	0.0448804	7	L-serine biosynthetic process
733	GO:0002098	0.0448804	7	tRNA wobble uridine modification
734	GO:0000303	0.0448804	7	response to superoxide
735	GO:2001295	0.0448804	7	malonyl-CoA biosynthetic process
736	GO:0000956	0.0448804	7	nuclear-transcribed mRNA catabolic process
737	GO:0042991	0.0448804	7	transcription factor import into nucleus
738	GO:0006388	0.0448804	7	tRNA splicing, via endonucleolytic cleavage and li
739	GO:0006809	0.0448804	7	nitric oxide biosynthetic process
740	GO:0010038	0.0448804	7	response to metal ion
741	GO:0033320	0.0448804	7	UDP-D-xylose biosynthetic process
742	GO:0006598	0.0448804	7	polyamine catabolic process
743	GO:0071217	0.0448804	7	cellular response to external biotic stimulus
744	GO:0034605	0.0448804	7	cellular response to heat
745	GO:0046688	0.0448804	7	response to copper ion
746	GO:0006955	0.0448804	7	immune response
747	GO:0006168	0.0448804	7	adenine salvage
748	GO:0048511	0.0448804	7	rhythmic process
749	GO:0031425	0.0448804	7	chloroplast RNA processing
750	GO:0034599	0.0448804	7	cellular response to oxidative stress
751	GO:0006505	0.0448804	7	GPI anchor metabolic process
752	GO:0007638	0.0448804	7	mechanosensory behavior
753	GO:0030422	0.0448804	7	production of siRNA involved in RNA interference
754	GO:0019379	0.0448804	7	sulfate assimilation, phosphoadenylyl sulfate redu
755	GO:0030334	0.0448804	7	regulation of cell migration
756	GO:0005991	0.0448804	7	trehalose metabolic process
757	GO:0030259	0.0448804	7	lipid glycosylation
758	GO:0009298	0.0448804	7	GDP-mannose biosynthetic process
759	GO:0046373	0.0448804	7	L-arabinose metabolic process
760	GO:0048316	0.0448804	7	seed development
761	GO:0045037	0.0448804	7	protein import into chloroplast stroma
762	GO:0044206	0.0448804	7	UMP salvage
763	GO:0044211	0.0448804	7	CTP salvage
764	GO:0006935	0.0448804	7	chemotaxis
765	GO:0016024	0.0448804	7	CDP-diacylglycerol biosynthetic process
766	GO:0010431	0.0448804	7	seed maturation
767	GO:0052544	0.0448804	7	defense response by callose deposition in cell wal
768	GO:0042732	0.0448804	7	D-xylose metabolic process
769	GO:0071554	0.0448804	7	cell wall organization or biogenesis
770	GO:0071230	0.0448804	7	cellular response to amino acid stimulus
771	GO:0032264	0.0448804	7	IMP salvage
772	GO:0046898	0.0448804	7	response to cycloheximide
773	GO:0048449	0.0448804	7	floral organ formation
774	GO:0007338	0.0448804	7	single fertilization
775	GO:0009787	0.0448804	7	regulation of abscisic acid mediated signaling pat
776	GO:0010584	0.0448804	7	pollen exine formation
777	GO:0000266	0.0448804	7	mitochondrial fission
778	GO:0009887	0.0448804	7	organ morphogenesis
779	GO:0010928	0.0448804	7	regulation of auxin mediated signaling pathway
780	GO:0010393	0.0448804	7	galacturonan metabolic process
781	GO:0071215	0.0448804	7	cellular response to abscisic acid stimulus
782	GO:0009817	0.0448804	7	defense response to fungus, incompatible interacti
783	GO:0010167	0.0448804	7	response to nitrate
784	GO:0006527	0.0448804	7	arginine catabolic process
785	GO:0031505	0.0448804	7	fungal-type cell wall organization
786	GO:0031668	0.0448804	7	cellular response to extracellular stimulus
787	GO:0031532	0.0448804	7	actin cytoskeleton reorganization
788	GO:0005986	0.0448804	7	sucrose biosynthetic process
789	GO:0051382	0.0448804	7	kinetochore assembly
790	GO:0008053	0.0448804	7	mitochondrial fusion
791	GO:0000096	0.0448804	7	sulfur amino acid metabolic process
792	GO:0032543	0.0448804	7	mitochondrial translation
793	GO:0009088	0.0448804	7	threonine biosynthetic process
794	GO:0010272	0.0448804	7	response to silver ion
795	GO:0009932	0.0448804	7	cell tip growth
796	GO:0006072	0.0448804	7	glycerol-3-phosphate metabolic process
797	GO:0010417	0.0384689	6	glucuronoxylan biosynthetic process
798	GO:0000060	0.0384689	6	protein import into nucleus, translocation
799	GO:0043401	0.0384689	6	steroid hormone mediated signaling pathway
800	GO:0030071	0.0384689	6	regulation of mitotic metaphase/anaphase transitio
801	GO:0015786	0.0384689	6	UDP-glucose transport
802	GO:0045807	0.0384689	6	positive regulation of endocytosis
803	GO:0006120	0.0384689	6	mitochondrial electron transport, NADH to ubiquino
804	GO:0006937	0.0384689	6	regulation of muscle contraction
805	GO:0048510	0.0384689	6	regulation of timing of transition from vegetative
806	GO:0006825	0.0384689	6	copper ion transport
807	GO:0010048	0.0384689	6	vernalization response
808	GO:0000042	0.0384689	6	protein targeting to Golgi
809	GO:0009410	0.0384689	6	response to xenobiotic stimulus
810	GO:0006004	0.0384689	6	fucose metabolic process
811	GO:0010940	0.0384689	6	positive regulation of necrotic cell death
812	GO:0009833	0.0384689	6	primary cell wall biogenesis
813	GO:0031124	0.0384689	6	mRNA 3'-end processing
814	GO:0006021	0.0384689	6	inositol biosynthetic process
815	GO:0080092	0.0384689	6	regulation of pollen tube growth
816	GO:0016926	0.0384689	6	protein desumoylation
817	GO:0010583	0.0384689	6	response to cyclopentenone
818	GO:0040024	0.0384689	6	dauer larval development
819	GO:0043562	0.0384689	6	cellular response to nitrogen levels
820	GO:0032889	0.0384689	6	regulation of vacuole fusion, non-autophagic
821	GO:0080129	0.0384689	6	proteasome core complex assembly
822	GO:0009660	0.0384689	6	amyloplast organization
823	GO:0016572	0.0384689	6	histone phosphorylation
824	GO:0052546	0.0384689	6	cell wall pectin metabolic process
825	GO:0009636	0.0384689	6	response to toxin
826	GO:0009294	0.0384689	6	DNA mediated transformation
827	GO:0007626	0.0384689	6	locomotory behavior
828	GO:0009835	0.0384689	6	fruit ripening
829	GO:0009814	0.0384689	6	defense response, incompatible interaction
830	GO:0006545	0.0384689	6	glycine biosynthetic process
831	GO:0007219	0.0384689	6	Notch signaling pathway
832	GO:0006461	0.0384689	6	protein complex assembly
833	GO:0006491	0.0384689	6	N-glycan processing
834	GO:0009870	0.0384689	6	defense response signaling pathway, resistance gen
835	GO:0052696	0.0384689	6	flavonoid glucuronidation
836	GO:0010091	0.0384689	6	trichome branching
837	GO:0005983	0.0384689	6	starch catabolic process
838	GO:0048812	0.0384689	6	neuron projection morphogenesis
839	GO:0030833	0.0384689	6	regulation of actin filament polymerization
840	GO:0030150	0.0384689	6	protein import into mitochondrial matrix
841	GO:0046520	0.0384689	6	sphingoid biosynthetic process
842	GO:0015994	0.0384689	6	chlorophyll metabolic process
843	GO:0048509	0.0384689	6	regulation of meristem development
844	GO:0006024	0.0384689	6	glycosaminoglycan biosynthetic process
845	GO:0043044	0.0384689	6	ATP-dependent chromatin remodeling
846	GO:0048437	0.0384689	6	floral organ development
847	GO:0009694	0.0384689	6	jasmonic acid metabolic process
848	GO:0006370	0.0384689	6	mRNA capping
849	GO:0017157	0.0384689	6	regulation of exocytosis
850	GO:0016444	0.0384689	6	somatic cell DNA recombination
851	GO:0045324	0.0384689	6	late endosome to vacuole transport
852	GO:0042938	0.0384689	6	dipeptide transport
853	GO:0006873	0.0384689	6	cellular ion homeostasis
854	GO:0006308	0.0384689	6	DNA catabolic process
855	GO:0035864	0.0384689	6	response to potassium ion
856	GO:0000077	0.0384689	6	DNA damage checkpoint
857	GO:0015793	0.0384689	6	glycerol transport
858	GO:0009693	0.0384689	6	ethylene biosynthetic process
859	GO:0007399	0.0384689	6	nervous system development
860	GO:0045332	0.0384689	6	phospholipid translocation
861	GO:0035265	0.0384689	6	organ growth
862	GO:0009864	0.0384689	6	induced systemic resistance, jasmonic acid mediate
863	GO:0009590	0.0384689	6	detection of gravity
864	GO:0006596	0.0384689	6	polyamine biosynthetic process
865	GO:0019919	0.0384689	6	peptidyl-arginine methylation, to asymmetrical-dim
866	GO:0007050	0.0384689	6	cell cycle arrest
867	GO:0009880	0.0384689	6	embryonic pattern specification
868	GO:0006084	0.0384689	6	acetyl-CoA metabolic process
869	GO:0010564	0.0384689	6	regulation of cell cycle process
870	GO:0010039	0.0384689	6	response to iron ion
871	GO:0006680	0.0384689	6	glucosylceramide catabolic process
872	GO:0006090	0.0384689	6	pyruvate metabolic process
873	GO:0048827	0.0384689	6	phyllome development
874	GO:0045292	0.0384689	6	nuclear mRNA cis splicing, via spliceosome
875	GO:0006333	0.0384689	6	chromatin assembly or disassembly
876	GO:0006407	0.0384689	6	rRNA export from nucleus
877	GO:0000280	0.0384689	6	nuclear division
878	GO:0000003	0.0384689	6	reproduction
879	GO:0006882	0.0384689	6	cellular zinc ion homeostasis
880	GO:0042777	0.0384689	6	plasma membrane ATP synthesis coupled proton trans
881	GO:0043086	0.0384689	6	negative regulation of catalytic activity
882	GO:0016236	0.0384689	6	macroautophagy
883	GO:0006936	0.0384689	6	muscle contraction
884	GO:0006421	0.0384689	6	asparaginyl-tRNA aminoacylation
885	GO:0008615	0.0384689	6	pyridoxine biosynthetic process
886	GO:0045036	0.0384689	6	protein targeting to chloroplast
887	GO:0006259	0.0384689	6	DNA metabolic process
888	GO:0006812	0.0384689	6	cation transport
889	GO:0007032	0.0384689	6	endosome organization
890	GO:0042989	0.0384689	6	sequestering of actin monomers
891	GO:2000377	0.0384689	6	regulation of reactive oxygen species metabolic pr
892	GO:0007000	0.0384689	6	nucleolus organization
893	GO:0010541	0.0384689	6	acropetal auxin transport
894	GO:0051646	0.0384689	6	mitochondrion localization
895	GO:0015936	0.0384689	6	coenzyme A metabolic process
896	GO:0009625	0.0320574	5	response to insect
897	GO:0006801	0.0320574	5	superoxide metabolic process
898	GO:0033358	0.0320574	5	UDP-L-arabinose biosynthetic process
899	GO:0071577	0.0320574	5	zinc ion transmembrane transport
900	GO:0000390	0.0320574	5	spliceosomal complex disassembly
901	GO:0015798	0.0320574	5	myo-inositol transport
902	GO:0034609	0.0320574	5	spicule insertion
903	GO:0034440	0.0320574	5	lipid oxidation
904	GO:0060237	0.0320574	5	regulation of fungal-type cell wall organization
905	GO:0006103	0.0320574	5	2-oxoglutarate metabolic process
906	GO:0030835	0.0320574	5	negative regulation of actin filament depolymeriza
907	GO:0010188	0.0320574	5	response to microbial phytotoxin
908	GO:0001300	0.0320574	5	chronological cell aging
909	GO:0006513	0.0320574	5	protein monoubiquitination
910	GO:0090351	0.0320574	5	seedling development
911	GO:0048870	0.0320574	5	cell motility
912	GO:0008202	0.0320574	5	steroid metabolic process
913	GO:0009098	0.0320574	5	leucine biosynthetic process
914	GO:0009646	0.0320574	5	response to absence of light
915	GO:0006909	0.0320574	5	phagocytosis
916	GO:0010136	0.0320574	5	ureide catabolic process
917	GO:0042273	0.0320574	5	ribosomal large subunit biogenesis
918	GO:0032220	0.0320574	5	plasma membrane fusion involved in cytogamy
919	GO:0070966	0.0320574	5	nuclear-transcribed mRNA catabolic process, no-go
920	GO:0019827	0.0320574	5	stem cell maintenance
921	GO:0045903	0.0320574	5	positive regulation of translational fidelity
922	GO:0048829	0.0320574	5	root cap development
923	GO:0000070	0.0320574	5	mitotic sister chromatid segregation
924	GO:0090037	0.0320574	5	positive regulation of protein kinase C signaling
925	GO:0031538	0.0320574	5	negative regulation of anthocyanin metabolic proce
926	GO:0010204	0.0320574	5	defense response signaling pathway, resistance gen
927	GO:0090332	0.0320574	5	stomatal closure
928	GO:0010253	0.0320574	5	UDP-rhamnose biosynthetic process
929	GO:0006568	0.0320574	5	tryptophan metabolic process
930	GO:0090334	0.0320574	5	regulation of cell wall (1->3)-beta-D-glucan biosy
931	GO:0000917	0.0320574	5	barrier septum assembly
932	GO:0019676	0.0320574	5	ammonia assimilation cycle
933	GO:0016070	0.0320574	5	RNA metabolic process
934	GO:0009641	0.0320574	5	shade avoidance
935	GO:0007031	0.0320574	5	peroxisome organization
936	GO:0001558	0.0320574	5	regulation of cell growth
937	GO:0016197	0.0320574	5	endosomal transport
938	GO:0010971	0.0320574	5	positive regulation of G2/M transition of mitotic
939	GO:0010229	0.0320574	5	inflorescence development
940	GO:0043484	0.0320574	5	regulation of RNA splicing
941	GO:0010030	0.0320574	5	positive regulation of seed germination
942	GO:0010099	0.0320574	5	regulation of photomorphogenesis
943	GO:0000244	0.0320574	5	assembly of spliceosomal tri-snRNP
944	GO:0045227	0.0320574	5	capsule polysaccharide biosynthetic process
945	GO:0009595	0.0320574	5	detection of biotic stimulus
946	GO:0015833	0.0320574	5	peptide transport
947	GO:0060211	0.0320574	5	regulation of nuclear-transcribed mRNA poly(A) tai
948	GO:0019310	0.0320574	5	inositol catabolic process
949	GO:0010109	0.0320574	5	regulation of photosynthesis
950	GO:0030241	0.0320574	5	skeletal muscle myosin thick filament assembly
951	GO:0043481	0.0320574	5	anthocyanin accumulation in tissues in response to
952	GO:0043001	0.0320574	5	Golgi to plasma membrane protein transport
953	GO:0051014	0.0320574	5	actin filament severing
954	GO:0009407	0.0320574	5	toxin catabolic process
955	GO:0060178	0.0320574	5	regulation of exocyst localization
956	GO:0006376	0.0320574	5	mRNA splice site selection
957	GO:0006434	0.0320574	5	seryl-tRNA aminoacylation
958	GO:0016050	0.0320574	5	vesicle organization
959	GO:0042351	0.0320574	5	'de novo' GDP-L-fucose biosynthetic process
960	GO:0043900	0.0320574	5	regulation of multi-organism process
961	GO:0007231	0.0320574	5	osmosensory signaling pathway
962	GO:0006646	0.0320574	5	phosphatidylethanolamine biosynthetic process
963	GO:0001123	0.0320574	5	transcription initiation from bacterial-type RNA p
964	GO:0080148	0.0320574	5	negative regulation of response to water deprivati
965	GO:0033962	0.0320574	5	cytoplasmic mRNA processing body assembly
966	GO:0006552	0.0320574	5	leucine catabolic process
967	GO:0070475	0.0320574	5	rRNA base methylation
968	GO:0006751	0.0320574	5	glutathione catabolic process
969	GO:0010053	0.0320574	5	root epidermal cell differentiation
970	GO:0006436	0.0320574	5	tryptophanyl-tRNA aminoacylation
971	GO:0015696	0.0320574	5	ammonium transport
972	GO:0008356	0.0320574	5	asymmetric cell division
973	GO:0009631	0.0320574	5	cold acclimation
974	GO:0015012	0.0320574	5	heparan sulfate proteoglycan biosynthetic process
975	GO:0006231	0.0320574	5	dTMP biosynthetic process
976	GO:0006011	0.0320574	5	UDP-glucose metabolic process
977	GO:0006399	0.0320574	5	tRNA metabolic process
978	GO:0071472	0.0320574	5	cellular response to salt stress
979	GO:0030587	0.0320574	5	sorocarp development
980	GO:0006497	0.0320574	5	protein lipidation
981	GO:0006144	0.0320574	5	purine base metabolic process
982	GO:0010222	0.0320574	5	stem vascular tissue pattern formation
983	GO:0015846	0.0320574	5	polyamine transport
984	GO:0007271	0.0320574	5	synaptic transmission, cholinergic
985	GO:0006839	0.0320574	5	mitochondrial transport
986	GO:0031929	0.0320574	5	TOR signaling cascade
987	GO:0006164	0.0320574	5	purine nucleotide biosynthetic process
988	GO:0019216	0.0320574	5	regulation of lipid metabolic process
989	GO:0009785	0.0320574	5	blue light signaling pathway
990	GO:0071025	0.0320574	5	RNA surveillance
991	GO:0032544	0.0320574	5	plastid translation
992	GO:0009556	0.0320574	5	microsporogenesis
993	GO:0061077	0.0320574	5	chaperone-mediated protein folding
994	GO:0010192	0.0320574	5	mucilage biosynthetic process
995	GO:0042939	0.0320574	5	tripeptide transport
996	GO:0006085	0.0320574	5	acetyl-CoA biosynthetic process
997	GO:0061136	0.0320574	5	regulation of proteasomal protein catabolic proces
998	GO:0055075	0.0320574	5	potassium ion homeostasis
999	GO:0009639	0.0320574	5	response to red or far red light
1000	GO:0009229	0.0320574	5	thiamine diphosphate biosynthetic process
1001	GO:0008612	0.0320574	5	peptidyl-lysine modification to hypusine
1002	GO:0016578	0.0320574	5	histone deubiquitination
1003	GO:0043050	0.0320574	5	pharyngeal pumping
1004	GO:0001708	0.0320574	5	cell fate specification
1005	GO:0048589	0.0320574	5	developmental growth
1006	GO:0048598	0.0320574	5	embryonic morphogenesis
1007	GO:0008610	0.0320574	5	lipid biosynthetic process
1008	GO:0009642	0.0320574	5	response to light intensity
1009	GO:0010337	0.0320574	5	regulation of salicylic acid metabolic process
1010	GO:0070481	0.0320574	5	nuclear-transcribed mRNA catabolic process, non-st
1011	GO:0019673	0.0320574	5	GDP-mannose metabolic process
1012	GO:0048831	0.0320574	5	regulation of shoot development
1013	GO:0033014	0.0320574	5	tetrapyrrole biosynthetic process
1014	GO:0022008	0.0320574	5	neurogenesis
1015	GO:0010133	0.0320574	5	proline catabolic process to glutamate
1016	GO:0019430	0.0320574	5	removal of superoxide radicals
1017	GO:0010015	0.0320574	5	root morphogenesis
1018	GO:0071277	0.0320574	5	cellular response to calcium ion
1019	GO:0009934	0.0320574	5	regulation of meristem structural organization
1020	GO:0034969	0.0320574	5	histone arginine methylation
1021	GO:0009854	0.0320574	5	oxidative photosynthetic carbon pathway
1022	GO:0032504	0.0320574	5	multicellular organism reproduction
1023	GO:0042823	0.0320574	5	pyridoxal phosphate biosynthetic process
1024	GO:0051131	0.0320574	5	chaperone-mediated protein complex assembly
1025	GO:0044550	0.0320574	5	secondary metabolite biosynthetic process
1026	GO:0007189	0.0320574	5	adenylate cyclase-activating G-protein coupled rec
1027	GO:0030010	0.0320574	5	establishment of cell polarity
1028	GO:0006083	0.0320574	5	acetate metabolic process
1029	GO:0043393	0.0320574	5	regulation of protein binding
1030	GO:0010044	0.0320574	5	response to aluminum ion
1031	GO:0006163	0.0320574	5	purine nucleotide metabolic process
1032	GO:0006874	0.0320574	5	cellular calcium ion homeostasis
1033	GO:0006105	0.0320574	5	succinate metabolic process
1034	GO:0007117	0.0320574	5	budding cell bud growth
1035	GO:0006779	0.025646	4	porphyrin-containing compound biosynthetic process
1036	GO:0019856	0.025646	4	pyrimidine base biosynthetic process
1037	GO:0009561	0.025646	4	megagametogenesis
1038	GO:0051512	0.025646	4	positive regulation of unidimensional cell growth
1039	GO:0048578	0.025646	4	positive regulation of long-day photoperiodism, fl
1040	GO:0045039	0.025646	4	protein import into mitochondrial inner membrane
1041	GO:0009956	0.025646	4	radial pattern formation
1042	GO:0018315	0.025646	4	molybdenum incorporation into molybdenum-molybdopt
1043	GO:0046416	0.025646	4	D-amino acid metabolic process
1044	GO:0031098	0.025646	4	stress-activated protein kinase signaling cascade
1045	GO:0072334	0.025646	4	UDP-galactose transmembrane transport
1046	GO:0070072	0.025646	4	vacuolar proton-transporting V-type ATPase complex
1047	GO:0006531	0.025646	4	aspartate metabolic process
1048	GO:0030448	0.025646	4	hyphal growth
1049	GO:0006283	0.025646	4	transcription-coupled nucleotide-excision repair
1050	GO:0002931	0.025646	4	response to ischemia
1051	GO:0010033	0.025646	4	response to organic substance
1052	GO:0018160	0.025646	4	peptidyl-pyrromethane cofactor linkage
1053	GO:0048232	0.025646	4	male gamete generation
1054	GO:0030421	0.025646	4	defecation
1055	GO:0033500	0.025646	4	carbohydrate homeostasis
1056	GO:0002100	0.025646	4	tRNA wobble adenosine to inosine editing
1057	GO:0010023	0.025646	4	proanthocyanidin biosynthetic process
1058	GO:0009113	0.025646	4	purine base biosynthetic process
1059	GO:0035307	0.025646	4	positive regulation of protein dephosphorylation
1060	GO:0070838	0.025646	4	divalent metal ion transport
1061	GO:0034047	0.025646	4	regulation of protein phosphatase type 2A activity
1062	GO:0007276	0.025646	4	gamete generation
1063	GO:0034613	0.025646	4	cellular protein localization
1064	GO:0009156	0.025646	4	ribonucleoside monophosphate biosynthetic process
1065	GO:0010389	0.025646	4	regulation of G2/M transition of mitotic cell cycl
1066	GO:0000737	0.025646	4	DNA catabolic process, endonucleolytic
1067	GO:0032786	0.025646	4	positive regulation of transcription elongation, D
1068	GO:0010849	0.025646	4	regulation of proton-transporting ATPase activity,
1069	GO:0009063	0.025646	4	cellular amino acid catabolic process
1070	GO:0009635	0.025646	4	response to herbicide
1071	GO:0006896	0.025646	4	Golgi to vacuole transport
1072	GO:0048768	0.025646	4	root hair cell tip growth
1073	GO:0045910	0.025646	4	negative regulation of DNA recombination
1074	GO:0016477	0.025646	4	cell migration
1075	GO:0047484	0.025646	4	regulation of response to osmotic stress
1076	GO:0015739	0.025646	4	sialic acid transport
1077	GO:0006104	0.025646	4	succinyl-CoA metabolic process
1078	GO:2001243	0.025646	4	negative regulation of intrinsic apoptotic signali
1079	GO:0048574	0.025646	4	long-day photoperiodism, flowering
1080	GO:0009247	0.025646	4	glycolipid biosynthetic process
1081	GO:0021987	0.025646	4	cerebral cortex development
1082	GO:0006003	0.025646	4	fructose 2,6-bisphosphate metabolic process
1083	GO:0055129	0.025646	4	L-proline biosynthetic process
1084	GO:0046417	0.025646	4	chorismate metabolic process
1085	GO:0006073	0.025646	4	cellular glucan metabolic process
1086	GO:0009725	0.025646	4	response to hormone stimulus
1087	GO:0006672	0.025646	4	ceramide metabolic process
1088	GO:0010171	0.025646	4	body morphogenesis
1089	GO:0035058	0.025646	4	nonmotile primary cilium assembly
1090	GO:0050667	0.025646	4	homocysteine metabolic process
1091	GO:0016973	0.025646	4	poly(A)+ mRNA export from nucleus
1092	GO:0030003	0.025646	4	cellular cation homeostasis
1093	GO:0046902	0.025646	4	regulation of mitochondrial membrane permeability
1094	GO:0008272	0.025646	4	sulfate transport
1095	GO:0010078	0.025646	4	maintenance of root meristem identity
1096	GO:0010206	0.025646	4	photosystem II repair
1097	GO:0010939	0.025646	4	regulation of necrotic cell death
1098	GO:0030837	0.025646	4	negative regulation of actin filament polymerizati
1099	GO:0080178	0.025646	4	5-carbamoylmethyluridine metabolic process
1100	GO:0006567	0.025646	4	threonine catabolic process
1101	GO:0045128	0.025646	4	negative regulation of reciprocal meiotic recombin
1102	GO:0009992	0.025646	4	cellular water homeostasis
1103	GO:0019318	0.025646	4	hexose metabolic process
1104	GO:0015783	0.025646	4	GDP-fucose transport
1105	GO:0010102	0.025646	4	lateral root morphogenesis
1106	GO:0006313	0.025646	4	transposition, DNA-mediated
1107	GO:0051693	0.025646	4	actin filament capping
1108	GO:0010359	0.025646	4	regulation of anion channel activity
1109	GO:0010082	0.025646	4	regulation of root meristem growth
1110	GO:0019284	0.025646	4	L-methionine biosynthetic process from S-adenosylm
1111	GO:0017183	0.025646	4	peptidyl-diphthamide biosynthetic process from pep
1112	GO:0006166	0.025646	4	purine ribonucleoside salvage
1113	GO:0046656	0.025646	4	folic acid biosynthetic process
1114	GO:0048477	0.025646	4	oogenesis
1115	GO:0016554	0.025646	4	cytidine to uridine editing
1116	GO:0006656	0.025646	4	phosphatidylcholine biosynthetic process
1117	GO:0007064	0.025646	4	mitotic sister chromatid cohesion
1118	GO:0003002	0.025646	4	regionalization
1119	GO:0045003	0.025646	4	double-strand break repair via synthesis-dependent
1120	GO:0006525	0.025646	4	arginine metabolic process
1121	GO:0060548	0.025646	4	negative regulation of cell death
1122	GO:0043550	0.025646	4	regulation of lipid kinase activity
1123	GO:0006572	0.025646	4	tyrosine catabolic process
1124	GO:0042149	0.025646	4	cellular response to glucose starvation
1125	GO:0016233	0.025646	4	telomere capping
1126	GO:0006906	0.025646	4	vesicle fusion
1127	GO:0045787	0.025646	4	positive regulation of cell cycle
1128	GO:0007096	0.025646	4	regulation of exit from mitosis
1129	GO:0006030	0.025646	4	chitin metabolic process
1130	GO:0032876	0.025646	4	negative regulation of DNA endoreduplication
1131	GO:0006610	0.025646	4	ribosomal protein import into nucleus
1132	GO:0007163	0.025646	4	establishment or maintenance of cell polarity
1133	GO:0006379	0.025646	4	mRNA cleavage
1134	GO:0010587	0.025646	4	miRNA catabolic process
1135	GO:0051297	0.025646	4	centrosome organization
1136	GO:0046716	0.025646	4	muscle cell homeostasis
1137	GO:0006354	0.025646	4	transcription elongation, DNA-dependent
1138	GO:0048211	0.025646	4	Golgi vesicle docking
1139	GO:0090200	0.025646	4	positive regulation of release of cytochrome c fro
1140	GO:0009443	0.025646	4	pyridoxal 5'-phosphate salvage
1141	GO:0010582	0.025646	4	floral meristem determinacy
1142	GO:0032780	0.025646	4	negative regulation of ATPase activity
1143	GO:0006986	0.025646	4	response to unfolded protein
1144	GO:0019563	0.025646	4	glycerol catabolic process
1145	GO:0006220	0.025646	4	pyrimidine nucleotide metabolic process
1146	GO:0000050	0.025646	4	urea cycle
1147	GO:0008406	0.025646	4	gonad development
1148	GO:0043087	0.025646	4	regulation of GTPase activity
1149	GO:0016237	0.025646	4	microautophagy
1150	GO:0031087	0.025646	4	deadenylation-independent decapping of nuclear-tra
1151	GO:0006282	0.025646	4	regulation of DNA repair
1152	GO:0031145	0.025646	4	anaphase-promoting complex-dependent proteasomal u
1153	GO:0015824	0.025646	4	proline transport
1154	GO:0071243	0.025646	4	cellular response to arsenic-containing substance
1155	GO:0042594	0.025646	4	response to starvation
1156	GO:0007568	0.025646	4	aging
1157	GO:0008637	0.025646	4	apoptotic mitochondrial changes
1158	GO:0006048	0.025646	4	UDP-N-acetylglucosamine biosynthetic process
1159	GO:0042256	0.025646	4	mature ribosome assembly
1160	GO:0006611	0.025646	4	protein export from nucleus
1161	GO:0048444	0.025646	4	floral organ morphogenesis
1162	GO:0048024	0.025646	4	regulation of nuclear mRNA splicing, via spliceoso
1163	GO:0007029	0.025646	4	endoplasmic reticulum organization
1164	GO:0006973	0.025646	4	intracellular accumulation of glycerol
1165	GO:0044210	0.025646	4	'de novo' CTP biosynthetic process
1166	GO:0031507	0.025646	4	heterochromatin assembly
1167	GO:0060918	0.025646	4	auxin transport
1168	GO:0006435	0.025646	4	threonyl-tRNA aminoacylation
1169	GO:0009220	0.025646	4	pyrimidine ribonucleotide biosynthetic process
1170	GO:0003006	0.025646	4	developmental process involved in reproduction
1171	GO:0051781	0.025646	4	positive regulation of cell division
1172	GO:0000271	0.025646	4	polysaccharide biosynthetic process
1173	GO:0000466	0.025646	4	maturation of 5.8S rRNA from tricistronic rRNA tra
1174	GO:0010088	0.025646	4	phloem development
1175	GO:0019985	0.025646	4	translesion synthesis
1176	GO:0000059	0.025646	4	protein import into nucleus, docking
1177	GO:0071329	0.025646	4	cellular response to sucrose stimulus
1178	GO:0008285	0.025646	4	negative regulation of cell proliferation
1179	GO:0010289	0.025646	4	homogalacturonan biosynthetic process
1180	GO:0051091	0.025646	4	positive regulation of sequence-specific DNA bindi
1181	GO:0019305	0.025646	4	dTDP-rhamnose biosynthetic process
1182	GO:0046355	0.025646	4	mannan catabolic process
1183	GO:0006829	0.025646	4	zinc ion transport
1184	GO:0007369	0.025646	4	gastrulation
1185	GO:0009082	0.025646	4	branched chain family amino acid biosynthetic proc
1186	GO:2000276	0.025646	4	negative regulation of oxidative phosphorylation u
1187	GO:0006820	0.025646	4	anion transport
1188	GO:0006784	0.025646	4	heme a biosynthetic process
1189	GO:0009612	0.025646	4	response to mechanical stimulus
1190	GO:0018991	0.025646	4	oviposition
1191	GO:0006562	0.025646	4	proline catabolic process
1192	GO:0043090	0.025646	4	amino acid import
1193	GO:0051707	0.025646	4	response to other organism
1194	GO:0009888	0.025646	4	tissue development
1195	GO:0018343	0.025646	4	protein farnesylation
1196	GO:0030007	0.025646	4	cellular potassium ion homeostasis
1197	GO:0090324	0.025646	4	negative regulation of oxidative phosphorylation
1198	GO:0010430	0.025646	4	fatty acid omega-oxidation
1199	GO:0046835	0.025646	4	carbohydrate phosphorylation
1200	GO:0051604	0.025646	4	protein maturation
1201	GO:0019547	0.025646	4	arginine catabolic process to ornithine
1202	GO:0046080	0.025646	4	dUTP metabolic process
1203	GO:0019249	0.025646	4	lactate biosynthetic process
1204	GO:0043051	0.025646	4	regulation of pharyngeal pumping
1205	GO:0006101	0.025646	4	citrate metabolic process
1206	GO:0040029	0.025646	4	regulation of gene expression, epigenetic
1207	GO:0019567	0.025646	4	arabinose biosynthetic process
1208	GO:0009717	0.025646	4	isoflavonoid biosynthetic process
1209	GO:0043419	0.025646	4	urea catabolic process
1210	GO:0090201	0.025646	4	negative regulation of release of cytochrome c fro
1211	GO:0010187	0.025646	4	negative regulation of seed germination
1212	GO:0015807	0.025646	4	L-amino acid transport
1213	GO:0042157	0.025646	4	lipoprotein metabolic process
1214	GO:0006290	0.025646	4	pyrimidine dimer repair
1215	GO:0006383	0.025646	4	transcription from RNA polymerase III promoter
1216	GO:0006433	0.025646	4	prolyl-tRNA aminoacylation
1217	GO:0009650	0.025646	4	UV protection
1218	GO:0046938	0.025646	4	phytochelatin biosynthetic process
1219	GO:0035220	0.025646	4	wing disc development
1220	GO:0052325	0.025646	4	cell wall pectin biosynthetic process
1221	GO:0006000	0.025646	4	fructose metabolic process
1222	GO:0009942	0.025646	4	longitudinal axis specification
1223	GO:0030308	0.025646	4	negative regulation of cell growth
1224	GO:0070266	0.025646	4	necroptosis
1225	GO:0006898	0.025646	4	receptor-mediated endocytosis
1226	GO:0010256	0.025646	4	endomembrane system organization
1227	GO:0006065	0.025646	4	UDP-glucuronate biosynthetic process
1228	GO:0010172	0.025646	4	embryonic body morphogenesis
1229	GO:0006827	0.0192345	3	high-affinity iron ion transport
1230	GO:0080147	0.0192345	3	root hair cell development
1231	GO:0071423	0.0192345	3	malate transmembrane transport
1232	GO:0009107	0.0192345	3	lipoate biosynthetic process
1233	GO:0006212	0.0192345	3	uracil catabolic process
1234	GO:0070574	0.0192345	3	cadmium ion transmembrane transport
1235	GO:0019483	0.0192345	3	beta-alanine biosynthetic process
1236	GO:0000381	0.0192345	3	regulation of alternative nuclear mRNA splicing, v
1237	GO:0018279	0.0192345	3	protein N-linked glycosylation via asparagine
1238	GO:0000373	0.0192345	3	Group II intron splicing
1239	GO:0043968	0.0192345	3	histone H2A acetylation
1240	GO:2000030	0.0192345	3	regulation of response to red or far red light
1241	GO:0002183	0.0192345	3	cytoplasmic translational initiation
1242	GO:0080188	0.0192345	3	RNA-directed DNA methylation
1243	GO:0019048	0.0192345	3	virus-host interaction
1244	GO:0040018	0.0192345	3	positive regulation of multicellular organism grow
1245	GO:0001682	0.0192345	3	tRNA 5'-leader removal
1246	GO:2000011	0.0192345	3	regulation of adaxial/abaxial pattern formation
1247	GO:0042148	0.0192345	3	strand invasion
1248	GO:0006109	0.0192345	3	regulation of carbohydrate metabolic process
1249	GO:0000082	0.0192345	3	G1/S transition of mitotic cell cycle
1250	GO:0042819	0.0192345	3	vitamin B6 biosynthetic process
1251	GO:0046855	0.0192345	3	inositol phosphate dephosphorylation
1252	GO:0007506	0.0192345	3	gonadal mesoderm development
1253	GO:0070981	0.0192345	3	L-asparagine biosynthetic process
1254	GO:0048312	0.0192345	3	intracellular distribution of mitochondria
1255	GO:0071323	0.0192345	3	cellular response to chitin
1256	GO:0043666	0.0192345	3	regulation of phosphoprotein phosphatase activity
1257	GO:0043967	0.0192345	3	histone H4 acetylation
1258	GO:0010158	0.0192345	3	abaxial cell fate specification
1259	GO:0019544	0.0192345	3	arginine catabolic process to glutamate
1260	GO:0007097	0.0192345	3	nuclear migration
1261	GO:0015804	0.0192345	3	neutral amino acid transport
1262	GO:0010089	0.0192345	3	xylem development
1263	GO:0042779	0.0192345	3	tRNA 3'-trailer cleavage
1264	GO:0031935	0.0192345	3	regulation of chromatin silencing
1265	GO:0010634	0.0192345	3	positive regulation of epithelial cell migration
1266	GO:0090333	0.0192345	3	regulation of stomatal closure
1267	GO:0002221	0.0192345	3	pattern recognition receptor signaling pathway
1268	GO:0019441	0.0192345	3	tryptophan catabolic process to kynurenine
1269	GO:0048488	0.0192345	3	synaptic vesicle endocytosis
1270	GO:0051262	0.0192345	3	protein tetramerization
1271	GO:0090342	0.0192345	3	regulation of cell aging
1272	GO:0032922	0.0192345	3	circadian regulation of gene expression
1273	GO:0071369	0.0192345	3	cellular response to ethylene stimulus
1274	GO:0010077	0.0192345	3	maintenance of inflorescence meristem identity
1275	GO:2000026	0.0192345	3	regulation of multicellular organismal development
1276	GO:0006846	0.0192345	3	acetate transport
1277	GO:0051090	0.0192345	3	regulation of sequence-specific DNA binding transc
1278	GO:0018342	0.0192345	3	protein prenylation
1279	GO:0046283	0.0192345	3	anthocyanin metabolic process
1280	GO:0080051	0.0192345	3	cutin transport
1281	GO:0036099	0.0192345	3	female germ-line stem cell maintenance
1282	GO:0019521	0.0192345	3	D-gluconate metabolic process
1283	GO:0019878	0.0192345	3	lysine biosynthetic process via aminoadipic acid
1284	GO:0048229	0.0192345	3	gametophyte development
1285	GO:0008655	0.0192345	3	pyrimidine-containing compound salvage
1286	GO:0045138	0.0192345	3	tail tip morphogenesis
1287	GO:0006424	0.0192345	3	glutamyl-tRNA aminoacylation
1288	GO:0045176	0.0192345	3	apical protein localization
1289	GO:0016441	0.0192345	3	posttranscriptional gene silencing
1290	GO:0009062	0.0192345	3	fatty acid catabolic process
1291	GO:0007617	0.0192345	3	mating behavior
1292	GO:0007052	0.0192345	3	mitotic spindle organization
1293	GO:0071732	0.0192345	3	cellular response to nitric oxide
1294	GO:0009448	0.0192345	3	gamma-aminobutyric acid metabolic process
1295	GO:0006427	0.0192345	3	histidyl-tRNA aminoacylation
1296	GO:0005996	0.0192345	3	monosaccharide metabolic process
1297	GO:0015713	0.0192345	3	phosphoglycerate transport
1298	GO:0001736	0.0192345	3	establishment of planar polarity
1299	GO:0006696	0.0192345	3	ergosterol biosynthetic process
1300	GO:0016331	0.0192345	3	morphogenesis of embryonic epithelium
1301	GO:0044257	0.0192345	3	cellular protein catabolic process
1302	GO:0000375	0.0192345	3	RNA splicing, via transesterification reactions
1303	GO:0045948	0.0192345	3	positive regulation of translational initiation
1304	GO:0071482	0.0192345	3	cellular response to light stimulus
1305	GO:0010555	0.0192345	3	response to mannitol stimulus
1306	GO:0071291	0.0192345	3	cellular response to selenium ion
1307	GO:0000086	0.0192345	3	G2/M transition of mitotic cell cycle
1308	GO:0007093	0.0192345	3	mitotic cell cycle checkpoint
1309	GO:0035336	0.0192345	3	long-chain fatty-acyl-CoA metabolic process
1310	GO:0009446	0.0192345	3	putrescine biosynthetic process
1311	GO:0090305	0.0192345	3	nucleic acid phosphodiester bond hydrolysis
1312	GO:0010193	0.0192345	3	response to ozone
1313	GO:0006997	0.0192345	3	nucleus organization
1314	GO:0034727	0.0192345	3	piecemeal microautophagy of nucleus
1315	GO:0001887	0.0192345	3	selenium compound metabolic process
1316	GO:0015866	0.0192345	3	ADP transport
1317	GO:0006723	0.0192345	3	cuticle hydrocarbon biosynthetic process
1318	GO:0000162	0.0192345	3	tryptophan biosynthetic process
1319	GO:2000070	0.0192345	3	regulation of response to water deprivation
1320	GO:0010273	0.0192345	3	detoxification of copper ion
1321	GO:0019748	0.0192345	3	secondary metabolic process
1322	GO:0009069	0.0192345	3	serine family amino acid metabolic process
1323	GO:0043524	0.0192345	3	negative regulation of neuron apoptotic process
1324	GO:0009945	0.0192345	3	radial axis specification
1325	GO:0018293	0.0192345	3	protein-FAD linkage
1326	GO:0040014	0.0192345	3	regulation of multicellular organism growth
1327	GO:0050764	0.0192345	3	regulation of phagocytosis
1328	GO:0035329	0.0192345	3	hippo signaling cascade
1329	GO:0042274	0.0192345	3	ribosomal small subunit biogenesis
1330	GO:0006863	0.0192345	3	purine base transport
1331	GO:0045980	0.0192345	3	negative regulation of nucleotide metabolic proces
1332	GO:0019478	0.0192345	3	D-amino acid catabolic process
1333	GO:0015993	0.0192345	3	molecular hydrogen transport
1334	GO:0030301	0.0192345	3	cholesterol transport
1335	GO:0045048	0.0192345	3	protein insertion into ER membrane
1336	GO:0006106	0.0192345	3	fumarate metabolic process
1337	GO:0010483	0.0192345	3	pollen tube reception
1338	GO:0032508	0.0192345	3	DNA duplex unwinding
1339	GO:2000008	0.0192345	3	regulation of protein localization at cell surface
1340	GO:0048508	0.0192345	3	embryonic meristem development
1341	GO:0034968	0.0192345	3	histone lysine methylation
1342	GO:0010476	0.0192345	3	gibberellin mediated signaling pathway
1343	GO:0031640	0.0192345	3	killing of cells of other organism
1344	GO:0007420	0.0192345	3	brain development
1345	GO:0009264	0.0192345	3	deoxyribonucleotide catabolic process
1346	GO:0006821	0.0192345	3	chloride transport
1347	GO:0048235	0.0192345	3	pollen sperm cell differentiation
1348	GO:0016079	0.0192345	3	synaptic vesicle exocytosis
1349	GO:0009768	0.0192345	3	photosynthesis, light harvesting in photosystem I
1350	GO:0044281	0.0192345	3	small molecule metabolic process
1351	GO:0036091	0.0192345	3	positive regulation of transcription from RNA poly
1352	GO:2000185	0.0192345	3	regulation of phosphate transmembrane transport
1353	GO:0048507	0.0192345	3	meristem development
1354	GO:0080028	0.0192345	3	nitrile biosynthetic process
1355	GO:0048530	0.0192345	3	fruit morphogenesis
1356	GO:0002213	0.0192345	3	defense response to insect
1357	GO:0070848	0.0192345	3	response to growth factor stimulus
1358	GO:0070370	0.0192345	3	cellular heat acclimation
1359	GO:0007389	0.0192345	3	pattern specification process
1360	GO:0044209	0.0192345	3	AMP salvage
1361	GO:0045747	0.0192345	3	positive regulation of Notch signaling pathway
1362	GO:0006733	0.0192345	3	oxidoreduction coenzyme metabolic process
1363	GO:0034497	0.0192345	3	protein localization to pre-autophagosomal structu
1364	GO:0001895	0.0192345	3	retina homeostasis
1365	GO:0046512	0.0192345	3	sphingosine biosynthetic process
1366	GO:0001764	0.0192345	3	neuron migration
1367	GO:0006450	0.0192345	3	regulation of translational fidelity
1368	GO:0007517	0.0192345	3	muscle organ development
1369	GO:0080182	0.0192345	3	histone H3-K4 trimethylation
1370	GO:0033617	0.0192345	3	mitochondrial respiratory chain complex IV assembl
1371	GO:0052541	0.0192345	3	plant-type cell wall cellulose metabolic process
1372	GO:0005982	0.0192345	3	starch metabolic process
1373	GO:0000921	0.0192345	3	septin ring assembly
1374	GO:0006766	0.0192345	3	vitamin metabolic process
1375	GO:0019358	0.0192345	3	nicotinate nucleotide salvage
1376	GO:0007042	0.0192345	3	lysosomal lumen acidification
1377	GO:0043518	0.0192345	3	negative regulation of DNA damage response, signal
1378	GO:0009915	0.0192345	3	phloem sucrose loading
1379	GO:0007080	0.0192345	3	mitotic metaphase plate congression
1380	GO:0071816	0.0192345	3	tail-anchored membrane protein insertion into ER m
1381	GO:0010351	0.0192345	3	lithium ion transport
1382	GO:0071480	0.0192345	3	cellular response to gamma radiation
1383	GO:0000338	0.0192345	3	protein deneddylation
1384	GO:0046439	0.0192345	3	L-cysteine metabolic process
1385	GO:0042255	0.0192345	3	ribosome assembly
1386	GO:0001320	0.0192345	3	age-dependent response to reactive oxygen species
1387	GO:0045214	0.0192345	3	sarcomere organization
1388	GO:0043065	0.0192345	3	positive regulation of apoptotic process
1389	GO:0048017	0.0192345	3	inositol lipid-mediated signaling
1390	GO:0000245	0.0192345	3	spliceosomal complex assembly
1391	GO:0010631	0.0192345	3	epithelial cell migration
1392	GO:0006123	0.0192345	3	mitochondrial electron transport, cytochrome c to
1393	GO:0006423	0.0192345	3	cysteinyl-tRNA aminoacylation
1394	GO:0031349	0.0192345	3	positive regulation of defense response
1395	GO:0030178	0.0192345	3	negative regulation of Wnt receptor signaling path
1396	GO:0019745	0.0192345	3	pentacyclic triterpenoid biosynthetic process
1397	GO:0045471	0.0192345	3	response to ethanol
1398	GO:0052865	0.0192345	3	1-deoxy-D-xylulose 5-phosphate biosynthetic proces
1399	GO:0009452	0.0192345	3	RNA capping
1400	GO:0032970	0.0192345	3	regulation of actin filament-based process
1401	GO:0009303	0.0192345	3	rRNA transcription
1402	GO:0001680	0.0192345	3	tRNA 3'-terminal CCA addition
1403	GO:0046718	0.0192345	3	viral entry into host cell
1404	GO:0007026	0.0192345	3	negative regulation of microtubule depolymerizatio
1405	GO:0043067	0.0192345	3	regulation of programmed cell death
1406	GO:0050830	0.0192345	3	defense response to Gram-positive bacterium
1407	GO:0009967	0.0192345	3	positive regulation of signal transduction
1408	GO:0006907	0.0192345	3	pinocytosis
1409	GO:0080005	0.0192345	3	photosystem stoichiometry adjustment
1410	GO:0009108	0.0192345	3	coenzyme biosynthetic process
1411	GO:0032877	0.0192345	3	positive regulation of DNA endoreduplication
1412	GO:0045333	0.0192345	3	cellular respiration
1413	GO:0030838	0.0192345	3	positive regulation of actin filament polymerizati
1414	GO:0001944	0.0192345	3	vasculature development
1415	GO:0000256	0.0192345	3	allantoin catabolic process
1416	GO:0035436	0.0192345	3	triose phosphate transmembrane transport
1417	GO:0046287	0.0192345	3	isoflavonoid metabolic process
1418	GO:0090338	0.0192345	3	positive regulation of formin-nucleated actin cabl
1419	GO:0008535	0.0192345	3	respiratory chain complex IV assembly
1420	GO:0009831	0.0192345	3	plant-type cell wall modification involved in mult
1421	GO:0009567	0.0192345	3	double fertilization forming a zygote and endosper
1422	GO:0002128	0.0192345	3	tRNA nucleoside ribose methylation
1423	GO:0010227	0.0192345	3	floral organ abscission
1424	GO:0009450	0.0192345	3	gamma-aminobutyric acid catabolic process
1425	GO:0010024	0.0192345	3	phytochromobilin biosynthetic process
1426	GO:0009267	0.0192345	3	cellular response to starvation
1427	GO:0019760	0.0192345	3	glucosinolate metabolic process
1428	GO:0019762	0.0192345	3	glucosinolate catabolic process
1429	GO:0043171	0.0192345	3	peptide catabolic process
1430	GO:0006828	0.0192345	3	manganese ion transport
1431	GO:0045491	0.0192345	3	xylan metabolic process
1432	GO:0015867	0.0192345	3	ATP transport
1433	GO:0019605	0.0192345	3	butyrate metabolic process
1434	GO:0060145	0.0192345	3	viral gene silencing in virus induced gene silenci
1435	GO:0031152	0.0192345	3	aggregation involved in sorocarp development
1436	GO:0090307	0.0192345	3	spindle assembly involved in mitosis
1437	GO:0006574	0.0192345	3	valine catabolic process
1438	GO:0000395	0.0192345	3	nuclear mRNA 5'-splice site recognition
1439	GO:0071486	0.0192345	3	cellular response to high light intensity
1440	GO:0034498	0.0192345	3	early endosome to Golgi transport
1441	GO:0009939	0.0192345	3	positive regulation of gibberellic acid mediated s
1442	GO:0000288	0.0192345	3	nuclear-transcribed mRNA catabolic process, deaden
1443	GO:0046662	0.0192345	3	regulation of oviposition
1444	GO:0006534	0.0192345	3	cysteine metabolic process
1445	GO:0071705	0.0192345	3	nitrogen compound transport
1446	GO:0019628	0.0192345	3	urate catabolic process
1447	GO:0009051	0.0192345	3	pentose-phosphate shunt, oxidative branch
1448	GO:0048208	0.0192345	3	COPII vesicle coating
1449	GO:0033388	0.0192345	3	putrescine biosynthetic process from arginine
1450	GO:0046677	0.0192345	3	response to antibiotic
1451	GO:0007004	0.0192345	3	telomere maintenance via telomerase
1452	GO:0008616	0.0192345	3	queuosine biosynthetic process
1453	GO:0030866	0.0192345	3	cortical actin cytoskeleton organization
1454	GO:0042554	0.0192345	3	superoxide anion generation
1455	GO:0031053	0.0192345	3	primary miRNA processing
1456	GO:0019343	0.0192345	3	cysteine biosynthetic process via cystathionine
1457	GO:0015908	0.0192345	3	fatty acid transport
1458	GO:0000730	0.0192345	3	DNA recombinase assembly
1459	GO:0044272	0.0192345	3	sulfur compound biosynthetic process
1460	GO:0017038	0.0192345	3	protein import
1461	GO:0010223	0.0192345	3	secondary shoot formation
1462	GO:0031122	0.0192345	3	cytoplasmic microtubule organization
1463	GO:0019594	0.0192345	3	mannitol metabolic process
1464	GO:0009106	0.0192345	3	lipoate metabolic process
1465	GO:0045040	0.0192345	3	protein import into mitochondrial outer membrane
1466	GO:0009699	0.0192345	3	phenylpropanoid biosynthetic process
1467	GO:0043068	0.0192345	3	positive regulation of programmed cell death
1468	GO:0048315	0.0192345	3	conidium formation
1469	GO:0001649	0.0192345	3	osteoblast differentiation
1470	GO:0044238	0.0192345	3	primary metabolic process
1471	GO:0009970	0.0192345	3	cellular response to sulfate starvation
1472	GO:0033523	0.0192345	3	histone H2B ubiquitination
1473	GO:0035998	0.0192345	3	7,8-dihydroneopterin 3'-triphosphate biosynthetic
1474	GO:0006384	0.0192345	3	transcription initiation from RNA polymerase III p
1475	GO:0000187	0.0192345	3	activation of MAPK activity
1476	GO:0000154	0.0192345	3	rRNA modification
1477	GO:0010638	0.0192345	3	positive regulation of organelle organization
1478	GO:0009663	0.0192345	3	plasmodesma organization
1479	GO:0030418	0.0192345	3	nicotianamine biosynthetic process
1480	GO:0072583	0.0192345	3	clathrin-mediated endocytosis
1481	GO:0019419	0.012823	2	sulfate reduction
1482	GO:0007110	0.012823	2	cytokinesis after meiosis I
1483	GO:0000056	0.012823	2	ribosomal small subunit export from nucleus
1484	GO:0034971	0.012823	2	histone H3-R17 methylation
1485	GO:2000311	0.012823	2	regulation of alpha-amino-3-hydroxy-5-methyl-4-iso
1486	GO:0040013	0.012823	2	negative regulation of locomotion
1487	GO:0043447	0.012823	2	alkane biosynthetic process
1488	GO:0002143	0.012823	2	tRNA wobble position uridine thiolation
1489	GO:2000031	0.012823	2	regulation of salicylic acid mediated signaling pa
1490	GO:0070681	0.012823	2	glutaminyl-tRNAGln biosynthesis via transamidation
1491	GO:0018108	0.012823	2	peptidyl-tyrosine phosphorylation
1492	GO:0007179	0.012823	2	transforming growth factor beta receptor signaling
1493	GO:0015882	0.012823	2	L-ascorbic acid transport
1494	GO:0071586	0.012823	2	CAAX-box protein processing
1495	GO:0010028	0.012823	2	xanthophyll cycle
1496	GO:0031175	0.012823	2	neuron projection development
1497	GO:0071368	0.012823	2	cellular response to cytokinin stimulus
1498	GO:0043157	0.012823	2	response to cation stress
1499	GO:0000719	0.012823	2	photoreactive repair
1500	GO:0051958	0.012823	2	methotrexate transport
1501	GO:0010100	0.012823	2	negative regulation of photomorphogenesis
1502	GO:0042761	0.012823	2	very long-chain fatty acid biosynthetic process
1503	GO:0035266	0.012823	2	meristem growth
1504	GO:0050994	0.012823	2	regulation of lipid catabolic process
1505	GO:0035967	0.012823	2	cellular response to topologically incorrect prote
1506	GO:0070842	0.012823	2	aggresome assembly
1507	GO:0015884	0.012823	2	folic acid transport
1508	GO:0080055	0.012823	2	low affinity nitrate transport
1509	GO:0071218	0.012823	2	cellular response to misfolded protein
1510	GO:0010590	0.012823	2	regulation of cytokinetic cell separation
1511	GO:0010390	0.012823	2	histone monoubiquitination
1512	GO:0043410	0.012823	2	positive regulation of MAPK cascade
1513	GO:0016048	0.012823	2	detection of temperature stimulus
1514	GO:0048497	0.012823	2	maintenance of floral organ identity
1515	GO:0006893	0.012823	2	Golgi to plasma membrane transport
1516	GO:0051292	0.012823	2	nuclear pore complex assembly
1517	GO:0000746	0.012823	2	conjugation
1518	GO:0010400	0.012823	2	rhamnogalacturonan I side chain metabolic process
1519	GO:0018008	0.012823	2	N-terminal peptidyl-glycine N-myristoylation
1520	GO:0014057	0.012823	2	positive regulation of acetylcholine secretion
1521	GO:0010208	0.012823	2	pollen wall assembly
1522	GO:0071712	0.012823	2	ER-associated misfolded protein catabolic process
1523	GO:0006490	0.012823	2	oligosaccharide-lipid intermediate biosynthetic pr
1524	GO:0048522	0.012823	2	positive regulation of cellular process
1525	GO:0048766	0.012823	2	root hair initiation
1526	GO:0060087	0.012823	2	relaxation of vascular smooth muscle
1527	GO:0043266	0.012823	2	regulation of potassium ion transport
1528	GO:0034514	0.012823	2	mitochondrial unfolded protein response
1529	GO:0030574	0.012823	2	collagen catabolic process
1530	GO:0042372	0.012823	2	phylloquinone biosynthetic process
1531	GO:2000069	0.012823	2	regulation of post-embryonic root development
1532	GO:0006641	0.012823	2	triglyceride metabolic process
1533	GO:0060052	0.012823	2	neurofilament cytoskeleton organization
1534	GO:0008105	0.012823	2	asymmetric protein localization
1535	GO:0046482	0.012823	2	para-aminobenzoic acid metabolic process
1536	GO:0007601	0.012823	2	visual perception
1537	GO:0043619	0.012823	2	regulation of transcription from RNA polymerase II
1538	GO:0034970	0.012823	2	histone H3-R2 methylation
1539	GO:0015752	0.012823	2	D-ribose transport
1540	GO:0010113	0.012823	2	negative regulation of systemic acquired resistanc
1541	GO:0006613	0.012823	2	cotranslational protein targeting to membrane
1542	GO:0010606	0.012823	2	positive regulation of cytoplasmic mRNA processing
1543	GO:0010111	0.012823	2	glyoxysome organization
1544	GO:0009166	0.012823	2	nucleotide catabolic process
1545	GO:0032447	0.012823	2	protein urmylation
1546	GO:0032418	0.012823	2	lysosome localization
1547	GO:1900150	0.012823	2	regulation of defense response to fungus
1548	GO:0010019	0.012823	2	chloroplast-nucleus signaling pathway
1549	GO:0051365	0.012823	2	cellular response to potassium ion starvation
1550	GO:0030324	0.012823	2	lung development
1551	GO:0032287	0.012823	2	peripheral nervous system myelin maintenance
1552	GO:0071219	0.012823	2	cellular response to molecule of bacterial origin
1553	GO:0032258	0.012823	2	CVT pathway
1554	GO:0043457	0.012823	2	regulation of cellular respiration
1555	GO:0006797	0.012823	2	polyphosphate metabolic process
1556	GO:0010629	0.012823	2	negative regulation of gene expression
1557	GO:0010964	0.012823	2	regulation of chromatin silencing by small RNA
1558	GO:0010380	0.012823	2	regulation of chlorophyll biosynthetic process
1559	GO:0015812	0.012823	2	gamma-aminobutyric acid transport
1560	GO:0008104	0.012823	2	protein localization
1561	GO:0051438	0.012823	2	regulation of ubiquitin-protein ligase activity
1562	GO:0032402	0.012823	2	melanosome transport
1563	GO:0046622	0.012823	2	positive regulation of organ growth
1564	GO:0010321	0.012823	2	regulation of vegetative phase change
1565	GO:0007566	0.012823	2	embryo implantation
1566	GO:0035019	0.012823	2	somatic stem cell maintenance
1567	GO:0019226	0.012823	2	transmission of nerve impulse
1568	GO:0043181	0.012823	2	vacuolar sequestering
1569	GO:0030847	0.012823	2	termination of RNA polymerase II transcription, ex
1570	GO:0042307	0.012823	2	positive regulation of protein import into nucleus
1571	GO:0043241	0.012823	2	protein complex disassembly
1572	GO:0007292	0.012823	2	female gamete generation
1573	GO:2000035	0.012823	2	regulation of stem cell division
1574	GO:0044396	0.012823	2	actin cortical patch organization
1575	GO:0009401	0.012823	2	phosphoenolpyruvate-dependent sugar phosphotransfe
1576	GO:0010213	0.012823	2	non-photoreactive DNA repair
1577	GO:0010197	0.012823	2	polar nucleus fusion
1578	GO:0019458	0.012823	2	methionine catabolic process via 2-oxobutanoate
1579	GO:0006659	0.012823	2	phosphatidylserine biosynthetic process
1580	GO:0008333	0.012823	2	endosome to lysosome transport
1581	GO:0043134	0.012823	2	regulation of hindgut contraction
1582	GO:0043581	0.012823	2	mycelium development
1583	GO:0060560	0.012823	2	developmental growth involved in morphogenesis
1584	GO:0009823	0.012823	2	cytokinin catabolic process
1585	GO:0044419	0.012823	2	interspecies interaction between organisms
1586	GO:0010236	0.012823	2	plastoquinone biosynthetic process
1587	GO:0030029	0.012823	2	actin filament-based process
1588	GO:0045739	0.012823	2	positive regulation of DNA repair
1589	GO:0043952	0.012823	2	protein transport by the Sec complex
1590	GO:0016576	0.012823	2	histone dephosphorylation
1591	GO:0000578	0.012823	2	embryonic axis specification
1592	GO:0006488	0.012823	2	dolichol-linked oligosaccharide biosynthetic proce
1593	GO:2001294	0.012823	2	malonyl-CoA catabolic process
1594	GO:0050880	0.012823	2	regulation of blood vessel size
1595	GO:0001956	0.012823	2	positive regulation of neurotransmitter secretion
1596	GO:0006996	0.012823	2	organelle organization
1597	GO:0035344	0.012823	2	hypoxanthine transport
1598	GO:0009204	0.012823	2	deoxyribonucleoside triphosphate catabolic process
1599	GO:0030048	0.012823	2	actin filament-based movement
1600	GO:0031288	0.012823	2	sorocarp morphogenesis
1601	GO:0006314	0.012823	2	intron homing
1602	GO:0032776	0.012823	2	DNA methylation on cytosine
1603	GO:0009684	0.012823	2	indoleacetic acid biosynthetic process
1604	GO:0015753	0.012823	2	D-xylose transport
1605	GO:0043277	0.012823	2	apoptotic cell clearance
1606	GO:0071596	0.012823	2	ubiquitin-dependent protein catabolic process via
1607	GO:2000762	0.012823	2	regulation of phenylpropanoid metabolic process
1608	GO:0008217	0.012823	2	regulation of blood pressure
1609	GO:0030846	0.012823	2	termination of RNA polymerase II transcription, po
1610	GO:0034067	0.012823	2	protein localization in Golgi apparatus
1611	GO:0048309	0.012823	2	endoplasmic reticulum inheritance
1612	GO:0055081	0.012823	2	anion homeostasis
1613	GO:0010163	0.012823	2	high-affinity potassium ion import
1614	GO:0033120	0.012823	2	positive regulation of RNA splicing
1615	GO:0090421	0.012823	2	embryonic meristem initiation
1616	GO:0050766	0.012823	2	positive regulation of phagocytosis
1617	GO:0009314	0.012823	2	response to radiation
1618	GO:0018192	0.012823	2	enzyme active site formation via L-cysteine persul
1619	GO:0032875	0.012823	2	regulation of DNA endoreduplication
1620	GO:0009095	0.012823	2	aromatic amino acid family biosynthetic process, p
1621	GO:0015797	0.012823	2	mannitol transport
1622	GO:0019295	0.012823	2	coenzyme M biosynthetic process
1623	GO:0097298	0.012823	2	regulation of nucleus size
1624	GO:0016584	0.012823	2	nucleosome positioning
1625	GO:0009225	0.012823	2	nucleotide-sugar metabolic process
1626	GO:0034434	0.012823	2	sterol esterification
1627	GO:0006772	0.012823	2	thiamine metabolic process
1628	GO:0071353	0.012823	2	cellular response to interleukin-4
1629	GO:0031667	0.012823	2	response to nutrient levels
1630	GO:0007156	0.012823	2	homophilic cell adhesion
1631	GO:0042549	0.012823	2	photosystem II stabilization
1632	GO:0090002	0.012823	2	establishment of protein localization in plasma me
1633	GO:0051306	0.012823	2	mitotic sister chromatid separation
1634	GO:0032491	0.012823	2	detection of molecule of fungal origin
1635	GO:0080022	0.012823	2	primary root development
1636	GO:0006047	0.012823	2	UDP-N-acetylglucosamine metabolic process
1637	GO:0051555	0.012823	2	flavonol biosynthetic process
1638	GO:0042853	0.012823	2	L-alanine catabolic process
1639	GO:0010231	0.012823	2	maintenance of seed dormancy
1640	GO:0033353	0.012823	2	S-adenosylmethionine cycle
1641	GO:0005980	0.012823	2	glycogen catabolic process
1642	GO:0071260	0.012823	2	cellular response to mechanical stimulus
1643	GO:0006569	0.012823	2	tryptophan catabolic process
1644	GO:0080113	0.012823	2	regulation of seed growth
1645	GO:0001958	0.012823	2	endochondral ossification
1646	GO:0016480	0.012823	2	negative regulation of transcription from RNA poly
1647	GO:0009259	0.012823	2	ribonucleotide metabolic process
1648	GO:0021766	0.012823	2	hippocampus development
1649	GO:0030104	0.012823	2	water homeostasis
1650	GO:0045598	0.012823	2	regulation of fat cell differentiation
1651	GO:0031167	0.012823	2	rRNA methylation
1652	GO:0048034	0.012823	2	heme O biosynthetic process
1653	GO:0035280	0.012823	2	miRNA loading onto RISC involved in gene silencing
1654	GO:0070836	0.012823	2	caveola assembly
1655	GO:0031222	0.012823	2	arabinan catabolic process
1656	GO:0010076	0.012823	2	maintenance of floral meristem identity
1657	GO:0007608	0.012823	2	sensory perception of smell
1658	GO:0031034	0.012823	2	myosin filament assembly
1659	GO:0065002	0.012823	2	intracellular protein transmembrane transport
1660	GO:2000280	0.012823	2	regulation of root development
1661	GO:0044571	0.012823	2	[2Fe-2S] cluster assembly
1662	GO:0048528	0.012823	2	post-embryonic root development
1663	GO:0015827	0.012823	2	tryptophan transport
1664	GO:0045793	0.012823	2	positive regulation of cell size
1665	GO:0030307	0.012823	2	positive regulation of cell growth
1666	GO:0032456	0.012823	2	endocytic recycling
1667	GO:0045664	0.012823	2	regulation of neuron differentiation
1668	GO:0034972	0.012823	2	histone H3-R26 methylation
1669	GO:0010064	0.012823	2	embryonic shoot morphogenesis
1670	GO:0001541	0.012823	2	ovarian follicle development
1671	GO:0007269	0.012823	2	neurotransmitter secretion
1672	GO:0070314	0.012823	2	G1 to G0 transition
1673	GO:0007569	0.012823	2	cell aging
1674	GO:0045824	0.012823	2	negative regulation of innate immune response
1675	GO:0050765	0.012823	2	negative regulation of phagocytosis
1676	GO:0043335	0.012823	2	protein unfolding
1677	GO:0009439	0.012823	2	cyanate metabolic process
1678	GO:1900424	0.012823	2	regulation of defense response to bacterium
1679	GO:1900111	0.012823	2	positive regulation of histone H3-K9 dimethylation
1680	GO:0015760	0.012823	2	glucose-6-phosphate transport
1681	GO:0035725	0.012823	2	sodium ion transmembrane transport
1682	GO:0019346	0.012823	2	transsulfuration
1683	GO:0060968	0.012823	2	regulation of gene silencing
1684	GO:0030823	0.012823	2	regulation of cGMP metabolic process
1685	GO:0051252	0.012823	2	regulation of RNA metabolic process
1686	GO:0006169	0.012823	2	adenosine salvage
1687	GO:0040017	0.012823	2	positive regulation of locomotion
1688	GO:0043981	0.012823	2	histone H4-K5 acetylation
1689	GO:0001819	0.012823	2	positive regulation of cytokine production
1690	GO:0043254	0.012823	2	regulation of protein complex assembly
1691	GO:0046740	0.012823	2	spread of virus in host, cell to cell
1692	GO:0030431	0.012823	2	sleep
1693	GO:0015691	0.012823	2	cadmium ion transport
1694	GO:0048571	0.012823	2	long-day photoperiodism
1695	GO:0051881	0.012823	2	regulation of mitochondrial membrane potential
1696	GO:0034502	0.012823	2	protein localization to chromosome
1697	GO:0006437	0.012823	2	tyrosyl-tRNA aminoacylation
1698	GO:0010093	0.012823	2	specification of floral organ identity
1699	GO:0044208	0.012823	2	'de novo' AMP biosynthetic process
1700	GO:0006516	0.012823	2	glycoprotein catabolic process
1701	GO:0080171	0.012823	2	lytic vacuole organization
1702	GO:0009969	0.012823	2	xyloglucan biosynthetic process
1703	GO:0009871	0.012823	2	jasmonic acid and ethylene-dependent systemic resi
1704	GO:0001974	0.012823	2	blood vessel remodeling
1705	GO:0001822	0.012823	2	kidney development
1706	GO:0060088	0.012823	2	auditory receptor cell stereocilium organization
1707	GO:0040012	0.012823	2	regulation of locomotion
1708	GO:0021587	0.012823	2	cerebellum morphogenesis
1709	GO:0034501	0.012823	2	protein localization to kinetochore
1710	GO:0051289	0.012823	2	protein homotetramerization
1711	GO:0046166	0.012823	2	glyceraldehyde-3-phosphate biosynthetic process
1712	GO:0016131	0.012823	2	brassinosteroid metabolic process
1713	GO:0007596	0.012823	2	blood coagulation
1714	GO:0042183	0.012823	2	formate catabolic process
1715	GO:2000636	0.012823	2	positive regulation of primary miRNA processing
1716	GO:0001121	0.012823	2	transcription from bacterial-type RNA polymerase p
1717	GO:0009558	0.012823	2	embryo sac cellularization
1718	GO:0010458	0.012823	2	exit from mitosis
1719	GO:0032324	0.012823	2	molybdopterin cofactor biosynthetic process
1720	GO:0045541	0.012823	2	negative regulation of cholesterol biosynthetic pr
1721	GO:0009767	0.012823	2	photosynthetic electron transport chain
1722	GO:0051593	0.012823	2	response to folic acid
1723	GO:0030534	0.012823	2	adult behavior
1724	GO:0010826	0.012823	2	negative regulation of centrosome duplication
1725	GO:0010247	0.012823	2	detection of phosphate ion
1726	GO:0033512	0.012823	2	L-lysine catabolic process to acetyl-CoA via sacch
1727	GO:0009700	0.012823	2	indole phytoalexin biosynthetic process
1728	GO:0006476	0.012823	2	protein deacetylation
1729	GO:0015672	0.012823	2	monovalent inorganic cation transport
1730	GO:0070846	0.012823	2	Hsp90 deacetylation
1731	GO:0060135	0.012823	2	maternal process involved in female pregnancy
1732	GO:0006580	0.012823	2	ethanolamine metabolic process
1733	GO:0000453	0.012823	2	enzyme-directed rRNA 2'-O-methylation
1734	GO:1900363	0.012823	2	regulation of mRNA polyadenylation
1735	GO:0090398	0.012823	2	cellular senescence
1736	GO:0080009	0.012823	2	mRNA methylation
1737	GO:0019388	0.012823	2	galactose catabolic process
1738	GO:0000349	0.012823	2	generation of catalytic spliceosome for first tran
1739	GO:0006359	0.012823	2	regulation of transcription from RNA polymerase II
1740	GO:0010054	0.012823	2	trichoblast differentiation
1741	GO:0010364	0.012823	2	regulation of ethylene biosynthetic process
1742	GO:0009398	0.012823	2	FMN biosynthetic process
1743	GO:0009610	0.012823	2	response to symbiotic fungus
1744	GO:0034508	0.012823	2	centromere complex assembly
1745	GO:1900366	0.012823	2	negative regulation of defense response to insect
1746	GO:0034757	0.012823	2	negative regulation of iron ion transport
1747	GO:0015714	0.012823	2	phosphoenolpyruvate transport
1748	GO:0008203	0.012823	2	cholesterol metabolic process
1749	GO:0010586	0.012823	2	miRNA metabolic process
1750	GO:0008045	0.012823	2	motor axon guidance
1751	GO:0007084	0.012823	2	mitotic nuclear envelope reassembly
1752	GO:0006172	0.012823	2	ADP biosynthetic process
1753	GO:0015940	0.012823	2	pantothenate biosynthetic process
1754	GO:0070201	0.012823	2	regulation of establishment of protein localizatio
1755	GO:0034983	0.012823	2	peptidyl-lysine deacetylation
1756	GO:0042325	0.012823	2	regulation of phosphorylation
1757	GO:0009451	0.012823	2	RNA modification
1758	GO:0032956	0.012823	2	regulation of actin cytoskeleton organization
1759	GO:0043412	0.012823	2	macromolecule modification
1760	GO:0009691	0.012823	2	cytokinin biosynthetic process
1761	GO:0007605	0.012823	2	sensory perception of sound
1762	GO:0034227	0.012823	2	tRNA thio-modification
1763	GO:0019427	0.012823	2	acetyl-CoA biosynthetic process from acetate
1764	GO:0046506	0.012823	2	sulfolipid biosynthetic process
1765	GO:0007229	0.012823	2	integrin-mediated signaling pathway
1766	GO:0060151	0.012823	2	peroxisome localization
1767	GO:0050829	0.012823	2	defense response to Gram-negative bacterium
1768	GO:2001009	0.012823	2	regulation of plant-type cell wall cellulose biosy
1769	GO:0010623	0.012823	2	developmental programmed cell death
1770	GO:0033563	0.012823	2	dorsal/ventral axon guidance
1771	GO:0048281	0.012823	2	inflorescence morphogenesis
1772	GO:0010086	0.012823	2	embryonic root morphogenesis
1773	GO:0005976	0.012823	2	polysaccharide metabolic process
1774	GO:0009704	0.012823	2	de-etiolation
1775	GO:0070940	0.012823	2	dephosphorylation of RNA polymerase II C-terminal
1776	GO:0000054	0.012823	2	ribosomal subunit export from nucleus
1777	GO:0009653	0.012823	2	anatomical structure morphogenesis
1778	GO:0046294	0.012823	2	formaldehyde catabolic process
1779	GO:0005987	0.012823	2	sucrose catabolic process
1780	GO:0000038	0.012823	2	very long-chain fatty acid metabolic process
1781	GO:0000903	0.012823	2	regulation of cell shape during vegetative growth
1782	GO:0019290	0.012823	2	siderophore biosynthetic process
1783	GO:0048440	0.012823	2	carpel development
1784	GO:0000076	0.012823	2	DNA replication checkpoint
1785	GO:0060047	0.012823	2	heart contraction
1786	GO:0034551	0.012823	2	mitochondrial respiratory chain complex III assemb
1787	GO:0071108	0.012823	2	protein K48-linked deubiquitination
1788	GO:0051123	0.012823	2	RNA polymerase II transcriptional preinitiation co
1789	GO:0008344	0.012823	2	adult locomotory behavior
1790	GO:0040009	0.012823	2	regulation of growth rate
1791	GO:0035195	0.012823	2	gene silencing by miRNA
1792	GO:0071365	0.012823	2	cellular response to auxin stimulus
1793	GO:0042775	0.012823	2	mitochondrial ATP synthesis coupled electron trans
1794	GO:0070845	0.012823	2	polyubiquitinated misfolded protein transport
1795	GO:0007220	0.012823	2	Notch receptor processing
1796	GO:0031365	0.012823	2	N-terminal protein amino acid modification
1797	GO:0010469	0.012823	2	regulation of receptor activity
1798	GO:0045861	0.012823	2	negative regulation of proteolysis
1799	GO:0007041	0.012823	2	lysosomal transport
1800	GO:0030703	0.012823	2	eggshell formation
1801	GO:0048830	0.012823	2	adventitious root development
1802	GO:0031284	0.012823	2	positive regulation of guanylate cyclase activity
1803	GO:0008593	0.012823	2	regulation of Notch signaling pathway
1804	GO:0090410	0.012823	2	malonate catabolic process
1805	GO:0007281	0.012823	2	germ cell development
1806	GO:0043652	0.012823	2	engulfment of apoptotic cell
1807	GO:0010343	0.012823	2	singlet oxygen-mediated programmed cell death
1808	GO:0042144	0.012823	2	vacuole fusion, non-autophagic
1809	GO:0043153	0.012823	2	entrainment of circadian clock by photoperiod
1810	GO:0007023	0.012823	2	post-chaperonin tubulin folding pathway
1811	GO:0015810	0.012823	2	aspartate transport
1812	GO:0008544	0.012823	2	epidermis development
1813	GO:0006206	0.012823	2	pyrimidine base metabolic process
1814	GO:0045988	0.012823	2	negative regulation of striated muscle contraction
1815	GO:0042632	0.012823	2	cholesterol homeostasis
1816	GO:0002084	0.012823	2	protein depalmitoylation
1817	GO:0071421	0.012823	2	manganese ion transmembrane transport
1818	GO:0000741	0.012823	2	karyogamy
1819	GO:0007265	0.012823	2	Ras protein signal transduction
1820	GO:0042593	0.012823	2	glucose homeostasis
1821	GO:0055078	0.012823	2	sodium ion homeostasis
1822	GO:0019287	0.012823	2	isopentenyl diphosphate biosynthetic process, meva
1823	GO:0051489	0.012823	2	regulation of filopodium assembly
1824	GO:0045992	0.012823	2	negative regulation of embryonic development
1825	GO:0001966	0.012823	2	thigmotaxis
1826	GO:0023052	0.012823	2	signaling
1827	GO:0007160	0.012823	2	cell-matrix adhesion
1828	GO:0031156	0.012823	2	regulation of sorocarp development
1829	GO:0010121	0.012823	2	arginine catabolic process to proline via ornithin
1830	GO:0042353	0.012823	2	fucose biosynthetic process
1831	GO:0031103	0.012823	2	axon regeneration
1832	GO:0000291	0.012823	2	nuclear-transcribed mRNA catabolic process, exonuc
1833	GO:0010046	0.012823	2	response to mycotoxin
1834	GO:0016123	0.012823	2	xanthophyll biosynthetic process
1835	GO:0070536	0.012823	2	protein K63-linked deubiquitination
1836	GO:0032981	0.012823	2	mitochondrial respiratory chain complex I assembly
1837	GO:0016598	0.012823	2	protein arginylation
1838	GO:0051296	0.012823	2	establishment of meiotic spindle orientation
1839	GO:2001256	0.012823	2	regulation of store-operated calcium entry
1840	GO:0046110	0.012823	2	xanthine metabolic process
1841	GO:2000072	0.012823	2	regulation of defense response to fungus, incompat
1842	GO:0006121	0.012823	2	mitochondrial electron transport, succinate to ubi
1843	GO:2000114	0.012823	2	regulation of establishment of cell polarity
1844	GO:0030447	0.012823	2	filamentous growth
1845	GO:0046514	0.012823	2	ceramide catabolic process
1846	GO:0060964	0.012823	2	regulation of gene silencing by miRNA
1847	GO:0006272	0.012823	2	leading strand elongation
1848	GO:0015885	0.012823	2	5-formyltetrahydrofolate transport
1849	GO:0005993	0.012823	2	trehalose catabolic process
1850	GO:0015757	0.012823	2	galactose transport
1851	GO:0050680	0.012823	2	negative regulation of epithelial cell proliferati
1852	GO:0046033	0.012823	2	AMP metabolic process
1853	GO:0001711	0.012823	2	endodermal cell fate commitment
1854	GO:0071275	0.012823	2	cellular response to aluminum ion
1855	GO:1900151	0.012823	2	regulation of nuclear-transcribed mRNA catabolic p
1856	GO:0033993	0.012823	2	response to lipid
1857	GO:0006595	0.012823	2	polyamine metabolic process
1858	GO:0034454	0.012823	2	microtubule anchoring at centrosome
1859	GO:0048467	0.012823	2	gynoecium development
1860	GO:0080117	0.012823	2	secondary growth
1861	GO:0010216	0.012823	2	maintenance of DNA methylation
1862	GO:0043506	0.012823	2	regulation of JUN kinase activity
1863	GO:0008206	0.012823	2	bile acid metabolic process
1864	GO:0006788	0.012823	2	heme oxidation
1865	GO:0051211	0.012823	2	anisotropic cell growth
1866	GO:0000915	0.012823	2	cytokinesis, actomyosin contractile ring assembly
1867	GO:0033611	0.012823	2	oxalate catabolic process
1868	GO:0035542	0.012823	2	regulation of SNARE complex assembly
1869	GO:0007040	0.012823	2	lysosome organization
1870	GO:0071470	0.012823	2	cellular response to osmotic stress
1871	GO:0043162	0.012823	2	ubiquitin-dependent protein catabolic process via
1872	GO:0016127	0.012823	2	sterol catabolic process
1873	GO:0090035	0.012823	2	positive regulation of chaperone-mediated protein
1874	GO:0010378	0.012823	2	temperature compensation of the circadian clock
1875	GO:0009957	0.012823	2	epidermal cell fate specification
1876	GO:0030162	0.012823	2	regulation of proteolysis
1877	GO:0014070	0.012823	2	response to organic cyclic compound
1878	GO:0042759	0.012823	2	long-chain fatty acid biosynthetic process
1879	GO:0009415	0.012823	2	response to water
1880	GO:0006116	0.012823	2	NADH oxidation
1881	GO:0010452	0.012823	2	histone H3-K36 methylation
1882	GO:0035229	0.012823	2	positive regulation of glutamate-cysteine ligase a
1883	GO:0040039	0.012823	2	inductive cell migration
1884	GO:0051716	0.012823	2	cellular response to stimulus
1885	GO:0006020	0.012823	2	inositol metabolic process
1886	GO:0090042	0.012823	2	tubulin deacetylation
1887	GO:0001525	0.012823	2	angiogenesis
1888	GO:0009606	0.012823	2	tropism
1889	GO:0000919	0.012823	2	cell plate assembly
1890	GO:0006591	0.012823	2	ornithine metabolic process
1891	GO:0033521	0.012823	2	phytyl diphosphate biosynthetic process
1892	GO:0000712	0.012823	2	resolution of meiotic recombination intermediates
1893	GO:0060351	0.012823	2	cartilage development involved in endochondral bon
1894	GO:0052542	0.012823	2	defense response by callose deposition
1895	GO:0009115	0.012823	2	xanthine catabolic process
1896	GO:0002752	0.012823	2	cell surface pattern recognition receptor signalin
1897	GO:0016180	0.012823	2	snRNA processing
1898	GO:0071461	0.012823	2	cellular response to redox state
1899	GO:0051298	0.012823	2	centrosome duplication
1900	GO:0010387	0.012823	2	signalosome assembly
1901	GO:0009991	0.012823	2	response to extracellular stimulus
1902	GO:0042753	0.012823	2	positive regulation of circadian rhythm
1903	GO:0007190	0.012823	2	activation of adenylate cyclase activity
1904	GO:0048575	0.012823	2	short-day photoperiodism, flowering
1905	GO:0055069	0.012823	2	zinc ion homeostasis
1906	GO:0042450	0.012823	2	arginine biosynthetic process via ornithine
1907	GO:0071539	0.012823	2	protein localization to centrosome
1908	GO:0048194	0.012823	2	Golgi vesicle budding
1909	GO:2000379	0.012823	2	positive regulation of reactive oxygen species met
1910	GO:0010190	0.012823	2	cytochrome b6f complex assembly
1911	GO:0010071	0.012823	2	root meristem specification
1912	GO:0061387	0.012823	2	regulation of extent of cell growth
1913	GO:0043418	0.012823	2	homocysteine catabolic process
1914	GO:0010449	0.012823	2	root meristem growth
1915	GO:0010362	0.012823	2	negative regulation of anion channel activity by b
1916	GO:0030261	0.012823	2	chromosome condensation
1917	GO:0015729	0.012823	2	oxaloacetate transport
1918	GO:0001933	0.012823	2	negative regulation of protein phosphorylation
1919	GO:0061088	0.012823	2	regulation of sequestering of zinc ion
1920	GO:0006695	0.012823	2	cholesterol biosynthetic process
1921	GO:0071076	0.012823	2	RNA 3' uridylation
1922	GO:0010870	0.012823	2	positive regulation of receptor biosynthetic proce
1923	GO:0008589	0.012823	2	regulation of smoothened signaling pathway
1924	GO:0043242	0.012823	2	negative regulation of protein complex disassembly
1925	GO:0043461	0.012823	2	proton-transporting ATP synthase complex assembly
1926	GO:0034504	0.012823	2	protein localization to nucleus
1927	GO:0010160	0.012823	2	formation of organ boundary
1928	GO:0006285	0.012823	2	base-excision repair, AP site formation
1929	GO:2000543	0.012823	2	positive regulation of gastrulation
1930	GO:0051493	0.012823	2	regulation of cytoskeleton organization
1931	GO:0006422	0.012823	2	aspartyl-tRNA aminoacylation
1932	GO:0043009	0.012823	2	chordate embryonic development
1933	GO:0000055	0.012823	2	ribosomal large subunit export from nucleus
1934	GO:0055071	0.012823	2	manganese ion homeostasis
1935	GO:0045088	0.012823	2	regulation of innate immune response
1936	GO:0033385	0.012823	2	geranylgeranyl diphosphate metabolic process
1937	GO:0034427	0.012823	2	nuclear-transcribed mRNA catabolic process, exonuc
1938	GO:0016075	0.012823	2	rRNA catabolic process
1939	GO:0042352	0.012823	2	GDP-L-fucose salvage
1940	GO:0007021	0.012823	2	tubulin complex assembly
1941	GO:0010107	0.012823	2	potassium ion import
1942	GO:0010617	0.012823	2	circadian regulation of calcium ion oscillation
1943	GO:0001889	0.012823	2	liver development
1944	GO:0016051	0.012823	2	carbohydrate biosynthetic process
1945	GO:0042438	0.012823	2	melanin biosynthetic process
1946	GO:0048846	0.012823	2	axon extension involved in axon guidance
1947	GO:0090150	0.012823	2	establishment of protein localization in membrane
1948	GO:0051304	0.012823	2	chromosome separation
1949	GO:0048025	0.012823	2	negative regulation of nuclear mRNA splicing, via
1950	GO:0007140	0.012823	2	male meiosis
1951	GO:0070084	0.012823	2	protein initiator methionine removal
1952	GO:0008306	0.012823	2	associative learning
1953	GO:0048678	0.012823	2	response to axon injury
1954	GO:0010017	0.012823	2	red or far-red light signaling pathway
1955	GO:2000067	0.012823	2	regulation of root morphogenesis
1956	GO:0010074	0.012823	2	maintenance of meristem identity
1957	GO:0007114	0.012823	2	cell budding
1958	GO:0070194	0.012823	2	synaptonemal complex disassembly
1959	GO:0009234	0.012823	2	menaquinone biosynthetic process
1960	GO:0009643	0.012823	2	photosynthetic acclimation
1961	GO:0090352	0.012823	2	regulation of nitrate assimilation
1962	GO:0032499	0.012823	2	detection of peptidoglycan
1963	GO:0046295	0.012823	2	glycolate biosynthetic process
1964	GO:0034052	0.012823	2	positive regulation of plant-type hypersensitive r
1965	GO:0071786	0.012823	2	endoplasmic reticulum tubular network organization
1966	GO:0009955	0.012823	2	adaxial/abaxial pattern specification
1967	GO:0060359	0.012823	2	response to ammonium ion
1968	GO:0071456	0.012823	2	cellular response to hypoxia
1969	GO:0015795	0.012823	2	sorbitol transport
1970	GO:0002262	0.012823	2	myeloid cell homeostasis
1971	GO:2000630	0.012823	2	positive regulation of miRNA metabolic process
1972	GO:0006808	0.012823	2	regulation of nitrogen utilization
1973	GO:0036065	0.012823	2	fucosylation
1974	GO:0009150	0.012823	2	purine ribonucleotide metabolic process
1975	GO:0030437	0.012823	2	ascospore formation
1976	GO:0032509	0.012823	2	endosome transport via multivesicular body sorting
1977	GO:0030026	0.012823	2	cellular manganese ion homeostasis
1978	GO:0010271	0.012823	2	regulation of chlorophyll catabolic process
1979	GO:0007166	0.012823	2	cell surface receptor signaling pathway
1980	GO:0051645	0.012823	2	Golgi localization
1981	GO:0031297	0.012823	2	replication fork processing
1982	GO:0016078	0.00641149	1	tRNA catabolic process
1983	GO:0010235	0.00641149	1	guard mother cell cytokinesis
1984	GO:0051343	0.00641149	1	positive regulation of cyclic-nucleotide phosphodi
1985	GO:0080181	0.00641149	1	lateral root branching
1986	GO:0010493	0.00641149	1	Lewis a epitope biosynthetic process
1987	GO:0045444	0.00641149	1	fat cell differentiation
1988	GO:0030097	0.00641149	1	hemopoiesis
1989	GO:0001714	0.00641149	1	endodermal cell fate specification
1990	GO:0031100	0.00641149	1	organ regeneration
1991	GO:0006949	0.00641149	1	syncytium formation
1992	GO:0015843	0.00641149	1	methylammonium transport
1993	GO:0007169	0.00641149	1	transmembrane receptor protein tyrosine kinase sig
1994	GO:0060324	0.00641149	1	face development
1995	GO:0033157	0.00641149	1	regulation of intracellular protein transport
1996	GO:0080183	0.00641149	1	response to photooxidative stress
1997	GO:0031120	0.00641149	1	snRNA pseudouridine synthesis
1998	GO:0010951	0.00641149	1	negative regulation of endopeptidase activity
[truncated: 854 more rows]

## Sheet: Cellular Process
rowind	go_id	occurrences	tot_count	description
0	GO:0016021	48.1217	9774	integral to membrane
1	GO:0005634	13.4656	2735	nucleus
2	GO:0005737	7.27192	1477	cytoplasm
3	GO:0005622	4.47541	909	intracellular
4	GO:0005840	4.45571	905	ribosome
5	GO:0005886	4.45079	904	plasma membrane
6	GO:0009507	3.58919	729	chloroplast
7	GO:0005829	3.4858	708	cytosol
8	GO:0016020	3.12638	635	membrane
9	GO:0005739	2.96391	602	mitochondrion
10	GO:0005576	2.41249	490	extracellular region
11	GO:0005794	1.7232	350	Golgi apparatus
12	GO:0009506	1.56565	318	plasmodesma
13	GO:0005783	1.49673	304	endoplasmic reticulum
14	GO:0005874	1.43272	291	microtubule
15	GO:0005618	1.26532	257	cell wall
16	GO:0009570	1.10777	225	chloroplast stroma
17	GO:0005789	1.08808	221	endoplasmic reticulum membrane
18	GO:0005623	1.05362	214	cell
19	GO:0000139	1.00931	205	Golgi membrane
20	GO:0005773	0.91576	186	vacuole
21	GO:0005730	0.905913	184	nucleolus
22	GO:0005774	0.891143	181	vacuolar membrane
23	GO:0005743	0.866526	176	mitochondrial inner membrane
24	GO:0005871	0.861602	175	kinesin complex
25	GO:0009941	0.78775	160	chloroplast envelope
26	GO:0009535	0.77298	157	chloroplast thylakoid membrane
27	GO:0000786	0.728669	148	nucleosome
28	GO:0048046	0.708975	144	apoplast
29	GO:0005856	0.664664	135	cytoskeleton
30	GO:0030529	0.561272	114	ribonucleoprotein complex
31	GO:0015935	0.556349	113	small ribosomal subunit
32	GO:0005802	0.551425	112	trans-Golgi network
33	GO:0005768	0.546502	111	endosome
34	GO:0005759	0.546502	111	mitochondrial matrix
35	GO:0005887	0.521885	106	integral to plasma membrane
36	GO:0005615	0.512038	104	extracellular space
37	GO:0005777	0.492344	100	peroxisome
38	GO:0009536	0.467727	95	plastid
39	GO:0019013	0.452957	92	viral nucleocapsid
40	GO:0009523	0.433263	88	photosystem II
41	GO:0009522	0.379105	77	photosystem I
42	GO:0015934	0.369258	75	large ribosomal subunit
43	GO:0070469	0.359411	73	respiratory chain
44	GO:0022627	0.349564	71	cytosolic small ribosomal subunit
45	GO:0005581	0.339717	69	collagen
46	GO:0000502	0.339717	69	proteasome complex
47	GO:0005681	0.320024	65	spliceosomal complex
48	GO:0016592	0.320024	65	mediator complex
49	GO:0022625	0.30033	61	cytosolic large ribosomal subunit
50	GO:0005694	0.295406	60	chromosome
51	GO:0009505	0.28556	58	plant-type cell wall
52	GO:0016459	0.270789	55	myosin complex
53	GO:0005643	0.260942	53	nuclear pore
54	GO:0031969	0.251095	51	chloroplast membrane
55	GO:0000148	0.246172	50	1,3-beta-D-glucan synthase complex
56	GO:0019898	0.236325	48	extrinsic to membrane
57	GO:0005654	0.231402	47	nucleoplasm
58	GO:0005852	0.226478	46	eukaryotic translation initiation factor 3 complex
59	GO:0000145	0.226478	46	exocyst
60	GO:0009534	0.221555	45	chloroplast thylakoid
61	GO:0009524	0.211708	43	phragmoplast
62	GO:0009706	0.206785	42	chloroplast inner membrane
63	GO:0005839	0.206785	42	proteasome core complex
64	GO:0043231	0.206785	42	intracellular membrane-bounded organelle
65	GO:0070062	0.201861	41	extracellular vesicular exosome
66	GO:0080008	0.192014	39	CUL4 RING ubiquitin ligase complex
67	GO:0005819	0.182167	37	spindle
68	GO:0031225	0.182167	37	anchored to membrane
69	GO:0016282	0.182167	37	eukaryotic 43S preinitiation complex
70	GO:0045261	0.182167	37	proton-transporting ATP synthase complex, catalyti
71	GO:0033290	0.17232	35	eukaryotic 48S preinitiation complex
72	GO:0005741	0.17232	35	mitochondrial outer membrane
73	GO:0000159	0.15755	32	protein phosphatase type 2A complex
74	GO:0010008	0.15755	32	endosome membrane
75	GO:0015629	0.152627	31	actin cytoskeleton
76	GO:0009705	0.147703	30	plant-type vacuole membrane
77	GO:0030131	0.147703	30	clathrin adaptor complex
78	GO:0009654	0.14278	29	oxygen evolving complex
79	GO:0031966	0.14278	29	mitochondrial membrane
80	GO:0009579	0.137856	28	thylakoid
81	GO:0022626	0.137856	28	cytosolic ribosome
82	GO:0005764	0.137856	28	lysosome
83	GO:0005788	0.137856	28	endoplasmic reticulum lumen
84	GO:0005635	0.137856	28	nuclear envelope
85	GO:0009501	0.137856	28	amyloplast
86	GO:0009331	0.132933	27	glycerol-3-phosphate dehydrogenase complex
87	GO:0005885	0.132933	27	Arp2/3 protein complex
88	GO:0019773	0.132933	27	proteasome core complex, alpha-subunit complex
89	GO:0048471	0.128009	26	perinuclear region of cytoplasm
90	GO:0005815	0.128009	26	microtubule organizing center
91	GO:0031012	0.128009	26	extracellular matrix
92	GO:0030126	0.118163	24	COPI vesicle coat
93	GO:0046658	0.118163	24	anchored to plasma membrane
94	GO:0005758	0.118163	24	mitochondrial intermembrane space
95	GO:0005938	0.113239	23	cell cortex
96	GO:0031902	0.113239	23	late endosome membrane
97	GO:0030127	0.113239	23	COPII vesicle coat
98	GO:0032580	0.113239	23	Golgi cisterna membrane
99	GO:0032040	0.113239	23	small-subunit processome
100	GO:0033179	0.113239	23	proton-transporting V-type ATPase, V0 domain
101	GO:0005875	0.113239	23	microtubule associated complex
102	GO:0019005	0.108316	22	SCF ubiquitin ligase complex
103	GO:0031965	0.108316	22	nuclear membrane
104	GO:0016607	0.103392	21	nuclear speck
105	GO:0071013	0.103392	21	catalytic step 2 spliceosome
106	GO:0000932	0.103392	21	cytoplasmic mRNA processing body
107	GO:0010287	0.103392	21	plastoglobule
108	GO:0005667	0.0984688	20	transcription factor complex
109	GO:0033180	0.0984688	20	proton-transporting V-type ATPase, V1 domain
110	GO:0016272	0.0984688	20	prefoldin complex
111	GO:0005778	0.0984688	20	peroxisomal membrane
112	GO:0000325	0.0935454	19	plant-type vacuole
113	GO:0031011	0.0935454	19	Ino80 complex
114	GO:0000922	0.0935454	19	spindle pole
115	GO:0000276	0.0935454	19	mitochondrial proton-transporting ATP synthase com
116	GO:0030136	0.0935454	19	clathrin-coated vesicle
117	GO:0009277	0.0886219	18	fungal-type cell wall
118	GO:0016602	0.0886219	18	CCAAT-binding factor complex
119	GO:0030176	0.0836985	17	integral to endoplasmic reticulum membrane
120	GO:0005732	0.0836985	17	small nucleolar ribonucleoprotein complex
121	GO:0005578	0.0836985	17	proteinaceous extracellular matrix
122	GO:0043025	0.0836985	17	neuronal cell body
123	GO:0042555	0.0836985	17	MCM complex
124	GO:0000790	0.0836985	17	nuclear chromatin
125	GO:0030132	0.078775	16	clathrin coat of coated pit
126	GO:0009514	0.078775	16	glyoxysome
127	GO:0010319	0.078775	16	stromule
128	GO:0030117	0.078775	16	membrane coat
129	GO:0030130	0.078775	16	clathrin coat of trans-Golgi network vesicle
130	GO:0005834	0.078775	16	heterotrimeric G-protein complex
131	GO:0005905	0.0738516	15	coated pit
132	GO:0043234	0.0738516	15	protein complex
133	GO:0005853	0.0738516	15	eukaryotic translation elongation factor 1 complex
134	GO:0043332	0.0738516	15	mating projection tip
135	GO:0000775	0.0738516	15	chromosome, centromeric region
136	GO:0005811	0.0738516	15	lipid particle
137	GO:0005680	0.0738516	15	anaphase-promoting complex
138	GO:0000421	0.0738516	15	autophagic vacuole membrane
139	GO:0005750	0.0689282	14	mitochondrial respiratory chain complex III
140	GO:0005813	0.0689282	14	centrosome
141	GO:0030904	0.0689282	14	retromer complex
142	GO:0005925	0.0689282	14	focal adhesion
143	GO:0031597	0.0689282	14	cytosolic proteasome complex
144	GO:0005765	0.0689282	14	lysosomal membrane
145	GO:0009707	0.0689282	14	chloroplast outer membrane
146	GO:0000151	0.0640047	13	ubiquitin ligase complex
147	GO:0030424	0.0640047	13	axon
148	GO:0031595	0.0640047	13	nuclear proteasome complex
149	GO:0045335	0.0640047	13	phagocytic vesicle
150	GO:0000220	0.0640047	13	vacuolar proton-transporting V-type ATPase, V0 dom
151	GO:0000015	0.0640047	13	phosphopyruvate hydratase complex
152	GO:0045263	0.0640047	13	proton-transporting ATP synthase complex, coupling
153	GO:0005669	0.0640047	13	transcription factor TFIID complex
154	GO:0008250	0.0590813	12	oligosaccharyltransferase complex
155	GO:0042651	0.0590813	12	thylakoid membrane
156	GO:0000324	0.0590813	12	fungal-type vacuole
157	GO:0016593	0.0590813	12	Cdc73/Paf1 complex
158	GO:0005882	0.0590813	12	intermediate filament
159	GO:0005956	0.0590813	12	protein kinase CK2 complex
160	GO:0005769	0.0590813	12	early endosome
161	GO:0008540	0.0590813	12	proteasome regulatory particle, base subcomplex
162	GO:0005861	0.0590813	12	troponin complex
163	GO:0000221	0.0541578	11	vacuolar proton-transporting V-type ATPase, V1 dom
164	GO:0031461	0.0541578	11	cullin-RING ubiquitin ligase complex
165	GO:0071944	0.0541578	11	cell periphery
166	GO:0009538	0.0541578	11	photosystem I reaction center
167	GO:0005884	0.0541578	11	actin filament
168	GO:0005779	0.0541578	11	integral to peroxisomal membrane
169	GO:0031977	0.0541578	11	thylakoid lumen
170	GO:0005801	0.0541578	11	cis-Golgi network
171	GO:0031410	0.0541578	11	cytoplasmic vesicle
172	GO:0000407	0.0492344	10	pre-autophagosomal structure
173	GO:0016471	0.0492344	10	vacuolar proton-transporting V-type ATPase complex
174	GO:0033588	0.0492344	10	Elongator holoenzyme complex
175	GO:0005747	0.0492344	10	mitochondrial respiratory chain complex I
176	GO:0033178	0.0492344	10	proton-transporting two-sector ATPase complex, cat
177	GO:0005786	0.0492344	10	signal recognition particle, endoplasmic reticulum
178	GO:0005960	0.0492344	10	glycine cleavage complex
179	GO:0030665	0.0492344	10	clathrin coated vesicle membrane
180	GO:0009504	0.0492344	10	cell plate
181	GO:0005787	0.0492344	10	signal peptidase complex
182	GO:0017053	0.0492344	10	transcriptional repressor complex
183	GO:0005770	0.0492344	10	late endosome
184	GO:0009360	0.0492344	10	DNA polymerase III complex
185	GO:0012505	0.0492344	10	endomembrane system
186	GO:0005744	0.044311	9	mitochondrial inner membrane presequence transloca
187	GO:0005672	0.044311	9	transcription factor TFIIA complex
188	GO:0071011	0.044311	9	precatalytic spliceosome
189	GO:0005795	0.044311	9	Golgi stack
190	GO:0042765	0.044311	9	GPI-anchor transamidase complex
191	GO:0055120	0.044311	9	striated muscle dense body
192	GO:0005685	0.044311	9	U1 snRNP
193	GO:0030659	0.044311	9	cytoplasmic vesicle membrane
194	GO:0005740	0.044311	9	mitochondrial envelope
195	GO:0005935	0.044311	9	cellular bud neck
196	GO:0008352	0.044311	9	katanin complex
197	GO:0031463	0.044311	9	Cul3-RING ubiquitin ligase complex
198	GO:0000796	0.044311	9	condensin complex
199	GO:0000776	0.044311	9	kinetochore
200	GO:0070461	0.044311	9	SAGA-type complex
201	GO:0005816	0.0393875	8	spindle pole body
202	GO:0005665	0.0393875	8	DNA-directed RNA polymerase II, core complex
203	GO:0017119	0.0393875	8	Golgi transport complex
204	GO:0031307	0.0393875	8	integral to mitochondrial outer membrane
205	GO:0009509	0.0393875	8	chromoplast
206	GO:0010494	0.0393875	8	cytoplasmic stress granule
207	GO:0043005	0.0393875	8	neuron projection
208	GO:0005876	0.0393875	8	spindle microtubule
209	GO:0000794	0.0393875	8	condensed nuclear chromosome
210	GO:0033110	0.0393875	8	CVT vesicle membrane
211	GO:0005869	0.0393875	8	dynactin complex
212	GO:0008180	0.0393875	8	signalosome
213	GO:0009543	0.0393875	8	chloroplast thylakoid lumen
214	GO:0030425	0.0393875	8	dendrite
215	GO:0005749	0.0393875	8	mitochondrial respiratory chain complex II
216	GO:0009783	0.0393875	8	photosystem II antenna complex
217	GO:0031519	0.0344641	7	PcG protein complex
218	GO:0034399	0.0344641	7	nuclear periphery
219	GO:0015030	0.0344641	7	Cajal body
220	GO:0032300	0.0344641	7	mismatch repair complex
221	GO:0000347	0.0344641	7	THO complex
222	GO:0000124	0.0344641	7	SAGA complex
223	GO:0030173	0.0344641	7	integral to Golgi membrane
224	GO:0009317	0.0344641	7	acetyl-CoA carboxylase complex
225	GO:0000777	0.0344641	7	condensed chromosome kinetochore
226	GO:0030123	0.0344641	7	AP-3 adaptor complex
227	GO:0090406	0.0344641	7	pollen tube
228	GO:0032153	0.0344641	7	cell division site
229	GO:0008290	0.0344641	7	F-actin capping protein complex
230	GO:0046540	0.0344641	7	U4/U6 x U5 tri-snRNP complex
231	GO:0009279	0.0344641	7	cell outer membrane
232	GO:0016324	0.0344641	7	apical plasma membrane
233	GO:0009508	0.0344641	7	plastid chromosome
234	GO:0031515	0.0344641	7	tRNA (m1A) methyltransferase complex
235	GO:0009897	0.0344641	7	external side of plasma membrane
236	GO:0030017	0.0344641	7	sarcomere
237	GO:0000439	0.0344641	7	core TFIIH complex
238	GO:0034045	0.0295406	6	pre-autophagosomal structure membrane
239	GO:0009986	0.0295406	6	cell surface
240	GO:0000785	0.0295406	6	chromatin
241	GO:0000178	0.0295406	6	exosome (RNase complex)
242	GO:0000974	0.0295406	6	Prp19 complex
243	GO:0031083	0.0295406	6	BLOC-1 complex
244	GO:0009517	0.0295406	6	PSII associated light-harvesting complex II
245	GO:0030054	0.0295406	6	cell junction
246	GO:0005865	0.0295406	6	striated muscle thin filament
247	GO:0009532	0.0295406	6	plastid stroma
248	GO:0005771	0.0295406	6	multivesicular body
249	GO:0005776	0.0295406	6	autophagic vacuole
250	GO:0030870	0.0295406	6	Mre11 complex
251	GO:0032154	0.0295406	6	cleavage furrow
252	GO:0031901	0.0295406	6	early endosome membrane
253	GO:0045202	0.0295406	6	synapse
254	GO:0000228	0.0295406	6	nuclear chromosome
255	GO:0005901	0.0295406	6	caveola
256	GO:0031982	0.0295406	6	vesicle
257	GO:0000788	0.0295406	6	nuclear nucleosome
258	GO:0035267	0.0295406	6	NuA4 histone acetyltransferase complex
259	GO:0005742	0.0295406	6	mitochondrial outer membrane translocase complex
260	GO:0030915	0.0295406	6	Smc5-Smc6 complex
261	GO:0016442	0.0295406	6	RNA-induced silencing complex
262	GO:0034515	0.0295406	6	proteasome storage granule
263	GO:0000793	0.0295406	6	condensed chromosome
264	GO:0000784	0.0295406	6	nuclear chromosome, telomeric region
265	GO:0008021	0.0295406	6	synaptic vesicle
266	GO:0005784	0.0295406	6	Sec61 translocon complex
267	GO:0000275	0.0295406	6	mitochondrial proton-transporting ATP synthase com
268	GO:0000176	0.0246172	5	nuclear exosome (RNase complex)
269	GO:0046861	0.0246172	5	glyoxysomal membrane
270	GO:0071819	0.0246172	5	DUBm complex
271	GO:0009295	0.0246172	5	nucleoid
272	GO:0030014	0.0246172	5	CCR4-NOT complex
273	GO:0030687	0.0246172	5	preribosome, large subunit precursor
274	GO:0019867	0.0246172	5	outer membrane
275	GO:0009574	0.0246172	5	preprophase band
276	GO:0005782	0.0246172	5	peroxisomal matrix
277	GO:0030688	0.0246172	5	preribosome, small subunit precursor
278	GO:0005849	0.0246172	5	mRNA cleavage factor complex
279	GO:0070390	0.0246172	5	transcription export complex 2
280	GO:0031931	0.0246172	5	TORC1 complex
281	GO:0055028	0.0246172	5	cortical microtubule
282	GO:0030532	0.0246172	5	small nuclear ribonucleoprotein complex
283	GO:0042995	0.0246172	5	cell projection
284	GO:0005689	0.0246172	5	U12-type spliceosomal complex
285	GO:0000131	0.0246172	5	incipient cellular bud site
286	GO:0031201	0.0246172	5	SNARE complex
287	GO:0000329	0.0246172	5	fungal-type vacuole membrane
288	GO:0043224	0.0246172	5	nuclear SCF ubiquitin ligase complex
289	GO:0030133	0.0246172	5	transport vesicle
290	GO:0019028	0.0246172	5	viral capsid
291	GO:0000808	0.0246172	5	origin recognition complex
292	GO:0071008	0.0246172	5	U2-type post-mRNA release spliceosomal complex
293	GO:0005828	0.0246172	5	kinetochore microtubule
294	GO:0031090	0.0246172	5	organelle membrane
295	GO:0000164	0.0246172	5	protein phosphatase type 1 complex
296	GO:0030016	0.0246172	5	myofibril
297	GO:0005686	0.0246172	5	U2 snRNP
298	GO:0031514	0.0246172	5	motile cilium
299	GO:0005934	0.0246172	5	cellular bud tip
300	GO:0032982	0.0246172	5	myosin filament
301	GO:0005664	0.0246172	5	nuclear origin of replication recognition complex
302	GO:0019008	0.0246172	5	molybdopterin synthase complex
303	GO:0055037	0.0246172	5	recycling endosome
304	GO:0005682	0.0246172	5	U5 snRNP
305	GO:0000118	0.0246172	5	histone deacetylase complex
306	GO:0045121	0.0246172	5	membrane raft
307	GO:0045254	0.0196938	4	pyruvate dehydrogenase complex
308	GO:0042597	0.0196938	4	periplasmic space
309	GO:0005965	0.0196938	4	protein farnesyltransferase complex
310	GO:0005785	0.0196938	4	signal recognition particle receptor complex
311	GO:0009330	0.0196938	4	DNA topoisomerase complex (ATP-hydrolyzing)
312	GO:0008278	0.0196938	4	cohesin complex
313	GO:0032585	0.0196938	4	multivesicular body membrane
314	GO:0031467	0.0196938	4	Cul7-RING ubiquitin ligase complex
315	GO:0005951	0.0196938	4	carbamoyl-phosphate synthase complex
316	GO:0000123	0.0196938	4	histone acetyltransferase complex
317	GO:0019897	0.0196938	4	extrinsic to plasma membrane
318	GO:0034707	0.0196938	4	chloride channel complex
319	GO:0009898	0.0196938	4	internal side of plasma membrane
320	GO:0031371	0.0196938	4	ubiquitin conjugating enzyme complex
321	GO:0005921	0.0196938	4	gap junction
322	GO:0005762	0.0196938	4	mitochondrial large ribosomal subunit
323	GO:0035145	0.0196938	4	exon-exon junction complex
324	GO:0034464	0.0196938	4	BBSome
325	GO:0048500	0.0196938	4	signal recognition particle
326	GO:0017109	0.0196938	4	glutamate-cysteine ligase complex
327	GO:0030286	0.0196938	4	dynein complex
328	GO:0043564	0.0196938	4	Ku70:Ku80 complex
329	GO:0072686	0.0196938	4	mitotic spindle
330	GO:0016328	0.0196938	4	lateral plasma membrane
331	GO:0043661	0.0196938	4	peribacteroid membrane
332	GO:0005761	0.0196938	4	mitochondrial ribosome
333	GO:0005751	0.0196938	4	mitochondrial respiratory chain complex IV
334	GO:0070772	0.0196938	4	PAS complex
335	GO:0016363	0.0196938	4	nuclear matrix
336	GO:0005666	0.0196938	4	DNA-directed RNA polymerase III complex
337	GO:0070847	0.0196938	4	core mediator complex
338	GO:0005846	0.0196938	4	nuclear cap binding complex
339	GO:0005847	0.0196938	4	mRNA cleavage and polyadenylation specificity fact
340	GO:0000445	0.0196938	4	THO complex part of transcription export complex
341	GO:0005719	0.0196938	4	nuclear euchromatin
342	GO:0005838	0.0196938	4	proteasome regulatory particle
343	GO:0000326	0.0196938	4	protein storage vacuole
344	GO:0009512	0.0196938	4	cytochrome b6f complex
345	GO:0009346	0.0196938	4	citrate lyase complex
346	GO:0005663	0.0196938	4	DNA replication factor C complex
347	GO:0070652	0.0196938	4	HAUS complex
348	GO:0043204	0.0196938	4	perikaryon
349	GO:0032777	0.0147703	3	Piccolo NuA4 histone acetyltransferase complex
350	GO:0031513	0.0147703	3	nonmotile primary cilium
351	GO:0043680	0.0147703	3	filiform apparatus
352	GO:0072588	0.0147703	3	box H/ACA RNP complex
353	GO:0000778	0.0147703	3	condensed nuclear chromosome kinetochore
354	GO:0071004	0.0147703	3	U2-type prespliceosome
355	GO:0048786	0.0147703	3	presynaptic active zone
356	GO:0005850	0.0147703	3	eukaryotic translation initiation factor 2 complex
357	GO:0033573	0.0147703	3	high affinity iron permease complex
358	GO:0005746	0.0147703	3	mitochondrial respiratory chain
359	GO:0016235	0.0147703	3	aggresome
360	GO:0031429	0.0147703	3	box H/ACA snoRNP complex
361	GO:0000235	0.0147703	3	astral microtubule
362	GO:0043209	0.0147703	3	myelin sheath
363	GO:0035619	0.0147703	3	root hair tip
364	GO:0042470	0.0147703	3	melanosome
365	GO:0031428	0.0147703	3	box C/D snoRNP complex
366	GO:0008541	0.0147703	3	proteasome regulatory particle, lid subcomplex
367	GO:0016514	0.0147703	3	SWI/SNF complex
368	GO:0000930	0.0147703	3	gamma-tubulin complex
369	GO:0019031	0.0147703	3	viral envelope
370	GO:0031209	0.0147703	3	SCAR complex
371	GO:0005863	0.0147703	3	striated muscle myosin thick filament
372	GO:0071006	0.0147703	3	U2-type catalytic step 1 spliceosome
373	GO:0001891	0.0147703	3	phagocytic cup
374	GO:0005639	0.0147703	3	integral to nuclear inner membrane
375	GO:0009526	0.0147703	3	plastid envelope
376	GO:0010369	0.0147703	3	chromocenter
377	GO:0043186	0.0147703	3	P granule
378	GO:0018444	0.0147703	3	translation release factor complex
379	GO:0045252	0.0147703	3	oxoglutarate dehydrogenase complex
380	GO:0000812	0.0147703	3	Swr1 complex
381	GO:0000126	0.0147703	3	transcription factor TFIIIB complex
382	GO:0005674	0.0147703	3	transcription factor TFIIF complex
383	GO:0005971	0.0147703	3	ribonucleoside-diphosphate reductase complex
384	GO:0048188	0.0147703	3	Set1C/COMPASS complex
385	GO:0035452	0.0147703	3	extrinsic to plastid membrane
386	GO:0031466	0.0147703	3	Cul5-RING ubiquitin ligase complex
387	GO:0045239	0.0147703	3	tricarboxylic acid cycle enzyme complex
388	GO:0016012	0.0147703	3	sarcoglycan complex
389	GO:0032783	0.0147703	3	ELL-EAF complex
390	GO:0030141	0.0147703	3	secretory granule
391	GO:0030663	0.0147703	3	COPI coated vesicle membrane
392	GO:0000243	0.0147703	3	commitment complex
393	GO:0010598	0.0147703	3	NAD(P)H dehydrogenase complex (plastoquinone)
394	GO:0042644	0.0147703	3	chloroplast nucleoid
395	GO:0034457	0.0147703	3	Mpp10 complex
396	GO:0005763	0.0147703	3	mitochondrial small ribosomal subunit
397	GO:0030139	0.0147703	3	endocytic vesicle
398	GO:0001400	0.0147703	3	mating projection base
399	GO:0005604	0.0147703	3	basement membrane
400	GO:0030479	0.0147703	3	actin cortical patch
401	GO:0035097	0.0147703	3	histone methyltransferase complex
402	GO:0008280	0.0147703	3	cohesin core heterodimer
403	GO:0033116	0.0147703	3	endoplasmic reticulum-Golgi intermediate compartme
404	GO:0030121	0.0147703	3	AP-1 adaptor complex
405	GO:0072546	0.0147703	3	ER membrane protein complex
406	GO:0051286	0.0147703	3	cell tip
407	GO:0005929	0.0147703	3	cilium
408	GO:0071010	0.0147703	3	prespliceosome
409	GO:0045334	0.0147703	3	clathrin-coated endocytic vesicle
410	GO:0055038	0.00984688	2	recycling endosome membrane
411	GO:0031430	0.00984688	2	M band
412	GO:0032541	0.00984688	2	cortical endoplasmic reticulum
413	GO:0030891	0.00984688	2	VCB complex
414	GO:0033557	0.00984688	2	Slx1-Slx4 complex
415	GO:0030956	0.00984688	2	glutamyl-tRNA(Gln) amidotransferase complex
416	GO:0031310	0.00984688	2	intrinsic to vacuolar membrane
417	GO:0042170	0.00984688	2	plastid membrane
418	GO:0000506	0.00984688	2	glycosylphosphatidylinositol-N-acetylglucosaminylt
419	GO:0005859	0.00984688	2	muscle myosin complex
420	GO:0030670	0.00984688	2	phagocytic vesicle membrane
421	GO:0005673	0.00984688	2	transcription factor TFIIE complex
422	GO:0000923	0.00984688	2	equatorial microtubule organizing center
423	GO:0000418	0.00984688	2	DNA-directed RNA polymerase IV complex
424	GO:0015630	0.00984688	2	microtubule cytoskeleton
425	GO:0005868	0.00984688	2	cytoplasmic dynein complex
426	GO:0005964	0.00984688	2	phosphorylase kinase complex
427	GO:0016234	0.00984688	2	inclusion body
428	GO:0072669	0.00984688	2	tRNA-splicing ligase complex
429	GO:0042383	0.00984688	2	sarcolemma
430	GO:0005911	0.00984688	2	cell-cell junction
431	GO:0060102	0.00984688	2	collagen and cuticulin-based cuticle extracellular
432	GO:0031672	0.00984688	2	A band
433	GO:0010330	0.00984688	2	cellulose synthase complex
434	GO:0010005	0.00984688	2	cortical microtubule, transverse to long axis
435	GO:0000427	0.00984688	2	plastid-encoded plastid RNA polymerase complex
436	GO:0043189	0.00984688	2	H4/H2A histone acetyltransferase complex
437	GO:0032039	0.00984688	2	integrator complex
438	GO:0032809	0.00984688	2	neuronal cell body membrane
439	GO:0031464	0.00984688	2	Cul4A-RING ubiquitin ligase complex
440	GO:0009533	0.00984688	2	chloroplast stromal thylakoid
441	GO:0000172	0.00984688	2	ribonuclease MRP complex
442	GO:0030122	0.00984688	2	AP-2 adaptor complex
443	GO:0005814	0.00984688	2	centriole
444	GO:0010007	0.00984688	2	magnesium chelatase complex
445	GO:0071014	0.00984688	2	post-mRNA release spliceosomal complex
446	GO:0033176	0.00984688	2	proton-transporting V-type ATPase complex
447	GO:0032133	0.00984688	2	chromosome passenger complex
448	GO:0005652	0.00984688	2	nuclear lamina
449	GO:0022624	0.00984688	2	proteasome accessory complex
450	GO:0034715	0.00984688	2	pICln-Sm protein complex
451	GO:0034451	0.00984688	2	centriolar satellite
452	GO:0060473	0.00984688	2	cortical granule
453	GO:0034098	0.00984688	2	Cdc48p-Npl4p-Ufd1p AAA ATPase complex
454	GO:0031045	0.00984688	2	dense core granule
455	GO:0034719	0.00984688	2	SMN-Sm protein complex
456	GO:0043291	0.00984688	2	RAVE complex
457	GO:0000815	0.00984688	2	ESCRT III complex
458	GO:0012507	0.00984688	2	ER to Golgi transport vesicle membrane
459	GO:0071012	0.00984688	2	catalytic step 1 spliceosome
460	GO:0045275	0.00984688	2	respiratory chain complex III
461	GO:0000938	0.00984688	2	GARP complex
462	GO:0030496	0.00984688	2	midbody
463	GO:0030864	0.00984688	2	cortical actin cytoskeleton
464	GO:0012510	0.00984688	2	trans-Golgi network transport vesicle membrane
465	GO:0042175	0.00984688	2	nuclear outer membrane-endoplasmic reticulum membr
466	GO:0051285	0.00984688	2	cell cortex of cell tip
467	GO:0012506	0.00984688	2	vesicle membrane
468	GO:0005832	0.00984688	2	chaperonin-containing T-complex
469	GO:0043229	0.00984688	2	intracellular organelle
470	GO:0071817	0.00984688	2	MMXD complex
471	GO:0001741	0.00984688	2	XY body
472	GO:0043190	0.00984688	2	ATP-binding cassette (ABC) transporter complex
473	GO:0031616	0.00984688	2	spindle pole centrosome
474	GO:0009930	0.00984688	2	longitudinal side of cell surface
475	GO:0016035	0.00984688	2	zeta DNA polymerase complex
476	GO:0005687	0.00984688	2	U4 snRNP
477	GO:0032589	0.00984688	2	neuron projection membrane
478	GO:0005797	0.00984688	2	Golgi medial cisterna
479	GO:0032839	0.00984688	2	dendrite cytoplasm
480	GO:0030672	0.00984688	2	synaptic vesicle membrane
481	GO:0008537	0.00984688	2	proteasome activator complex
482	GO:0030897	0.00984688	2	HOPS complex
483	GO:0005677	0.00984688	2	chromatin silencing complex
484	GO:0009349	0.00984688	2	riboflavin synthase complex
485	GO:0043626	0.00984688	2	PCNA complex
486	GO:0030896	0.00984688	2	checkpoint clamp complex
487	GO:0001673	0.00984688	2	male germ cell nucleus
488	GO:0009539	0.00984688	2	photosystem II reaction center
489	GO:0031465	0.00984688	2	Cul4B-RING ubiquitin ligase complex
490	GO:0043527	0.00984688	2	tRNA methyltransferase complex
491	GO:0005657	0.00984688	2	replication fork
492	GO:0009544	0.00984688	2	chloroplast ATP synthase complex
493	GO:0033254	0.00984688	2	vacuolar transporter chaperone complex
494	GO:0031518	0.00984688	2	CBF3 complex
495	GO:0043614	0.00984688	2	multi-eIF complex
496	GO:0045298	0.00984688	2	tubulin complex
497	GO:0019774	0.00984688	2	proteasome core complex, beta-subunit complex
498	GO:0031252	0.00984688	2	cell leading edge
499	GO:0000780	0.00984688	2	condensed nuclear chromosome, centromeric region
500	GO:0051233	0.00984688	2	spindle midzone
501	GO:0035861	0.00984688	2	site of double-strand break
502	GO:0031985	0.00984688	2	Golgi cisterna
503	GO:0080085	0.00984688	2	signal recognition particle, chloroplast targeting
504	GO:0005881	0.00984688	2	cytoplasmic microtubule
505	GO:0000419	0.00984688	2	DNA-directed RNA polymerase V complex
506	GO:0016612	0.00984688	2	molybdenum-iron nitrogenase complex
507	GO:0000138	0.00984688	2	Golgi trans cisterna
508	GO:0005844	0.00984688	2	polysome
509	GO:0009341	0.00984688	2	beta-galactosidase complex
510	GO:0000781	0.00984688	2	chromosome, telomeric region
511	GO:0010445	0.00984688	2	nuclear dicing body
512	GO:0032586	0.00984688	2	protein storage vacuole membrane
513	GO:0030677	0.00984688	2	ribonuclease P complex
514	GO:0030140	0.00984688	2	trans-Golgi network transport vesicle
515	GO:0031462	0.00984688	2	Cul2-RING ubiquitin ligase complex
516	GO:0071339	0.00984688	2	MLL1 complex
517	GO:0072357	0.00492344	1	PTW/PP1 phosphatase complex
518	GO:0070531	0.00492344	1	BRCA1-A complex
519	GO:0045244	0.00492344	1	succinate-CoA ligase complex (GDP-forming)
520	GO:0000242	0.00492344	1	pericentriolar material
521	GO:0005684	0.00492344	1	U2-type spliceosomal complex
522	GO:0043292	0.00492344	1	contractile fiber
523	GO:0031988	0.00492344	1	membrane-bounded vesicle
524	GO:0034272	0.00492344	1	phosphatidylinositol 3-kinase complex II
525	GO:0031594	0.00492344	1	neuromuscular junction
526	GO:0031527	0.00492344	1	filopodium membrane
527	GO:0008275	0.00492344	1	gamma-tubulin small complex
528	GO:0031357	0.00492344	1	integral to chloroplast inner membrane
529	GO:0005937	0.00492344	1	mating projection
530	GO:0030426	0.00492344	1	growth cone
531	GO:0000783	0.00492344	1	nuclear telomere cap complex
532	GO:0016010	0.00492344	1	dystrophin-associated glycoprotein complex
533	GO:0042585	0.00492344	1	germinal vesicle
534	GO:0060076	0.00492344	1	excitatory synapse
535	GO:0043599	0.00492344	1	nuclear DNA replication factor C complex
536	GO:0001917	0.00492344	1	photoreceptor inner segment
537	GO:0045271	0.00492344	1	respiratory chain complex I
538	GO:0020002	0.00492344	1	host cell plasma membrane
539	GO:0005619	0.00492344	1	ascospore wall
540	GO:0005835	0.00492344	1	fatty acid synthase complex
541	GO:0009921	0.00492344	1	auxin efflux carrier complex
542	GO:0009516	0.00492344	1	leucoplast
543	GO:0070688	0.00492344	1	MLL5-L complex
544	GO:0048269	0.00492344	1	methionine adenosyltransferase complex
545	GO:0005655	0.00492344	1	nucleolar ribonuclease P complex
546	GO:0001725	0.00492344	1	stress fiber
547	GO:0009569	0.00492344	1	chloroplast starch grain
548	GO:0045211	0.00492344	1	postsynaptic membrane
549	GO:0005940	0.00492344	1	septin ring
550	GO:0005756	0.00492344	1	mitochondrial proton-transporting ATP synthase, ce
551	GO:0042587	0.00492344	1	glycogen granule
552	GO:0005688	0.00492344	1	U6 snRNP
553	GO:0060187	0.00492344	1	cell pole
554	GO:0010006	0.00492344	1	Toc complex
555	GO:0030288	0.00492344	1	outer membrane-bounded periplasmic space
556	GO:0071007	0.00492344	1	U2-type catalytic step 2 spliceosome
557	GO:0030285	0.00492344	1	integral to synaptic vesicle membrane
558	GO:0016589	0.00492344	1	NURF complex
559	GO:0042788	0.00492344	1	polysomal ribosome
560	GO:0000307	0.00492344	1	cyclin-dependent protein kinase holoenzyme complex
561	GO:0009840	0.00492344	1	chloroplastic endopeptidase Clp complex
562	GO:0035101	0.00492344	1	FACT complex
563	GO:0070188	0.00492344	1	Stn1-Ten1 complex
564	GO:0031105	0.00492344	1	septin complex
565	GO:0070176	0.00492344	1	DRM complex
566	GO:0033503	0.00492344	1	HULC complex
567	GO:0043198	0.00492344	1	dendritic shaft
568	GO:0035361	0.00492344	1	Cul8-RING ubiquitin ligase complex
569	GO:0030863	0.00492344	1	cortical cytoskeleton
570	GO:0070552	0.00492344	1	BRISC complex
571	GO:0005775	0.00492344	1	vacuolar lumen
572	GO:0031305	0.00492344	1	integral to mitochondrial inner membrane
573	GO:0009923	0.00492344	1	fatty acid elongase complex
574	GO:0045120	0.00492344	1	pronucleus
575	GO:0042646	0.00492344	1	plastid nucleoid
576	GO:0030137	0.00492344	1	COPI-coated vesicle
577	GO:0035253	0.00492344	1	ciliary rootlet
578	GO:0033186	0.00492344	1	CAF-1 complex
579	GO:0031389	0.00492344	1	Rad17 RFC-like complex
580	GO:0000935	0.00492344	1	barrier septum
581	GO:0031588	0.00492344	1	AMP-activated protein kinase complex
582	GO:0030446	0.00492344	1	hyphal cell wall
583	GO:0070971	0.00492344	1	endoplasmic reticulum exit site
584	GO:0043197	0.00492344	1	dendritic spine
585	GO:0005675	0.00492344	1	holo TFIIH complex
586	GO:0035840	0.00492344	1	old growing cell tip
587	GO:0016581	0.00492344	1	NuRD complex
588	GO:0005952	0.00492344	1	cAMP-dependent protein kinase complex
589	GO:0032588	0.00492344	1	trans-Golgi network membrane
590	GO:0044599	0.00492344	1	AP-5 adaptor complex
591	GO:0043202	0.00492344	1	lysosomal lumen
592	GO:0042584	0.00492344	1	chromaffin granule membrane
593	GO:0045273	0.00492344	1	respiratory chain complex II
594	GO:0060170	0.00492344	1	cilium membrane
595	GO:0008076	0.00492344	1	voltage-gated potassium channel complex
596	GO:0009547	0.00492344	1	plastid ribosome
597	GO:0016604	0.00492344	1	nuclear body
598	GO:0005736	0.00492344	1	DNA-directed RNA polymerase I complex
599	GO:0005638	0.00492344	1	lamin filament
600	GO:0030428	0.00492344	1	cell septum
601	GO:0031981	0.00492344	1	nuclear lumen
602	GO:0031262	0.00492344	1	Ndc80 complex
603	GO:0030981	0.00492344	1	cortical microtubule cytoskeleton
604	GO:0031304	0.00492344	1	intrinsic to mitochondrial inner membrane
605	GO:0017054	0.00492344	1	negative cofactor 2 complex
606	GO:0034271	0.00492344	1	phosphatidylinositol 3-kinase complex I
607	GO:0031499	0.00492344	1	TRAMP complex
608	GO:0031359	0.00492344	1	integral to chloroplast outer membrane
609	GO:0090404	0.00492344	1	pollen tube tip
610	GO:0005587	0.00492344	1	collagen type IV
611	GO:0046930	0.00492344	1	pore complex
612	GO:0042406	0.00492344	1	extrinsic to endoplasmic reticulum membrane
613	GO:0035841	0.00492344	1	new growing cell tip
614	GO:0005892	0.00492344	1	acetylcholine-gated channel complex
615	GO:0042645	0.00492344	1	mitochondrial nucleoid
616	GO:0035098	0.00492344	1	ESC/E(Z) complex
617	GO:0030134	0.00492344	1	ER to Golgi transport vesicle
618	GO:0005671	0.00492344	1	Ada2/Gcn5/Ada3 transcription activator complex
619	GO:0031520	0.00492344	1	plasma membrane of cell tip
620	GO:0033063	0.00492344	1	Rad51B-Rad51C-Rad51D-XRCC2 complex
621	GO:0014069	0.00492344	1	postsynaptic density
622	GO:0070449	0.00492344	1	elongin complex
623	GO:0036021	0.00492344	1	endolysosome lumen
624	GO:0016222	0.00492344	1	procollagen-proline 4-dioxygenase complex
625	GO:0031390	0.00492344	1	Ctf18 RFC-like complex
626	GO:0031416	0.00492344	1	NatB complex
627	GO:0000110	0.00492344	1	nucleotide-excision repair factor 1 complex
628	GO:0043596	0.00492344	1	nuclear replication fork
629	GO:0030055	0.00492344	1	cell-substrate junction
630	GO:0031391	0.00492344	1	Elg1 RFC-like complex
631	GO:0000214	0.00492344	1	tRNA-intron endonuclease complex
632	GO:0009376	0.00492344	1	HslUV protease complex
633	GO:0005720	0.00492344	1	nuclear heterochromatin
634	GO:0000813	0.00492344	1	ESCRT I complex
635	GO:0030128	0.00492344	1	clathrin coat of endocytic vesicle
636	GO:0008023	0.00492344	1	transcription elongation factor complex
637	GO:0032160	0.00492344	1	septin filament array
638	GO:0030666	0.00492344	1	endocytic vesicle membrane
639	GO:0032391	0.00492344	1	photoreceptor connecting cilium
640	GO:0000328	0.00492344	1	fungal-type vacuole lumen
641	GO:0031021	0.00492344	1	interphase microtubule organizing center
642	GO:0000814	0.00492344	1	ESCRT II complex
643	GO:0031097	0.00492344	1	medial cortex
644	GO:0000144	0.00492344	1	cellular bud neck septin ring
645	GO:0016023	0.00492344	1	cytoplasmic membrane-bounded vesicle
646	GO:0034709	0.00492344	1	methylosome
647	GO:0042581	0.00492344	1	specific granule
648	GO:0032009	0.00492344	1	early phagosome
649	GO:0001411	0.00492344	1	hyphal tip
650	GO:0033597	0.00492344	1	mitotic checkpoint complex
651	GO:0005845	0.00492344	1	mRNA cap binding complex
652	GO:0031523	0.00492344	1	Myb complex
653	GO:0043235	0.00492344	1	receptor complex
654	GO:0009782	0.00492344	1	photosystem I antenna complex
655	GO:0060111	0.00492344	1	alae of collagen and cuticulin-based cuticle extra
656	GO:0000153	0.00492344	1	cytoplasmic ubiquitin ligase complex
657	GO:0017101	0.00492344	1	aminoacyl-tRNA synthetase multienzyme complex
658	GO:0030430	0.00492344	1	host cell cytoplasm
659	GO:0031234	0.00492344	1	extrinsic to internal side of plasma membrane
660	GO:0070822	0.00492344	1	Sin3-type complex
661	GO:0033095	0.00492344	1	aleurone grain
662	GO:0030061	0.00492344	1	mitochondrial crista
663	GO:0070765	0.00492344	1	gamma-secretase complex
664	GO:0043036	0.00492344	1	starch grain
665	GO:0016529	0.00492344	1	sarcoplasmic reticulum
666	GO:0005953	0.00492344	1	CAAX-protein geranylgeranyltransferase complex
667	GO:0030667	0.00492344	1	secretory granule membrane
668	GO:0072687	0.00492344	1	meiotic spindle
669	GO:0009328	0.00492344	1	phenylalanine-tRNA ligase complex
670	GO:0005700	0.00492344	1	polytene chromosome
671	GO:0071782	0.00492344	1	endoplasmic reticulum tubular network
672	GO:0009353	0.00492344	1	mitochondrial oxoglutarate dehydrogenase complex
673	GO:0005780	0.00492344	1	extrinsic to intraperoxisomal membrane
674	GO:0036064	0.00492344	1	cilium basal body
675	GO:0030427	0.00492344	1	site of polarized growth
676	GO:0001750	0.00492344	1	photoreceptor outer segment
677	GO:0035869	0.00492344	1	ciliary transition zone
678	GO:0001726	0.00492344	1	ruffle
679	GO:0000942	0.00492344	1	condensed nuclear chromosome outer kinetochore
680	GO:0043233	0.00492344	1	organelle lumen
681	GO:0000346	0.00492344	1	transcription export complex
682	GO:0019907	0.00492344	1	cyclin-dependent protein kinase activating kinase
683	GO:0005637	0.00492344	1	nuclear inner membrane
684	GO:0034455	0.00492344	1	t-UTP complex
685	GO:0033181	0.00492344	1	plasma membrane proton-transporting V-type ATPase
686	GO:0030015	0.00492344	1	CCR4-NOT core complex
687	GO:0031361	0.00492344	1	integral to thylakoid membrane
688	GO:0071595	0.00492344	1	Nem1-Spo7 phosphatase complex
689	GO:0043203	0.00492344	1	axon hillock
690	GO:0030018	0.00492344	1	Z disc

## Sheet: Metabolic Process
Additional File 2 (.xls): Number of transcripts assigned to Biological, Cellular and Metabolic processes from GO analysis of the annotated transcripts of the Mucuna assembly.
rowind	go_id	occurrences		description	tot_count
0	GO:0005524	18.4869		ATP binding	4892
1	GO:0008270	7.48621		zinc ion binding	1981
2	GO:0003677	7.36906		DNA binding	1950
3	GO:0046872	7.08563		metal ion binding	1875
4	GO:0004672	4.50835		protein kinase activity	1193
5	GO:0003735	4.01708		structural constituent of ribosome	1063
6	GO:0004674	3.74121		protein serine/threonine kinase activity	990
7	GO:0003676	3.61273		nucleic acid binding	956
8	GO:0016491	3.28395		oxidoreductase activity	869
9	GO:0016787	3.07233		hydrolase activity	813
10	GO:0003700	2.7171		sequence-specific DNA binding transcription factor	719
11	GO:0003723	2.70577		RNA binding	716
12	GO:0016874	2.54327		ligase activity	673
13	GO:0005525	2.46391		GTP binding	652
14	GO:0020037	2.24095		heme binding	593
15	GO:0000166	2.09735		nucleotide binding	555
16	GO:0005506	2.0331		iron ion binding	538
17	GO:0005509	1.79881		calcium ion binding	476
18	GO:0003824	1.75346		catalytic activity	464
19	GO:0043565	1.71567		sequence-specific DNA binding	454
20	GO:0003924	1.45114		GTPase activity	384
21	GO:0005215	1.35666		transporter activity	359
22	GO:0016740	1.3491		transferase activity	357
23	GO:0016705	1.29242		oxidoreductase activity, acting on paired donors,	342
24	GO:0004553	1.23573		hydrolase activity, hydrolyzing O-glycosyl compoun	327
25	GO:0004497	1.2055		monooxygenase activity	319
26	GO:0016301	1.19794		kinase activity	317
27	GO:0008168	1.18661		methyltransferase activity	314
28	GO:0030246	1.17527		carbohydrate binding	311
29	GO:0004842	1.08835		ubiquitin-protein ligase activity	288
30	GO:0000287	1.02789		magnesium ion binding	272
31	GO:0043531	1.02789		ADP binding	272
32	GO:0004386	0.914519		helicase activity	242
33	GO:0003743	0.869171		translation initiation factor activity	230
34	GO:0004714	0.854055		transmembrane receptor protein tyrosine kinase act	226
35	GO:0009055	0.831381		electron carrier activity	220
36	GO:0016758	0.789812		transferase activity, transferring hexosyl groups	209
37	GO:0050660	0.786033		flavin adenine dinucleotide binding	208
38	GO:0016887	0.786033		ATPase activity	208
39	GO:0004252	0.770917		serine-type endopeptidase activity	204
40	GO:0004190	0.748243		aspartic-type endopeptidase activity	198
41	GO:0008568	0.733127		microtubule-severing ATPase activity	194
42	GO:0042626	0.672663		ATPase activity, coupled to transmembrane movement	178
43	GO:0003777	0.665105		microtubule motor activity	176
44	GO:0003746	0.653768		translation elongation factor activity	173
45	GO:0030170	0.638652		pyridoxal phosphate binding	169
46	GO:0051287	0.597083		NAD binding	158
47	GO:0004601	0.57063		peroxidase activity	151
48	GO:0004722	0.566851		protein serine/threonine phosphatase activity	150
49	GO:0016757	0.544177		transferase activity, transferring glycosyl groups	144
50	GO:0005507	0.540398		copper ion binding	143
51	GO:0003755	0.536619		peptidyl-prolyl cis-trans isomerase activity	142
52	GO:0015035	0.502608		protein disulfide oxidoreductase activity	133
53	GO:0016788	0.49505		hydrolase activity, acting on ester bonds	131
54	GO:0008289	0.483712		lipid binding	128
55	GO:0016747	0.476154		transferase activity, transferring acyl groups oth	126
56	GO:0008234	0.442143		cysteine-type peptidase activity	117
57	GO:0004222	0.438364		metalloendopeptidase activity	116
58	GO:0003899	0.430806		DNA-directed RNA polymerase activity	114
59	GO:0050661	0.408132		NADP binding	108
60	GO:0015297	0.389237		antiporter activity	103
61	GO:0022891	0.385458		substrate-specific transmembrane transporter activ	102
62	GO:0004721	0.381679		phosphoprotein phosphatase activity	101
63	GO:0022857	0.374121		transmembrane transporter activity	99
64	GO:0005198	0.362784		structural molecule activity	96
65	GO:0031625	0.347668		ubiquitin protein ligase binding	92
66	GO:0018024	0.343889		histone-lysine N-methyltransferase activity	91
67	GO:0030599	0.336331		pectinesterase activity	89
68	GO:0008565	0.332552		protein transporter activity	88
69	GO:0045330	0.328773		aspartyl esterase activity	87
70	GO:0015238	0.328773		drug transmembrane transporter activity	87
71	GO:0004709	0.324994		MAP kinase kinase kinase activity	86
72	GO:0016614	0.321215		oxidoreductase activity, acting on CH-OH group of	85
73	GO:0016168	0.321215		chlorophyll binding	85
74	GO:0019843	0.317436		rRNA binding	84
75	GO:0016760	0.313657		cellulose synthase (UDP-forming) activity	83
76	GO:0008137	0.309878		NADH dehydrogenase (ubiquinone) activity	82
77	GO:0004185	0.309878		serine-type carboxypeptidase activity	82
78	GO:0004857	0.309878		enzyme inhibitor activity	82
79	GO:0010181	0.309878		FMN binding	82
80	GO:0051539	0.30232		4 iron, 4 sulfur cluster binding	80
81	GO:0042302	0.30232		structural constituent of cuticle	80
82	GO:0003993	0.298541		acid phosphatase activity	79
83	GO:0008233	0.294762		peptidase activity	78
84	GO:0005200	0.294762		structural constituent of cytoskeleton	78
85	GO:0032440	0.294762		2-alkenal reductase [NAD(P)] activity	78
86	GO:0016853	0.275867		isomerase activity	73
87	GO:0016597	0.260751		amino acid binding	69
88	GO:0046961	0.256972		proton-transporting ATPase activity, rotational me	68
89	GO:0004871	0.253193		signal transducer activity	67
90	GO:0015078	0.245635		hydrogen ion transmembrane transporter activity	65
91	GO:0004012	0.245635		phospholipid-translocating ATPase activity	65
92	GO:0003690	0.241856		double-stranded DNA binding	64
93	GO:0004650	0.241856		polygalacturonase activity	64
94	GO:0030145	0.238077		manganese ion binding	63
95	GO:0004129	0.234298		cytochrome-c oxidase activity	62
96	GO:0051537	0.234298		2 iron, 2 sulfur cluster binding	62
97	GO:0016773	0.234298		phosphotransferase activity, alcohol group as acce	62
98	GO:0050662	0.234298		coenzyme binding	62
99	GO:0004298	0.230519		threonine-type endopeptidase activity	61
100	GO:0051536	0.230519		iron-sulfur cluster binding	61
101	GO:0003887	0.22674		DNA-directed DNA polymerase activity	60
102	GO:0004715	0.222961		non-membrane spanning protein tyrosine kinase acti	59
103	GO:0004675	0.222961		transmembrane receptor protein serine/threonine ki	59
104	GO:0003774	0.222961		motor activity	59
105	GO:0016620	0.222961		oxidoreductase activity, acting on the aldehyde or	59
106	GO:0004519	0.219182		endonuclease activity	58
107	GO:0001653	0.219182		peptide receptor activity	58
108	GO:0052887	0.211624		7,9,9'-tricis-neurosporene:quinone oxidoreductase	56
109	GO:0042802	0.211624		identical protein binding	56
110	GO:0046933	0.211624		hydrogen ion transporting ATP synthase activity, r	56
111	GO:0052886	0.211624		9,9'-dicis-carotene:quinone oxidoreductase activit	56
112	GO:0016779	0.207845		nucleotidyltransferase activity	55
113	GO:0001104	0.204066		RNA polymerase II transcription cofactor activity	54
114	GO:0003682	0.204066		chromatin binding	54
115	GO:0008080	0.204066		N-acetyltransferase activity	54
116	GO:0004693	0.204066		cyclin-dependent protein kinase activity	54
117	GO:0008237	0.200287		metallopeptidase activity	53
118	GO:0016746	0.196508		transferase activity, transferring acyl groups	52
119	GO:0004707	0.196508		MAP kinase activity	52
120	GO:0030247	0.192729		polysaccharide binding	51
121	GO:0000155	0.192729		two-component sensor activity	51
122	GO:0004177	0.192729		aminopeptidase activity	51
123	GO:0003712	0.18895		transcription cofactor activity	50
124	GO:0015171	0.18895		amino acid transmembrane transporter activity	50
125	GO:0008236	0.185171		serine-type peptidase activity	49
126	GO:0004364	0.185171		glutathione transferase activity	49
127	GO:0005388	0.185171		calcium-transporting ATPase activity	49
128	GO:0015293	0.181392		symporter activity	48
129	GO:0008810	0.177613		cellulase activity	47
130	GO:0004402	0.177613		histone acetyltransferase activity	47
131	GO:0003843	0.170055		1,3-beta-D-glucan synthase activity	45
132	GO:0016791	0.166276		phosphatase activity	44
133	GO:0004565	0.166276		beta-galactosidase activity	44
134	GO:0019706	0.166276		protein-cysteine S-palmitoleyltransferase activity	44
135	GO:0043022	0.166276		ribosome binding	44
136	GO:0047262	0.166276		polygalacturonate 4-alpha-galacturonosyltransferas	44
137	GO:0008375	0.162497		acetylglucosaminyltransferase activity	43
138	GO:0047172	0.158718		shikimate O-hydroxycinnamoyltransferase activity	42
139	GO:0004568	0.158718		chitinase activity	42
140	GO:0016702	0.158718		oxidoreductase activity, acting on single donors w	42
141	GO:0045735	0.158718		nutrient reservoir activity	42
142	GO:0009982	0.158718		pseudouridine synthase activity	42
143	GO:0005086	0.154939		ARF guanyl-nucleotide exchange factor activity	41
144	GO:0005216	0.154939		ion channel activity	41
145	GO:0008026	0.15116		ATP-dependent helicase activity	40
146	GO:0008422	0.15116		beta-glucosidase activity	40
147	GO:0008483	0.15116		transaminase activity	40
148	GO:0016829	0.147381		lyase activity	39
149	GO:0008553	0.143602		hydrogen-exporting ATPase activity, phosphorylativ	38
150	GO:0003684	0.143602		damaged DNA binding	38
151	GO:0004725	0.143602		protein tyrosine phosphatase activity	38
152	GO:0005096	0.143602		GTPase activator activity	38
153	GO:0004363	0.139823		glutathione synthase activity	37
154	GO:0051920	0.139823		peroxiredoxin activity	37
155	GO:0005544	0.136044		calcium-dependent phospholipid binding	36
156	GO:0051213	0.136044		dioxygenase activity	36
157	GO:0042803	0.136044		protein homodimerization activity	36
158	GO:0048038	0.136044		quinone binding	36
159	GO:0004197	0.132265		cysteine-type endopeptidase activity	35
160	GO:0000049	0.132265		tRNA binding	35
161	GO:0008601	0.132265		protein phosphatase type 2A regulator activity	35
162	GO:0004630	0.128486		phospholipase D activity	34
163	GO:0004784	0.124707		superoxide dismutase activity	33
164	GO:0008378	0.124707		galactosyltransferase activity	33
165	GO:0070290	0.124707		NAPE-specific phospholipase D activity	33
166	GO:0008271	0.124707		secondary active sulfate transmembrane transporter	33
167	GO:0050508	0.120928		glucuronosyl-N-acetylglucosaminyl-proteoglycan 4-a	32
168	GO:0004089	0.120928		carbonate dehydratase activity	32
169	GO:0008138	0.120928		protein tyrosine/serine/threonine phosphatase acti	32
170	GO:0008408	0.120928		3'-5' exonuclease activity	32
171	GO:0004712	0.120928		protein serine/threonine/tyrosine kinase activity	32
172	GO:0030983	0.120928		mismatched DNA binding	32
173	GO:0004004	0.120928		ATP-dependent RNA helicase activity	32
174	GO:0035091	0.120928		phosphatidylinositol binding	32
175	GO:0004029	0.117149		aldehyde dehydrogenase (NAD) activity	31
176	GO:0005315	0.117149		inorganic phosphate transmembrane transporter acti	31
177	GO:0004427	0.117149		inorganic diphosphatase activity	31
178	GO:0003950	0.117149		NAD+ ADP-ribosyltransferase activity	31
179	GO:0043295	0.117149		glutathione binding	31
180	GO:0002161	0.117149		aminoacyl-tRNA editing activity	31
181	GO:0005516	0.117149		calmodulin binding	31
182	GO:0052716	0.11337		hydroquinone:oxygen oxidoreductase activity	30
183	GO:0008324	0.11337		cation transmembrane transporter activity	30
184	GO:0016307	0.11337		phosphatidylinositol phosphate kinase activity	30
185	GO:0030570	0.109591		pectate lyase activity	29
186	GO:0071949	0.109591		FAD binding	29
187	GO:0016762	0.109591		xyloglucan:xyloglucosyl transferase activity	29
188	GO:0005351	0.109591		sugar:hydrogen symporter activity	29
189	GO:0004843	0.109591		ubiquitin-specific protease activity	29
190	GO:0015079	0.105812		potassium ion transmembrane transporter activity	28
191	GO:0004970	0.105812		ionotropic glutamate receptor activity	28
192	GO:0003729	0.105812		mRNA binding	28
193	GO:0008171	0.105812		O-methyltransferase activity	28
194	GO:0004683	0.105812		calmodulin-dependent protein kinase activity	28
195	GO:0004518	0.105812		nuclease activity	28
196	GO:0004478	0.105812		methionine adenosyltransferase activity	28
197	GO:0004673	0.105812		protein histidine kinase activity	28
198	GO:0016308	0.102033		1-phosphatidylinositol-4-phosphate 5-kinase activi	27
199	GO:0004602	0.102033		glutathione peroxidase activity	27
200	GO:0004616	0.102033		phosphogluconate dehydrogenase (decarboxylating) a	27
201	GO:0008173	0.102033		RNA methyltransferase activity	27
202	GO:0004365	0.102033		glyceraldehyde-3-phosphate dehydrogenase (NAD+) (p	27
203	GO:0004439	0.102033		phosphatidylinositol-4,5-bisphosphate 5-phosphatas	27
204	GO:0016157	0.102033		sucrose synthase activity	27
205	GO:0000062	0.102033		fatty-acyl-CoA binding	27
206	GO:0016627	0.0982541		oxidoreductase activity, acting on the CH-CH group	26
207	GO:0008121	0.0982541		ubiquinol-cytochrome-c reductase activity	26
208	GO:0005319	0.0982541		lipid transporter activity	26
209	GO:0004176	0.0982541		ATP-dependent peptidase activity	26
210	GO:0003697	0.0944751		single-stranded DNA binding	25
211	GO:0004525	0.0944751		ribonuclease III activity	25
212	GO:0004805	0.0944751		trehalose-phosphatase activity	25
213	GO:0015299	0.0944751		solute:hydrogen antiporter activity	25
214	GO:0004430	0.0944751		1-phosphatidylinositol 4-kinase activity	25
215	GO:0004096	0.0944751		catalase activity	25
216	GO:0004550	0.0944751		nucleoside diphosphate kinase activity	25
217	GO:0043169	0.0944751		cation binding	25
218	GO:0004575	0.0906961		sucrose alpha-glucosidase activity	24
219	GO:0005249	0.0906961		voltage-gated potassium channel activity	24
220	GO:0008641	0.0906961		small protein activating enzyme activity	24
221	GO:0031418	0.0869171		L-ascorbic acid binding	23
222	GO:0042578	0.0869171		phosphoric ester hydrolase activity	23
223	GO:0003968	0.0869171		RNA-directed RNA polymerase activity	23
224	GO:0004609	0.0869171		phosphatidylserine decarboxylase activity	23
225	GO:0004332	0.0831381		fructose-bisphosphate aldolase activity	22
226	GO:0003872	0.0831381		6-phosphofructokinase activity	22
227	GO:0046873	0.0831381		metal ion transmembrane transporter activity	22
228	GO:0004367	0.0831381		glycerol-3-phosphate dehydrogenase [NAD+] activity	22
229	GO:0008094	0.0831381		DNA-dependent ATPase activity	22
230	GO:0016884	0.0831381		carbon-nitrogen ligase activity, with glutamine as	22
231	GO:0004301	0.0793591		epoxide hydrolase activity	21
232	GO:0004356	0.0793591		glutamate-ammonia ligase activity	21
233	GO:0004003	0.0793591		ATP-dependent DNA helicase activity	21
234	GO:0004527	0.0793591		exonuclease activity	21
235	GO:0003917	0.0793591		DNA topoisomerase type I activity	21
236	GO:0032041	0.0793591		NAD-dependent histone deacetylase activity (H3-K14	21
237	GO:0004462	0.0793591		lactoylglutathione lyase activity	21
238	GO:0008519	0.0793591		ammonium transmembrane transporter activity	21
239	GO:0003756	0.0793591		protein disulfide isomerase activity	21
240	GO:0008559	0.0793591		xenobiotic-transporting ATPase activity	21
241	GO:0009881	0.0793591		photoreceptor activity	21
242	GO:0016987	0.0755801		sigma factor activity	20
243	GO:0016149	0.0755801		translation release factor activity, codon specifi	20
244	GO:0004097	0.0755801		catechol oxidase activity	20
245	GO:0004088	0.0755801		carbamoyl-phosphate synthase (glutamine-hydrolyzin	20
246	GO:0004499	0.0755801		N,N-dimethylaniline monooxygenase activity	20
247	GO:0005247	0.0755801		voltage-gated chloride channel activity	20
248	GO:0005199	0.0755801		structural constituent of cell wall	20
249	GO:0004372	0.0755801		glycine hydroxymethyltransferase activity	20
250	GO:0004540	0.0755801		ribonuclease activity	20
251	GO:0004747	0.0718011		ribokinase activity	19
252	GO:0003713	0.0718011		transcription coactivator activity	19
253	GO:0016810	0.0718011		hydrolase activity, acting on carbon-nitrogen (but	19
254	GO:0004559	0.0718011		alpha-mannosidase activity	19
255	GO:0016820	0.0718011		hydrolase activity, acting on acid anhydrides, cat	19
256	GO:0030151	0.0718011		molybdenum ion binding	19
257	GO:0003918	0.0718011		DNA topoisomerase (ATP-hydrolyzing) activity	19
258	GO:0010333	0.0718011		terpene synthase activity	19
259	GO:0004743	0.0718011		pyruvate kinase activity	19
260	GO:0004373	0.0718011		glycogen (starch) synthase activity	19
261	GO:0003724	0.0718011		RNA helicase activity	19
262	GO:0080130	0.0718011		L-phenylalanine:2-oxoglutarate aminotransferase ac	19
263	GO:0030955	0.0718011		potassium ion binding	19
264	GO:0008353	0.0718011		RNA polymerase II carboxy-terminal domain kinase a	19
265	GO:0019139	0.0680221		cytokinin dehydrogenase activity	18
266	GO:0008447	0.0680221		L-ascorbate oxidase activity	18
267	GO:0003678	0.0680221		DNA helicase activity	18
268	GO:0004345	0.0680221		glucose-6-phosphate dehydrogenase activity	18
269	GO:0008184	0.0680221		glycogen phosphorylase activity	18
270	GO:0004867	0.0680221		serine-type endopeptidase inhibitor activity	18
271	GO:0016844	0.0680221		strictosidine synthase activity	18
272	GO:0004801	0.0680221		sedoheptulose-7-phosphate:D-glyceraldehyde-3-phosp	18
273	GO:0047259	0.0680221		glucomannan 4-beta-mannosyltransferase activity	18
274	GO:0004030	0.0680221		aldehyde dehydrogenase [NAD(P)+] activity	18
275	GO:0016866	0.0680221		intramolecular transferase activity	18
276	GO:0004713	0.0680221		protein tyrosine kinase activity	18
277	GO:0030060	0.0680221		L-malate dehydrogenase activity	18
278	GO:0003995	0.0680221		acyl-CoA dehydrogenase activity	18
279	GO:0003978	0.0642431		UDP-glucose 4-epimerase activity	17
280	GO:0016616	0.0642431		oxidoreductase activity, acting on the CH-OH group	17
281	GO:0004739	0.0642431		pyruvate dehydrogenase (acetyl-transferring) activ	17
282	GO:0004768	0.0642431		stearoyl-CoA 9-desaturase activity	17
283	GO:0004523	0.0642431		ribonuclease H activity	17
284	GO:0008081	0.0642431		phosphoric diester hydrolase activity	17
285	GO:0019825	0.0642431		oxygen binding	17
286	GO:0009931	0.0642431		calcium-dependent protein serine/threonine kinase	17
287	GO:0005089	0.0642431		Rho guanyl-nucleotide exchange factor activity	17
288	GO:0043621	0.0642431		protein self-association	17
289	GO:0033961	0.0604641		cis-stilbene-oxide hydrolase activity	16
290	GO:0047372	0.0604641		acylglycerol lipase activity	16
291	GO:0050897	0.0604641		cobalt ion binding	16
292	GO:0051015	0.0604641		actin filament binding	16
293	GO:0005543	0.0604641		phospholipid binding	16
294	GO:0004069	0.0604641		L-aspartate:2-oxoglutarate aminotransferase activi	16
295	GO:0004467	0.0604641		long-chain fatty acid-CoA ligase activity	16
296	GO:0019887	0.0604641		protein kinase regulator activity	16
297	GO:0003906	0.0604641		DNA-(apurinic or apyrimidinic site) lyase activity	16
298	GO:0008097	0.0604641		5S rRNA binding	16
299	GO:0004526	0.0604641		ribonuclease P activity	16
300	GO:0042132	0.0604641		fructose 1,6-bisphosphate 1-phosphatase activity	16
301	GO:0051538	0.0566851		3 iron, 4 sulfur cluster binding	15
302	GO:0030234	0.0566851		enzyme regulator activity	15
303	GO:0030976	0.0566851		thiamine pyrophosphate binding	15
304	GO:0004659	0.0566851		prenyltransferase activity	15
305	GO:0005375	0.0566851		copper ion transmembrane transporter activity	15
306	GO:0016040	0.0566851		glutamate synthase (NADH) activity	15
307	GO:0005355	0.0566851		glucose transmembrane transporter activity	15
308	GO:0008235	0.0566851		metalloexopeptidase activity	15
309	GO:0004066	0.0566851		asparagine synthase (glutamine-hydrolyzing) activi	15
310	GO:0043424	0.0566851		protein histidine kinase binding	15
311	GO:0008061	0.0566851		chitin binding	15
312	GO:0004128	0.0566851		cytochrome-b5 reductase activity	15
313	GO:0004144	0.0566851		diacylglycerol O-acyltransferase activity	15
314	GO:0016831	0.0566851		carboxy-lyase activity	15
315	GO:0003871	0.0566851		5-methyltetrahydropteroyltriglutamate-homocysteine	15
316	GO:0004124	0.0566851		cysteine synthase activity	15
317	GO:0032549	0.0566851		ribonucleoside binding	15
318	GO:0004471	0.0566851		malate dehydrogenase (decarboxylating) activity	15
319	GO:0008308	0.0566851		voltage-gated anion channel activity	15
320	GO:0033897	0.0529061		ribonuclease T2 activity	14
321	GO:0000285	0.0529061		1-phosphatidylinositol-3-phosphate 5-kinase activi	14
322	GO:0016717	0.0529061		oxidoreductase activity, acting on paired donors,	14
323	GO:2001070	0.0529061		starch binding	14
324	GO:0016817	0.0529061		hydrolase activity, acting on acid anhydrides	14
325	GO:0005536	0.0529061		glucose binding	14
326	GO:0051903	0.0529061		S-(hydroxymethyl)glutathione dehydrogenase activit	14
327	GO:0052862	0.0529061		glucan endo-1,4-beta-glucanase activity, C-3 subst	14
328	GO:0070403	0.0529061		NAD+ binding	14
329	GO:0008312	0.0529061		7S RNA binding	14
330	GO:0004017	0.0529061		adenylate kinase activity	14
331	GO:0015095	0.0529061		magnesium ion transmembrane transporter activity	14
332	GO:0004013	0.0529061		adenosylhomocysteinase activity	14
333	GO:0016709	0.0529061		oxidoreductase activity, acting on paired donors,	14
334	GO:0052861	0.0529061		glucan endo-1,3-beta-glucanase activity, C-3 subst	14
335	GO:0004181	0.0529061		metallocarboxypeptidase activity	14
336	GO:0015450	0.0529061		P-P-bond-hydrolysis-driven protein transmembrane t	14
337	GO:0004652	0.0529061		polynucleotide adenylyltransferase activity	14
338	GO:0042973	0.0529061		glucan endo-1,3-beta-D-glucosidase activity	14
339	GO:0015020	0.0529061		glucuronosyltransferase activity	14
340	GO:0019829	0.0529061		cation-transporting ATPase activity	14
341	GO:0005385	0.0529061		zinc ion transmembrane transporter activity	14
342	GO:0008970	0.0529061		phosphatidylcholine 1-acylhydrolase activity	14
343	GO:0004849	0.0529061		uridine kinase activity	14
344	GO:0016818	0.0491271		hydrolase activity, acting on acid anhydrides, in	13
345	GO:0008964	0.0491271		phosphoenolpyruvate carboxylase activity	13
346	GO:0016161	0.0491271		beta-amylase activity	13
347	GO:0004435	0.0491271		phosphatidylinositol phospholipase C activity	13
348	GO:0004134	0.0491271		4-alpha-glucanotransferase activity	13
349	GO:0046923	0.0491271		ER retention sequence binding	13
350	GO:0070180	0.0491271		LSU rRNA binding	13
351	GO:0016707	0.0491271		gibberellin 3-beta-dioxygenase activity	13
352	GO:0004491	0.0491271		methylmalonate-semialdehyde dehydrogenase (acylati	13
353	GO:0004558	0.0491271		alpha-glucosidase activity	13
354	GO:0004571	0.0491271		mannosyl-oligosaccharide 1,2-alpha-mannosidase act	13
355	GO:0016905	0.0491271		myosin heavy chain kinase activity	13
356	GO:0017025	0.0491271		TBP-class protein binding	13
357	GO:0003825	0.0491271		alpha,alpha-trehalose-phosphate synthase (UDP-form	13
358	GO:0008242	0.0491271		omega peptidase activity	13
359	GO:0004143	0.0491271		diacylglycerol kinase activity	13
360	GO:0004396	0.0491271		hexokinase activity	13
361	GO:0009678	0.0491271		hydrogen-translocating pyrophosphatase activity	13
362	GO:0004634	0.0491271		phosphopyruvate hydratase activity	13
363	GO:0046556	0.0491271		alpha-N-arabinofuranosidase activity	13
364	GO:0004347	0.0491271		glucose-6-phosphate isomerase activity	13
365	GO:0008017	0.045348		microtubule binding	12
366	GO:0004198	0.045348		calcium-dependent cysteine-type endopeptidase acti	12
367	GO:0004822	0.045348		isoleucine-tRNA ligase activity	12
368	GO:0004623	0.045348		phospholipase A2 activity	12
369	GO:0004180	0.045348		carboxypeptidase activity	12
370	GO:0004375	0.045348		glycine dehydrogenase (decarboxylating) activity	12
371	GO:0045551	0.045348		cinnamyl-alcohol dehydrogenase activity	12
372	GO:0005262	0.045348		calcium channel activity	12
373	GO:0032450	0.045348		maltose alpha-glucosidase activity	12
374	GO:0003951	0.045348		NAD+ kinase activity	12
375	GO:0003841	0.045348		1-acylglycerol-3-phosphate O-acyltransferase activ	12
376	GO:0004656	0.045348		procollagen-proline 4-dioxygenase activity	12
377	GO:0004665	0.045348		prephenate dehydrogenase (NADP+) activity	12
378	GO:0016798	0.045348		hydrolase activity, acting on glycosyl bonds	12
379	GO:0004022	0.045348		alcohol dehydrogenase (NAD) activity	12
380	GO:0052692	0.045348		raffinose alpha-galactosidase activity	12
381	GO:0004175	0.045348		endopeptidase activity	12
382	GO:0004556	0.045348		alpha-amylase activity	12
383	GO:0010295	0.045348		(+)-abscisic acid 8'-hydroxylase activity	12
384	GO:0042277	0.045348		peptide binding	12
385	GO:0005545	0.045348		1-phosphatidylinositol binding	12
386	GO:0004832	0.045348		valine-tRNA ligase activity	12
387	GO:0004806	0.045348		triglyceride lipase activity	12
388	GO:0003989	0.045348		acetyl-CoA carboxylase activity	12
389	GO:0030158	0.045348		protein xylosyltransferase activity	12
390	GO:0047927	0.045348		gibberellin-44 dioxygenase activity	12
391	GO:0052747	0.045348		sinapyl alcohol dehydrogenase activity	12
392	GO:0015369	0.045348		calcium:hydrogen antiporter activity	12
393	GO:0004506	0.045348		squalene monooxygenase activity	12
394	GO:0004563	0.045348		beta-N-acetylhexosaminidase activity	12
395	GO:0010011	0.045348		auxin binding	12
396	GO:0004560	0.045348		alpha-L-fucosidase activity	12
397	GO:0008977	0.045348		prephenate dehydrogenase activity	12
398	GO:0045552	0.041569		dihydrokaempferol 4-reductase activity	11
399	GO:0004407	0.041569		histone deacetylase activity	11
400	GO:0031176	0.041569		endo-1,4-beta-xylanase activity	11
401	GO:0016413	0.041569		O-acetyltransferase activity	11
402	GO:0008131	0.041569		primary amine oxidase activity	11
403	GO:0030553	0.041569		cGMP binding	11
404	GO:0004348	0.041569		glucosylceramidase activity	11
405	GO:0019789	0.041569		SUMO ligase activity	11
406	GO:0004014	0.041569		adenosylmethionine decarboxylase activity	11
407	GO:0008725	0.041569		DNA-3-methyladenine glycosylase activity	11
408	GO:0003885	0.041569		D-arabinono-1,4-lactone oxidase activity	11
409	GO:0004618	0.041569		phosphoglycerate kinase activity	11
410	GO:0000774	0.041569		adenyl-nucleotide exchange factor activity	11
411	GO:0004349	0.041569		glutamate 5-kinase activity	11
412	GO:0004823	0.041569		leucine-tRNA ligase activity	11
413	GO:0004872	0.041569		receptor activity	11
414	GO:0004930	0.041569		G-protein coupled receptor activity	11
415	GO:0004619	0.041569		phosphoglycerate mutase activity	11
416	GO:0016621	0.041569		cinnamoyl-CoA reductase activity	11
417	GO:0004749	0.041569		ribose phosphate diphosphokinase activity	11
418	GO:0004719	0.041569		protein-L-isoaspartate (D-aspartate) O-methyltrans	11
419	GO:0017089	0.041569		glycolipid transporter activity	11
420	GO:0003876	0.041569		AMP deaminase activity	11
421	GO:0051861	0.041569		glycolipid binding	11
422	GO:0005338	0.041569		nucleotide-sugar transmembrane transporter activit	11
423	GO:0004869	0.041569		cysteine-type endopeptidase inhibitor activity	11
424	GO:0008199	0.041569		ferric iron binding	11
425	GO:0004350	0.041569		glutamate-5-semialdehyde dehydrogenase activity	11
426	GO:0004813	0.041569		alanine-tRNA ligase activity	11
427	GO:0016210	0.041569		naringenin-chalcone synthase activity	11
428	GO:0008381	0.041569		mechanically-gated ion channel activity	11
429	GO:0003910	0.03779		DNA ligase (ATP) activity	10
430	GO:0004322	0.03779		ferroxidase activity	10
431	GO:0004812	0.03779		aminoacyl-tRNA ligase activity	10
432	GO:0046912	0.03779		transferase activity, transferring acyl groups, ac	10
433	GO:0000822	0.03779		inositol hexakisphosphate binding	10
434	GO:0004825	0.03779		methionine-tRNA ligase activity	10
435	GO:0004351	0.03779		glutamate decarboxylase activity	10
436	GO:0004383	0.03779		guanylate cyclase activity	10
437	GO:0008442	0.03779		3-hydroxyisobutyrate dehydrogenase activity	10
438	GO:0016868	0.03779		intramolecular transferase activity, phosphotransf	10
439	GO:0003857	0.03779		3-hydroxyacyl-CoA dehydrogenase activity	10
440	GO:0017056	0.03779		structural constituent of nuclear pore	10
441	GO:0004579	0.03779		dolichyl-diphosphooligosaccharide-protein glycotra	10
442	GO:0004826	0.03779		phenylalanine-tRNA ligase activity	10
443	GO:0031386	0.03779		protein tag	10
444	GO:0033612	0.03779		receptor serine/threonine kinase binding	10
445	GO:0003979	0.03779		UDP-glucose 6-dehydrogenase activity	10
446	GO:0008865	0.03779		fructokinase activity	10
447	GO:0004146	0.03779		dihydrofolate reductase activity	10
448	GO:0047911	0.03779		galacturan 1,4-alpha-galacturonidase activity	10
449	GO:0004866	0.03779		endopeptidase inhibitor activity	10
450	GO:0004075	0.03779		biotin carboxylase activity	10
451	GO:0004416	0.03779		hydroxyacylglutathione hydrolase activity	10
452	GO:0046982	0.03779		protein heterodimerization activity	10
453	GO:0016846	0.03779		carbon-sulfur lyase activity	10
454	GO:0008757	0.03779		S-adenosylmethionine-dependent methyltransferase a	10
455	GO:0005085	0.03779		guanyl-nucleotide exchange factor activity	10
456	GO:0016651	0.03779		oxidoreductase activity, acting on NADH or NADPH	10
457	GO:0005267	0.03779		potassium channel activity	10
458	GO:0017150	0.03779		tRNA dihydrouridine synthase activity	10
459	GO:0003830	0.03779		beta-1,4-mannosylglycoprotein 4-beta-N-acetylgluco	10
460	GO:0008374	0.03779		O-acyltransferase activity	10
461	GO:0004020	0.03779		adenylylsulfate kinase activity	10
462	GO:0016174	0.03779		NAD(P)H oxidase activity	10
463	GO:0033926	0.03779		glycopeptide alpha-N-acetylgalactosaminidase activ	10
464	GO:0030552	0.03779		cAMP binding	10
465	GO:0005094	0.03779		Rho GDP-dissociation inhibitor activity	10
466	GO:0045548	0.034011		phenylalanine ammonia-lyase activity	9
467	GO:0052725	0.034011		inositol-1,3,4-trisphosphate 6-kinase activity	9
468	GO:0003878	0.034011		ATP citrate synthase activity	9
469	GO:0008661	0.034011		1-deoxy-D-xylulose-5-phosphate synthase activity	9
470	GO:0003960	0.034011		NADPH:quinone reductase activity	9
471	GO:0000156	0.034011		two-component response regulator activity	9
472	GO:0003994	0.034011		aconitate hydratase activity	9
473	GO:0003913	0.034011		DNA photolyase activity	9
474	GO:0019239	0.034011		deaminase activity	9
475	GO:0047215	0.034011		indole-3-acetate beta-glucosyltransferase activity	9
476	GO:0015385	0.034011		sodium:hydrogen antiporter activity	9
477	GO:0008253	0.034011		5'-nucleotidase activity	9
478	GO:0070569	0.034011		uridylyltransferase activity	9
479	GO:0004458	0.034011		D-lactate dehydrogenase (cytochrome) activity	9
480	GO:0005452	0.034011		inorganic anion exchanger activity	9
481	GO:0008515	0.034011		sucrose transmembrane transporter activity	9
482	GO:0008441	0.034011		3'(2'),5'-bisphosphate nucleotidase activity	9
483	GO:0050269	0.034011		coniferyl-aldehyde dehydrogenase activity	9
484	GO:0016462	0.034011		pyrophosphatase activity	9
485	GO:0052726	0.034011		inositol-1,3,4-trisphosphate 5-kinase activity	9
486	GO:0047268	0.034011		galactinol-raffinose galactosyltransferase activit	9
487	GO:0004338	0.034011		glucan exo-1,3-beta-glucosidase activity	9
488	GO:0016851	0.034011		magnesium chelatase activity	9
489	GO:0047220	0.034011		galactosylxylosylprotein 3-beta-galactosyltransfer	9
490	GO:0008878	0.034011		glucose-1-phosphate adenylyltransferase activity	9
491	GO:0008686	0.034011		3,4-dihydroxy-2-butanone-4-phosphate synthase acti	9
492	GO:0004824	0.034011		lysine-tRNA ligase activity	9
493	GO:0008113	0.034011		peptide-methionine-(S)-S-oxide reductase activity	9
494	GO:0008106	0.034011		alcohol dehydrogenase (NADP+) activity	9
495	GO:0003935	0.034011		GTP cyclohydrolase II activity	9
496	GO:0016624	0.034011		oxidoreductase activity, acting on the aldehyde or	9
497	GO:0019901	0.034011		protein kinase binding	9
498	GO:0004449	0.034011		isocitrate dehydrogenase (NAD+) activity	9
499	GO:0050356	0.034011		tropine dehydrogenase activity	9
500	GO:0030248	0.034011		cellulose binding	9
501	GO:0016765	0.034011		transferase activity, transferring alkyl or aryl (	9
502	GO:0043546	0.034011		molybdopterin cofactor binding	9
503	GO:0004504	0.034011		peptidylglycine monooxygenase activity	9
504	GO:0005471	0.034011		ATP:ADP antiporter activity	9
505	GO:0046577	0.034011		long-chain-alcohol oxidase activity	9
506	GO:0004597	0.034011		peptide-aspartate beta-dioxygenase activity	9
507	GO:0047325	0.034011		inositol tetrakisphosphate 1-kinase activity	9
508	GO:0004654	0.034011		polyribonucleotide nucleotidyltransferase activity	9
509	GO:0070008	0.034011		serine-type exopeptidase activity	9
510	GO:0004366	0.030232		glycerol-3-phosphate O-acyltransferase activity	8
511	GO:0004047	0.030232		aminomethyltransferase activity	8
512	GO:0050529	0.030232		polyneuridine-aldehyde esterase activity	8
513	GO:0046524	0.030232		sucrose-phosphate synthase activity	8
514	GO:0030795	0.030232		jasmonate O-methyltransferase activity	8
515	GO:0008198	0.030232		ferrous iron binding	8
516	GO:0050121	0.030232		N-acylglucosamine 2-epimerase activity	8
517	GO:0004045	0.030232		aminoacyl-tRNA hydrolase activity	8
518	GO:0004108	0.030232		citrate (Si)-synthase activity	8
519	GO:0008453	0.030232		alanine-glyoxylate transaminase activity	8
520	GO:0008649	0.030232		rRNA methyltransferase activity	8
521	GO:0004035	0.030232		alkaline phosphatase activity	8
522	GO:0003958	0.030232		NADPH-hemoprotein reductase activity	8
523	GO:0052663	0.030232		antheraxanthin epoxidase activity	8
524	GO:0004664	0.030232		prephenate dehydratase activity	8
525	GO:0047800	0.030232		cysteamine dioxygenase activity	8
526	GO:0052832	0.030232		inositol monophosphate 3-phosphatase activity	8
527	GO:0010301	0.030232		xanthoxin dehydrogenase activity	8
528	GO:0047938	0.030232		glucose-6-phosphate 1-epimerase activity	8
529	GO:0016207	0.030232		4-coumarate-CoA ligase activity	8
530	GO:0016984	0.030232		ribulose-bisphosphate carboxylase activity	8
531	GO:0009540	0.030232		zeaxanthin epoxidase [overall] activity	8
532	GO:0016805	0.030232		dipeptidase activity	8
533	GO:0003964	0.030232		RNA-directed DNA polymerase activity	8
534	GO:0033947	0.030232		mannosylglycoprotein endo-beta-mannosidase activit	8
535	GO:0016629	0.030232		12-oxophytodienoate reductase activity	8
536	GO:0048037	0.030232		cofactor binding	8
537	GO:0003849	0.030232		3-deoxy-7-phosphoheptulonate synthase activity	8
538	GO:0033772	0.030232		flavonoid 3',5'-hydroxylase activity	8
539	GO:0052890	0.030232		oxidoreductase activity, acting on the CH-CH group	8
540	GO:0000175	0.030232		3'-5'-exoribonuclease activity	8
541	GO:0008869	0.030232		galactonate dehydratase activity	8
542	GO:0004814	0.030232		arginine-tRNA ligase activity	8
543	GO:0052833	0.030232		inositol monophosphate 4-phosphatase activity	8
544	GO:0010329	0.030232		auxin efflux transmembrane transporter activity	8
545	GO:0004820	0.030232		glycine-tRNA ligase activity	8
546	GO:0003844	0.030232		1,4-alpha-glucan branching enzyme activity	8
547	GO:0047134	0.030232		protein-disulfide reductase activity	8
548	GO:0004326	0.030232		tetrahydrofolylpolyglutamate synthase activity	8
549	GO:0008195	0.030232		phosphatidate phosphatase activity	8
550	GO:0003886	0.030232		DNA (cytosine-5-)-methyltransferase activity	8
551	GO:0052662	0.030232		zeaxanthin epoxidase activity	8
552	GO:0016671	0.030232		oxidoreductase activity, acting on a sulfur group	8
553	GO:0016881	0.030232		acid-amino acid ligase activity	8
554	GO:0016871	0.030232		cycloartenol synthase activity	8
555	GO:0008934	0.030232		inositol monophosphate 1-phosphatase activity	8
556	GO:0043682	0.030232		copper-transporting ATPase activity	8
557	GO:0042936	0.030232		dipeptide transporter activity	8
558	GO:0016790	0.030232		thiolester hydrolase activity	8
559	GO:0009927	0.030232		histidine phosphotransfer kinase activity	8
560	GO:0003747	0.030232		translation release factor activity	8
561	GO:0008531	0.030232		riboflavin kinase activity	8
562	GO:0004090	0.030232		carbonyl reductase (NADPH) activity	8
563	GO:0004335	0.030232		galactokinase activity	8
564	GO:0001758	0.026453		retinal dehydrogenase activity	7
565	GO:0031683	0.026453		G-protein beta/gamma-subunit complex binding	7
566	GO:0008158	0.026453		hedgehog receptor activity	7
567	GO:0016811	0.026453		hydrolase activity, acting on carbon-nitrogen (but	7
568	GO:0033862	0.026453		UMP kinase activity	7
569	GO:0004748	0.026453		ribonucleoside-diphosphate reductase activity, thi	7
570	GO:0004827	0.026453		proline-tRNA ligase activity	7
571	GO:0044212	0.026453		transcription regulatory region DNA binding	7
572	GO:0004561	0.026453		alpha-N-acetylglucosaminidase activity	7
573	GO:0047196	0.026453		long-chain-alcohol O-fatty-acyltransferase activit	7
574	GO:0004357	0.026453		glutamate-cysteine ligase activity	7
575	GO:0050502	0.026453		cis-zeatin O-beta-D-glucosyltransferase activity	7
576	GO:0045156	0.026453		electron transporter, transferring electrons withi	7
577	GO:0004150	0.026453		dihydroneopterin aldolase activity	7
578	GO:0008139	0.026453		nuclear localization sequence binding	7
579	GO:0051879	0.026453		Hsp90 protein binding	7
580	GO:0009041	0.026453		uridylate kinase activity	7
581	GO:0004612	0.026453		phosphoenolpyruvate carboxykinase (ATP) activity	7
582	GO:0004300	0.026453		enoyl-CoA hydratase activity	7
583	GO:0030515	0.026453		snoRNA binding	7
584	GO:0016151	0.026453		nickel cation binding	7
585	GO:0016165	0.026453		lipoxygenase activity	7
586	GO:0052689	0.026453		carboxylic ester hydrolase activity	7
587	GO:0015254	0.026453		glycerol channel activity	7
588	GO:0017069	0.026453		snRNA binding	7
589	GO:0008897	0.026453		holo-[acyl-carrier-protein] synthase activity	7
590	GO:0004001	0.026453		adenosine kinase activity	7
591	GO:0015018	0.026453		galactosylgalactosylxylosylprotein 3-beta-glucuron	7
592	GO:0009916	0.026453		alternative oxidase activity	7
593	GO:0004758	0.026453		serine C-palmitoyltransferase activity	7
594	GO:0016298	0.026453		lipase activity	7
595	GO:0001664	0.026453		G-protein coupled receptor binding	7
596	GO:0016906	0.026453		sterol 3-beta-glucosyltransferase activity	7
597	GO:0005047	0.026453		signal recognition particle binding	7
598	GO:0004594	0.026453		pantothenate kinase activity	7
599	GO:0003983	0.026453		UTP:glucose-1-phosphate uridylyltransferase activi	7
600	GO:0004697	0.026453		protein kinase C activity	7
601	GO:0004371	0.026453		glycerone kinase activity	7
602	GO:0003779	0.026453		actin binding	7
603	GO:0046593	0.026453		mandelonitrile lyase activity	7
604	GO:0008176	0.026453		tRNA (guanine-N7-)-methyltransferase activity	7
605	GO:0003725	0.026453		double-stranded RNA binding	7
606	GO:0008177	0.026453		succinate dehydrogenase (ubiquinone) activity	7
607	GO:0035251	0.026453		UDP-glucosyltransferase activity	7
608	GO:0034450	0.026453		ubiquitin-ubiquitin ligase activity	7
609	GO:0003938	0.026453		IMP dehydrogenase activity	7
610	GO:0008430	0.026453		selenium binding	7
611	GO:0010277	0.026453		chlorophyllide a oxygenase [overall] activity	7
612	GO:0000104	0.026453		succinate dehydrogenase activity	7
613	GO:0016701	0.026453		oxidoreductase activity, acting on single donors w	7
614	GO:0004055	0.026453		argininosuccinate synthase activity	7
615	GO:0004535	0.026453		poly(A)-specific ribonuclease activity	7
616	GO:0008835	0.026453		diaminohydroxyphosphoribosylaminopyrimidine deamin	7
617	GO:0016711	0.026453		flavonoid 3'-monooxygenase activity	7
618	GO:0004771	0.026453		sterol esterase activity	7
619	GO:0005337	0.026453		nucleoside transmembrane transporter activity	7
620	GO:0048040	0.026453		UDP-glucuronate decarboxylase activity	7
621	GO:0050664	0.026453		oxidoreductase activity, acting on NADH or NADPH,	7
622	GO:0033925	0.026453		mannosyl-glycoprotein endo-beta-N-acetylglucosamin	7
623	GO:0004127	0.026453		cytidylate kinase activity	7
624	GO:0045543	0.026453		gibberellin 2-beta-dioxygenase activity	7
625	GO:0010309	0.026453		acireductone dioxygenase [iron(II)-requiring] acti	7
626	GO:0008469	0.026453		histone-arginine N-methyltransferase activity	7
627	GO:0008266	0.026453		poly(U) RNA binding	7
628	GO:0004742	0.026453		dihydrolipoyllysine-residue acetyltransferase acti	7
629	GO:0004315	0.026453		3-oxoacyl-[acyl-carrier-protein] synthase activity	7
630	GO:0019899	0.026453		enzyme binding	7
631	GO:0017176	0.026453		phosphatidylinositol N-acetylglucosaminyltransfera	7
632	GO:0008948	0.026453		oxaloacetate decarboxylase activity	7
633	GO:0016780	0.026453		phosphotransferase activity, for other substituted	7
634	GO:0016428	0.026453		tRNA (cytosine-5-)-methyltransferase activity	7
635	GO:0003999	0.026453		adenine phosphoribosyltransferase activity	7
636	GO:0004474	0.026453		malate synthase activity	7
637	GO:0052846	0.022674		inositol-1,5-bisdiphosphate-2,3,4,6-tetrakisphosph	6
638	GO:0003987	0.022674		acetate-CoA ligase activity	6
639	GO:0033729	0.022674		anthocyanidin reductase activity	6
640	GO:0008124	0.022674		4-alpha-hydroxytetrahydrobiopterin dehydratase act	6
641	GO:0000179	0.022674		rRNA (adenine-N6,N6-)-dimethyltransferase activity	6
642	GO:0052739	0.022674		phosphatidylserine 1-acylhydrolase activity	6
643	GO:0004614	0.022674		phosphoglucomutase activity	6
644	GO:0052843	0.022674		inositol-1-diphosphate-2,3,4,5,6-pentakisphosphate	6
645	GO:0016303	0.022674		1-phosphatidylinositol-3-kinase activity	6
646	GO:0052740	0.022674		1-acyl-2-lysophosphatidylserine acylhydrolase acti	6
647	GO:0004781	0.022674		sulfate adenylyltransferase (ATP) activity	6
648	GO:0004807	0.022674		triose-phosphate isomerase activity	6
649	GO:0080019	0.022674		fatty-acyl-CoA reductase (alcohol-forming) activit	6
650	GO:0008143	0.022674		poly(A) RNA binding	6
651	GO:0032266	0.022674		phosphatidylinositol-3-phosphate binding	6
652	GO:0004802	0.022674		transketolase activity	6
653	GO:0052654	0.022674		L-leucine transaminase activity	6
654	GO:0043130	0.022674		ubiquitin binding	6
655	GO:0003848	0.022674		2-amino-4-hydroxy-6-hydroxymethyldihydropteridine	6
656	GO:0004451	0.022674		isocitrate lyase activity	6
657	GO:0043140	0.022674		ATP-dependent 3'-5' DNA helicase activity	6
658	GO:0017057	0.022674		6-phosphogluconolactonase activity	6
659	GO:0001671	0.022674		ATPase activator activity	6
660	GO:0016857	0.022674		racemase and epimerase activity, acting on carbohy	6
661	GO:0052844	0.022674		inositol-3-diphosphate-1,2,4,5,6-pentakisphosphate	6
662	GO:0015116	0.022674		sulfate transmembrane transporter activity	6
663	GO:0004555	0.022674		alpha,alpha-trehalase activity	6
664	GO:0050464	0.022674		nitrate reductase (NADPH) activity	6
665	GO:0009044	0.022674		xylan 1,4-beta-xylosidase activity	6
666	GO:0046592	0.022674		polyamine oxidase activity	6
667	GO:0004741	0.022674		[pyruvate dehydrogenase (lipoamide)] phosphatase a	6
668	GO:0003934	0.022674		GTP cyclohydrolase I activity	6
669	GO:0052848	0.022674		inositol-3,5-bisdiphosphate-2,3,4,6-tetrakisphosph	6
670	GO:0004861	0.022674		cyclin-dependent protein kinase inhibitor activity	6
671	GO:0052847	0.022674		inositol-1,5-bisdiphosphate-2,3,4,6-tetrakisphosph	6
672	GO:0016655	0.022674		oxidoreductase activity, acting on NADH or NADPH,	6
673	GO:0004450	0.022674		isocitrate dehydrogenase (NADP+) activity	6
674	GO:0003883	0.022674		CTP synthase activity	6
675	GO:0016706	0.022674		oxidoreductase activity, acting on paired donors,	6
676	GO:0004148	0.022674		dihydrolipoyl dehydrogenase activity	6
677	GO:0052906	0.022674		tRNA (guanine(37)-N(1))-methyltransferase activity	6
678	GO:0004816	0.022674		asparagine-tRNA ligase activity	6
679	GO:0004596	0.022674		peptide alpha-N-acetyltransferase activity	6
680	GO:0004042	0.022674		acetyl-CoA:L-glutamate N-acetyltransferase activit	6
681	GO:0003868	0.022674		4-hydroxyphenylpyruvate dioxygenase activity	6
682	GO:0042937	0.022674		tripeptide transporter activity	6
683	GO:0003922	0.022674		GMP synthase (glutamine-hydrolyzing) activity	6
684	GO:0052655	0.022674		L-valine transaminase activity	6
685	GO:0004834	0.022674		tryptophan synthase activity	6
686	GO:0008889	0.022674		glycerophosphodiester phosphodiesterase activity	6
687	GO:0042409	0.022674		caffeoyl-CoA O-methyltransferase activity	6
688	GO:0019003	0.022674		GDP binding	6
689	GO:0030785	0.022674		[ribulose-bisphosphate carboxylase]-lysine N-methy	6
690	GO:0000140	0.022674		acylglycerone-phosphate reductase activity	6
691	GO:0030755	0.022674		quercetin 3-O-methyltransferase activity	6
692	GO:0005460	0.022674		UDP-glucose transmembrane transporter activity	6
693	GO:0043023	0.022674		ribosomal large subunit binding	6
694	GO:0004368	0.022674		glycerol-3-phosphate dehydrogenase activity	6
695	GO:0005345	0.022674		purine base transmembrane transporter activity	6
696	GO:0003840	0.022674		gamma-glutamyltransferase activity	6
697	GO:0003997	0.022674		acyl-CoA oxidase activity	6
698	GO:0052901	0.022674		spermine:oxygen oxidoreductase (spermidine-forming	6
699	GO:0004737	0.022674		pyruvate decarboxylase activity	6
700	GO:0000149	0.022674		SNARE binding	6
701	GO:0003860	0.022674		3-hydroxyisobutyryl-CoA hydrolase activity	6
702	GO:0004622	0.022674		lysophospholipase activity	6
703	GO:0016639	0.022674		oxidoreductase activity, acting on the CH-NH2 grou	6
704	GO:0008486	0.022674		diphosphoinositol-polyphosphate diphosphatase acti	6
705	GO:0046910	0.022674		pectinesterase inhibitor activity	6
706	GO:0035242	0.022674		protein-arginine omega-N asymmetric methyltransfer	6
707	GO:0004420	0.022674		hydroxymethylglutaryl-CoA reductase (NADPH) activi	6
708	GO:0015114	0.022674		phosphate ion transmembrane transporter activity	6
709	GO:0004845	0.022674		uracil phosphoribosyltransferase activity	6
710	GO:0008276	0.022674		protein methyltransferase activity	6
711	GO:0052845	0.022674		inositol-5-diphosphate-1,2,3,4,6-pentakisphosphate	6
712	GO:0050378	0.022674		UDP-glucuronate 4-epimerase activity	6
713	GO:0050505	0.022674		hydroquinone glucosyltransferase activity	6
714	GO:0016429	0.022674		tRNA (adenine-N1-)-methyltransferase activity	6
715	GO:0052840	0.022674		inositol diphosphate tetrakisphosphate diphosphata	6
716	GO:0005344	0.022674		oxygen transporter activity	6
717	GO:0003984	0.022674		acetolactate synthase activity	6
718	GO:0019781	0.022674		NEDD8 activating enzyme activity	6
719	GO:0008909	0.022674		isochorismate synthase activity	6
720	GO:0052656	0.022674		L-isoleucine transaminase activity	6
721	GO:0016992	0.018895		lipoate synthase activity	5
722	GO:0016756	0.018895		glutathione gamma-glutamylcysteinyltransferase act	5
723	GO:0047654	0.018895		alliin lyase activity	5
724	GO:0043139	0.018895		5'-3' DNA helicase activity	5
725	GO:0003730	0.018895		mRNA 3'-UTR binding	5
726	GO:0016920	0.018895		pyroglutamyl-peptidase activity	5
727	GO:0003846	0.018895		2-acylglycerol O-acyltransferase activity	5
728	GO:0005201	0.018895		extracellular matrix structural constituent	5
729	GO:0052591	0.018895		sn-glycerol-3-phosphate:ubiquinone-8 oxidoreductas	5
730	GO:0004648	0.018895		O-phospho-L-serine:2-oxoglutarate aminotransferase	5
731	GO:0035299	0.018895		inositol pentakisphosphate 2-kinase activity	5
732	GO:0031624	0.018895		ubiquitin conjugating enzyme binding	5
733	GO:0008066	0.018895		glutamate receptor activity	5
734	GO:0004325	0.018895		ferrochelatase activity	5
735	GO:0031072	0.018895		heat shock protein binding	5
736	GO:0004830	0.018895		tryptophan-tRNA ligase activity	5
737	GO:0000981	0.018895		sequence-specific DNA binding RNA polymerase II tr	5
738	GO:0008830	0.018895		dTDP-4-dehydrorhamnose 3,5-epimerase activity	5
739	GO:0005546	0.018895		phosphatidylinositol-4,5-bisphosphate binding	5
740	GO:0030276	0.018895		clathrin binding	5
741	GO:0004750	0.018895		ribulose-phosphate 3-epimerase activity	5
742	GO:0050113	0.018895		inositol oxygenase activity	5
743	GO:0016767	0.018895		geranylgeranyl-diphosphate geranylgeranyltransfera	5
744	GO:0043021	0.018895		ribonucleoprotein complex binding	5
745	GO:0004476	0.018895		mannose-6-phosphate isomerase activity	5
746	GO:0004165	0.018895		dodecenoyl-CoA delta-isomerase activity	5
747	GO:0045300	0.018895		acyl-[acyl-carrier-protein] desaturase activity	5
748	GO:0009703	0.018895		nitrate reductase (NADH) activity	5
749	GO:0070696	0.018895		transmembrane receptor protein serine/threonine ki	5
750	GO:0070678	0.018895		preprotein binding	5
751	GO:0047987	0.018895		hydroperoxide dehydratase activity	5
752	GO:0048027	0.018895		mRNA 5'-UTR binding	5
753	GO:0003838	0.018895		sterol 24-C-methyltransferase activity	5
754	GO:0031177	0.018895		phosphopantetheine binding	5
755	GO:0008460	0.018895		dTDP-glucose 4,6-dehydratase activity	5
756	GO:0004477	0.018895		methenyltetrahydrofolate cyclohydrolase activity	5
757	GO:0016832	0.018895		aldehyde-lyase activity	5
758	GO:0005484	0.018895		SNAP receptor activity	5
759	GO:0004590	0.018895		orotidine-5'-phosphate decarboxylase activity	5
760	GO:0008446	0.018895		GDP-mannose 4,6-dehydratase activity	5
761	GO:0004046	0.018895		aminoacylase activity	5
762	GO:0050373	0.018895		UDP-arabinose 4-epimerase activity	5
763	GO:0033883	0.018895		pyridoxal phosphatase activity	5
764	GO:0004053	0.018895		arginase activity	5
765	GO:0005328	0.018895		neurotransmitter:sodium symporter activity	5
766	GO:0003714	0.018895		transcription corepressor activity	5
767	GO:0070181	0.018895		SSU rRNA binding	5
768	GO:0009815	0.018895		1-aminocyclopropane-1-carboxylate oxidase activity	5
769	GO:0004775	0.018895		succinate-CoA ligase (ADP-forming) activity	5
770	GO:0008660	0.018895		1-aminocyclopropane-1-carboxylate deaminase activi	5
771	GO:0033743	0.018895		peptide-methionine (R)-S-oxide reductase activity	5
772	GO:0015930	0.018895		glutamate synthase activity	5
773	GO:0001077	0.018895		RNA polymerase II core promoter proximal region se	5
774	GO:0005381	0.018895		iron ion transmembrane transporter activity	5
775	GO:0008428	0.018895		ribonuclease inhibitor activity	5
776	GO:0004419	0.018895		hydroxymethylglutaryl-CoA lyase activity	5
777	GO:0001047	0.018895		core promoter binding	5
778	GO:0004828	0.018895		serine-tRNA ligase activity	5
779	GO:0004799	0.018895		thymidylate synthase activity	5
780	GO:0008863	0.018895		formate dehydrogenase (NAD+) activity	5
781	GO:0050403	0.018895		trans-zeatin O-beta-D-glucosyltransferase activity	5
782	GO:0015386	0.018895		potassium:hydrogen antiporter activity	5
783	GO:0016888	0.018895		endodeoxyribonuclease activity, producing 5'-phosp	5
784	GO:0004512	0.018895		inositol-3-phosphate synthase activity	5
785	GO:0008806	0.018895		carboxymethylenebutenolidase activity	5
786	GO:0047517	0.018895		1,4-beta-D-xylan synthase activity	5
787	GO:0008792	0.018895		arginine decarboxylase activity	5
788	GO:0016628	0.018895		oxidoreductase activity, acting on the CH-CH group	5
789	GO:0016209	0.018895		antioxidant activity	5
790	GO:0046983	0.018895		protein dimerization activity	5
791	GO:0004353	0.018895		glutamate dehydrogenase [NAD(P)+] activity	5
792	GO:0047334	0.018895		diphosphate-fructose-6-phosphate 1-phosphotransfer	5
793	GO:0005093	0.018895		Rab GDP-dissociation inhibitor activity	5
794	GO:0003854	0.018895		3-beta-hydroxy-delta5-steroid dehydrogenase activi	5
795	GO:0004702	0.018895		receptor signaling protein serine/threonine kinase	5
796	GO:0051753	0.018895		mannan synthase activity	5
797	GO:0080046	0.018895		quercetin 4'-O-glucosyltransferase activity	5
798	GO:0004105	0.018895		choline-phosphate cytidylyltransferase activity	5
799	GO:0033730	0.018895		arogenate dehydrogenase (NADP+) activity	5
800	GO:0003842	0.018895		1-pyrroline-5-carboxylate dehydrogenase activity	5
801	GO:0004488	0.018895		methylenetetrahydrofolate dehydrogenase (NADP+) ac	5
802	GO:0004888	0.018895		transmembrane signaling receptor activity	5
803	GO:0004649	0.018895		poly(ADP-ribose) glycohydrolase activity	5
804	GO:0043141	0.018895		ATP-dependent 5'-3' DNA helicase activity	5
805	GO:0019904	0.018895		protein domain specific binding	5
806	GO:0016901	0.018895		oxidoreductase activity, acting on the CH-OH group	5
807	GO:0004766	0.018895		spermidine synthase activity	5
808	GO:0042393	0.015116		histone binding	4
809	GO:0004170	0.015116		dUTP diphosphatase activity	4
810	GO:0016295	0.015116		myristoyl-[acyl-carrier-protein] hydrolase activit	4
811	GO:0005528	0.015116		FK506 binding	4
812	GO:0019172	0.015116		glyoxalase III activity	4
813	GO:0004733	0.015116		pyridoxamine-phosphate oxidase activity	4
814	GO:0004015	0.015116		adenosylmethionine-8-amino-7-oxononanoate transami	4
815	GO:0008146	0.015116		sulfotransferase activity	4
816	GO:0004072	0.015116		aspartate kinase activity	4
817	GO:0003785	0.015116		actin monomer binding	4
818	GO:0005459	0.015116		UDP-galactose transmembrane transporter activity	4
819	GO:0015105	0.015116		arsenite transmembrane transporter activity	4
820	GO:0019237	0.015116		centromeric DNA binding	4
821	GO:0016836	0.015116		hydro-lyase activity	4
822	GO:0016314	0.015116		phosphatidylinositol-3,4,5-trisphosphate 3-phospha	4
823	GO:0050449	0.015116		casbene synthase activity	4
824	GO:0005325	0.015116		peroxisomal fatty-acyl-CoA transporter activity	4
825	GO:0004588	0.015116		orotate phosphoribosyltransferase activity	4
826	GO:0004489	0.015116		methylenetetrahydrofolate reductase (NADPH) activi	4
827	GO:0080123	0.015116		jasmonate-amino synthetase activity	4
828	GO:0015136	0.015116		sialic acid transmembrane transporter activity	4
829	GO:0050521	0.015116		alpha-glucan, water dikinase activity	4
830	GO:0043138	0.015116		3'-5' DNA helicase activity	4
831	GO:0008716	0.015116		D-alanine-D-alanine ligase activity	4
832	GO:0008893	0.015116		guanosine-3',5'-bis(diphosphate) 3'-diphosphatase	4
833	GO:0004455	0.015116		ketol-acid reductoisomerase activity	4
834	GO:0008703	0.015116		5-amino-6-(5-phosphoribosylamino)uracil reductase	4
835	GO:0034701	0.015116		tripeptidase activity	4
836	GO:0030942	0.015116		endoplasmic reticulum signal peptide binding	4
837	GO:0016407	0.015116		acetyltransferase activity	4
838	GO:0015250	0.015116		water channel activity	4
839	GO:0016710	0.015116		trans-cinnamate 4-monooxygenase activity	4
840	GO:0047792	0.015116		cyanohydrin beta-glucosyltransferase activity	4
841	GO:0016833	0.015116		oxo-acid-lyase activity	4
842	GO:0017168	0.015116		5-oxoprolinase (ATP-hydrolyzing) activity	4
843	GO:0052895	0.015116		N1-acetylspermine:oxygen oxidoreductase (N1-acetyl	4
844	GO:0050265	0.015116		RNA uridylyltransferase activity	4
845	GO:0042162	0.015116		telomeric DNA binding	4
846	GO:0000150	0.015116		recombinase activity	4
847	GO:0016034	0.015116		maleylacetoacetate isomerase activity	4
848	GO:0003867	0.015116		4-aminobutyrate transaminase activity	4
849	GO:0004736	0.015116		pyruvate carboxylase activity	4
850	GO:0008864	0.015116		formyltetrahydrofolate deformylase activity	4
851	GO:0003896	0.015116		DNA primase activity	4
852	GO:0004309	0.015116		exopolyphosphatase activity	4
853	GO:0009374	0.015116		biotin binding	4
854	GO:0030600	0.015116		feruloyl esterase activity	4
855	GO:0004809	0.015116		tRNA (guanine-N2-)-methyltransferase activity	4
856	GO:0016018	0.015116		cyclosporin A binding	4
857	GO:0009000	0.015116		selenocysteine lyase activity	4
858	GO:0004399	0.015116		histidinol dehydrogenase activity	4
859	GO:0034256	0.015116		chlorophyll(ide) b reductase activity	4
860	GO:0015179	0.015116		L-amino acid transmembrane transporter activity	4
861	GO:0004604	0.015116		phosphoadenylyl-sulfate reductase (thioredoxin) ac	4
862	GO:0004473	0.015116		malate dehydrogenase (oxaloacetate-decarboxylating	4
863	GO:0016277	0.015116		[myelin basic protein]-arginine N-methyltransferas	4
864	GO:0080043	0.015116		quercetin 3-O-glucosyltransferase activity	4
865	GO:0019156	0.015116		isoamylase activity	4
866	GO:0043874	0.015116		acireductone synthase activity	4
867	GO:0005244	0.015116		voltage-gated ion channel activity	4
868	GO:0004760	0.015116		serine-pyruvate transaminase activity	4
869	GO:0009001	0.015116		serine O-acetyltransferase activity	4
870	GO:0051087	0.015116		chaperone binding	4
871	GO:0016985	0.015116		mannan endo-1,4-beta-mannosidase activity	4
872	GO:0009882	0.015116		blue light photoreceptor activity	4
873	GO:0035064	0.015116		methylated histone residue binding	4
874	GO:0000213	0.015116		tRNA-intron endonuclease activity	4
875	GO:0080048	0.015116		GDP-D-glucose phosphorylase activity	4
876	GO:0031071	0.015116		cysteine desulfurase activity	4
877	GO:0019205	0.015116		nucleobase-containing compound kinase activity	4
878	GO:0030619	0.015116		U1 snRNA binding	4
879	GO:0016742	0.015116		hydroxymethyl-, formyl- and related transferase ac	4
880	GO:0016630	0.015116		protochlorophyllide reductase activity	4
881	GO:0033188	0.015116		sphingomyelin synthase activity	4
882	GO:0016531	0.015116		copper chaperone activity	4
883	GO:0035241	0.015116		protein-arginine omega-N monomethyltransferase act	4
884	GO:0003954	0.015116		NADH dehydrogenase activity	4
885	GO:0008251	0.015116		tRNA-specific adenosine deaminase activity	4
886	GO:0047787	0.015116		delta4-3-oxosteroid 5beta-reductase activity	4
887	GO:0004034	0.015116		aldose 1-epimerase activity	4
888	GO:0016813	0.015116		hydrolase activity, acting on carbon-nitrogen (but	4
889	GO:0042623	0.015116		ATPase activity, coupled	4
890	GO:0015120	0.015116		phosphoglycerate transmembrane transporter activit	4
891	GO:0009884	0.015116		cytokinin receptor activity	4
892	GO:0005324	0.015116		long-chain fatty acid transporter activity	4
893	GO:0004735	0.015116		pyrroline-5-carboxylate reductase activity	4
894	GO:0042284	0.015116		sphingolipid delta-4 desaturase activity	4
895	GO:0031957	0.015116		very long-chain fatty acid-CoA ligase activity	4
896	GO:0050178	0.015116		phenylpyruvate tautomerase activity	4
897	GO:0031593	0.015116		polyubiquitin binding	4
898	GO:0016772	0.015116		transferase activity, transferring phosphorus-cont	4
899	GO:0004424	0.015116		imidazoleglycerol-phosphate dehydratase activity	4
900	GO:0004362	0.015116		glutathione-disulfide reductase activity	4
901	GO:0004076	0.015116		biotin synthase activity	4
902	GO:0080116	0.015116		glucuronoxylan glucuronosyltransferase activity	4
903	GO:0000293	0.015116		ferric-chelate reductase activity	4
904	GO:0004576	0.015116		oligosaccharyl transferase activity	4
905	GO:0010293	0.015116		abscisic aldehyde oxidase activity	4
906	GO:0052894	0.015116		norspermine:oxygen oxidoreductase activity	4
907	GO:0008047	0.015116		enzyme activator activity	4
908	GO:0005457	0.015116		GDP-fucose transmembrane transporter activity	4
909	GO:0004514	0.015116		nicotinate-nucleotide diphosphorylase (carboxylati	4
910	GO:0004829	0.015116		threonine-tRNA ligase activity	4
911	GO:0008265	0.015116		Mo-molybdopterin cofactor sulfurase activity	4
912	GO:0000339	0.015116		RNA cap binding	4
913	GO:0050589	0.015116		leucocyanidin oxygenase activity	4
914	GO:0004320	0.015116		oleoyl-[acyl-carrier-protein] hydrolase activity	4
915	GO:0008836	0.015116		diaminopimelate decarboxylase activity	4
916	GO:0004000	0.015116		adenosine deaminase activity	4
917	GO:0004484	0.015116		mRNA guanylyltransferase activity	4
918	GO:0015232	0.015116		heme transporter activity	4
919	GO:0004647	0.015116		phosphoserine phosphatase activity	4
920	GO:0004141	0.015116		dethiobiotin synthase activity	4
921	GO:0016422	0.015116		mRNA (2'-O-methyladenosine-N6-)-methyltransferase	4
922	GO:0080044	0.015116		quercetin 7-O-glucosyltransferase activity	4
923	GO:0046522	0.015116		S-methyl-5-thioribose kinase activity	4
924	GO:0010297	0.015116		heteropolysaccharide binding	4
925	GO:0050080	0.015116		malonyl-CoA decarboxylase activity	4
926	GO:0004587	0.015116		ornithine-oxo-acid transaminase activity	4
927	GO:0047100	0.015116		glyceraldehyde-3-phosphate dehydrogenase (NADP+) (	4
928	GO:0003904	0.015116		deoxyribodipyrimidine photo-lyase activity	4
929	GO:0004157	0.015116		dihydropyrimidinase activity	4
930	GO:0035671	0.015116		enone reductase activity	4
931	GO:0016688	0.015116		L-ascorbate peroxidase activity	4
932	GO:0004657	0.015116		proline dehydrogenase activity	4
933	GO:0019788	0.015116		NEDD8 ligase activity	4
934	GO:0050377	0.015116		UDP-glucose 4,6-dehydratase activity	4
935	GO:0004418	0.015116		hydroxymethylbilane synthase activity	4
936	GO:0090369	0.015116		ornithine carbamoyltransferase inhibitor activity	4
937	GO:0030295	0.015116		protein kinase activator activity	4
938	GO:0050278	0.015116		sedoheptulose-bisphosphatase activity	4
939	GO:0004008	0.015116		copper-exporting ATPase activity	4
940	GO:0008551	0.015116		cadmium-exporting ATPase activity	4
941	GO:0008566	0.015116		mitochondrial protein-transporting ATPase activity	4
942	GO:0004765	0.015116		shikimate kinase activity	4
943	GO:0047631	0.015116		ADP-ribose diphosphatase activity	4
944	GO:0008474	0.015116		palmitoyl-(protein) hydrolase activity	4
945	GO:0003727	0.015116		single-stranded RNA binding	4
946	GO:0008134	0.015116		transcription factor binding	4
947	GO:0045550	0.015116		geranylgeranyl reductase activity	4
948	GO:0004421	0.015116		hydroxymethylglutaryl-CoA synthase activity	4
949	GO:0008073	0.015116		ornithine decarboxylase inhibitor activity	4
950	GO:0042826	0.015116		histone deacetylase binding	4
951	GO:0009039	0.015116		urease activity	4
952	GO:0008417	0.015116		fucosyltransferase activity	4
953	GO:0016296	0.015116		palmitoyl-[acyl-carrier-protein] hydrolase activit	4
954	GO:0042903	0.015116		tubulin deacetylase activity	4
955	GO:0004028	0.015116		3-chloroallyl aldehyde dehydrogenase activity	4
956	GO:0015408	0.015116		ferric-transporting ATPase activity	4
957	GO:0016972	0.015116		thiol oxidase activity	4
958	GO:0046914	0.015116		transition metal ion binding	4
959	GO:0004067	0.015116		asparaginase activity	4
960	GO:0004793	0.015116		threonine aldolase activity	4
961	GO:0008534	0.015116		oxidized purine base lesion DNA N-glycosylase acti	4
962	GO:0016463	0.011337		zinc-exporting ATPase activity	3
963	GO:0008478	0.011337		pyridoxal kinase activity	3
964	GO:0015019	0.011337		heparan-alpha-glucosaminide N-acetyltransferase ac	3
965	GO:0070006	0.011337		metalloaminopeptidase activity	3
966	GO:0043014	0.011337		alpha-tubulin binding	3
967	GO:0004131	0.011337		cytosine deaminase activity	3
968	GO:0003991	0.011337		acetylglutamate kinase activity	3
969	GO:0043879	0.011337		glycolate transmembrane transporter activity	3
970	GO:0033987	0.011337		2-hydroxyisoflavanone dehydratase activity	3
971	GO:0004566	0.011337		beta-glucuronidase activity	3
972	GO:0016162	0.011337		cellulose 1,4-beta-cellobiosidase activity	3
973	GO:0008107	0.011337		galactoside 2-alpha-L-fucosyltransferase activity	3
974	GO:0052855	0.011337		ADP-dependent NAD(P)H-hydrate dehydratase activity	3
975	GO:0018685	0.011337		alkane 1-monooxygenase activity	3
976	GO:0004475	0.011337		mannose-1-phosphate guanylyltransferase activity	3
977	GO:0051117	0.011337		ATPase binding	3
978	GO:0004837	0.011337		tyrosine decarboxylase activity	3
979	GO:0009378	0.011337		four-way junction helicase activity	3
980	GO:0050347	0.011337		trans-octaprenyltranstransferase activity	3
981	GO:0017070	0.011337		U6 snRNA binding	3
982	GO:0005184	0.011337		neuropeptide hormone activity	3
983	GO:0008824	0.011337		cyanate hydratase activity	3
984	GO:0008418	0.011337		protein-N-terminal asparagine amidohydrolase activ	3
985	GO:0003688	0.011337		DNA replication origin binding	3
986	GO:0003796	0.011337		lysozyme activity	3
987	GO:0016783	0.011337		sulfurtransferase activity	3
988	GO:0004385	0.011337		guanylate kinase activity	3
989	GO:0003920	0.011337		GMP reductase activity	3
990	GO:0016891	0.011337		endoribonuclease activity, producing 5'-phosphomon	3
991	GO:0004591	0.011337		oxoglutarate dehydrogenase (succinyl-transferring)	3
992	GO:0043715	0.011337		2,3-diketo-5-methylthiopentyl-1-phosphate enolase	3
993	GO:0004521	0.011337		endoribonuclease activity	3
994	GO:0030337	0.011337		DNA polymerase processivity factor activity	3
995	GO:0004329	0.011337		formate-tetrahydrofolate ligase activity	3
996	GO:0046523	0.011337		S-methyl-5-thioribose-1-phosphate isomerase activi	3
997	GO:0004791	0.011337		thioredoxin-disulfide reductase activity	3
998	GO:0017017	0.011337		MAP kinase tyrosine/serine/threonine phosphatase a	3
999	GO:0042586	0.011337		peptide deformylase activity	3
1000	GO:0008481	0.011337		sphinganine kinase activity	3
1001	GO:0004795	0.011337		threonine synthase activity	3
1002	GO:0045158	0.011337		electron transporter, transferring electrons withi	3
1003	GO:0052854	0.011337		medium-chain-(S)-2-hydroxy-acid oxidase activity	3
1004	GO:0000016	0.011337		lactase activity	3
1005	GO:0015086	0.011337		cadmium ion transmembrane transporter activity	3
1006	GO:0015197	0.011337		peptide transporter activity	3
1007	GO:0004103	0.011337		choline kinase activity	3
1008	GO:0004864	0.011337		protein phosphatase inhibitor activity	3
1009	GO:0000224	0.011337		peptide-N4-(N-acetyl-beta-glucosaminyl)asparagine	3
1010	GO:0004740	0.011337		pyruvate dehydrogenase (acetyl-transferring) kinas	3
1011	GO:0043047	0.011337		single-stranded telomeric DNA binding	3
1012	GO:0010490	0.011337		UDP-4-keto-rhamnose-4-keto-reductase activity	3
1013	GO:0000400	0.011337		four-way junction DNA binding	3
1014	GO:0017040	0.011337		ceramidase activity	3
1015	GO:0052631	0.011337		sphingolipid delta-8 desaturase activity	3
1016	GO:0050105	0.011337		L-gulonolactone oxidase activity	3
1017	GO:0015288	0.011337		porin activity	3
1018	GO:0010489	0.011337		UDP-4-keto-6-deoxy-glucose-3,5-epimerase activity	3
1019	GO:0008318	0.011337		protein prenyltransferase activity	3
1020	GO:0052852	0.011337		very-long-chain-(S)-2-hydroxy-acid oxidase activit	3
1021	GO:0004854	0.011337		xanthine dehydrogenase activity	3
1022	GO:0033699	0.011337		DNA 5'-adenosine monophosphate hydrolase activity	3
1023	GO:0004411	0.011337		homogentisate 1,2-dioxygenase activity	3
1024	GO:0000234	0.011337		phosphoethanolamine N-methyltransferase activity	3
1025	GO:0004708	0.011337		MAP kinase kinase activity	3
1026	GO:0008798	0.011337		beta-aspartyl-peptidase activity	3
1027	GO:0050645	0.011337		limonoid glucosyltransferase activity	3
1028	GO:0003873	0.011337		6-phosphofructo-2-kinase activity	3
1029	GO:0015203	0.011337		polyamine transmembrane transporter activity	3
1030	GO:0008201	0.011337		heparin binding	3
1031	GO:0015485	0.011337		cholesterol binding	3
1032	GO:0015439	0.011337		heme-transporting ATPase activity	3
1033	GO:0071917	0.011337		triose-phosphate transmembrane transporter activit	3
1034	GO:0016410	0.011337		N-acyltransferase activity	3
1035	GO:0004106	0.011337		chorismate mutase activity	3
1036	GO:0004730	0.011337		pseudouridylate synthase activity	3
1037	GO:0052929	0.011337		ATP:3'-cytidine-cytidine-tRNA adenylyltransferase	3
1038	GO:0015204	0.011337		urea transmembrane transporter activity	3
1039	GO:0003863	0.011337		3-methyl-2-oxobutanoate dehydrogenase (2-methylpro	3
1040	GO:0004140	0.011337		dephospho-CoA kinase activity	3
1041	GO:0030172	0.011337		troponin C binding	3
1042	GO:0016415	0.011337		octanoyltransferase activity	3
1043	GO:0033773	0.011337		isoflavone 2'-hydroxylase activity	3
1044	GO:0052924	0.011337		all-trans-nonaprenyl-diphosphate synthase (geranyl	3
1045	GO:0043716	0.011337		2-hydroxy-3-keto-5-methylthiopentenyl-1-phosphate	3
1046	GO:0047115	0.011337		trans-1,2-dihydrobenzene-1,2-diol dehydrogenase ac	3
1047	GO:0051669	0.011337		fructan beta-fructosidase activity	3
1048	GO:0016538	0.011337		cyclin-dependent protein kinase regulator activity	3
1049	GO:0008974	0.011337		phosphoribulokinase activity	3
1050	GO:0046027	0.011337		phospholipid:diacylglycerol acyltransferase activi	3
1051	GO:0047598	0.011337		7-dehydrocholesterol reductase activity	3
1052	GO:0008883	0.011337		glutamyl-tRNA reductase activity	3
1053	GO:0008926	0.011337		mannitol-1-phosphate 5-dehydrogenase activity	3
1054	GO:0071855	0.011337		neuropeptide receptor binding	3
1055	GO:0047750	0.011337		cholestenol delta-isomerase activity	3
1056	GO:0015098	0.011337		molybdate ion transmembrane transporter activity	3
1057	GO:0015145	0.011337		monosaccharide transmembrane transporter activity	3
1058	GO:0047760	0.011337		butyrate-CoA ligase activity	3
1059	GO:0004776	0.011337		succinate-CoA ligase (GDP-forming) activity	3
1060	GO:0050291	0.011337		sphingosine N-acyltransferase activity	3
1061	GO:0004564	0.011337		beta-fructofuranosidase activity	3
1062	GO:0047988	0.011337		hydroxyacid-oxoacid transhydrogenase activity	3
1063	GO:0010308	0.011337		acireductone dioxygenase (Ni2+-requiring) activity	3
1064	GO:0003865	0.011337		3-oxo-5-alpha-steroid 4-dehydrogenase activity	3
1065	GO:0004459	0.011337		L-lactate dehydrogenase activity	3
1066	GO:0008191	0.011337		metalloendopeptidase inhibitor activity	3
1067	GO:0004817	0.011337		cysteine-tRNA ligase activity	3
1068	GO:0004617	0.011337		phosphoglycerate dehydrogenase activity	3
1069	GO:0000210	0.011337		NAD+ diphosphatase activity	3
1070	GO:0045430	0.011337		chalcone isomerase activity	3
1071	GO:0004333	0.011337		fumarate hydratase activity	3
1072	GO:0052928	0.011337		CTP:3'-cytidine-tRNA cytidylyltransferase activity	3
1073	GO:0015444	0.011337		magnesium-importing ATPase activity	3
1074	GO:0004831	0.011337		tyrosine-tRNA ligase activity	3
1075	GO:0001729	0.011337		ceramide kinase activity	3
1076	GO:0017110	0.011337		nucleoside-diphosphatase activity	3
1077	GO:0008252	0.011337		nucleotidase activity	3
1078	GO:0017005	0.011337		3'-tyrosyl-DNA phosphodiesterase activity	3
1079	GO:0008175	0.011337		tRNA methyltransferase activity	3
1080	GO:0004152	0.011337		dihydroorotate dehydrogenase activity	3
1081	GO:0017151	0.011337		DEAD/H-box RNA helicase binding	3
1082	GO:0033818	0.011337		beta-ketoacyl-acyl-carrier-protein synthase III ac	3
1083	GO:0004852	0.011337		uroporphyrinogen-III synthase activity	3
1084	GO:0051731	0.011337		polynucleotide 5'-hydroxyl-kinase activity	3
1085	GO:0046527	0.011337		glucosyltransferase activity	3
1086	GO:0008521	0.011337		acetyl-CoA transporter activity	3
1087	GO:0008479	0.011337		queuine tRNA-ribosyltransferase activity	3
1088	GO:0030366	0.011337		Mo-molybdopterin synthase activity	3
1089	GO:0004070	0.011337		aspartate carbamoyltransferase activity	3
1090	GO:0000977	0.011337		RNA polymerase II regulatory region sequence-speci	3
1091	GO:0052853	0.011337		long-chain-(S)-2-hydroxy-long-chain-acid oxidase a	3
1092	GO:0004379	0.011337		glycylpeptide N-tetradecanoyltransferase activity	3
1093	GO:0008440	0.011337		inositol-1,4,5-trisphosphate 3-kinase activity	3
1094	GO:0001078	0.011337		RNA polymerase II core promoter proximal region se	3
1095	GO:0015417	0.011337		polyamine-transporting ATPase activity	3
1096	GO:0008373	0.011337		sialyltransferase activity	3
1097	GO:0080025	0.011337		phosphatidylinositol-3,5-bisphosphate binding	3
1098	GO:0004054	0.011337		arginine kinase activity	3
1099	GO:0046481	0.011337		digalactosyldiacylglycerol synthase activity	3
1100	GO:0015140	0.011337		malate transmembrane transporter activity	3
1101	GO:0050619	0.011337		phytochromobilin:ferredoxin oxidoreductase activit	3
1102	GO:0035197	0.011337		siRNA binding	3
1103	GO:0004516	0.011337		nicotinate phosphoribosyltransferase activity	3
1104	GO:0017172	0.011337		cysteine dioxygenase activity	3
1105	GO:0048306	0.011337		calcium-dependent protein binding	3
1106	GO:0030410	0.011337		nicotianamine synthase activity	3
1107	GO:0019135	0.011337		deoxyhypusine monooxygenase activity	3
1108	GO:0004505	0.011337		phenylalanine 4-monooxygenase activity	3
1109	GO:0005366	0.011337		myo-inositol:hydrogen symporter activity	3
1110	GO:0016847	0.011337		1-aminocyclopropane-1-carboxylate synthase activit	3
1111	GO:0008859	0.011337		exoribonuclease II activity	3
1112	GO:0004792	0.011337		thiosulfate sulfurtransferase activity	3
1113	GO:0016208	0.011337		AMP binding	3
1114	GO:0004306	0.011337		ethanolamine-phosphate cytidylyltransferase activi	3
1115	GO:0015245	0.011337		fatty acid transporter activity	3
1116	GO:0004651	0.011337		polynucleotide 5'-phosphatase activity	3
1117	GO:0070330	0.011337		aromatase activity	3
1118	GO:0018826	0.011337		methionine gamma-lyase activity	3
1119	GO:0017153	0.011337		sodium:dicarboxylate symporter activity	3
1120	GO:0004044	0.011337		amidophosphoribosyltransferase activity	3
1121	GO:0050811	0.011337		GABA receptor binding	3
1122	GO:0016872	0.011337		intramolecular lyase activity	3
1123	GO:0047918	0.011337		GDP-mannose 3,5-epimerase activity	3
1124	GO:0004490	0.011337		methylglutaconyl-CoA hydratase activity	3
1125	GO:0008609	0.011337		alkylglycerone-phosphate synthase activity	3
1126	GO:0047746	0.011337		chlorophyllase activity	3
1127	GO:0003923	0.011337		GPI-anchor transamidase activity	3
1128	GO:0004122	0.011337		cystathionine beta-synthase activity	3
1129	GO:0051011	0.011337		microtubule minus-end binding	3
1130	GO:0004061	0.011337		arylformamidase activity	3
1131	GO:0004798	0.011337		thymidylate kinase activity	3
1132	GO:0034009	0.011337		isoprene synthase activity	3
1133	GO:0008915	0.011337		lipid-A-disaccharide synthase activity	3
1134	GO:0016212	0.011337		kynurenine-oxoglutarate transaminase activity	3
1135	GO:0052927	0.011337		CTP:tRNA cytidylyltransferase activity	3
1136	GO:0009011	0.011337		starch synthase activity	3
1137	GO:0004729	0.011337		oxygen-dependent protoporphyrinogen oxidase activi	3
1138	GO:0015929	0.011337		hexosaminidase activity	3
1139	GO:0005272	0.011337		sodium channel activity	3
1140	GO:0046423	0.011337		allene-oxide cyclase activity	3
1141	GO:0016656	0.011337		monodehydroascorbate reductase (NADH) activity	3
1142	GO:0016636	0.011337		oxidoreductase activity, acting on the CH-CH group	3
1143	GO:0046316	0.011337		gluconokinase activity	3
1144	GO:0004818	0.011337		glutamate-tRNA ligase activity	3
1145	GO:0043273	0.011337		CTPase activity	3
1146	GO:0050577	0.011337		GDP-L-fucose synthase activity	3
1147	GO:0004392	0.011337		heme oxygenase (decyclizing) activity	3
1148	GO:0008174	0.011337		mRNA methyltransferase activity	3
1149	GO:0047652	0.011337		allantoate deiminase activity	3
1150	GO:0047734	0.011337		CDP-glycerol diphosphatase activity	3
1151	GO:0008963	0.011337		phospho-N-acetylmuramoyl-pentapeptide-transferase	3
1152	GO:0008891	0.011337		glycolate oxidase activity	3
1153	GO:0004410	0.011337		homocitrate synthase activity	3
1154	GO:0008135	0.011337		translation factor activity, nucleic acid binding	3
1155	GO:0004797	0.011337		thymidine kinase activity	3
1156	GO:0004355	0.011337		glutamate synthase (NADPH) activity	3
1157	GO:0019903	0.011337		protein phosphatase binding	3
1158	GO:0003847	0.011337		1-alkyl-2-acetylglycerophosphocholine esterase act	3
1159	GO:0004324	0.011337		ferredoxin-NADP+ reductase activity	3
1160	GO:0004821	0.011337		histidine-tRNA ligase activity	3
1161	GO:0005496	0.011337		steroid binding	3
1162	GO:0004441	0.011337		inositol-1,4-bisphosphate 1-phosphatase activity	3
1163	GO:0032947	0.011337		protein complex scaffold	3
1164	GO:0004691	0.011337		cAMP-dependent protein kinase activity	3
1165	GO:0047453	0.011337		ATP-dependent NAD(P)H-hydrate dehydratase activity	3
1166	GO:0047672	0.011337		anthranilate N-benzoyltransferase activity	3
1167	GO:0047254	0.011337		2,4-dihydroxy-7-methoxy-2H-1,4-benzoxazin-3(4H)-on	3
1168	GO:0004452	0.011337		isopentenyl-diphosphate delta-isomerase activity	3
1169	GO:0045431	0.011337		flavonol synthase activity	3
1170	GO:0004370	0.011337		glycerol kinase activity	3
1171	GO:0009899	0.011337		ent-kaurene synthase activity	3
1172	GO:0047724	0.00755801		inosine nucleosidase activity	2
1173	GO:0004853	0.00755801		uroporphyrinogen decarboxylase activity	2
1174	GO:0010013	0.00755801		N-1-naphthylphthalamic acid binding	2
1175	GO:0016854	0.00755801		racemase and epimerase activity	2
1176	GO:0002083	0.00755801		4-hydroxybenzoate decaprenyltransferase activity	2
1177	GO:0052593	0.00755801		tryptamine:oxygen oxidoreductase (deaminating) act	2
1178	GO:0004040	0.00755801		amidase activity	2
1179	GO:0004711	0.00755801		ribosomal protein S6 kinase activity	2
1180	GO:0008750	0.00755801		NAD(P)+ transhydrogenase (AB-specific) activity	2
1181	GO:0052595	0.00755801		aliphatic-amine oxidase activity	2
1182	GO:0052793	0.00755801		pectin acetylesterase activity	2
1183	GO:0042286	0.00755801		glutamate-1-semialdehyde 2,1-aminomutase activity	2
1184	GO:0004425	0.00755801		indole-3-glycerol-phosphate synthase activity	2
1185	GO:0010280	0.00755801		UDP-L-rhamnose synthase activity	2
1186	GO:0019107	0.00755801		myristoyltransferase activity	2
1187	GO:0015208	0.00755801		guanine transmembrane transporter activity	2
1188	GO:0004848	0.00755801		ureidoglycolate hydrolase activity	2
1189	GO:0047021	0.00755801		15-hydroxyprostaglandin dehydrogenase (NADP+) acti	2
1190	GO:0004640	0.00755801		phosphoribosylanthranilate isomerase activity	2
1191	GO:0003884	0.00755801		D-amino-acid oxidase activity	2
1192	GO:0003985	0.00755801		acetyl-CoA C-acetyltransferase activity	2
1193	GO:0046570	0.00755801		methylthioribulose 1-phosphate dehydratase activit	2
1194	GO:0045437	0.00755801		uridine nucleosidase activity	2
1195	GO:0003689	0.00755801		DNA clamp loader activity	2
1196	GO:0004314	0.00755801		[acyl-carrier-protein] S-malonyltransferase activi	2
1197	GO:0018580	0.00755801		nitronate monooxygenase activity	2
1198	GO:0000982	0.00755801		RNA polymerase II core promoter proximal region se	2
1199	GO:0015210	0.00755801		uracil transmembrane transporter activity	2
1200	GO:0015276	0.00755801		ligand-gated ion channel activity	2
1201	GO:0005487	0.00755801		nucleocytoplasmic transporter activity	2
1202	GO:0030331	0.00755801		estrogen receptor binding	2
1203	GO:0008013	0.00755801		beta-catenin binding	2
1204	GO:0030732	0.00755801		methionine S-methyltransferase activity	2
1205	GO:0004613	0.00755801		phosphoenolpyruvate carboxykinase (GTP) activity	2
1206	GO:0070840	0.00755801		dynein complex binding	2
1207	GO:0010945	0.00755801		CoA pyrophosphatase activity	2
1208	GO:0050290	0.00755801		sphingomyelin phosphodiesterase D activity	2
1209	GO:0045703	0.00755801		ketoreductase activity	2
1210	GO:0046029	0.00755801		mannitol dehydrogenase activity	2
1211	GO:0016041	0.00755801		glutamate synthase (ferredoxin) activity	2
1212	GO:0005365	0.00755801		myo-inositol transmembrane transporter activity	2
1213	GO:0052902	0.00755801		spermidine:oxygen oxidoreductase (3-aminopropanal-	2
1214	GO:0008108	0.00755801		UDP-glucose:hexose-1-phosphate uridylyltransferase	2
1215	GO:0016290	0.00755801		palmitoyl-CoA hydrolase activity	2
1216	GO:0047710	0.00755801		bis(5'-adenosyl)-triphosphatase activity	2
1217	GO:0016714	0.00755801		oxidoreductase activity, acting on paired donors,	2
1218	GO:0047821	0.00755801		D-glutamate oxidase activity	2
1219	GO:0015575	0.00755801		mannitol transmembrane transporter activity	2
1220	GO:0033971	0.00755801		hydroxyisourate hydrolase activity	2
1221	GO:0018454	0.00755801		acetoacetyl-CoA reductase activity	2
1222	GO:0003988	0.00755801		acetyl-CoA C-acyltransferase activity	2
1223	GO:0052826	0.00755801		inositol hexakisphosphate 2-phosphatase activity	2
1224	GO:0015131	0.00755801		oxaloacetate transmembrane transporter activity	2
1225	GO:0015231	0.00755801		5-formyltetrahydrofolate transporter activity	2
1226	GO:0004794	0.00755801		L-threonine ammonia-lyase activity	2
1227	GO:0004339	0.00755801		glucan 1,4-alpha-glucosidase activity	2
1228	GO:0008307	0.00755801		structural constituent of muscle	2
1229	GO:0047443	0.00755801		4-hydroxy-4-methyl-2-oxoglutarate aldolase activit	2
1230	GO:0030627	0.00755801		pre-mRNA 5'-splice site binding	2
1231	GO:0005102	0.00755801		receptor binding	2
1232	GO:0030975	0.00755801		thiamine binding	2
1233	GO:0047769	0.00755801		arogenate dehydratase activity	2
1234	GO:0000703	0.00755801		oxidized pyrimidine base lesion DNA N-glycosylase	2
1235	GO:0003949	0.00755801		1-(5-phosphoribosyl)-5-[(5-phosphoribosylamino)met	2
1236	GO:0048529	0.00755801		magnesium-protoporphyrin IX monomethyl ester (oxid	2
1237	GO:0015168	0.00755801		glycerol transmembrane transporter activity	2
1238	GO:0004081	0.00755801		bis(5'-nucleosyl)-tetraphosphatase (asymmetrical)	2
1239	GO:0070182	0.00755801		DNA polymerase binding	2
1240	GO:0005052	0.00755801		peroxisome matrix targeting signal-1 binding	2
1241	GO:0008281	0.00755801		sulfonylurea receptor activity	2
1242	GO:0033868	0.00755801		Goodpasture-antigen-binding protein kinase activit	2
1243	GO:0004038	0.00755801		allantoinase activity	2
1244	GO:0004534	0.00755801		5'-3' exoribonuclease activity	2
1245	GO:0005223	0.00755801		intracellular cGMP activated cation channel activi	2
1246	GO:0015576	0.00755801		sorbitol transmembrane transporter activity	2
1247	GO:0004788	0.00755801		thiamine diphosphokinase activity	2
1248	GO:0010285	0.00755801		L,L-diaminopimelate aminotransferase activity	2
1249	GO:0015088	0.00755801		copper uptake transmembrane transporter activity	2
1250	GO:0019808	0.00755801		polyamine binding	2
1251	GO:0009702	0.00755801		L-arabinokinase activity	2
1252	GO:0047012	0.00755801		sterol-4-alpha-carboxylate 3-dehydrogenase (decarb	2
1253	GO:0048156	0.00755801		tau protein binding	2
1254	GO:0008839	0.00755801		dihydrodipicolinate reductase activity	2
1255	GO:0004161	0.00755801		dimethylallyltranstransferase activity	2
1256	GO:0000386	0.00755801		second spliceosomal transesterification activity	2
1257	GO:0000975	0.00755801		regulatory region DNA binding	2
1258	GO:0045145	0.00755801		single-stranded DNA specific 5'-3' exodeoxyribonuc	2
1259	GO:0047714	0.00755801		galactolipase activity	2
1260	GO:0010290	0.00755801		chlorophyll catabolite transmembrane transporter a	2
1261	GO:0052866	0.00755801		phosphatidylinositol phosphate phosphatase activit	2
1262	GO:0033840	0.00755801		NDP-glucose-starch glucosyltransferase activity	2
1263	GO:0033741	0.00755801		adenylyl-sulfate reductase (glutathione) activity	2
1264	GO:0097157	0.00755801		pre-mRNA intronic binding	2
1265	GO:0010296	0.00755801		prenylcysteine methylesterase activity	2
1266	GO:0043995	0.00755801		histone acetyltransferase activity (H4-K5 specific	2
1267	GO:0016903	0.00755801		oxidoreductase activity, acting on the aldehyde or	2
1268	GO:0015112	0.00755801		nitrate transmembrane transporter activity	2
1269	GO:0008759	0.00755801		UDP-3-O-[3-hydroxymyristoyl] N-acetylglucosamine d	2
1270	GO:0043813	0.00755801		phosphatidylinositol-3,5-bisphosphate 5-phosphatas	2
1271	GO:0052724	0.00755801		inositol hexakisphosphate 3-kinase activity	2
1272	GO:0000832	0.00755801		inositol hexakisphosphate 5-kinase activity	2
1273	GO:0015431	0.00755801		glutathione S-conjugate-exporting ATPase activity	2
1274	GO:0050203	0.00755801		oxalate-CoA ligase activity	2
1275	GO:0090409	0.00755801		malonyl-CoA synthetase activity	2
1276	GO:0001882	0.00755801		nucleoside binding	2
1277	GO:0010176	0.00755801		homogentisate phytyltransferase activity	2
1278	GO:0030797	0.00755801		24-methylenesterol C-methyltransferase activity	2
1279	GO:0047077	0.00755801		Photinus-luciferin 4-monooxygenase (ATP-hydrolyzin	2
1280	GO:0050281	0.00755801		serine-glyoxylate transaminase activity	2
1281	GO:0010179	0.00755801		IAA-Ala conjugate hydrolase activity	2
1282	GO:0009034	0.00755801		tryptophanase activity	2
1283	GO:0015152	0.00755801		glucose-6-phosphate transmembrane transporter acti	2
1284	GO:0070628	0.00755801		proteasome binding	2
1285	GO:0019199	0.00755801		transmembrane receptor protein kinase activity	2
1286	GO:0052596	0.00755801		phenethylamine:oxygen oxidoreductase (deaminating)	2
1287	GO:0016229	0.00755801		steroid dehydrogenase activity	2
1288	GO:0052650	0.00755801		NADP-retinol dehydrogenase activity	2
1289	GO:0047793	0.00755801		cycloeucalenol cycloisomerase activity	2
1290	GO:0042299	0.00755801		lupeol synthase activity	2
1291	GO:2001080	0.00755801		chitosan binding	2
1292	GO:0001129	0.00755801		TBP-class protein binding RNA polymerase II transc	2
1293	GO:0048531	0.00755801		beta-1,3-galactosyltransferase activity	2
1294	GO:0046422	0.00755801		violaxanthin de-epoxidase activity	2
1295	GO:0008987	0.00755801		quinolinate synthetase A activity	2
1296	GO:0033819	0.00755801		lipoyl(octanoyl) transferase activity	2
1297	GO:0004151	0.00755801		dihydroorotase activity	2
1298	GO:0004731	0.00755801		purine-nucleoside phosphorylase activity	2
1299	GO:0036041	0.00755801		long-chain fatty acid binding	2
1300	GO:0008194	0.00755801		UDP-glycosyltransferase activity	2
1301	GO:0047209	0.00755801		coniferyl-alcohol glucosyltransferase activity	2
1302	GO:0004049	0.00755801		anthranilate synthase activity	2
1303	GO:0008092	0.00755801		cytoskeletal protein binding	2
1304	GO:0005548	0.00755801		phospholipid transporter activity	2
1305	GO:0004077	0.00755801		biotin-[acetyl-CoA-carboxylase] ligase activity	2
1306	GO:0043754	0.00755801		dihydrolipoyllysine-residue (2-methylpropanoyl)tra	2
1307	GO:0052904	0.00755801		N1-acetylspermidine:oxygen oxidoreductase (3-aceta	2
1308	GO:0008240	0.00755801		tripeptidyl-peptidase activity	2
1309	GO:0018697	0.00755801		carbonyl sulfide nitrogenase activity	2
1310	GO:0050201	0.00755801		fucokinase activity	2
1311	GO:0003882	0.00755801		CDP-diacylglycerol-serine O-phosphatidyltransferas	2
1312	GO:0033853	0.00755801		aspartate-prephenate aminotransferase activity	2
1313	GO:0004021	0.00755801		L-alanine:2-oxoglutarate aminotransferase activity	2
1314	GO:0035198	0.00755801		miRNA binding	2
1315	GO:0008692	0.00755801		3-hydroxybutyryl-CoA epimerase activity	2
1316	GO:0047429	0.00755801		nucleoside-triphosphate diphosphatase activity	2
1317	GO:0050126	0.00755801		N-carbamoylputrescine amidase activity	2
1318	GO:0031409	0.00755801		pigment binding	2
1319	GO:0047213	0.00755801		anthocyanidin 3-O-glucosyltransferase activity	2
1320	GO:0004584	0.00755801		dolichyl-phosphate-mannose-glycolipid alpha-mannos	2
1321	GO:0030385	0.00755801		ferredoxin:thioredoxin reductase activity	2
1322	GO:0008444	0.00755801		CDP-diacylglycerol-glycerol-3-phosphate 3-phosphat	2
1323	GO:0080054	0.00755801		low affinity nitrate transmembrane transporter act	2
1324	GO:0008840	0.00755801		dihydrodipicolinate synthase activity	2
1325	GO:0003919	0.00755801		FMN adenylyltransferase activity	2
1326	GO:0048487	0.00755801		beta-tubulin binding	2
1327	GO:0070402	0.00755801		NADPH binding	2
1328	GO:0033854	0.00755801		glutamate-prephenate aminotransferase activity	2
1329	GO:0052899	0.00755801		N(1),N(12)-diacetylspermine:oxygen oxidoreductase	2
1330	GO:0016653	0.00755801		oxidoreductase activity, acting on NADH or NADPH,	2
1331	GO:0005034	0.00755801		osmosensor activity	2
1332	GO:0004610	0.00755801		phosphoacetylglucosamine mutase activity	2
1333	GO:0015229	0.00755801		L-ascorbic acid transporter activity	2
1334	GO:0050221	0.00755801		prostaglandin-E2 9-reductase activity	2
1335	GO:0052903	0.00755801		N1-acetylspermine:oxygen oxidoreductase (3-acetami	2
1336	GO:0015228	0.00755801		coenzyme A transmembrane transporter activity	2
1337	GO:0000254	0.00755801		C-4 methylsterol oxidase activity	2
1338	GO:0004057	0.00755801		arginyltransferase activity	2
1339	GO:0004016	0.00755801		adenylate cyclase activity	2
1340	GO:0018664	0.00755801		benzoate 4-monooxygenase activity	2
1341	GO:0015172	0.00755801		acidic amino acid transmembrane transporter activi	2
1342	GO:0015398	0.00755801		high affinity secondary active ammonium transmembr	2
1343	GO:0047804	0.00755801		cysteine-S-conjugate beta-lyase activity	2
1344	GO:0070401	0.00755801		NADP+ binding	2
1345	GO:0047458	0.00755801		beta-pyrazolylalanine synthase activity	2
1346	GO:0005242	0.00755801		inward rectifier potassium channel activity	2
1347	GO:0004485	0.00755801		methylcrotonoyl-CoA carboxylase activity	2
1348	GO:0005391	0.00755801		sodium:potassium-exchanging ATPase activity	2
1349	GO:0050307	0.00755801		sucrose-phosphate phosphatase activity	2
1350	GO:0004835	0.00755801		tubulin-tyrosine ligase activity	2
1351	GO:0008429	0.00755801		phosphatidylethanolamine binding	2
1352	GO:0050486	0.00755801		intramolecular transferase activity, transferring	2
1353	GO:0051082	0.00755801		unfolded protein binding	2
1354	GO:0015148	0.00755801		D-xylose transmembrane transporter activity	2
1355	GO:0003707	0.00755801		steroid hormone receptor activity	2
1356	GO:0019779	0.00755801		APG8 activating enzyme activity	2
1357	GO:0004401	0.00755801		histidinol-phosphatase activity	2
1358	GO:0016892	0.00755801		endoribonuclease activity, producing 3'-phosphomon	2
1359	GO:0051748	0.00755801		UTP-monosaccharide-1-phosphate uridylyltransferase	2
1360	GO:0043115	0.00755801		precorrin-2 dehydrogenase activity	2
1361	GO:0000146	0.00755801		microfilament motor activity	2
1362	GO:0008495	0.00755801		protoheme IX farnesyltransferase activity	2
1363	GO:0047130	0.00755801		saccharopine dehydrogenase (NADP+, L-lysine-formin	2
1364	GO:0004662	0.00755801		CAAX-protein geranylgeranyltransferase activity	2
1365	GO:0051750	0.00755801		delta3,5-delta2,4-dienoyl-CoA isomerase activity	2
1366	GO:0070530	0.00755801		K63-linked polyubiquitin binding	2
1367	GO:0050734	0.00755801		hydroxycinnamoyltransferase activity	2
1368	GO:0004815	0.00755801		aspartate-tRNA ligase activity	2
1369	GO:0050334	0.00755801		thiaminase activity	2
1370	GO:0004334	0.00755801		fumarylacetoacetase activity	2
1371	GO:0008670	0.00755801		2,4-dienoyl-CoA reductase (NADPH) activity	2
1372	GO:0004422	0.00755801		hypoxanthine phosphoribosyltransferase activity	2
1373	GO:0033843	0.00755801		xyloglucan 6-xylosyltransferase activity	2
1374	GO:0015252	0.00755801		hydrogen ion channel activity	2
1375	GO:0004482	0.00755801		mRNA (guanine-N7-)-methyltransferase activity	2
1376	GO:0030623	0.00755801		U5 snRNA binding	2
1377	GO:0003942	0.00755801		N-acetyl-gamma-glutamyl-phosphate reductase activi	2
1378	GO:0003939	0.00755801		L-iditol 2-dehydrogenase activity	2
1379	GO:0051740	0.00755801		ethylene binding	2
1380	GO:0016262	0.00755801		protein N-acetylglucosaminyltransferase activity	2
1381	GO:0030620	0.00755801		U2 snRNA binding	2
1382	GO:0009496	0.00755801		plastoquinol--plastocyanin reductase activity	2
1383	GO:0008802	0.00755801		betaine-aldehyde dehydrogenase activity	2
1384	GO:0008705	0.00755801		methionine synthase activity	2
1385	GO:0004689	0.00755801		phosphorylase kinase activity	2
1386	GO:0004698	0.00755801		calcium-dependent protein kinase C activity	2
1387	GO:0052723	0.00755801		inositol hexakisphosphate 1-kinase activity	2
1388	GO:0004164	0.00755801		diphthine synthase activity	2
1389	GO:0050321	0.00755801		tau-protein kinase activity	2
1390	GO:0004109	0.00755801		coproporphyrinogen oxidase activity	2
1391	GO:0043024	0.00755801		ribosomal small subunit binding	2
1392	GO:0000993	0.00755801		RNA polymerase II core binding	2
1393	GO:0042625	0.00755801		ATPase activity, coupled to transmembrane movement	2
1394	GO:0080124	0.00755801		pheophytinase activity	2
1395	GO:0004160	0.00755801		dihydroxy-acid dehydratase activity	2
1396	GO:0015591	0.00755801		D-ribose transmembrane transporter activity	2
1397	GO:0008482	0.00755801		sulfite oxidase activity	2
1398	GO:0046406	0.00755801		magnesium protoporphyrin IX methyltransferase acti	2
1399	GO:0004343	0.00755801		glucosamine 6-phosphate N-acetyltransferase activi	2
1400	GO:0050234	0.00755801		pyrazolylalanine synthase activity	2
1401	GO:0004321	0.00755801		fatty-acyl-CoA synthase activity	2
1402	GO:0045134	0.00755801		uridine-diphosphatase activity	2
1403	GO:0033788	0.00755801		leucoanthocyanidin reductase activity	2
1404	GO:0004358	0.00755801		glutamate N-acetyltransferase activity	2
1405	GO:0015294	0.00755801		solute:cation symporter activity	2
1406	GO:0003952	0.00755801		NAD+ synthase (glutamine-hydrolyzing) activity	2
1407	GO:0004436	0.00755801		phosphatidylinositol diacylglycerol-lyase activity	2
1408	GO:0004767	0.00755801		sphingomyelin phosphodiesterase activity	2
1409	GO:0015350	0.00755801		methotrexate transporter activity	2
1410	GO:0005354	0.00755801		galactose transmembrane transporter activity	2
1411	GO:0015662	0.00755801		ATPase activity, coupled to transmembrane movement	2
1412	GO:0008419	0.00755801		RNA lariat debranching enzyme activity	2
1413	GO:0004515	0.00755801		nicotinate-nucleotide adenylyltransferase activity	2
1414	GO:0008574	0.00755801		plus-end-directed microtubule motor activity	2
1415	GO:0004583	0.00755801		dolichyl-phosphate-glucose-glycolipid alpha-glucos	2
1416	GO:0004033	0.00755801		aldo-keto reductase (NADP) activity	2
1417	GO:0008667	0.00755801		2,3-dihydro-2,3-dihydroxybenzoate dehydrogenase ac	2
1418	GO:0050567	0.00755801		glutaminyl-tRNA synthase (glutamine-hydrolyzing) a	2
1419	GO:0008831	0.00755801		dTDP-4-dehydrorhamnose reductase activity	2
1420	GO:0016163	0.00755801		nitrogenase activity	2
1421	GO:0019955	0.00755801		cytokine binding	2
1422	GO:0008685	0.00755801		2-C-methyl-D-erythritol 2,4-cyclodiphosphate synth	2
1423	GO:0009885	0.00755801		transmembrane histidine kinase cytokinin receptor	2
1424	GO:0005451	0.00755801		monovalent cation:hydrogen antiporter activity	2
1425	GO:0047274	0.00755801		galactinol-sucrose galactosyltransferase activity	2
1426	GO:0003980	0.00755801		UDP-glucose:glycoprotein glucosyltransferase activ	2
1427	GO:0008972	0.00755801		phosphomethylpyrimidine kinase activity	2
1428	GO:0047833	0.00755801		D-sorbitol dehydrogenase (acceptor) activity	2
1429	GO:0010328	0.00755801		auxin influx transmembrane transporter activity	2
1430	GO:0004660	0.00755801		protein farnesyltransferase activity	2
1431	GO:0004855	0.00755801		xanthine oxidase activity	2
1432	GO:0047293	0.00755801		4-hydroxybenzoate nonaprenyltransferase activity	2
1433	GO:0030346	0.00755801		protein phosphatase 2B binding	2
1434	GO:0008022	0.00755801		protein C-terminus binding	2
1435	GO:0004352	0.00755801		glutamate dehydrogenase (NAD+) activity	2
1436	GO:0001053	0.00755801		plastid sigma factor activity	2
1437	GO:0004859	0.00755801		phospholipase inhibitor activity	2
1438	GO:0005542	0.00755801		folic acid binding	2
1439	GO:0004095	0.00755801		carnitine O-palmitoyltransferase activity	2
1440	GO:0051741	0.00755801		2-methyl-6-phytyl-1,4-benzoquinone methyltransfera	2
1441	GO:0008923	0.00755801		lysine decarboxylase activity	2
1442	GO:0047545	0.00755801		2-hydroxyglutarate dehydrogenase activity	2
1443	GO:0051738	0.00755801		xanthophyll binding	2
1444	GO:0019841	0.00755801		retinol binding	2
1445	GO:0045486	0.00755801		naringenin 3-dioxygenase activity	2
1446	GO:0047526	0.00755801		2'-hydroxyisoflavone reductase activity	2
1447	GO:0004174	0.00755801		electron-transferring-flavoprotein dehydrogenase a	2
1448	GO:0008144	0.00755801		drug binding	2
1449	GO:0050242	0.00755801		pyruvate, phosphate dikinase activity	2
1450	GO:0004377	0.00755801		GDP-Man:Man3GlcNAc2-PP-Dol alpha-1,2-mannosyltrans	2
1451	GO:0003861	0.00755801		3-isopropylmalate dehydratase activity	2
1452	GO:0004113	0.00755801		2',3'-cyclic-nucleotide 3'-phosphodiesterase activ	2
1453	GO:0016768	0.00755801		spermine synthase activity	2
1454	GO:0008886	0.00755801		glyceraldehyde-3-phosphate dehydrogenase (NADP+) (	2
1455	GO:0019900	0.00755801		kinase binding	2
1456	GO:0010484	0.00755801		H3 histone acetyltransferase activity	2
1457	GO:0000014	0.00755801		single-stranded DNA specific endodeoxyribonuclease	2
1458	GO:0045127	0.00755801		N-acetylglucosamine kinase activity	2
1459	GO:0016532	0.00755801		superoxide dismutase copper chaperone activity	2
1460	GO:0052594	0.00755801		aminoacetone:oxygen oxidoreductase(deaminating) ac	2
1461	GO:0004671	0.00755801		protein C-terminal S-isoprenylcysteine carboxyl O-	2
1462	GO:0001888	0.00755801		glucuronyl-galactosyl-proteoglycan 4-alpha-N-acety	2
1463	GO:0004838	0.00755801		L-tyrosine:2-oxoglutarate aminotransferase activit	2
1464	GO:0015410	0.00755801		manganese-transporting ATPase activity	2
1465	GO:0008445	0.00755801		D-aspartate oxidase activity	2
1466	GO:0004615	0.00755801		phosphomannomutase activity	2
1467	GO:0017108	0.00755801		5'-flap endonuclease activity	2
1468	GO:0004126	0.00755801		cytidine deaminase activity	2
1469	GO:0004056	0.00755801		argininosuccinate lyase activity	2
1470	GO:0046509	0.00755801		1,2-diacylglycerol 3-beta-galactosyltransferase ac	2
1471	GO:0009922	0.00755801		fatty acid elongase activity	2
1472	GO:0008679	0.00755801		2-hydroxy-3-oxopropionate reductase activity	2
1473	GO:0000309	0.00755801		nicotinamide-nucleotide adenylyltransferase activi	2
1474	GO:0004644	0.00755801		phosphoribosylglycinamide formyltransferase activi	2
1475	GO:0015207	0.00755801		adenine transmembrane transporter activity	2
1476	GO:0050461	0.00755801		L-mimosine synthase activity	2
1477	GO:0003956	0.00755801		NAD(P)+-protein-arginine ADP-ribosyltransferase ac	2
1478	GO:0032794	0.00755801		GTPase activating protein binding	2
1479	GO:0090302	0.00755801		mitotic anaphase-promoting complex activity	2
1480	GO:0000990	0.00755801		core RNA polymerase binding transcription factor a	2
1481	GO:0004337	0.00755801		geranyltranstransferase activity	2
1482	GO:0034480	0.00755801		phosphatidylcholine phospholipase C activity	2
1483	GO:0008517	0.00755801		folic acid transporter activity	2
1484	GO:0004573	0.00755801		mannosyl-oligosaccharide glucosidase activity	2
1485	GO:0004354	0.00755801		glutamate dehydrogenase (NADP+) activity	2
1486	GO:0004107	0.00755801		chorismate synthase activity	2
1487	GO:0004577	0.00755801		N-acetylglucosaminyldiphosphodolichol N-acetylgluc	2
1488	GO:0009013	0.00755801		succinate-semialdehyde dehydrogenase [NAD(P)+] act	2
1489	GO:0015175	0.00755801		neutral amino acid transmembrane transporter activ	2
1490	GO:0031013	0.00755801		troponin I binding	2
1491	GO:0042285	0.00755801		xylosyltransferase activity	2
1492	GO:0070273	0.00755801		phosphatidylinositol-4-phosphate binding	2
1493	GO:0047627	0.00755801		adenylylsulfatase activity	2
1494	GO:0051787	0.00755801		misfolded protein binding	2
1495	GO:0004412	0.00755801		homoserine dehydrogenase activity	2
1496	GO:0033728	0.003779		divinyl chlorophyllide a 8-vinyl-reductase activit	1
1497	GO:0050115	0.003779		myosin-light-chain-phosphatase activity	1
1498	GO:0005342	0.003779		organic acid transmembrane transporter activity	1
1499	GO:0050200	0.003779		plasmalogen synthase activity	1
1500	GO:0004933	0.003779		mating-type a-factor pheromone receptor activity	1
1501	GO:0005245	0.003779		voltage-gated calcium channel activity	1
1502	GO:0036002	0.003779		pre-mRNA binding	1
1503	GO:0043864	0.003779		indoleacetamide hydrolase activity	1
1504	GO:0008193	0.003779		tRNA guanylyltransferase activity	1
1505	GO:0030292	0.003779		protein tyrosine kinase inhibitor activity	1
1506	GO:0030371	0.003779		translation repressor activity	1
1507	GO:0016784	0.003779		3-mercaptopyruvate sulfurtransferase activity	1
1508	GO:0005254	0.003779		chloride channel activity	1
1509	GO:0008603	0.003779		cAMP-dependent protein kinase regulator activity	1
1510	GO:0045182	0.003779		translation regulator activity	1
1511	GO:0009974	0.003779		zeinoxanthin epsilon hydroxylase activity	1
1512	GO:0005159	0.003779		insulin-like growth factor receptor binding	1
1513	GO:0035591	0.003779		signaling adaptor activity	1
1514	GO:0004400	0.003779		histidinol-phosphate transaminase activity	1
1515	GO:0043812	0.003779		phosphatidylinositol-4-phosphate phosphatase activ	1
1516	GO:0047622	0.003779		adenosine nucleosidase activity	1
1517	GO:0005347	0.003779		ATP transmembrane transporter activity	1
1518	GO:0015295	0.003779		solute:hydrogen symporter activity	1
1519	GO:0045544	0.003779		gibberellin 20-oxidase activity	1
1520	GO:0004636	0.003779		phosphoribosyl-ATP diphosphatase activity	1
1521	GO:0071617	0.003779		lysophospholipid acyltransferase activity	1
1522	GO:0003992	0.003779		N2-acetyl-L-ornithine:2-oxoglutarate 5-aminotransf	1
1523	GO:0008506	0.003779		sucrose:hydrogen symporter activity	1
1524	GO:0016530	0.003779		metallochaperone activity	1
1525	GO:0044183	0.003779		protein binding involved in protein folding	1
1526	GO:0004163	0.003779		diphosphomevalonate decarboxylase activity	1
1527	GO:0050124	0.003779		N-acylneuraminate-9-phosphatase activity	1
1528	GO:0080082	0.003779		esculin beta-glucosidase activity	1
1529	GO:0005222	0.003779		intracellular cAMP activated cation channel activi	1
1530	GO:0008853	0.003779		exodeoxyribonuclease III activity	1
1531	GO:0004156	0.003779		dihydropteroate synthase activity	1
1532	GO:0004479	0.003779		methionyl-tRNA formyltransferase activity	1
1533	GO:0008115	0.003779		sarcosine oxidase activity	1
1534	GO:0015081	0.003779		sodium ion transmembrane transporter activity	1
1535	GO:0015141	0.003779		succinate transmembrane transporter activity	1
1536	GO:0001000	0.003779		bacterial-type RNA polymerase core enzyme binding	1
1537	GO:0051499	0.003779		D-aminoacyl-tRNA deacylase activity	1
1538	GO:0003948	0.003779		N4-(beta-N-acetylglucosaminyl)-L-asparaginase acti	1
1539	GO:0047632	0.003779		agmatine deiminase activity	1
1540	GO:0009008	0.003779		DNA-methyltransferase activity	1
1541	GO:0019902	0.003779		phosphatase binding	1
1542	GO:0019203	0.003779		carbohydrate phosphatase activity	1
1543	GO:0070011	0.003779		peptidase activity, acting on L-amino acid peptide	1
1544	GO:0080065	0.003779		4-alpha-methyl-delta7-sterol-4alpha-methyl oxidase	1
1545	GO:0050421	0.003779		nitrite reductase (NO-forming) activity	1
1546	GO:0008409	0.003779		5'-3' exonuclease activity	1
1547	GO:0047131	0.003779		saccharopine dehydrogenase (NAD+, L-glutamate-form	1
1548	GO:0048039	0.003779		ubiquinone binding	1
1549	GO:0030604	0.003779		1-deoxy-D-xylulose-5-phosphate reductoisomerase ac	1
1550	GO:0008690	0.003779		3-deoxy-manno-octulosonate cytidylyltransferase ac	1
1551	GO:0003864	0.003779		3-methyl-2-oxobutanoate hydroxymethyltransferase a	1
1552	GO:0004774	0.003779		succinate-CoA ligase activity	1
1553	GO:0005046	0.003779		KDEL sequence binding	1
1554	GO:0001786	0.003779		phosphatidylserine binding	1
1555	GO:0045131	0.003779		pre-mRNA branch point binding	1
1556	GO:0047964	0.003779		glyoxylate reductase activity	1
1557	GO:0008190	0.003779		eukaryotic initiation factor 4E binding	1
1558	GO:0050017	0.003779		L-3-cyanoalanine synthase activity	1
1559	GO:0004592	0.003779		pantoate-beta-alanine ligase activity	1
1560	GO:0050174	0.003779		phenylalanine decarboxylase activity	1
1561	GO:0003858	0.003779		3-hydroxybutyrate dehydrogenase activity	1
1562	GO:0015137	0.003779		citrate transmembrane transporter activity	1
1563	GO:0008480	0.003779		sarcosine dehydrogenase activity	1
1564	GO:0046421	0.003779		methylisocitrate lyase activity	1
1565	GO:0052727	0.003779		capsanthin synthase activity	1
1566	GO:0050566	0.003779		asparaginyl-tRNA synthase (glutamine-hydrolyzing)	1
1567	GO:0019210	0.003779		kinase inhibitor activity	1
1568	GO:0052857	0.003779		NADPHX epimerase activity	1
1569	GO:0004328	0.003779		formamidase activity	1
1570	GO:0047763	0.003779		caffeate O-methyltransferase activity	1
1571	GO:0035613	0.003779		RNA stem-loop binding	1
1572	GO:0055077	0.003779		gap junction hemi-channel activity	1
1573	GO:0004803	0.003779		transposase activity	1
1574	GO:0000823	0.003779		inositol-1,4,5-trisphosphate 6-kinase activity	1
1575	GO:0070037	0.003779		rRNA (pseudouridine) methyltransferase activity	1
1576	GO:0003827	0.003779		alpha-1,3-mannosylglycoprotein 2-beta-N-acetylgluc	1
1577	GO:0004483	0.003779		mRNA (nucleoside-2'-O-)-methyltransferase activity	1
1578	GO:0030414	0.003779		peptidase inhibitor activity	1
1579	GO:0004310	0.003779		farnesyl-diphosphate farnesyltransferase activity	1
1580	GO:0050311	0.003779		sulfite reductase (ferredoxin) activity	1
1581	GO:0050392	0.003779		vicianin beta-glucosidase activity	1
1582	GO:0008734	0.003779		L-aspartate oxidase activity	1
1583	GO:0004087	0.003779		carbamoyl-phosphate synthase (ammonia) activity	1
1584	GO:0004611	0.003779		phosphoenolpyruvate carboxykinase activity	1
1585	GO:0016409	0.003779		palmitoyltransferase activity	1
1586	GO:0018169	0.003779		ribosomal S6-glutamic acid ligase activity	1
1587	GO:0004019	0.003779		adenylosuccinate synthase activity	1
1588	GO:0015193	0.003779		L-proline transmembrane transporter activity	1
1589	GO:0052821	0.003779		DNA-7-methyladenine glycosylase activity	1
1590	GO:0080079	0.003779		cellobiose glucosidase activity	1
1591	GO:0080049	0.003779		L-gulono-1,4-lactone dehydrogenase activity	1
1592	GO:0042781	0.003779		3'-tRNA processing endoribonuclease activity	1
1593	GO:0008650	0.003779		rRNA (uridine-2'-O-)-methyltransferase activity	1
1594	GO:0052918	0.003779		dol-P-Man:Man(8)GlcNAc(2)-PP-Dol alpha-1,2-mannosy	1
1595	GO:0015184	0.003779		L-cystine transmembrane transporter activity	1
1596	GO:0008470	0.003779		isovaleryl-CoA dehydrogenase activity	1
1597	GO:0004850	0.003779		uridine phosphorylase activity	1
1598	GO:0008827	0.003779		cytochrome o ubiquinol oxidase activity	1
1599	GO:0015139	0.003779		alpha-ketoglutarate transmembrane transporter acti	1
1600	GO:0030971	0.003779		receptor tyrosine kinase binding	1
1601	GO:0050825	0.003779		ice binding	1
1602	GO:0004360	0.003779		glutamine-fructose-6-phosphate transaminase (isome	1
1603	GO:0005358	0.003779		high-affinity hydrogen:glucose symporter activity	1
1604	GO:0046558	0.003779		arabinan endo-1,5-alpha-L-arabinosidase activity	1
1605	GO:0034038	0.003779		deoxyhypusine synthase activity	1
1606	GO:0003852	0.003779		2-isopropylmalate synthase activity	1
1607	GO:0017113	0.003779		dihydropyrimidine dehydrogenase (NADP+) activity	1
1608	GO:0035252	0.003779		UDP-xylosyltransferase activity	1
1609	GO:0005310	0.003779		dicarboxylic acid transmembrane transporter activi	1
1610	GO:0030674	0.003779		protein binding, bridging	1
1611	GO:0008117	0.003779		sphinganine-1-phosphate aldolase activity	1
1612	GO:0004856	0.003779		xylulokinase activity	1
1613	GO:0019905	0.003779		syntaxin binding	1
1614	GO:0046972	0.003779		histone acetyltransferase activity (H4-K16 specifi	1
1615	GO:0033858	0.003779		N-acetylgalactosamine kinase activity	1
1616	GO:0010471	0.003779		GDP-galactose:mannose-1-phosphate guanylyltransfer	1
1617	GO:0008327	0.003779		methyl-CpG binding	1
1618	GO:0015462	0.003779		protein-transmembrane transporting ATPase activity	1
1619	GO:0046507	0.003779		UDPsulfoquinovose synthase activity	1
1620	GO:0047912	0.003779		galacturonokinase activity	1
1621	GO:0047957	0.003779		4'-methoxyisoflavone 2'-hydroxylase activity	1
1622	GO:0035250	0.003779		UDP-galactosyltransferase activity	1
1623	GO:0072341	0.003779		modified amino acid binding	1
1624	GO:0004751	0.003779		ribose-5-phosphate isomerase activity	1
1625	GO:0033737	0.003779		1-pyrroline dehydrogenase activity	1
1626	GO:0008260	0.003779		3-oxoacid CoA-transferase activity	1
1627	GO:0050513	0.003779		glycoprotein 2-beta-D-xylosyltransferase activity	1
1628	GO:0000249	0.003779		C-22 sterol desaturase activity	1
1629	GO:0043996	0.003779		histone acetyltransferase activity (H4-K8 specific	1
1630	GO:0008452	0.003779		RNA ligase activity	1
1631	GO:0070025	0.003779		carbon monoxide binding	1
1632	GO:0004746	0.003779		riboflavin synthase activity	1
1633	GO:0008930	0.003779		methylthioadenosine nucleosidase activity	1
1634	GO:0046820	0.003779		4-amino-4-deoxychorismate synthase activity	1
1635	GO:0050839	0.003779		cell adhesion molecule binding	1
1636	GO:0018763	0.003779		hydroxydechloroatrazine ethylaminohydrolase activi	1
1637	GO:0016852	0.003779		sirohydrochlorin cobaltochelatase activity	1
1638	GO:0015226	0.003779		carnitine transporter activity	1
1639	GO:0047428	0.003779		arylacetonitrilase activity	1
1640	GO:0019211	0.003779		phosphatase activator activity	1
1641	GO:0003856	0.003779		3-dehydroquinate synthase activity	1
1642	GO:0009029	0.003779		tetraacyldisaccharide 4'-kinase activity	1
1643	GO:0004142	0.003779		diacylglycerol cholinephosphotransferase activity	1
1644	GO:0015334	0.003779		high affinity oligopeptide transporter activity	1
1645	GO:0022877	0.003779		protein-N(PI)-phosphohistidine-fructose phosphotra	1
1646	GO:0070061	0.003779		fructose binding	1
1647	GO:0047641	0.003779		aldose-6-phosphate reductase (NADPH) activity	1
1648	GO:0047890	0.003779		flavanone 4-reductase activity	1
1649	GO:0005230	0.003779		extracellular ligand-gated ion channel activity	1
1650	GO:0033948	0.003779		fructan beta-(2,1)-fructosidase activity	1
1651	GO:0000340	0.003779		RNA 7-methylguanosine cap binding	1
1652	GO:0030611	0.003779		arsenate reductase activity	1
1653	GO:0003905	0.003779		alkylbase DNA N-glycosylase activity	1
1654	GO:0015633	0.003779		zinc transporting ATPase activity	1
1655	GO:0015085	0.003779		calcium ion transmembrane transporter activity	1
1656	GO:0008887	0.003779		glycerate kinase activity	1
1657	GO:0015089	0.003779		high affinity copper ion transmembrane transporter	1
1658	GO:0017050	0.003779		D-erythro-sphingosine kinase activity	1
1659	GO:0004413	0.003779		homoserine kinase activity	1
1660	GO:0003937	0.003779		IMP cyclohydrolase activity	1
1661	GO:0043015	0.003779		gamma-tubulin binding	1
1662	GO:0019778	0.003779		APG12 activating enzyme activity	1
1663	GO:0046920	0.003779		alpha-(1->3)-fucosyltransferase activity	1
1664	GO:0008511	0.003779		sodium:potassium:chloride symporter activity	1
1665	GO:0009045	0.003779		xylose isomerase activity	1
1666	GO:0047493	0.003779		ceramide cholinephosphotransferase activity	1
1667	GO:0005518	0.003779		collagen binding	1
1668	GO:0010427	0.003779		abscisic acid binding	1
1669	GO:0008777	0.003779		acetylornithine deacetylase activity	1
1670	GO:0051745	0.003779		4-hydroxy-3-methylbut-2-en-1-yl diphosphate reduct	1
1671	GO:0042974	0.003779		retinoic acid receptor binding	1
1672	GO:0052658	0.003779		inositol-1,4,5-trisphosphate 5-phosphatase activit	1
1673	GO:0004132	0.003779		dCMP deaminase activity	1
1674	GO:0004496	0.003779		mevalonate kinase activity	1
1675	GO:0019166	0.003779		trans-2-enoyl-CoA reductase (NADPH) activity	1
1676	GO:0008967	0.003779		phosphoglycolate phosphatase activity	1
1677	GO:0015631	0.003779		tubulin binding	1
1678	GO:0008599	0.003779		protein phosphatase type 1 regulator activity	1
1679	GO:0004168	0.003779		dolichol kinase activity	1
1680	GO:0008720	0.003779		D-lactate dehydrogenase activity	1
1681	GO:0015093	0.003779		ferrous iron transmembrane transporter activity	1
1682	GO:0003914	0.003779		DNA (6-4) photolyase activity	1
1683	GO:0022838	0.003779		substrate-specific channel activity	1
1684	GO:0052636	0.003779		arabinosyltransferase activity	1
1685	GO:0050581	0.003779		D-mannitol oxidase activity	1
1686	GO:0004517	0.003779		nitric-oxide synthase activity	1
1687	GO:0015377	0.003779		cation:chloride symporter activity	1
1688	GO:0004359	0.003779		glutaminase activity	1
1689	GO:0050408	0.003779		[pyruvate kinase]-phosphatase activity	1
1690	GO:0010486	0.003779		manganese:hydrogen antiporter activity	1
1691	GO:0017160	0.003779		Ral GTPase binding	1
1692	GO:0008676	0.003779		3-deoxy-8-phosphooctulonate synthase activity	1
1693	GO:0001103	0.003779		RNA polymerase II repressing transcription factor	1
1694	GO:0019948	0.003779		SUMO activating enzyme activity	1
1695	GO:0008425	0.003779		2-polyprenyl-6-methoxy-1,4-benzoquinone methyltran	1
1696	GO:0015043	0.003779		leghemoglobin reductase activity	1
1697	GO:0046906	0.003779		tetrapyrrole binding	1
1698	GO:0005049	0.003779		nuclear export signal receptor activity	1
1699	GO:0008170	0.003779		N-methyltransferase activity	1
1700	GO:0003962	0.003779		cystathionine gamma-synthase activity	1
1701	GO:0080081	0.003779		4-methylumbelliferyl-beta-D-glucopyranoside beta-g	1
1702	GO:0000989	0.003779		transcription factor binding transcription factor	1
1703	GO:0004104	0.003779		cholinesterase activity	1
1704	GO:0050284	0.003779		sinapate 1-glucosyltransferase activity	1
1705	GO:0004528	0.003779		phosphodiesterase I activity	1
1706	GO:0003963	0.003779		RNA-3'-phosphate cyclase activity	1
1707	GO:0004438	0.003779		phosphatidylinositol-3-phosphatase activity	1
1708	GO:0019187	0.003779		beta-1,4-mannosyltransferase activity	1
1709	GO:0080139	0.003779		borate efflux transmembrane transporter activity	1
1710	GO:0080031	0.003779		methyl salicylate esterase activity	1
1711	GO:0004567	0.003779		beta-mannosidase activity	1
1712	GO:0030629	0.003779		U6 snRNA 3'-end binding	1
1713	GO:0050004	0.003779		isoflavone 7-O-glucosyltransferase activity	1
1714	GO:0008841	0.003779		dihydrofolate synthase activity	1
1715	GO:0004463	0.003779		leukotriene-A4 hydrolase activity	1
1716	GO:0004632	0.003779		phosphopantothenate--cysteine ligase activity	1
1717	GO:0004605	0.003779		phosphatidate cytidylyltransferase activity	1
1718	GO:0004666	0.003779		prostaglandin-endoperoxide synthase activity	1
1719	GO:0003862	0.003779		3-isopropylmalate dehydrogenase activity	1
1720	GO:0019145	0.003779		aminobutyraldehyde dehydrogenase activity	1
1721	GO:0004048	0.003779		anthranilate phosphoribosyltransferase activity	1
1722	GO:0005527	0.003779		macrolide binding	1
1723	GO:0008935	0.003779		1,4-dihydroxy-2-naphthoyl-CoA synthase activity	1
1724	GO:0004643	0.003779		phosphoribosylaminoimidazolecarboxamide formyltran	1
1725	GO:0005384	0.003779		manganese ion transmembrane transporter activity	1
1726	GO:0050112	0.003779		inositol 2-dehydrogenase activity	1
1727	GO:0051010	0.003779		microtubule plus-end binding	1
1728	GO:0000215	0.003779		tRNA 2'-phosphotransferase activity	1
1729	GO:0080132	0.003779		fatty acid alpha-hydroxylase activity	1
1730	GO:0043548	0.003779		phosphatidylinositol 3-kinase binding	1
1731	GO:0018478	0.003779		malonate-semialdehyde dehydrogenase (acetylating)	1
1732	GO:0047296	0.003779		homospermidine synthase activity	1
1733	GO:0015185	0.003779		L-gamma-aminobutyric acid transmembrane transporte	1
1734	GO:0048001	0.003779		erythrose-4-phosphate dehydrogenase activity	1
1735	GO:0003691	0.003779		double-stranded telomeric DNA binding	1
1736	GO:0050085	0.003779		mannitol 2-dehydrogenase (NADP+) activity	1
1737	GO:0031151	0.003779		histone methyltransferase activity (H3-K79 specifi	1
1738	GO:0047538	0.003779		2-carboxy-D-arabinitol-1-phosphatase activity	1
1739	GO:0080030	0.003779		methyl indole-3-acetate esterase activity	1
1740	GO:0047834	0.003779		D-threo-aldose 1-dehydrogenase activity	1
1741	GO:0052597	0.003779		diamine oxidase activity	1
1742	GO:0008186	0.003779		RNA-dependent ATPase activity	1
1743	GO:0035035	0.003779		histone acetyltransferase binding	1
1744	GO:0000987	0.003779		core promoter proximal region sequence-specific DN	1
1745	GO:0017018	0.003779		myosin phosphatase activity	1
1746	GO:0003837	0.003779		beta-ureidopropionase activity	1
1747	GO:0015923	0.003779		mannosidase activity	1
1748	GO:0070026	0.003779		nitric oxide binding	1
1749	GO:0047681	0.003779		aryl-alcohol dehydrogenase (NADP+) activity	1
1750	GO:0033771	0.003779		licodione synthase activity	1
1751	GO:0017137	0.003779		Rab GTPase binding	1
1752	GO:0004503	0.003779		monophenol monooxygenase activity	1
1753	GO:0008311	0.003779		double-stranded DNA specific 3'-5' exodeoxyribonuc	1
1754	GO:0015248	0.003779		sterol transporter activity	1
1755	GO:0050515	0.003779		4-(cytidine 5'-diphospho)-2-C-methyl-D-erythritol	1
1756	GO:0080032	0.003779		methyl jasmonate esterase activity	1
1757	GO:0052616	0.003779		ent-kaur-16-en-19-ol oxidase activity	1
1758	GO:0015315	0.003779		organophosphate:inorganic phosphate antiporter act	1
1759	GO:0010314	0.003779		phosphatidylinositol-5-phosphate binding	1
1760	GO:0004408	0.003779		holocytochrome-c synthase activity	1
1761	GO:0004398	0.003779		histidine decarboxylase activity	1
1762	GO:0042834	0.003779		peptidoglycan binding	1
1763	GO:0016633	0.003779		galactonolactone dehydrogenase activity	1
1764	GO:0046863	0.003779		ribulose-1,5-bisphosphate carboxylase/oxygenase ac	1
1765	GO:0005243	0.003779		gap junction channel activity	1
1766	GO:0004595	0.003779		pantetheine-phosphate adenylyltransferase activity	1
1767	GO:0033759	0.003779		flavone synthase activity	1
1768	GO:0031369	0.003779		translation initiation factor binding	1
1769	GO:0047689	0.003779		aspartate racemase activity	1
1770	GO:0018666	0.003779		2,4-dichlorophenol 6-monooxygenase activity	1
1771	GO:0008732	0.003779		L-allo-threonine aldolase activity	1
1772	GO:0070016	0.003779		armadillo repeat domain binding	1
1773	GO:0004572	0.003779		mannosyl-oligosaccharide 1,3-1,6-alpha-mannosidase	1
1774	GO:0033833	0.003779		hydroxymethylfurfural reductase (NADH) activity	1
1775	GO:0005092	0.003779		GDP-dissociation inhibitor activity	1
1776	GO:0019784	0.003779		NEDD8-specific protease activity	1
1777	GO:0070204	0.003779		2-succinyl-5-enolpyruvyl-6-hydroxy-3-cyclohexene-1	1
1778	GO:0003680	0.003779		AT DNA binding	1
1779	GO:0016631	0.003779		enoyl-[acyl-carrier-protein] reductase activity	1
1780	GO:0008476	0.003779		protein-tyrosine sulfotransferase activity	1
1781	GO:0003810	0.003779		protein-glutamine gamma-glutamyltransferase activi	1
1782	GO:0046557	0.003779		glucan endo-1,6-beta-glucosidase activity	1
1783	GO:0080176	0.003779		xyloglucan 1,6-alpha-xylosidase activity	1
1784	GO:0010279	0.003779		indole-3-acetic acid amido synthetase activity	1
1785	GO:0015926	0.003779		glucosidase activity	1
1786	GO:0004833	0.003779		tryptophan 2,3-dioxygenase activity	1
1787	GO:0051507	0.003779		beta-sitosterol UDP-glucosyltransferase activity	1
1788	GO:0005125	0.003779		cytokine activity	1
1789	GO:0003866	0.003779		3-phosphoshikimate 1-carboxyvinyltransferase activ	1
1790	GO:0047298	0.003779		(S)-3-amino-2-methylpropionate transaminase activi	1
1791	GO:0015194	0.003779		L-serine transmembrane transporter activity	1
1792	GO:0047184	0.003779		1-acylglycerophosphocholine O-acyltransferase acti	1
1793	GO:0008908	0.003779		isochorismatase activity	1
1794	GO:0001735	0.003779		prenylcysteine oxidase activity	1
1795	GO:0004510	0.003779		tryptophan 5-monooxygenase activity	1
1796	GO:0031545	0.003779		peptidyl-proline 4-dioxygenase activity	1
1797	GO:0047427	0.003779		cyanoalanine nitrilase activity	1
1798	GO:0008756	0.003779		o-succinylbenzoate-CoA ligase activity	1
1799	GO:0051864	0.003779		histone demethylase activity (H3-K36 specific)	1
1800	GO:0032934	0.003779		sterol binding	1
1801	GO:0047292	0.003779		trihydroxypterocarpan dimethylallyltransferase act	1
1802	GO:0004635	0.003779		phosphoribosyl-AMP cyclohydrolase activity	1
1803	GO:0016849	0.003779		phosphorus-oxygen lyase activity	1
1804	GO:0010474	0.003779		glucose-1-phosphate guanylyltransferase (GDP) acti	1
1805	GO:0008936	0.003779		nicotinamidase activity	1
1806	GO:0042169	0.003779		SH2 domain binding	1
1807	GO:0050525	0.003779		cutinase activity	1
1808	GO:0019153	0.003779		protein-disulfide reductase (glutathione) activity	1
1809	GO:0052728	0.003779		capsorubin synthase activity	1
1810	GO:0043399	0.003779		tRNA A64-2'-O-ribosylphosphate transferase activit	1
1811	GO:0051219	0.003779		phosphoprotein binding	1
1812	GO:0050518	0.003779		2-C-methyl-D-erythritol 4-phosphate cytidylyltrans	1
1813	GO:0000026	0.003779		alpha-1,2-mannosyltransferase activity	1
1814	GO:0015446	0.003779		arsenite-transmembrane transporting ATPase activit	1
1815	GO:0016508	0.003779		long-chain-enoyl-CoA hydratase activity	1
1816	GO:0004641	0.003779		phosphoribosylformylglycinamidine cyclo-ligase act	1
1817	GO:0050613	0.003779		delta14-sterol reductase activity	1
1818	GO:0004307	0.003779		ethanolaminephosphotransferase activity	1
1819	GO:0004147	0.003779		dihydrolipoamide branched chain acyltransferase ac	1
1820	GO:0030746	0.003779		isoflavone 4'-O-methyltransferase activity	1
1821	GO:0052659	0.003779		inositol-1,3,4,5-tetrakisphosphate 5-phosphatase a	1
1822	GO:0032037	0.003779		myosin I heavy chain binding	1
1823	GO:0032093	0.003779		SAM domain binding	1
1824	GO:0047341	0.003779		fucose-1-phosphate guanylyltransferase activity	1
1825	GO:0048000	0.003779		isoflavone 3'-hydroxylase activity	1
1826	GO:0052926	0.003779		dol-P-Man:Man(6)GlcNAc(2)-PP-Dol alpha-1,2-mannosy	1
1827	GO:0016918	0.003779		retinal binding	1
1828	GO:0001106	0.003779		RNA polymerase II transcription corepressor activi	1
1829	GO:0047621	0.003779		acylpyruvate hydrolase activity	1
1830	GO:0008800	0.003779		beta-lactamase activity	1
1831	GO:0019140	0.003779		inositol 3-kinase activity	1
1832	GO:0004639	0.003779		phosphoribosylaminoimidazolesuccinocarboxamide syn	1
1833	GO:0080041	0.003779		ADP-ribose pyrophosphohydrolase activity	1
1834	GO:0005080	0.003779		protein kinase C binding	1
1835	GO:0009674	0.003779		potassium:sodium symporter activity	1
1836	GO:0042736	0.003779		NADH kinase activity	1
1837	GO:0016812	0.003779		hydrolase activity, acting on carbon-nitrogen (but	1
1838	GO:0000035	0.003779		acyl binding	1
1839	GO:0008834	0.003779		di-trans,poly-cis-decaprenylcistransferase activit	1
1840	GO:0000991	0.003779		core RNA polymerase II binding transcription facto	1
1841	GO:0052822	0.003779		DNA-3-methylguanine glycosylase activity	1
1842	GO:0052615	0.003779		ent-kaurene oxidase activity	1
1843	GO:0050614	0.003779		delta24-sterol reductase activity	1
1844	GO:0034722	0.003779		gamma-glutamyl-peptidase activity	1
1845	GO:0018392	0.003779		glycoprotein 3-alpha-L-fucosyltransferase activity	1
1846	GO:0034452	0.003779		dynactin binding	1
1847	GO:0016977	0.003779		chitosanase activity	1
1848	GO:0047958	0.003779		glycine:2-oxoglutarate aminotransferase activity	1
1849	GO:0015142	0.003779		tricarboxylic acid transmembrane transporter activ	1
1850	GO:0004789	0.003779		thiamine-phosphate diphosphorylase activity	1
1851	GO:0019001	0.003779		guanyl nucleotide binding	1
1852	GO:0019776	0.003779		Atg8 ligase activity	1
1853	GO:0004764	0.003779		shikimate 3-dehydrogenase (NADP+) activity	1
1854	GO:0048307	0.003779		ferredoxin-nitrite reductase activity	1
1855	GO:0047874	0.003779		dolichyldiphosphatase activity	1
1856	GO:0009940	0.003779		amino-terminal vacuolar sorting propeptide binding	1
1857	GO:0004445	0.003779		inositol-polyphosphate 5-phosphatase activity	1
1858	GO:0032441	0.003779		pheophorbide a oxygenase activity	1
1859	GO:0010475	0.003779		galactose-1-phosphate guanylyltransferase (GDP) ac	1
1860	GO:0010473	0.003779		GDP-galactose:myoinositol-1-phosphate guanylyltran	1
1861	GO:0052856	0.003779		NADHX epimerase activity	1
1862	GO:0008200	0.003779		ion channel inhibitor activity	1
1863	GO:0047940	0.003779		glucuronokinase activity	1
1864	GO:0004598	0.003779		peptidylamidoglycolate lyase activity	1
1865	GO:0003959	0.003779		NADPH dehydrogenase activity	1
1866	GO:0051990	0.003779		(R)-2-hydroxyglutarate dehydrogenase activity	1
1867	GO:0070991	0.003779		medium-chain-acyl-CoA dehydrogenase activity	1
1868	GO:0033721	0.003779		aldehyde dehydrogenase (NADP+) activity	1
1869	GO:0033919	0.003779		glucan 1,3-alpha-glucosidase activity	1
1870	GO:0000107	0.003779		imidazoleglycerol-phosphate synthase activity	1
1871	GO:0004661	0.003779		protein geranylgeranyltransferase activity	1
1872	GO:0004889	0.003779		acetylcholine-activated cation-selective channel a	1
1873	GO:0008420	0.003779		CTD phosphatase activity	1
1874	GO:0042800	0.003779		histone methyltransferase activity (H3-K4 specific	1
1875	GO:0030359	0.003779		protein phosphatase type 2B regulator activity	1
1876	GO:0019148	0.003779		D-cysteine desulfhydrase activity	1
1877	GO:0001085	0.003779		RNA polymerase II transcription factor binding	1
1878	GO:0004111	0.003779		creatine kinase activity	1
1879	GO:0009673	0.003779		low affinity phosphate transmembrane transporter a	1
1880	GO:0050152	0.003779		omega-amidase activity	1
1881	GO:0016156	0.003779		fumarate reductase (NADH) activity	1
1882	GO:0061133	0.003779		endopeptidase activator activity	1
1883	GO:0004316	0.003779		3-oxoacyl-[acyl-carrier-protein] reductase (NADPH)	1
1884	GO:0003881	0.003779		CDP-diacylglycerol-inositol 3-phosphatidyltransfer	1
1885	GO:0008928	0.003779		mannose-1-phosphate guanylyltransferase (GDP) acti	1
1886	GO:0004620	0.003779		phospholipase activity	1
1887	GO:0003998	0.003779		acylphosphatase activity	1
1888	GO:0015419	0.003779		sulfate transmembrane-transporting ATPase activity	1
1889	GO:0009020	0.003779		tRNA (guanosine-2'-O-)-methyltransferase activity	1
1890	GO:0016682	0.003779		oxidoreductase activity, acting on diphenols and r	1
1891	GO:0004637	0.003779		phosphoribosylamine-glycine ligase activity	1
1892	GO:0008746	0.003779		NAD(P)+ transhydrogenase activity	1
1893	GO:0090415	0.003779		7-hydroxymethyl chlorophyll a reductase activity	1
1894	GO:0045435	0.003779		lycopene epsilon cyclase activity	1
1895	GO:0033770	0.003779		2-hydroxyisoflavanone synthase activity	1
1896	GO:0004305	0.003779		ethanolamine kinase activity	1
1897	GO:0004819	0.003779		glutamine-tRNA ligase activity	1
1898	GO:0004663	0.003779		Rab geranylgeranyltransferase activity	1
1899	GO:0017111	0.003779		nucleoside-triphosphatase activity	1
1900	GO:0043394	0.003779		proteoglycan binding	1
1901	GO:0008656	0.003779		cysteine-type endopeptidase activator activity inv	1
1902	GO:0002151	0.003779		G-quadruplex RNA binding	1
1903	GO:0010472	0.003779		GDP-galactose:glucose-1-phosphate guanylyltransfer	1
1904	GO:0002020	0.003779		protease binding	1
1905	GO:0047886	0.003779		farnesol dehydrogenase activity	1
1906	GO:0004692	0.003779		cGMP-dependent protein kinase activity	1
1907	GO:0017061	0.003779		S-methyl-5-thioadenosine phosphorylase activity	1
1908	GO:0051020	0.003779		GTPase binding	1
1909	GO:0030020	0.003779		extracellular matrix structural constituent confer	1
1910	GO:0004114	0.003779		3',5'-cyclic-nucleotide phosphodiesterase activity	1
1911	GO:0004417	0.003779		hydroxyethylthiazole kinase activity	1
1912	GO:0043916	0.003779		DNA-7-methylguanine glycosylase activity	1
1913	GO:0070001	0.003779		aspartic-type peptidase activity	1
1914	GO:0051959	0.003779		dynein light intermediate chain binding	1
1915	GO:0004844	0.003779		uracil DNA N-glycosylase activity	1
1916	GO:0033814	0.003779		propanoyl-CoA C-acyltransferase activity	1
1917	GO:0047558	0.003779		3-cyanoalanine hydratase activity	1
1918	GO:0015121	0.003779		phosphoenolpyruvate:phosphate antiporter activity	1
1919	GO:0016279	0.003779		protein-lysine N-methyltransferase activity	1
1920	GO:0052629	0.003779		phosphatidylinositol-3,5-bisphosphate 3-phosphatas	1
1921	GO:0047216	0.003779		inositol 3-alpha-galactosyltransferase activity	1
1922	GO:0005221	0.003779		intracellular cyclic nucleotide activated cation c	1
1923	GO:0080146	0.003779		L-cysteine desulfhydrase activity	1
1924	GO:0008837	0.003779		diaminopimelate epimerase activity	1
1925	GO:0008465	0.003779		glycerate dehydrogenase activity	1
1926	GO:0030791	0.003779		arsenite methyltransferase activity	1
1927	GO:0004655	0.003779		porphobilinogen synthase activity	1
1928	GO:0005523	0.003779		tropomyosin binding	1
1929	GO:0047617	0.003779		acyl-CoA hydrolase activity	1
1930	GO:0050590	0.003779		desacetoxyvindoline 4-hydroxylase activity	1
1931	GO:0016719	0.003779		carotene 7,8-desaturase activity	1
1932	GO:0051880	0.003779		G-quadruplex DNA binding	1
1933	GO:0004851	0.003779		uroporphyrin-III C-methyltransferase activity	1
1934	GO:0047485	0.003779		protein N-terminus binding	1
1935	GO:0034485	0.003779		phosphatidylinositol-3,4,5-trisphosphate 5-phospha	1
1936	GO:0019158	0.003779		mannokinase activity	1
1937	GO:0030272	0.003779		5-formyltetrahydrofolate cyclo-ligase activity	1
1938	GO:0009918	0.003779		sterol delta7 reductase activity	1
1939	GO:0051777	0.003779		ent-kaurenoate oxidase activity	1
1940	GO:0004378	0.003779		GDP-Man:Man1GlcNAc2-PP-Dol alpha-1,3-mannosyltrans	1
1941	GO:0004102	0.003779		choline O-acetyltransferase activity	1
1942	GO:0005001	0.003779		transmembrane receptor protein tyrosine phosphatas	1
1943	GO:0019200	0.003779		carbohydrate kinase activity	1
1944	GO:0008448	0.003779		N-acetylglucosamine-6-phosphate deacetylase activi	1
1945	GO:0015205	0.003779		nucleobase transmembrane transporter activity	1
1946	GO:0070626	0.003779		(S)-2-(5-amino-1-(5-phospho-D-ribosyl)imidazole-4-	1
1947	GO:0018738	0.003779		S-formylglutathione hydrolase activity	1
1948	GO:0050220	0.003779		prostaglandin-E synthase activity	1
1949	GO:0009679	0.003779		hexose:hydrogen symporter activity	1
1950	GO:0004149	0.003779		dihydrolipoyllysine-residue succinyltransferase ac	1
1951	GO:0047066	0.003779		phospholipid-hydroperoxide glutathione peroxidase	1
1952	GO:0004846	0.003779		urate oxidase activity	1
1953	GO:0004586	0.003779		ornithine decarboxylase activity	1
1954	GO:0004130	0.003779		cytochrome-c peroxidase activity	1
1955	GO:0035174	0.003779		histone serine kinase activity	1
1956	GO:0003879	0.003779		ATP phosphoribosyltransferase activity	1
1957	GO:0016971	0.003779		flavin-linked sulfhydryl oxidase activity	1
1958	GO:0046429	0.003779		4-hydroxy-3-methylbut-2-en-1-yl diphosphate syntha	1
1959	GO:0005483	0.003779		soluble NSF attachment protein activity	1
1960	GO:0004121	0.003779		cystathionine beta-lyase activity	1
1961	GO:0008999	0.003779		ribosomal-protein-alanine N-acetyltransferase acti	1
1962	GO:0016712	0.003779		oxidoreductase activity, acting on paired donors,	1
1963	GO:0072585	0.003779		xanthosine nucleotidase activity	1
1964	GO:0004318	0.003779		enoyl-[acyl-carrier-protein] reductase (NADH) acti	1
1965	GO:0008901	0.003779		ferredoxin hydrogenase activity	1
1966	GO:0008728	0.003779		GTP diphosphokinase activity	1
1967	GO:0035374	0.003779		chondroitin sulfate binding	1
1968	GO:0003855	0.003779		3-dehydroquinate dehydratase activity	1
1969	GO:0045549	0.003779		9-cis-epoxycarotenoid dioxygenase activity	1
1970	GO:0046408	0.003779		chlorophyll synthetase activity	1
1971	GO:0035368	0.003779		selenocysteine insertion sequence binding	1
1972	GO:0004585	0.003779		ornithine carbamoyltransferase activity	1
1973	GO:0005313	0.003779		L-glutamate transmembrane transporter activity	1
1974	GO:0004777	0.003779		succinate-semialdehyde dehydrogenase (NAD+) activi	1
1975	GO:0033808	0.003779		6'-deoxychalcone synthase activity	1
1976	GO:0035614	0.003779		snRNA stem-loop binding	1
1977	GO:0009022	0.003779		tRNA nucleotidyltransferase activity	1
1978	GO:0019834	0.003779		phospholipase A2 inhibitor activity	1
1979	GO:0004536	0.003779		deoxyribonuclease activity	1
1980	GO:0032403	0.003779		protein complex binding	1
1981	GO:0004638	0.003779		phosphoribosylaminoimidazole carboxylase activity	1
1982	GO:0005504	0.003779		fatty acid binding	1
1983	GO:0008825	0.003779		cyclopropane-fatty-acyl-phospholipid synthase acti	1
1984	GO:0004582	0.003779		dolichyl-phosphate beta-D-mannosyltransferase acti	1
1985	GO:0035175	0.003779		histone kinase activity (H3-S10 specific)	1
1986	GO:0008455	0.003779		alpha-1,6-mannosylglycoprotein 2-beta-N-acetylgluc	1
1987	GO:0010487	0.003779		thermospermine synthase activity	1
1988	GO:0044318	0.003779		L-aspartate:fumarate oxidoreductase activity	1
1989	GO:0009976	0.003779		tocopherol cyclase activity	1
1990	GO:0008902	0.003779		hydroxymethylpyrimidine kinase activity	1
1991	GO:0048365	0.003779		Rac GTPase binding	1
1992	GO:0019154	0.003779		glycolate dehydrogenase activity	1
1993	GO:0047668	0.003779		amygdalin beta-glucosidase activity	1
1994	GO:0047837	0.003779		D-xylose 1-dehydrogenase (NADP+) activity	1
1995	GO:0010291	0.003779		carotene beta-ring hydroxylase activity	1
1996	GO:0045505	0.003779		dynein intermediate chain binding	1
1997	GO:0003977	0.003779		UDP-N-acetylglucosamine diphosphorylase activity	1
[truncated: 34 more rows]
