# Supplementary material for: Transcriptomic resources for the medicinal legume Mucuna pruriens: de novo transcriptome assembly, annotation, identification and validation of EST-SSR markers
Source: BMC Genomics. 2017 May 25;18:409. doi: 10.1186/s12864-017-3780-9 (PMC5445377; doi:10.1186/s12864-017-3780-9)
Supplement: Supplementary file 3 — Number of transcripts assigned for enzyme classes and KEGG pathways of the M.pruriens transcripts. (XLSX 26 kb) [file 12864_2017_3780_MOESM3_ESM.xlsx]

## Sheet: Enzyme Classification
Additional File 3 (.xls): Number of transcripts assigned for enzyme classes and KEGG pathways of the M.pruriens transcripts.
EC IDs	Description	Occurrence
2.7.11.1	Non-specific serine/threonine protein kinase	1522
3.1.3.16	Protein-serine/threonine phosphatase	249
3.6.4.13	RNA helicase.	231
5.2.1.8	Peptidylprolyl isomerase.	155
3.6.4.12	DNA helicase.	127
3.4.19.12	Ubiquitinyl hydrolase 1.	113
2.5.1.18	Glutathione transferase.	99
1.11.1.7	Peroxidase.	98
3.1.1.11	Pectinesterase.	93
1.2.1.3	Aldehyde dehydrogenase (NAD( )).	67
3.4.25.1	Proteasome endopeptidase complex.	65
3.2.1.15	Polygalacturonase.	64
3.2.1.14	Chitinase.	50
3.2.1.4	Cellulase.	49
3.1.4.4	Phospholipase D.	46
1.11.1.15	Peroxiredoxin.	46
3.6.1.3	Adenosinetriphosphatase.	44
3.1.1.1	Carboxylesterase.	43
3.6.1.1	Inorganic diphosphatase.	41
3.1.3.2	Acid phosphatase.	40
1.15.1.1	Superoxide dismutase.	40
6.3.2.3	Glutathione synthase.	38
1.10.3.2	Laccase.	37
2.3.1.48	Histone acetyltransferase.	31
2.4.1.207	Xyloglucan xyloglucosyl transferase.	30
4.2.2.2	Pectate lyase.	29
4.2.1.1	Carbonate dehydratase.	29
3.5.1.98	Histone deacetylase.	28
2.5.1.6	Methionine adenosyltransferase.	25
3.1.1.3	Triacylglycerol lipase.	23
2.3.3.8	ATP citrate synthase.	21
2.1.2.1	Glycine hydroxymethyltransferase.	21
1.1.1.1	Alcohol dehydrogenase.	21
3.6.3.54	Cu( ) exporting ATPase.	20
2.7.1.40	Pyruvate kinase.	20
1.1.1.37	Malate dehydrogenase.	20
1.6.5.2	NAD(P)H dehydrogenase (quinone).	19
1.10.3.1	Catechol oxidase.	19
3.6.1.5	Apyrase.	18
3.1.3.4	Phosphatidate phosphatase.	18
2.4.1.1	Glycogen phosphorylase.	18
1.5.99.12	Cytokinin dehydrogenase.	18
1.11.1.6	Catalase.	18
3.1.4.11	Phosphoinositide phospholipase C.	17
2.7.13.3	Histidine kinase.	17
2.4.1.13	Sucrose synthase.	17
2.2.1.2	Transaldolase.	17
1.4.1.14	Glutamate synthase (NADH).	17
3.4.21.92	Endopeptidase Clp.	16
1.11.1.9	Glutathione peroxidase.	16
4.4.1.5	Lactoylglutathione lyase.	15
4.2.1.3	Aconitate hydratase.	15
3.3.1.1	Adenosylhomocysteinase.	15
3.1.4.46	Glycerophosphodiester phosphodiesterase.	15
2.7.7.19	Polynucleotide adenylyltransferase.	15
2.7.4.3	Adenylate kinase.	15
1.1.1.41	Isocitrate dehydrogenase (NAD( )).	15
4.1.1.31	Phosphoenolpyruvate carboxylase.	14
3.4.21.89	Signal peptidase I.	14
2.7.1.1	Hexokinase.	14
2.6.1.1	Aspartate transaminase.	14
4.2.1.11	Phosphopyruvate hydratase.	13
3.5.1.99	Fatty acid amide hydrolase.	13
2.7.1.107	Diacylglycerol kinase (ATP).	13
2.4.1.273	Soyasaponin III rhamnosyltransferase.	13
2.4.1.272	Soyasapogenol B glucuronide galactosyltransferase.	13
2.4.1.21	Starch synthase.	13
2.4.1.218	Hydroquinone glucosyltransferase.	13
2.4.1.17	Glucuronosyltransferase.	13
2.3.3.16	Citrate synthase (unknown stereospecificity).	13
1.13.11.20	Cysteine dioxygenase.	13
5.99.1.2	DNA topoisomerase.	12
3.4.23.25	Saccharopepsin.	12
3.4.22.68	Ulp1 peptidase.	12
3.4.17.21	Glutamate carboxypeptidase II.	12
3.1.26.4	Ribonuclease H.	12
2.7.2.3	Phosphoglycerate kinase.	12
1.3.1.78	Arogenate dehydrogenase (NADP( )).	12
1.14.13.132	Squalene monooxygenase.	12
1.1.1.255	Mannitol dehydrogenase.	12
4.1.1.65	Phosphatidylserine decarboxylase.	11
4.1.1.50	Adenosylmethionine decarboxylase.	11
4.1.1.15	Glutamate decarboxylase.	11
3.1.26.5	Ribonuclease P.	11
1.2.1.2	Formate dehydrogenase.	11
1.14.14.1	Unspecific monooxygenase.	11
6.6.1.1	Magnesium chelatase.	10
6.5.1.1	DNA ligase (ATP).	10
3.6.5.5	Dynamin GTPase.	10
3.4.23.12	Nepenthesin.	10
3.4.22.15	Cathepsin L.	10
2.7.1.4	Fructokinase.	10
2.7.1.48	Uridine kinase.	10
2.2.1.1	Transketolase.	10
1.4.1.3	Glutamate dehydrogenase (NAD(P)( )).	10
1.16.3.1	Ferroxidase.	10
3.4.24.64	Mitochondrial processing peptidase.	9
3.2.1.68	Isoamylase.	9
3.1.27.1	Ribonuclease T(2).	9
2.7.7.8	Polyribonucleotide nucleotidyltransferase.	9
2.7.3.3	Arginine kinase.	9
2.6.1.13	Ornithine aminotransferase.	9
2.5.1.47	Cysteine synthase.	9
2.4.1.128	Scopoletin glucosyltransferase.	9
1.3.5.1	Succinate dehydrogenase (quinone).	9
1.11.2.3	Plant seed peroxygenase.	9
6.3.2.17	Tetrahydrofolate synthase.	8
3.6.5.2	Small monomeric GTPase.	8
3.4.21.25	Cucumisin.	8
3.4.18.1	Cathepsin X.	8
3.4.16.6	Carboxypeptidase D.	8
3.4.11.21	Aspartyl aminopeptidase.	8
3.4.11.18	Methionyl aminopeptidase.	8
3.1.1.4	Phospholipase A(2).	8
2.7.1.23	NAD( ) kinase.	8
2.7.11.13	Protein kinase C.	8
2.5.1.16	Spermidine synthase.	8
2.4.2.7	Adenine phosphoribosyltransferase.	8
2.1.2.10	Aminomethyltransferase.	8
1.8.1.4	Dihydrolipoyl dehydrogenase.	8
1.14.17.4	Aminocyclopropanecarboxylate oxidase.	8
1.1.1.205	IMP dehydrogenase.	8
4.1.1.49	Phosphoenolpyruvate carboxykinase (ATP).	7
3.5.4.16	GTP cyclohydrolase I.	7
3.5.3.1	Arginase.	7
3.5.2.2	Dihydropyrimidinase.	7
3.5.1.23	Ceramidase.	7
3.4.22.16	Cathepsin H.	7
3.4.16.5	Carboxypeptidase C.	7
3.4.13.18	Cytosol nonspecific dipeptidase.	7
3.4.11.2	Membrane alanyl aminopeptidase.	7
3.1.2.6	Hydroxyacylglutathione hydrolase.	7
2.7.4.14	UMP/CMP kinase.	7
2.7.1.33	Pantothenate kinase.	7
2.1.1.274	Salicylate carboxymethyltransferase.	7
1.7.1.1	Nitrate reductase (NADH).	7
1.16.5.1	Ascorbate ferrireductase (transmembrane).	7
1.14.13.90	Zeaxanthin epoxidase.	7
1.1.1.331	Secoisolariciresinol dehydrogenase.	7
6.4.1.1	Pyruvate carboxylase.	6
6.3.4.5	Argininosuccinate synthase.	6
6.3.4.2	CTP synthase (glutamine hydrolyzing).	6
4.1.1.19	Arginine decarboxylase.	6
3.5.4.6	AMP deaminase.	6
3.5.4.3	Guanine deaminase.	6
3.5.2.17	Hydroxyisourate hydrolase.	6
3.4.22.1	Cathepsin B.	6
3.4.21.94	Proprotein convertase 2.	6
3.4.21.105	Rhomboid protease.	6
3.2.1.45	Glucosylceramidase.	6
2.8.1.9	Molybdenum cofactor sulfurtransferase.	6
2.8.1.7	Cysteine desulfurase.	6
2.7.7.52	RNA uridylyltransferase.	6
2.7.7.4	Sulfate adenylyltransferase.	6
2.7.1.32	Choline kinase.	6
2.6.1.52	Phosphoserine transaminase.	6
2.5.1.75	tRNA dimethylallyltransferase.	6
2.5.1.60	Protein geranylgeranyltransferase type II.	6
1.8.3.2	Thiol oxidase.	6
1.3.1.77	Anthocyanidin reductase.	6
1.13.11.29	Stizolobate synthase.	6
1.1.1.42	Isocitrate dehydrogenase (NADP( )).	6
1.1.1.39	Malate dehydrogenase (decarboxylating).	6
5.4.99.8	Cycloartenol synthase.	5
4.99.1.1	Ferrochelatase.	5
4.3.2.5	Peptidylamidoglycolate lyase.	5
4.2.1.92	Hydroperoxide dehydratase.	5
4.2.1.20	Tryptophan synthase.	5
4.1.1.32	Phosphoenolpyruvate carboxykinase (GTP).	5
4.1.1.1	Pyruvate decarboxylase.	5
3.6.1.6	Nucleoside diphosphate phosphatase.	5
3.4.23.29	Polyporopepsin.	5
3.4.21.26	Prolyl oligopeptidase.	5
3.4.11.14	Cytosol alanyl aminopeptidase.	5
3.1.30.1	Aspergillus nuclease S(1).	5
3.1.1.23	Acylglycerol lipase.	5
2.7.7.2	FAD synthetase.	5
2.7.6.5	GTP diphosphokinase.	5
2.7.4.22	UMP kinase.	5
2.7.1.91	Sphinganine kinase.	5
2.7.1.20	Adenosine kinase.	5
2.5.1.61	Hydroxymethylbilane synthase.	5
2.5.1.36	Trihydroxypterocarpan dimethylallyltransferase.	5
2.4.1.210	Limonoid glucosyltransferase.	5
2.4.1.11	Glycogen(starch) synthase.	5
2.3.1.25	Plasmalogen synthase.	5
2.3.1.181	Lipoyl(octanoyl) transferase.	5
2.3.1.158	Phospholipid diacylglycerol acyltransferase.	5
2.2.1.6	Acetolactate synthase.	5
1.6.5.5	NADPH quinone reductase.	5
1.4.1.4	Glutamate dehydrogenase (NADP( )).	5
1.3.1.33	Protochlorophyllide reductase.	5
1.21.3.8	Cannabidiolic acid synthase.	5
1.14.18.1	Tyrosinase.	5
1.14.13.72	Methylsterol monooxygenase.	5
1.14.11.33	DNA oxidative demethylase.	5
1.13.99.1	Inositol oxygenase.	5
1.1.3.13	Alcohol oxidase.	5
1.1.1.348	Vestitone reductase.	5
5.4.99.41	Lupeol synthase.	4
5.4.4.2	Isochorismate synthase.	4
5.2.1.13	Prolycopene isomerase.	4
4.2.3.27	Isoprene synthase.	4
4.2.1.2	Fumarate hydratase.	4
4.2.1.104	Cyanase.	4
4.1.1.20	Diaminopimelate decarboxylase.	4
4.1.1.17	Ornithine decarboxylase.	4
3.6.1.23	dUTP diphosphatase.	4
3.5.4.26	Diaminohydroxyphosphoribosylaminopyrimidine deaminase.	4
3.5.3.9	Allantoate deiminase.	4
3.5.1.5	Urease.	4
3.4.24.21	Astacin.	4
3.4.22.34	Legumain.	4
3.4.11.1	Leucyl aminopeptidase.	4
3.1.4.3	Phospholipase C.	4
3.1.3.18	Phosphoglycolate phosphatase.	4
3.1.26.11	Ribonuclease Z.	4
2.8.1.8	Lipoyl synthase.	4
2.8.1.6	Biotin synthase.	4
2.7.4.8	Guanylate kinase.	4
2.7.1.71	Shikimate kinase.	4
2.7.1.6	Galactokinase.	4
2.7.1.30	Glycerol kinase.	4
2.7.1.182	Phytol kinase.	4
2.7.1.15	Ribokinase.	4
2.5.1.115	Homogentisate phytyltransferase.	4
2.4.2.9	Uracil phosphoribosyltransferase.	4
1.5.5.2	Proline dehydrogenase.	4
1.5.3.16	Spermine oxidase.	4
1.5.1.20	Methylenetetrahydrofolate reductase (NAD(P)H).	4
1.3.1.83	Geranylgeranyl diphosphate reductase.	4
1.14.13.87	Licodione synthase.	4
1.14.11.19	Leucocyanidin oxygenase.	4
1.1.1.29	Glycerate dehydrogenase.	4
1.1.1.23	Histidinol dehydrogenase.	4
6.3.4.21	Nicotinate phosphoribosyltransferase.	3
5.5.1.6	Chalcone isomerase.	3
5.4.99.5	Chorismate mutase.	3
5.4.99.45	tRNA pseudouridine(38/39) synthase.	3
4.2.3.1	Threonine synthase.	3
3.6.1.12	dCTP diphosphatase.	3
3.5.4.5	Cytidine deaminase.	3
3.5.1.88	Peptide deformylase.	3
3.5.1.4	Amidase.	3
3.5.1.19	Nicotinamidase.	3
3.5.1.10	Formyltetrahydrofolate deformylase.	3
3.4.24.84	Ste24 endopeptidase.	3
3.4.24.59	Mitochondrial intermediate peptidase.	3
3.4.23.1	Pepsin A.	3
3.4.21.83	Oligopeptidase B.	3
3.1.1.14	Chlorophyllase.	3
2.7.9.5	Phosphoglucan water dikinase.	3
2.7.1.35	Pyridoxal kinase.	3
2.7.1.26	Riboflavin kinase.	3
2.7.1.21	Thymidine kinase.	3
2.7.1.19	Phosphoribulokinase.	3
2.7.11.26	Tau protein kinase.	3
2.6.1.85	Aminodeoxychorismate synthase.	3
2.5.1.58	Protein farnesyltransferase.	3
2.5.1.43	Nicotianamine synthase.	3
2.4.2.14	Amidophosphoribosyltransferase.	3
2.1.3.2	Aspartate carbamoyltransferase.	3
1.8.3.1	Sulfite oxidase.	3
1.7.1.7	GMP reductase.	3
1.6.5.4	Monodehydroascorbate reductase (NADH).	3
1.5.3.1	Sarcosine oxidase.	3
1.3.7.4	Phytochromobilin ferredoxin oxidoreductase.	3
1.3.5.2	Dihydroorotate dehydrogenase (quinone).	3
1.3.3.9	Secologanin synthase.	3
1.3.1.6	Fumarate reductase (NADH).	3
1.17.1.4	Xanthine dehydrogenase.	3
1.14.99.29	Deoxyhypusine monooxygenase.	3
1.14.13.121	Premnaspirodiene oxygenase.	3
1.1.1.294	Chlorophyll(ide) b reductase.	3
6.3.2.12	Dihydrofolate synthase.	2
5.5.1.9	Cycloeucalenol cycloisomerase.	2
5.4.99.27	tRNA pseudouridine(13) synthase.	2
5.4.99.25	tRNA pseudouridine(55) synthase.	2
5.4.2.3	Phosphoacetylglucosamine mutase.	2
5.3.1.24	Phosphoribosylanthranilate isomerase.	2
4.3.2.1	Argininosuccinate lyase.	2
4.2.3.5	Chorismate synthase.	2
4.2.2.10	Pectin lyase.	2
4.2.1.121	Colneleate synthase.	2
4.1.99.1	Tryptophanase.	2
4.1.99.18	Cyclic pyranopterin phosphate synthase.	2
4.1.3.27	Anthranilate synthase.	2
4.1.2.25	Dihydroneopterin aldolase.	2
4.1.1.37	Uroporphyrinogen decarboxylase.	2
4.1.1.2	Oxalate decarboxylase.	2
3.8.1.5	Haloalkane dehalogenase.	2
3.7.1.2	Fumarylacetoacetase.	2
3.6.1.7	Acylphosphatase.	2
3.6.1.22	NAD( ) diphosphatase.	2
3.5.4.33	tRNA(adenine(34)) deaminase.	2
3.5.4.25	GTP cyclohydrolase II.	2
3.5.2.5	Allantoinase.	2
3.5.2.3	Dihydroorotase.	2
3.5.1.9	Arylformamidase.	2
3.5.1.49	Formamidase.	2
3.5.1.1	Asparaginase.	2
3.4.24.70	Oligopeptidase A.	2
3.4.24.15	Thimet oligopeptidase.	2
3.4.23.5	Cathepsin D.	2
3.4.23.40	Phytepsin.	2
3.4.22.51	Cruzipain.	2
3.4.22.41	Cathepsin F.	2
3.4.22.31	Ananain.	2
3.4.21.63	Oryzin.	2
3.4.21.103	Physarolisin.	2
3.4.17.22	Metallocarboxypeptidase D.	2
3.4.17.15	Carboxypeptidase A2.	2
3.4.17.10	Carboxypeptidase E.	2
3.4.11.5	Prolyl aminopeptidase.	2
3.3.2.9	Microsomal epoxide hydrolase.	2
3.2.2.9	Adenosylhomocysteine nucleosidase.	2
3.2.2.3	Uridine nucleosidase.	2
3.1.3.77	Acireductone synthase.	2
3.1.3.1	Alkaline phosphatase.	2
3.1.26.3	Ribonuclease III.	2
3.1.1.8	Cholinesterase.	2
3.1.13.1	Exoribonuclease II.	2
2.7.9.1	Pyruvate phosphate dikinase.	2
2.7.7.79	tRNA(His) guanylyltransferase.	2
2.7.7.72	CCA tRNA nucleotidyltransferase.	2
2.7.7.41	Phosphatidate cytidylyltransferase.	2
2.7.6.2	Thiamine diphosphokinase.	2
2.7.2.8	Acetylglutamate kinase.	2
2.7.2.4	Aspartate kinase.	2
2.7.1.138	Ceramide kinase.	2
2.7.11.30	Receptor protein serine/threonine kinase.	2
2.7.1.12	Gluconokinase.	2
2.7.1.108	Dolichol kinase.	2
2.6.1.2	Alanine transaminase.	2
2.6.1.11	Acetylornithine transaminase.	2
2.5.1.79	Thermospermine synthase.	2
2.5.1.72	Quinolinate synthase.	2
2.5.1.59	Protein geranylgeranyltransferase type I.	2
2.5.1.46	Deoxyhypusine synthase.	2
2.4.2.3	Uridine phosphorylase.	2
2.4.1.46	Monogalactosyldiacylglycerol synthase.	2
2.4.1.271	Crocetin glucosyltransferase.	2
2.4.1.241	Digalactosyldiacylglycerol synthase.	2
2.4.1.19	Cyclomaltodextrin glucanotransferase.	2
2.3.3.14	Homocitrate synthase.	2
2.3.1.160	Vinorine synthase.	2
2.1.3.3	Ornithine carbamoyltransferase.	2
2.1.1.314	Diphthine methyl ester synthase.	2
2.1.1.225	tRNA m(4)X modification enzyme.	2
2.1.1.11	Magnesium protoporphyrin IX methyltransferase.	2
1.97.1.12	Photosystem I.	2
1.8.7.2	Ferredoxin thioredoxin reductase.	2
1.7.3.3	Factor independent urate hydroxylase.	2
1.5.1.6	Formyltetrahydrofolate dehydrogenase.	2
1.5.1.3	Dihydrofolate reductase.	2
1.4.7.1	Glutamate synthase (ferredoxin).	2
1.3.3.4	Protoporphyrinogen oxidase.	2
1.21.3.7	Tetrahydrocannabinolic acid synthase.	2
1.2.1.36	Retinal dehydrogenase.	2
1.18.6.1	Nitrogenase.	2
1.17.1.3	Leucoanthocyanidin reductase.	2
1.14.17.3	Peptidylglycine monooxygenase.	2
1.14.13.120	Costunolide synthase.	2
1.13.11.18	Persulfide dioxygenase.	2
1.1.1.82	Malate dehydrogenase (NADP( )).	2
1.1.1.334	Methylecgonone reductase.	2
1.1.1.318	Eugenol synthase.	2
1.1.1.283	Methylglyoxal reductase (NADPH).	2
6.5.1.3	RNA ligase (ATP).	1
6.3.5.3	Phosphoribosylformylglycinamidine synthase.	1
6.3.4.4	Adenylosuccinate synthase.	1
6.3.2.6	Phosphoribosylaminoimidazolesuccinocarboxamide synthase.	1
5.5.1.24	Tocopherol cyclase.	1
5.4.2.8	Phosphomannomutase.	1
5.3.99.8	Capsanthin/capsorubin synthase.	1
5.3.1.5	Xylose isomerase.	1
5.2.1.2	Maleylacetoacetate isomerase.	1
5.1.1.7	Diaminopimelate epimerase.	1
4.99.1.3	Sirohydrochlorin cobaltochelatase.	1
4.6.1.2	Guanylate cyclase.	1
4.3.2.2	Adenylosuccinate lyase.	1
4.2.1.70	Pseudouridylate synthase.	1
4.2.1.24	Porphobilinogen synthase.	1
4.1.99.17	Phosphomethylpyrimidine synthase.	1
4.1.1.36	Phosphopantothenoylcysteine decarboxylase.	1
4.1.1.33	Diphosphomevalonate decarboxylase.	1
4.1.1.25	Tyrosine decarboxylase.	1
4.1.1.21	Phosphoribosylaminoimidazole carboxylase.	1
3.7.1.5	Acylpyruvate hydrolase.	1
3.6.1.10	Endopolyphosphatase.	1
3.5.99.2	Aminopyrimidine aminohydrolase.	1
3.5.5.7	Aliphatic nitrilase.	1
3.5.4.34	tRNA(Ala)(adenine(37)) deaminase.	1
3.5.4.12	dCMP deaminase.	1
3.5.3.12	Agmatine deiminase.	1
3.5.2.7	Imidazolonepropionase.	1
3.5.1.41	Chitin deacetylase.	1
3.5.1.16	Acetylornithine deacetylase.	1
3.5.1.116	Ureidoglycolate amidohydrolase.	1
3.4.24.7	Interstitial collagenase.	1
3.4.24.56	Insulysin.	1
3.4.23.4	Chymosin.	1
3.4.23.3	Gastricsin.	1
3.4.23.34	Cathepsin E.	1
3.4.22.42	Cathepsin O.	1
3.4.22.40	Bleomycin hydrolase.	1
3.4.22.33	Fruit bromelain.	1
3.4.22.27	Cathepsin S.	1
3.4.21.84	Limulus clotting factor C.	1
3.4.21.66	Thermitase.	1
3.4.21.64	Peptidase K.	1
3.4.21.4	Trypsin.	1
3.4.21.34	Plasma kallikrein.	1
3.4.21.27	Coagulation factor XIa.	1
3.4.21.120	Oviductin.	1
3.4.21.106	Hepsin.	1
3.4.17.3	Lysine carboxypeptidase.	1
3.4.11.26	Intermediate cleaving peptidase 55.	1
3.4.11.10	Bacterial leucyl aminopeptidase.	1
3.2.1.73	Licheninase.	1
3.2.1.17	Lysozyme.	1
3.2.1.142	Limit dextrinase.	1
3.2.1.132	Chitosanase.	1
3.1.4.38	Glycerophosphocholine cholinephosphodiesterase.	1
3.1.4.1	Phosphodiesterase I.	1
3.1.4.12	Sphingomyelin phosphodiesterase.	1
3.1.3.3	Phosphoserine phosphatase.	1
3.1.3.27	Phosphatidylglycerophosphatase.	1
3.1.22.1	Deoxyribonuclease II.	1
3.1.1.97	Methylated diphthine methylhydrolase.	1
3.1.1.7	Acetylcholinesterase.	1
3.1.1.74	Cutinase.	1
3.1.1.73	Feruloyl esterase.	1
3.1.1.32	Phospholipase A(1).	1
2.8.2.2	Alcohol sulfotransferase.	1
2.8.1.1	Thiosulfate sulfurtransferase.	1
2.8.1.12	Molybdopterin synthase.	1
2.7.8.27	Sphingomyelin synthase.	1
2.7.8.1	Ethanolaminephosphotransferase.	1
2.7.4.9	dTMP kinase.	1
2.7.4.2	Phosphomevalonate kinase.	1
2.7.4.26	Isopentenyl phosphate kinase.	1
2.7.1.86	NADH kinase.	1
2.7.1.83	Pseudouridine kinase.	1
2.7.1.82	Ethanolamine kinase.	1
2.7.1.74	Deoxycytidine kinase.	1
2.7.1.50	Hydroxyethylthiazole kinase.	1
2.7.1.44	Galacturonokinase.	1
2.7.1.43	Glucuronokinase.	1
2.7.1.39	Homoserine kinase.	1
2.7.1.36	Mevalonate kinase.	1
2.7.1.17	Xylulokinase.	1
2.7.11.19	Phosphorylase kinase.	1
2.6.1.88	Methionine transaminase.	1
2.5.1.9	Riboflavin synthase.	1
2.5.1.62	Chlorophyll synthase.	1
2.5.1.44	Homospermidine synthase.	1
2.5.1.22	Spermine synthase.	1
2.5.1.21	Squalene synthase.	1
2.5.1.117	Homogentisate solanesyltransferase.	1
2.4.2.8	Hypoxanthine phosphoribosyltransferase.	1
2.4.2.18	Anthranilate phosphoribosyltransferase.	1
2.4.2.17	ATP phosphoribosyltransferase.	1
2.4.1.50	Procollagen galactosyltransferase.	1
2.4.1.186	Glycogenin glucosyltransferase.	1
2.3.3.9	Malate synthase.	1
2.3.2.8	Arginyltransferase.	1
2.1.2.2	Phosphoribosylglycinamide formyltransferase.	1
2.1.1.163	Demethylmenaquinone methyltransferase.	1
2.1.1.159	Theobromine synthase.	1
1.8.98.2	Sulfiredoxin.	1
1.8.7.1	Assimilatory sulfite reductase (ferredoxin).	1
1.8.3.6	Farnesylcysteine lyase.	1
1.6.2.6	Leghemoglobin reductase.	1
1.5.4.1	Pyrimidodiazepine synthase.	1
1.4.1.2	Glutamate dehydrogenase.	1
1.4.1.21	Aspartate dehydrogenase.	1
1.3.3.3	Coproporphyrinogen oxidase.	1
1.3.1.94	Polyprenol reductase.	1
1.3.1.80	Red chlorophyll catabolite reductase.	1
1.3.1.32	Maleylacetate reductase.	1
1.3.1.2	Dihydropyrimidine dehydrogenase (NADP( )).	1
1.2.1.5	Aldehyde dehydrogenase (NAD(P)( )).	1
1.21.3.6	Aureusidin synthase.	1
1.21.3.3	Reticuline oxidase.	1
1.1.99.1	Choline dehydrogenase.	1
1.14.13.192	Oryzalexin E synthase.	1
1.14.13.190	Ferruginol synthase.	1
1.14.13.177	Fumitremorgin C monooxygenase.	1
1.14.13.175	Aflatoxin B synthase.	1
1.14.12.20	Pheophorbide a oxygenase.	1
1.14.11.23	Flavonol synthase.	1
1.1.3.41	Alditol oxidase.	1
1.13.12.16	Nitronate monooxygenase.	1
1.1.1.95	Phosphoglycerate dehydrogenase.	1
1.1.1.81	Hydroxypyruvate reductase.	1
1.1.1.326	Zerumbone synthase.	1
1.1.1.319	Isoeugenol synthase.	1
1.1.1.317	Perakine reductase.	1
1.1.1.2	Alcohol dehydrogenase (NADP( )).	1
1.1.1.288	Xanthoxin dehydrogenase.	1
1.1.1.248	Salutaridine reductase (NADPH).	1
1.1.1.237	Hydroxyphenylpyruvate reductase.	1
1.1.1.206	Tropinone reductase I.	1
1.1.1.184	Carbonyl reductase (NADPH).	1
1.11.1.21	Catalase peroxidase.	1
1.11.1.14	Lignin peroxidase.	1

## Sheet: KEGG Pathways
KEGG Description	Occurrence
Protein modification	1310
Lipid metabolism	308
Glycan metabolism	242
Carbohydrate degradation	199
Cofactor biosynthesis	166
Glycan biosynthesis	99
Carbohydrate metabolism	96
Phospholipid metabolism	71
Secondary metabolite biosynthesis	68
Purine metabolism	66
Sulfur metabolism	64
Carbohydrate biosynthesis	62
Plant hormone biosynthesis	50
Metabolic intermediate biosynthesis	46
Glycolipid biosynthesis	45
Aromatic compound metabolism	41
Pigment biosynthesis	39
Amine and polyamine biosynthesis	39
Pyrimidine metabolism	30
Energy metabolism	28
Polyol metabolism	27
Glycerolipid metabolism	24
tRNA modification	23
Alkaloid biosynthesis	22
Secondary metabolite metabolism	21
Protein degradation	21
Photosynthesis	21
Steroid biosynthesis	18
Carotenoid biosynthesis	17
Phytoalexin biosynthesis	16
Alcohol metabolism	16
Phenylpropanoid metabolism	15
Nitrogen metabolism	15
Terpene metabolism	13
Glycan degradation	13
Plant hormone degradation	12
Alkene biosynthesis	12
Genetic information processing	11
Protein biosynthesis	9
Isoprenoid biosynthesis	9
Plant hormone metabolism	8
Membrane lipid metabolism	8
Glucan metabolism	6
Cofactor metabolism	6
Cofactor degradation	6
Metabolic intermediate metabolism	5
Cell wall biogenesis	5
Amine and polyamine metabolism	5
Organosulfur biosynthesis	3
Flavonoid metabolism	3
Fermentation	3
Carbohydrate acid metabolism	3
Alkaloid degradation	3
Xenobiotic degradation	2
Steroid hormone biosynthesis	2
Siderophore biosynthesis	2
Organosulfur degradation	2
Organic acid metabolism	2
Mycotoxin biosynthesis	2
Amine and polyamine degradation	2
Thermoadapter biosynthesis	1
Steroid metabolism	1
Sphingolipid metabolism	1
Signal transduction	1
Quinol/quinone metabolism	1
Nucleoside biosynthesis	1
Ketone metabolism	1
Ketone degradation	1
Catecholamine biosynthesis	1
Alkene metabolism	1
	3492
