# Supplementary material for: Transcriptomic resources for the medicinal legume Mucuna pruriens: de novo transcriptome assembly, annotation, identification and validation of EST-SSR markers
Source: BMC Genomics. 2017 May 25;18:409. doi: 10.1186/s12864-017-3780-9 (PMC5445377; doi:10.1186/s12864-017-3780-9)
Supplement: Supplementary file 4 — BLASTP analysis of the transcripts against the legume protein databases. (XLSX 4558 kb) [file 12864_2017_3780_MOESM4_ESM.xlsx]

## Sheet: Legume BLASTP
Additional File 4 (.xls): BLASTP analysis of the transcripts against the legume protein databases.
Transcript	referenceid	pident	length	mismatch	gapopen	qstart	qend	sstart	send	evalue	bitscore
MP00002	C.cajan_03405	90.62	96	9	0	289	2	431	526	1e-45	181
MP00003	Medtr4g124030.1	96.63	89	3	0	3	269	636	724	2e-47	186
MP00005	Medtr0055s0030.1	60.66	61	24	1	183	1	354	410	8e-13	72
MP00008	Glyma07g27590.1|PACid:26349268	90.12	81	7	1	3	242	106	186	5e-35	145
MP00009	Medtr6g024095.1	78.38	74	16	1	108	329	121	189	7e-25	112
MP00009	Medtr6g024095.1	98.15	54	1	0	3	164	136	189	3e-24	110
MP00010	Ca_15393	57.53	73	31	0	143	361	34	106	3e-17	86.7
MP00011	Glyma13g27950.1|PACid:26318821	91.36	81	7	0	314	72	79	159	4e-39	159
MP00012	Phvul.003G092600.1|PACid:27144492	92.78	97	7	1	291	1	1	96	2e-48	190
MP00013	Phvul.003G092600.1|PACid:27144492	56.32	87	29	2	2	235	29	115	2e-16	84.3
MP00014	Phvul.007G036300.1|PACid:27159922	75.58	389	86	5	1162	23	14	399	2e-166	585
MP00017	Glyma19g06090.1|PACid:26326204	95.56	45	2	0	2	136	234	278	2e-18	90.9
MP00018	Glyma19g06090.1|PACid:26326204	89.89	277	18	2	55	855	2	278	3e-124	444
MP00019	Glyma18g02366.1|PACid:26355532	70	50	12	1	227	87	359	408	1e-13	75.1
MP00021	Medtr0055s0130.1	86.11	36	5	0	1	108	487	522	5e-13	70.5
MP00021	Medtr0055s0130.1	52	25	12	0	141	215	521	545	5e-13	22.3
MP00022	Glyma05g04600.1|PACid:26319521	91.06	235	20	2	702	1	321	553	2e-121	434
MP00024	Phvul.007G231800.1|PACid:27161127	89.68	126	13	0	2	379	20	145	9e-68	254
MP00025	Phvul.007G231800.1|PACid:27161127	89.68	126	13	0	2	379	20	145	5e-68	255
MP00026	Glyma13g40830.4|PACid:26314637	68.58	226	42	6	880	290	39	264	7e-95	288
MP00026	Glyma13g40830.4|PACid:26314637	100	37	0	0	987	877	1	37	7e-95	81.3
MP00027	Glyma13g40830.4|PACid:26314637	70.08	264	50	6	994	290	1	264	1e-96	353
MP00028	Phvul.005G141200.1|PACid:27148600	100	42	0	0	255	130	1	42	2e-18	90.9
MP00028	Phvul.005G141200.1|PACid:27148600	100	36	0	0	110	3	1	36	4e-15	79.7
MP00029	Glyma11g15180.6|PACid:26297797	73.84	237	56	7	1030	338	47	273	2e-98	291
MP00029	Glyma11g15180.6|PACid:26297797	91.11	45	4	0	1241	1107	1	45	2e-98	90.1
MP00030	Glyma11g15180.6|PACid:26297797	73.84	237	56	7	1030	338	47	273	2e-98	291
MP00030	Glyma11g15180.6|PACid:26297797	91.11	45	4	0	1176	1042	1	45	2e-98	90.1
MP00031	Glyma13g40830.4|PACid:26314637	65.87	293	71	7	1081	290	1	264	5e-96	351
MP00033	Glyma06g18640.1|PACid:26301437	94.41	483	26	2	53	1498	1	479	0	772
MP00034	Phvul.003G205600.1|PACid:27144536	94.73	455	24	1	187	1551	28	479	0	768
MP00035	Phvul.007G132300.1|PACid:27159808	84.96	133	17	1	2	391	111	243	4e-48	176
MP00035	Phvul.007G132300.1|PACid:27159808	89.47	19	2	0	390	446	243	261	4e-48	36.2
MP00036	Glyma10g26681.1|PACid:26343877	85.43	151	22	2	2	454	118	266	8e-57	219
MP00037	C.cajan_14425	96.4	278	10	0	1	834	49	326	2e-153	541
MP00038	C.cajan_14425	97.85	326	7	0	114	1091	1	326	0	634
MP00039	Glyma17g04160.1|PACid:26311902	92.5	680	50	1	271	2307	1	680	0	1301
MP00048	Glyma07g36620.1|PACid:26348727	91.16	362	30	1	1450	371	1	362	1e-161	569
MP00050	Potri.001G277900.1|PACid:27048747	76.47	85	20	1	28	282	1	83	9e-31	131
MP00052	C.cajan_08733	49.39	164	81	1	316	801	18	181	1e-35	150
MP00053	Glyma16g00960.1|PACid:26352219	64.1	156	55	2	894	430	1	155	6e-26	119
MP00056	C.cajan_28567	100	62	0	0	145	330	400	461	3e-30	130
MP00058	Glyma20g37781.1|PACid:26337773	78.43	102	21	2	305	3	625	725	2e-36	150
MP00059	Glyma13g04031.2|PACid:26316031	68	50	14	2	7	150	406	455	2e-11	67.8
MP00060	AT1G23820.1	51.05	143	65	4	530	117	227	369	4e-32	137
MP00062	Phvul.005G183900.1|PACid:27148473	62.62	107	28	4	2	286	117	219	1e-23	108
MP00063	Ca_06367	56	100	44	0	320	21	26	125	1e-27	121
MP00064	Glyma03g35190.2|PACid:26334851	88.54	96	11	0	475	188	396	491	2e-40	164
MP00065	Glyma03g31560.1|PACid:26335472	81.14	175	31	2	520	2	88	262	3e-74	276
MP00066	C.cajan_24355	93.36	226	15	0	2	679	396	621	2e-105	382
MP00067	Glyma03g03750.1|PACid:26335322	92.48	226	17	0	2	679	496	721	1e-113	409
MP00068	C.cajan_24355	99.36	156	1	0	1	468	258	413	1e-85	314
MP00069	C.cajan_32616	99.36	156	1	0	1	468	355	510	1e-85	314
MP00070	Phvul.008G143200.2|PACid:27155505	95.97	124	5	0	373	2	217	340	3e-63	239
MP00071	C.cajan_32616	81.99	361	51	4	1042	2	1	361	3e-142	504
MP00072	Phvul.008G143200.2|PACid:27155505	100	30	0	0	356	267	664	693	1e-09	61.2
MP00074	Glyma07g03710.1|PACid:26347773	97.78	45	1	0	2	136	608	652	2e-18	90.5
MP00075	C.cajan_21377	76.99	113	26	0	1	339	7	119	4e-38	155
MP00077	Phvul.007G216500.1|PACid:27159326	88.66	494	54	3	1580	105	46	538	0	767
MP00078	Phvul.007G216500.1|PACid:27159326	87.86	346	40	3	1588	557	46	390	0	550
MP00078	Phvul.007G216500.1|PACid:27159326	91.2	125	11	0	479	105	414	538	0	240
MP00079	C.cajan_18650	71.74	92	26	0	1	276	487	578	2e-19	94.4
MP00080	Glyma20g05611.1|PACid:26338765	91.2	125	11	0	402	28	134	258	3e-53	206
MP00081	C.cajan_44017	84.72	72	11	1	216	1	353	423	1e-29	128
MP00082	Glyma01g39110.4|PACid:26325035	76.19	84	20	0	4	255	480	563	7e-23	105
MP00083	Phvul.011G004200.1|PACid:27150635	90.45	314	27	3	1171	239	1	311	2e-150	532
MP00085	Glyma20g16510.1|PACid:26337232	84.88	86	13	1	2	259	603	687	5e-23	106
MP00086	Phvul.003G229100.1|PACid:27143719	100	157	0	0	472	2	82	238	1e-89	327
MP00091	Glyma13g11980.1|PACid:26319307	77.78	63	14	0	318	130	89	151	7e-40	99.4
MP00091	Glyma13g11980.1|PACid:26319307	77.78	63	14	0	318	130	801	863	7e-40	99.4
MP00091	Glyma13g11980.1|PACid:26319307	77.78	63	14	0	318	130	1552	1614	7e-40	99.4
MP00091	Glyma13g11980.1|PACid:26319307	77.78	63	14	0	318	130	2703	2765	7e-40	99.4
MP00091	Glyma13g11980.1|PACid:26319307	77.78	63	14	0	318	130	3854	3916	7e-40	99.4
MP00091	Glyma13g11980.1|PACid:26319307	77.78	63	14	0	318	130	4978	5040	7e-40	99.4
MP00091	Glyma13g11980.1|PACid:26319307	77.78	63	14	0	318	130	6129	6191	7e-40	99.4
MP00091	Glyma13g11980.1|PACid:26319307	77.78	63	14	0	318	130	7280	7342	7e-40	99.4
MP00091	Glyma13g11980.1|PACid:26319307	77.78	63	14	0	318	130	8467	8529	7e-40	99.4
MP00091	Glyma13g11980.1|PACid:26319307	77.78	63	14	0	318	130	9583	9645	7e-40	99.4
MP00091	Glyma13g11980.1|PACid:26319307	77.78	63	14	0	318	130	10734	10796	7e-40	99.4
MP00091	Glyma13g11980.1|PACid:26319307	77.78	63	14	0	318	130	11885	11947	7e-40	99.4
MP00091	Glyma13g11980.1|PACid:26319307	77.78	63	14	0	318	130	13036	13098	7e-40	99.4
MP00091	Glyma13g11980.1|PACid:26319307	77.78	63	14	0	318	130	14197	14259	7e-40	99.4
MP00091	Glyma13g11980.1|PACid:26319307	77.78	63	14	0	318	130	15348	15410	7e-40	99.4
MP00091	Glyma13g11980.1|PACid:26319307	77.78	63	14	0	318	130	16501	16563	7e-40	99.4
MP00091	Glyma13g11980.1|PACid:26319307	77.78	63	14	0	318	130	17412	17474	7e-40	99.4
MP00091	Glyma13g11980.1|PACid:26319307	77.78	63	14	0	318	130	18563	18625	7e-40	99.4
MP00091	Glyma13g11980.1|PACid:26319307	85.71	49	7	0	149	3	146	194	7e-40	84
MP00091	Glyma13g11980.1|PACid:26319307	85.71	49	7	0	149	3	858	906	7e-40	84
MP00091	Glyma13g11980.1|PACid:26319307	85.71	49	7	0	149	3	1609	1657	7e-40	84
MP00091	Glyma13g11980.1|PACid:26319307	85.71	49	7	0	149	3	2760	2808	7e-40	84
MP00091	Glyma13g11980.1|PACid:26319307	85.71	49	7	0	149	3	3911	3959	7e-40	84
MP00091	Glyma13g11980.1|PACid:26319307	85.71	49	7	0	149	3	5035	5083	7e-40	84
MP00091	Glyma13g11980.1|PACid:26319307	85.71	49	7	0	149	3	6186	6234	7e-40	84
MP00091	Glyma13g11980.1|PACid:26319307	85.71	49	7	0	149	3	7337	7385	7e-40	84
MP00091	Glyma13g11980.1|PACid:26319307	85.71	49	7	0	149	3	8524	8572	7e-40	84
MP00091	Glyma13g11980.1|PACid:26319307	85.71	49	7	0	149	3	9640	9688	7e-40	84
MP00091	Glyma13g11980.1|PACid:26319307	85.71	49	7	0	149	3	10791	10839	7e-40	84
MP00091	Glyma13g11980.1|PACid:26319307	85.71	49	7	0	149	3	11942	11990	7e-40	84
MP00091	Glyma13g11980.1|PACid:26319307	85.71	49	7	0	149	3	13093	13141	7e-40	84
MP00091	Glyma13g11980.1|PACid:26319307	85.71	49	7	0	149	3	14254	14302	7e-40	84
MP00091	Glyma13g11980.1|PACid:26319307	85.71	49	7	0	149	3	15405	15453	7e-40	84
MP00091	Glyma13g11980.1|PACid:26319307	85.71	49	7	0	149	3	16558	16606	7e-40	84
MP00091	Glyma13g11980.1|PACid:26319307	85.71	49	7	0	149	3	17469	17517	7e-40	84
MP00091	Glyma13g11980.1|PACid:26319307	85.71	49	7	0	149	3	18620	18668	7e-40	84
MP00093	Phvul.007G147400.1|PACid:27158792	97.18	71	2	0	214	2	112	182	8e-27	118
MP00094	Glyma06g36415.1|PACid:26300655	88.73	71	8	0	3	215	392	462	1e-23	108
MP00095	Glyma08g00720.1|PACid:26308116	95.5	111	5	0	3	335	47	157	2e-61	233
MP00095	Glyma08g00720.1|PACid:26308116	42.86	84	48	0	51	302	155	238	2e-13	74.3
MP00095	Glyma08g00720.1|PACid:26308116	37.18	78	49	0	69	302	138	215	2e-11	67.4
MP00095	Glyma08g00720.1|PACid:26308116	37.1	62	39	0	51	236	178	239	2e-06	50.8
MP00096	AT3G03110.1	38.89	108	66	1	325	2	752	847	1e-09	61.2
MP00097	Glyma11g02630.1|PACid:26294722	93.33	75	5	0	136	360	1	75	2e-35	147
MP00098	Glyma08g45370.2|PACid:26308267	92.18	435	34	0	1592	288	1	435	0	795
MP00099	C.cajan_13628	96.19	341	13	0	1	1023	176	516	3e-168	591
MP00100	C.cajan_04600	92.93	764	39	5	281	2527	34	793	0	1289
MP00101	Glyma17g34710.3|PACid:26313211	63.64	55	20	1	217	381	21	74	1e-14	64.7
MP00101	Glyma17g34710.3|PACid:26313211	55.88	34	15	1	462	563	112	138	1e-14	35.4
MP00103	Glyma12g35701.1|PACid:26293346	78.95	76	15	2	6	230	339	413	7e-28	122
MP00104	Glyma16g05820.1|PACid:26351422	90.7	86	8	0	1	258	241	326	3e-38	156
MP00105	Phvul.010G140200.1|PACid:27140949	93.57	280	18	1	1	840	198	476	9e-123	439
MP00106	C.cajan_47691	87.97	158	17	2	235	702	3	160	2e-78	291
MP00107	LjT31N05.130.r2.d	49.06	106	52	3	313	2	8	100	8e-16	82
MP00108	LjT31N05.130.r2.d	51.92	104	50	3	313	2	8	100	2e-16	84.3
MP00109	Glyma14g03180.1|PACid:26284439	75.37	134	28	2	675	289	7	137	3e-40	165
MP00110	Glyma17g29370.1|PACid:26312428	99.36	312	2	0	936	1	221	532	1e-175	615
MP00111	Glyma11g16260.2|PACid:26294987	91.86	86	7	0	263	6	313	398	4e-40	162
MP00112	LjSGA_005070.1	96.1	77	3	0	231	1	24	100	1e-36	151
MP00113	Phvul.003G051700.1|PACid:27143671	88.45	251	29	0	995	243	271	521	5e-127	454
MP00114	Phvul.003G051700.1|PACid:27143671	88.45	251	29	0	1008	256	271	521	5e-127	454
MP00115	Phvul.003G051700.1|PACid:27143671	88.45	251	29	0	1007	255	271	521	5e-127	454
MP00116	Phvul.008G001400.1|PACid:27155284	85.99	471	51	4	1592	225	1	471	0	792
MP00117	Glyma08g47570.1|PACid:26310512	86.45	310	40	3	925	2	1	297	3e-147	521
MP00118	Phvul.008G001400.1|PACid:27155284	83.91	317	42	3	1672	749	1	317	0	515
MP00118	Phvul.008G001400.1|PACid:27155284	90.26	154	9	1	668	225	318	471	0	281
MP00119	Glyma05g35730.4|PACid:26319950	71.68	113	23	2	1	312	111	220	3e-27	120
MP00120	Glyma09g41450.1|PACid:26341759	85.51	69	10	0	209	3	27	95	6e-27	119
MP00123	Glyma08g25461.5|PACid:26306470	96.08	102	4	0	308	3	427	528	2e-52	203
MP00125	Glyma03g01153.2|PACid:26335026	89.09	110	12	0	2	331	991	1100	4e-52	202
MP00128	C.cajan_22110	86.65	562	71	3	1881	208	39	599	0	833
MP00129	C.cajan_22110	86.83	562	70	3	1881	208	39	599	0	836
MP00133	Glyma14g09081.2|PACid:26286203	88.17	93	11	0	3	281	644	736	2e-36	150
MP00134	C.cajan_10293	82.94	170	27	1	505	2	403	572	1e-76	284
MP00135	C.cajan_34702	96.7	273	8	1	345	1160	1	273	3e-110	399
MP00136	Glyma18g04160.6|PACid:26354982	92.62	244	10	3	344	1051	1	244	2e-92	339
MP00137	Glyma03g37370.2|PACid:26333365	57.14	77	30	3	228	7	68	143	6e-14	75.9
MP00141	Potri.001G334200.3|PACid:27042787	30.77	130	90	3	17	406	173	295	3e-09	60.1
MP00142	Glyma19g37180.1|PACid:26326394	88.89	99	11	0	297	1	309	407	5e-50	195
MP00146	Glyma08g40690.1|PACid:26309418	100	125	0	0	2	376	405	529	8e-69	258
MP00150	Phvul.001G114900.1|PACid:27164002	97.37	152	4	0	2	457	24	175	3e-80	290
MP00150	Phvul.001G114900.1|PACid:27164002	100	11	0	0	460	492	192	202	3e-80	28.9
MP00152	Glyma10g02621.1|PACid:26345180	74.71	174	40	2	510	1	56	229	7e-69	259
MP00155	Phvul.005G181700.1|PACid:27149150	91.46	281	24	1	1098	256	1	280	2e-140	498
MP00156	Phvul.005G181700.1|PACid:27149150	88.61	281	32	1	1098	256	1	280	3e-131	468
MP00158	Glyma09g41510.1|PACid:26342757	100	132	0	0	3	398	475	606	2e-71	266
MP00165	Glyma10g07831.1|PACid:26343590	57.83	83	35	0	327	79	1	83	8e-19	92
MP00166	Glyma10g07831.1|PACid:26343590	61.97	71	27	0	291	79	13	83	4e-17	86.3
MP00167	Glyma08g00240.2|PACid:26309336	91.51	106	9	0	4	321	283	388	7e-44	175
MP00168	C.cajan_17407	84.34	166	26	1	252	749	43	207	2e-67	255
MP00169	Glyma09g11111.1|PACid:26342415	90.07	141	14	0	424	2	359	499	2e-77	286
MP00170	Glyma03g03350.2|PACid:26333632	88.54	96	11	0	32	319	1	96	7e-49	191
MP00171	Phvul.010G080500.1|PACid:27141562	93.45	397	26	0	32	1222	1	397	0	782
MP00172	Glyma04g01950.2|PACid:26305883	66.18	68	23	1	2	205	794	859	2e-14	77.8
MP00172	Glyma04g01950.2|PACid:26305883	56.52	69	30	0	2	208	823	891	1e-13	74.7
MP00172	Glyma04g01950.2|PACid:26305883	60	60	23	3	32	208	774	829	3e-06	50.4
MP00173	Glyma04g01950.2|PACid:26305883	91.3	862	70	4	201	2771	1	859	0	1583
MP00176	Glyma17g33110.1|PACid:26313918	90.28	216	20	1	288	932	1	216	4e-113	408
MP00177	Glyma04g41090.1|PACid:26304090	96.52	460	16	1	66	1445	1	459	0	791
MP00179	Phvul.003G023500.1|PACid:27143044	96.43	336	12	0	1169	162	38	373	3e-170	598
MP00181	chr4.CM0617.300.r2.d	90.91	121	11	0	3	365	11	131	3e-50	197
MP00185	C.cajan_08338	70.37	108	23	2	299	3	685	792	4e-28	122
MP00186	Glyma09g25420.1|PACid:26342850	82.18	202	34	3	894	295	1	199	8e-86	317
MP00187	Glyma09g25420.1|PACid:26342850	86.52	89	12	0	561	295	111	199	2e-80	165
MP00187	Glyma09g25420.1|PACid:26342850	78.76	113	22	3	895	563	1	110	2e-80	155
MP00191	C.cajan_09366	96.51	172	6	0	518	3	232	403	2e-84	311
MP00192	C.cajan_09366	96.51	172	6	0	518	3	232	403	2e-84	311
MP00193	Phvul.003G153200.1|PACid:27141720	83.87	62	10	0	187	2	1	62	5e-23	105
MP00195	Glyma18g06870.2|PACid:26355559	80.47	343	63	4	1137	121	18	354	3e-151	535
MP00196	Glyma15g15770.1|PACid:26330891	71.58	183	40	2	715	203	16	197	2e-56	219
MP00197	Phvul.008G108900.1|PACid:27155454	97.5	80	2	0	299	60	226	305	5e-40	162
MP00200	C.cajan_10721	91.25	80	7	0	242	3	1	80	5e-36	149
MP00202	Glyma04g24380.1|PACid:26303668	86.46	480	64	5	22	1458	15	483	0	855
MP00203	C.cajan_08108	79.44	467	89	2	2	1381	7	473	0	774
MP00203	C.cajan_08108	83.33	30	5	0	1374	1463	471	500	0	51.2
MP00204	Glyma10g42680.1|PACid:26345434	79.8	297	53	2	513	1382	181	477	0	494
MP00204	Glyma10g42680.1|PACid:26345434	80.46	174	34	0	8	529	13	186	0	282
MP00204	Glyma10g42680.1|PACid:26345434	83.33	30	5	0	1375	1464	475	504	0	52.8
MP00205	Glyma02g37891.3|PACid:26287572	74.43	309	45	3	1550	726	1	308	6e-132	471
MP00207	Glyma06g20530.1|PACid:26300216	70.32	219	61	4	854	210	13	227	4e-77	288
MP00208	Glyma10g33790.1|PACid:26344155	84.63	462	70	2	1	1383	4	464	0	787
MP00210	Medtr4g092040.1	89.06	128	14	1	389	6	1	127	7e-55	212
MP00212	Glyma16g29990.2|PACid:26351369	77.07	157	33	2	12	473	207	359	2e-55	214
MP00222	Glyma16g13570.1|PACid:26352150	87.77	188	18	2	600	52	4	191	6e-85	313
MP00223	C.cajan_14892	85.29	68	10	0	3	206	110	177	3e-28	123
MP00224	Glyma13g40590.1|PACid:26315864	87.91	306	37	1	1193	276	4	308	1e-154	546
MP00225	C.cajan_25132	85.19	135	19	1	403	2	1	135	2e-31	134
MP00226	Glyma12g16550.1|PACid:26293384	95.56	90	4	0	2	271	444	533	1e-49	194
MP00228	Glyma11g27120.1|PACid:26295866	91.89	148	12	0	1	444	451	598	9e-73	271
MP00230	C.cajan_19836	91.16	249	22	0	747	1	129	377	1e-122	439
MP00231	C.cajan_24036	94.51	237	13	0	712	2	1	237	1e-130	465
MP00232	Glyma18g52610.1|PACid:26356530	55.13	78	35	0	500	267	541	618	1e-21	102
MP00233	C.cajan_45208	94.25	87	5	0	6	266	216	302	4e-39	159
MP00234	Glyma19g03563.1|PACid:26328316	94.12	68	4	0	1	204	815	882	2e-29	127
MP00235	C.cajan_42353	84.83	145	22	0	601	167	1	145	8e-53	206
MP00237	C.cajan_23155	30.43	115	76	3	536	204	3	112	3e-07	55.1
MP00241	Glyma15g05820.1|PACid:26330467	88.97	145	16	0	694	260	181	325	4e-63	241
MP00242	Potri.013G065600.1|PACid:26993961	50.6	83	41	1	256	8	347	428	2e-18	90.5
MP00243	Phvul.006G101400.1|PACid:27165742	92.98	114	8	0	4	345	300	413	7e-58	221
MP00244	Glyma02g21820.1|PACid:26290223	74.9	263	53	5	1362	613	1	260	8e-80	298
MP00246	AT5G40810.2	54.67	75	34	1	225	1	96	169	4e-16	83.2
MP00247	C.cajan_11610	92.88	337	22	1	13	1017	1	337	6e-169	593
MP00249	C.cajan_27561	85.71	119	17	0	1	357	10	128	3e-49	192
MP00251	Glyma07g06950.1|PACid:26350240	88.39	353	39	1	1130	78	6	358	9e-168	589
MP00253	Glyma01g35291.2|PACid:26324406	84.21	95	15	0	2	286	600	694	1e-39	162
MP00254	C.cajan_31040	90.98	133	12	0	2	400	404	536	8e-32	135
MP00255	Glyma10g04190.1|PACid:26346404	96.15	78	2	1	372	142	1	78	4e-30	129
MP00256	Glyma07g09060.1|PACid:26348511	83.64	330	43	4	77	1033	1	324	2e-146	518
MP00257	AT3G52590.1	82.81	64	11	0	2	193	65	128	6e-25	112
MP00258	Glyma13g04720.1|PACid:26315205	84.62	104	9	1	108	398	1	104	2e-47	189
MP00259	Glyma13g04720.1|PACid:26315205	84.62	104	9	1	93	383	1	104	2e-47	189
MP00263	Glyma08g29160.2|PACid:26306474	89.29	84	9	0	3	254	458	541	3e-36	149
MP00264	Phvul.004G135200.2|PACid:27156482	80.81	99	19	0	299	3	117	215	2e-39	160
MP00265	Phvul.002G310000.2|PACid:27168682	37.62	101	58	3	158	445	27	127	7e-07	52.8
MP00266	Glyma08g25600.1|PACid:26307104	78.99	119	24	1	31	384	1	119	2e-44	176
MP00267	AT1G50010.1	91.82	110	9	0	331	2	29	138	9e-55	211
MP00268	C.cajan_01586	97.73	44	1	0	2	133	340	383	3e-20	96.7
MP00269	C.cajan_00092	94.74	133	7	0	1	399	312	444	3e-77	286
MP00270	Medtr1g061050.1	64.06	128	46	0	2	385	22	149	5e-34	142
MP00271	Phvul.003G039500.1|PACid:27143247	85.71	343	38	8	377	1372	1	337	9e-120	431
MP00273	Glyma13g23110.2|PACid:26317848	81.89	254	45	1	761	3	1	254	1e-84	313
MP00274	Phvul.003G170900.1|PACid:27143284	92.54	134	10	0	3	404	253	386	3e-71	266
MP00275	Phvul.007G250100.1|PACid:27160567	54.88	82	37	1	15	260	235	315	1e-20	98.2
MP00276	Potri.014G058500.1|PACid:27032011	60.9	133	52	0	6	404	414	546	2e-37	154
MP00277	Potri.014G058500.1|PACid:27032011	61.65	133	51	0	6	404	414	546	1e-37	154
MP00280	Ca_09666	67.86	280	89	4	838	2	526	802	5e-82	304
MP00281	C.cajan_21250	94.87	663	34	1	2097	109	172	833	0	1228
MP00282	C.cajan_06928	97.89	190	3	1	252	818	1	190	1e-91	336
MP00283	Glyma10g30190.4|PACid:26345371	80.75	161	31	0	23	505	9	169	7e-71	266
MP00283	Glyma10g30190.4|PACid:26345371	73.81	42	11	0	533	658	9	50	4e-10	64.7
MP00284	Glyma10g30190.4|PACid:26345371	82.14	168	28	1	2	499	2	169	8e-75	279
MP00284	Glyma10g30190.4|PACid:26345371	73.81	42	11	0	527	652	9	50	4e-10	64.7
MP00288	Medtr7g085800.1	93.51	77	5	0	3	233	354	430	4e-37	152
MP00289	Glyma11g37250.1|PACid:26297193	89.74	156	16	0	2	469	9	164	4e-75	279
MP00290	C.cajan_17704	83.1	71	11	1	210	1	520	590	3e-28	123
MP00291	Phvul.007G259300.1|PACid:27161016	96.48	199	7	1	2	598	40	237	3e-99	360
MP00293	Phvul.001G256000.1|PACid:27162286	87.94	257	31	0	1	771	358	614	1e-128	458
MP00294	C.cajan_21069	84.27	375	57	2	1352	234	1	374	9e-169	593
MP00295	Glyma16g06681.4|PACid:26352832	89.09	55	6	0	3	167	244	298	4e-21	99.8
MP00296	C.cajan_16142	88.03	259	26	1	2	763	22	280	8e-113	406
MP00297	C.cajan_16142	88.73	275	31	1	3	827	10	280	6e-123	440
MP00299	C.cajan_06845	97.01	67	2	0	2	202	266	332	7e-29	126
MP00300	C.cajan_39470	83.48	230	38	0	82	771	1	230	5e-107	387
MP00301	C.cajan_37382	96.35	137	5	0	31	441	185	321	1e-70	266
MP00303	Phvul.009G112000.1|PACid:27145444	83.65	159	26	0	477	1	144	302	2e-75	280
MP00305	Glyma06g01570.2|PACid:26302626	80.85	94	18	0	284	3	218	311	9e-34	141
MP00307	LjT31N05.130.r2.d	55.56	108	45	4	12	326	2	100	8e-21	98.6
MP00308	LjT31N05.130.r2.d	72.5	40	11	0	12	131	2	41	5e-20	63.9
MP00308	LjT31N05.130.r2.d	66.67	39	13	0	208	324	62	100	5e-20	52.8
MP00309	Phvul.001G187300.1|PACid:27164905	79.78	178	36	0	535	2	235	412	6e-60	229
MP00310	Glyma18g45330.1|PACid:26354915	85.04	381	56	1	29	1168	1	381	0	635
MP00311	AT3G10300.3	37.5	72	43	1	218	9	259	330	2e-08	57.4
MP00313	Phvul.004G043700.1|PACid:27158149	91.85	184	15	1	294	845	1	183	4e-86	317
MP00314	Glyma13g26310.1|PACid:26315060	72.97	74	20	0	660	439	1128	1201	1e-27	123
MP00326	C.cajan_07555	92.13	178	14	0	806	273	22	199	8e-94	343
MP00327	Phvul.002G274000.1|PACid:27169735	89.47	342	36	1	84	1109	1	340	7e-151	533
MP00328	Phvul.002G274000.1|PACid:27169735	89.47	342	36	1	70	1095	1	340	7e-151	533
MP00330	Glyma16g05350.1|PACid:26352015	61.43	70	27	1	210	1	62	128	1e-15	81.3
MP00331	Glyma18g13270.1|PACid:26357282	97.19	178	5	0	13	546	1	178	2e-99	361
MP00332	Glyma14g03380.1|PACid:26286262	97.75	178	4	0	29	562	1	178	6e-100	363
MP00333	Phvul.006G022700.1|PACid:27167345	88.31	77	9	1	13	243	1	76	1e-32	138
MP00334	Potri.002G057600.4|PACid:27023141	96.43	112	4	0	557	222	67	178	4e-60	230
MP00336	C.cajan_12032	99.3	142	1	0	427	2	180	321	3e-75	279
MP00337	Glyma03g25750.1|PACid:26333492	94.07	270	16	0	1	810	315	584	2e-145	514
MP00339	Phvul.004G161100.1|PACid:27157829	89.2	213	23	0	2	640	359	571	2e-112	404
MP00340	AT3G12110.1	94.5	109	6	0	3	329	121	229	3e-54	209
MP00342	Glyma05g01540.1|PACid:26321202	89.55	134	14	0	403	2	9	142	2e-58	223
MP00343	C.cajan_05373	76.07	163	39	2	543	55	1	154	5e-58	224
MP00344	Glyma14g37190.1|PACid:26287084	90	140	14	0	499	80	183	322	7e-129	259
MP00344	Glyma14g37190.1|PACid:26287084	68.85	183	43	3	986	480	1	180	7e-129	223
MP00345	Glyma14g37190.1|PACid:26287084	79.08	325	54	3	1012	80	1	322	2e-137	488
MP00346	C.cajan_42309	87.59	266	31	3	1	792	47	305	1e-139	496
MP00347	Phvul.004G028300.1|PACid:27158183	97.37	114	3	0	3	344	23	136	1e-63	241
MP00348	C.cajan_36992	82.59	224	35	6	660	1	131	349	9e-98	355
MP00350	Glyma09g29850.9|PACid:26340641	93.26	89	6	0	268	2	250	338	1e-32	138
MP00352	C.cajan_24777	71.05	76	22	0	229	2	263	338	8e-27	118
MP00354	Glyma07g05100.1|PACid:26350078	96.1	77	3	0	1	231	366	442	1e-37	154
MP00356	Glyma07g37660.1|PACid:26350758	94.02	869	52	0	3106	500	2	870	0	1628
MP00358	Phvul.002G144900.1|PACid:27168518	84	75	11	1	223	2	118	192	6e-33	139
MP00359	AT5G59910.1	100	35	0	0	318	214	116	150	7e-12	68.9
MP00360	Phvul.007G145200.1|PACid:27159517	100	92	0	0	261	536	45	136	4e-44	178
MP00361	Phvul.007G145200.1|PACid:27159517	100	92	0	0	261	536	45	136	3e-44	178
MP00364	C.cajan_03554	71.93	114	32	2	13	354	1	104	5e-38	155
MP00365	Phvul.003G151300.1|PACid:27143947	77.55	49	11	0	281	135	104	152	1e-14	78.2
MP00365	Phvul.003G151300.1|PACid:27143947	79.17	48	10	0	144	1	104	151	2e-14	77.8
MP00366	Phvul.003G151300.1|PACid:27143947	87.01	77	10	0	469	239	104	180	1e-30	131
MP00367	C.cajan_25981	79.11	158	28	3	459	1	1	156	6e-62	236
MP00368	C.cajan_07721	68.22	129	37	1	2	376	89	217	9e-47	184
MP00369	Phvul.005G164800.1|PACid:27148476	92.68	246	18	0	1	738	108	353	9e-130	462
MP00371	C.cajan_27794	88.68	106	12	0	3	320	17	122	4e-50	196
MP00374	Phvul.001G243400.1|PACid:27161988	96.2	79	3	0	237	1	130	208	1e-44	177
MP00375	Phvul.001G243400.1|PACid:27161988	96.2	79	3	0	237	1	130	208	1e-44	177
MP00376	Glyma19g40520.1|PACid:26328750	92.64	1196	88	1	3920	333	1	1195	0	2074
MP00379	Glyma19g05660.1|PACid:26326219	91.46	82	7	0	2	247	7	88	2e-39	160
MP00381	C.cajan_15255	78.42	278	54	2	50	865	1	278	1e-112	406
MP00382	Glyma14g06220.1|PACid:26286515	92.86	56	4	0	169	2	1	56	3e-07	53.5
MP00383	Glyma13g38960.2|PACid:26314589	93.62	141	9	0	3	425	359	499	1e-71	267
MP00384	Glyma06g23081.1|PACid:26301593	94.26	488	28	0	168	1631	1	488	0	878
MP00385	Glyma12g28832.3|PACid:26294372	88.79	116	13	0	436	89	253	368	2e-46	183
MP00388	Glyma20g34330.1|PACid:26338655	96.9	452	14	0	2533	1178	1	452	3e-125	449
MP00389	Glyma06g11520.1|PACid:26300133	91.3	69	6	0	2	208	55	123	3e-31	133
MP00390	Glyma17g06401.2|PACid:26311608	87.92	149	18	0	3	449	301	449	2e-74	277
MP00391	Glyma08g13230.1|PACid:26307155	89.21	454	49	0	68	1429	1	454	0	777
MP00392	Glyma20g31060.2|PACid:26338004	91.09	359	31	1	5	1078	160	518	0	642
MP00393	Glyma20g31060.2|PACid:26338004	92.22	360	28	0	2	1081	159	518	0	660
MP00394	Glyma07g02705.8|PACid:26349486	79.17	48	10	0	208	65	430	477	2e-14	77.8
MP00396	C.cajan_29011	96.15	156	6	0	175	642	1	156	4e-61	235
MP00397	Glyma04g41120.2|PACid:26303027	97.44	78	2	0	234	1	823	900	9e-39	158
MP00398	chr1.CM0269.250.r2.m	70.83	24	7	0	82	153	33	56	1e-06	33.5
MP00398	chr1.CM0269.250.r2.m	48.89	45	23	0	221	355	70	114	1e-06	33.5
MP00398	chr1.CM0269.250.r2.m	57.14	21	9	0	360	422	117	137	1e-06	23.9
MP00399	Glyma01g03420.4|PACid:26324180	86.61	112	15	0	337	2	212	323	7e-34	142
MP00400	Glyma14g36910.6|PACid:26286104	87.92	207	25	0	2	622	158	364	1e-92	338
MP00401	Phvul.007G164500.1|PACid:27161703	96.93	163	5	0	24	512	58	220	1e-70	265
MP00402	C.cajan_04203	91.03	145	13	1	437	3	236	376	1e-67	254
MP00403	C.cajan_04203	94	50	3	0	96	245	8	57	2e-20	97.4
MP00404	Glyma19g34130.4|PACid:26327591	88.89	90	10	0	272	3	1486	1575	3e-41	166
MP00405	Glyma20g33330.1|PACid:26338986	96.4	333	11	1	1527	532	1	333	5e-159	561
MP00406	Glyma09g38900.3|PACid:26343149	97.03	101	3	0	10	312	479	579	1e-32	137
MP00407	C.cajan_01368	96.9	451	14	0	65	1417	88	538	0	913
MP00407	C.cajan_01368	56.58	76	33	0	65	292	1	76	8e-18	92
MP00408	Glyma17g07110.1|PACid:26314404	89.3	187	20	0	2	562	363	549	2e-90	331
MP00409	Glyma09g34480.2|PACid:26342306	83.24	185	31	1	555	1	23	205	2e-87	321
MP00410	Glyma03g32000.1|PACid:26335347	92.66	109	8	0	700	374	25	133	1e-54	213
MP00411	Glyma19g28970.1|PACid:26326646	76.36	258	56	7	1175	417	18	273	3e-102	372
MP00412	Phvul.001G111500.1|PACid:27163921	68.42	285	89	2	1268	417	1	284	3e-107	389
MP00413	Glyma19g36680.1|PACid:26326549	88.11	286	32	2	10	861	1	286	2e-134	479
MP00414	Glyma19g36680.1|PACid:26326549	88.11	286	32	2	10	861	1	286	2e-134	479
MP00416	Phvul.001G037800.1|PACid:27164006	60	50	20	0	2	151	5	54	4e-08	56.6
MP00417	Phvul.001G037800.1|PACid:27164006	62	50	19	0	2	151	5	54	6e-09	59.3
MP00418	C.cajan_40451	89.71	68	7	0	1	204	273	340	1e-31	134
MP00419	C.cajan_40451	88.82	340	33	2	132	1136	1	340	3e-162	571
MP00420	Glyma01g36011.1|PACid:26323561	93.1	87	6	0	3	263	90	176	5e-45	179
MP00422	Phvul.005G137000.2|PACid:27149341	93.1	29	2	0	87	1	1	29	2e-08	57.4
MP00423	Glyma16g10020.1|PACid:26352594	69.79	96	29	0	2	289	964	1059	3e-26	116
MP00424	Glyma12g36790.2|PACid:26292982	77.78	198	43	1	1	591	722	919	9e-74	276
MP00425	Glyma16g10020.1|PACid:26352594	80.58	103	19	1	1	306	734	836	9e-34	141
MP00426	Glyma11g17160.1|PACid:26297557	92.8	250	18	0	751	2	26	275	2e-139	494
MP00427	Glyma07g40270.1|PACid:26349978	93.02	673	45	2	212	2224	2	674	0	1275
MP00428	Glyma12g28550.1|PACid:26292235	94.39	659	36	1	157	2130	7	665	0	1271
MP00429	Glyma12g28550.1|PACid:26292235	94.9	667	33	2	236	2233	1	665	0	1285
MP00430	Glyma07g40270.1|PACid:26349978	92.58	660	47	2	266	2239	15	674	0	1245
MP00432	C.cajan_28076	88.15	287	34	0	105	965	1	287	4e-150	531
MP00433	C.cajan_00076	96.63	89	3	0	269	3	48	136	7e-47	185
MP00434	Glyma10g32840.2|PACid:26344130	81.01	79	15	1	5	241	4	76	2e-32	137
MP00435	AT3G20390.1	50	68	34	0	24	227	60	127	4e-13	73.2
MP00436	Glyma19g34710.1|PACid:26327267	92.18	179	13	1	1	534	157	335	3e-79	293
MP00440	Phvul.002G111000.1|PACid:27168403	59.26	81	33	0	322	80	159	239	3e-20	96.7
MP00442	Glyma08g19820.1|PACid:26309234	85.53	76	11	0	230	3	1	76	4e-32	136
MP00443	Glyma18g49890.1|PACid:26355850	92.87	715	47	5	2314	182	1	714	0	1185
MP00444	Phvul.008G250900.1|PACid:27153923	86.23	138	19	0	2	415	555	692	6e-59	225
MP00447	Glyma13g19290.1|PACid:26318397	88.68	53	6	0	40	198	1	53	1e-16	85.9
MP00449	Phvul.001G009300.1|PACid:27161786	79.87	149	30	0	2	448	285	433	5e-61	232
MP00451	C.cajan_25614	78.99	138	22	2	419	27	123	260	6e-44	175
MP00452	Glyma12g37050.5|PACid:26291552	95.73	609	26	1	289	2115	132	739	0	1093
MP00452	Glyma12g37050.5|PACid:26291552	100	96	0	0	3	290	36	131	2e-47	191
MP00455	C.cajan_09581	97.18	71	2	0	214	2	121	191	8e-35	145
MP00456	Glyma15g24710.1|PACid:26332169	92.72	151	11	0	3	455	336	486	9e-52	201
MP00457	Glyma18g49830.1|PACid:26357289	91.55	521	39	3	1881	334	1	520	0	808
MP00458	Glyma05g37635.1|PACid:26320181	77.32	313	58	2	2	901	198	508	3e-133	474
MP00459	C.cajan_33203	36.36	121	76	3	658	299	72	190	2e-12	72.4
MP00460	Glyma06g48100.4|PACid:26298352	92.09	278	22	0	447	1280	1	278	6e-142	504
MP00461	Phvul.008G278900.1|PACid:27155138	84.62	195	24	5	850	284	1	187	5e-85	314
MP00462	Phvul.008G278900.1|PACid:27155138	84.62	195	24	5	850	284	1	187	5e-85	314
MP00464	chr4.CM0026.290.r2.m	44.09	93	52	2	322	44	335	418	2e-10	57
MP00464	chr4.CM0026.290.r2.m	73.33	15	4	0	45	1	418	432	2e-10	26.9
MP00465	Phvul.002G055400.1|PACid:27168332	45.76	59	26	2	152	310	32	90	2e-11	44.3
MP00465	Phvul.002G055400.1|PACid:27168332	62.86	35	13	0	25	129	1	35	2e-11	43.5
MP00466	Medtr0052s0170.1	50.75	67	30	2	192	1	47	112	8e-08	55.5
MP00467	Ca_24666	88.46	26	3	0	78	1	174	199	5e-06	49.7
MP00469	C.cajan_28649	85.06	87	13	0	261	1	391	477	5e-36	149
MP00470	Glyma07g10940.4|PACid:26350798	84.29	70	11	0	4	213	21	90	4e-28	122
MP00471	Glyma06g06430.2|PACid:26301081	88.61	79	9	0	3	239	750	828	5e-37	152
MP00472	Glyma17g06170.7|PACid:26314331	37.35	249	151	3	931	200	71	293	2e-28	126
MP00475	Glyma20g39400.1|PACid:26339308	88.13	278	33	1	958	125	5	280	8e-121	433
MP00476	Glyma13g44910.1|PACid:26317335	90.74	367	34	1	72	1172	1	366	1e-173	609
MP00477	Phvul.010G163300.1|PACid:27140674	93.8	371	23	0	72	1184	1	371	0	662
MP00478	Phvul.005G184000.1|PACid:27148627	100	25	0	0	2	76	343	367	2e-07	55.1
MP00479	Phvul.002G026000.1|PACid:27170800	98.18	55	1	0	3	167	301	355	1e-28	125
MP00481	Glyma09g29840.1|PACid:26341357	89.34	572	57	4	241	1944	1	569	0	1015
MP00482	Glyma09g29840.1|PACid:26341357	89.81	530	50	4	2	1579	43	569	0	950
MP00483	C.cajan_16392	85.71	105	14	1	2	313	243	347	2e-38	157
MP00484	AT1G47640.1	35.96	89	52	2	2	253	73	161	1e-08	58.5
MP00485	Phvul.011G138200.1|PACid:27152518	92.54	67	5	0	2	202	280	346	1e-21	101
MP00486	Glyma16g24800.1|PACid:26351406	81.25	128	24	0	27	410	243	370	2e-55	215
MP00489	Glyma02g09510.1|PACid:26287974	86.73	309	41	0	1216	290	1	309	4e-138	491
MP00490	Glyma06g07730.1|PACid:26300699	89.38	273	29	0	1078	260	23	295	5e-142	504
MP00491	C.cajan_26131	100	95	0	0	287	3	1	95	2e-48	191
MP00492	C.cajan_26131	100	95	0	0	287	3	1	95	2e-48	191
MP00495	Glyma05g37050.1|PACid:26322005	80.67	119	23	0	1	357	838	956	3e-51	199
MP00495	Glyma05g37050.1|PACid:26322005	27.59	116	84	1	4	351	737	848	2e-06	50.8
MP00496	Glyma09g10520.1|PACid:26342827	71.04	183	40	5	514	5	1	182	4e-42	171
MP00497	C.cajan_27087	74.6	311	70	2	1229	324	19	329	3e-109	395
MP00498	Phvul.005G180600.1|PACid:27148341	93.94	33	2	0	221	123	175	207	8e-11	65.5
MP00499	Phvul.007G227700.1|PACid:27159706	83.33	66	11	0	200	3	126	191	2e-26	117
MP00502	Glyma18g00980.1|PACid:26355486	95.06	81	4	0	464	222	1	81	1e-41	168
MP00503	Phvul.002G319400.1|PACid:27167820	85.44	316	46	1	87	1034	1	314	2e-159	561
MP00504	Glyma12g07300.3|PACid:26294457	79.25	106	21	2	317	3	2	106	1e-40	164
MP00506	Glyma16g03840.3|PACid:26353337	87.89	446	54	0	1741	404	1	446	0	734
MP00507	Glyma13g11980.1|PACid:26319307	76.92	26	6	0	85	8	166	191	6e-09	45.8
MP00507	Glyma13g11980.1|PACid:26319307	76.92	26	6	0	85	8	878	903	6e-09	45.8
MP00507	Glyma13g11980.1|PACid:26319307	76.92	26	6	0	85	8	1629	1654	6e-09	45.8
MP00507	Glyma13g11980.1|PACid:26319307	76.92	26	6	0	85	8	2780	2805	6e-09	45.8
MP00507	Glyma13g11980.1|PACid:26319307	76.92	26	6	0	85	8	3931	3956	6e-09	45.8
MP00507	Glyma13g11980.1|PACid:26319307	76.92	26	6	0	85	8	5055	5080	6e-09	45.8
MP00507	Glyma13g11980.1|PACid:26319307	76.92	26	6	0	85	8	6206	6231	6e-09	45.8
MP00507	Glyma13g11980.1|PACid:26319307	76.92	26	6	0	85	8	7357	7382	6e-09	45.8
MP00507	Glyma13g11980.1|PACid:26319307	76.92	26	6	0	85	8	8544	8569	6e-09	45.8
MP00507	Glyma13g11980.1|PACid:26319307	76.92	26	6	0	85	8	9660	9685	6e-09	45.8
MP00507	Glyma13g11980.1|PACid:26319307	76.92	26	6	0	85	8	10811	10836	6e-09	45.8
MP00507	Glyma13g11980.1|PACid:26319307	76.92	26	6	0	85	8	11962	11987	6e-09	45.8
MP00507	Glyma13g11980.1|PACid:26319307	76.92	26	6	0	85	8	13113	13138	6e-09	45.8
MP00507	Glyma13g11980.1|PACid:26319307	76.92	26	6	0	85	8	14274	14299	6e-09	45.8
MP00507	Glyma13g11980.1|PACid:26319307	76.92	26	6	0	85	8	15425	15450	6e-09	45.8
MP00507	Glyma13g11980.1|PACid:26319307	76.92	26	6	0	85	8	16578	16603	6e-09	45.8
MP00507	Glyma13g11980.1|PACid:26319307	76.92	26	6	0	85	8	17489	17514	6e-09	45.8
MP00507	Glyma13g11980.1|PACid:26319307	76.92	26	6	0	85	8	18640	18665	6e-09	45.8
MP00507	Glyma13g11980.1|PACid:26319307	46.34	41	22	1	294	172	104	136	6e-09	33.1
MP00507	Glyma13g11980.1|PACid:26319307	46.34	41	22	1	294	172	816	848	6e-09	33.1
MP00507	Glyma13g11980.1|PACid:26319307	46.34	41	22	1	294	172	1567	1599	6e-09	33.1
MP00507	Glyma13g11980.1|PACid:26319307	46.34	41	22	1	294	172	2718	2750	6e-09	33.1
MP00507	Glyma13g11980.1|PACid:26319307	46.34	41	22	1	294	172	3869	3901	6e-09	33.1
MP00507	Glyma13g11980.1|PACid:26319307	46.34	41	22	1	294	172	4993	5025	6e-09	33.1
MP00507	Glyma13g11980.1|PACid:26319307	46.34	41	22	1	294	172	6144	6176	6e-09	33.1
MP00507	Glyma13g11980.1|PACid:26319307	46.34	41	22	1	294	172	7295	7327	6e-09	33.1
MP00507	Glyma13g11980.1|PACid:26319307	46.34	41	22	1	294	172	8482	8514	6e-09	33.1
MP00507	Glyma13g11980.1|PACid:26319307	46.34	41	22	1	294	172	9598	9630	6e-09	33.1
MP00507	Glyma13g11980.1|PACid:26319307	46.34	41	22	1	294	172	10749	10781	6e-09	33.1
MP00507	Glyma13g11980.1|PACid:26319307	46.34	41	22	1	294	172	11900	11932	6e-09	33.1
MP00507	Glyma13g11980.1|PACid:26319307	46.34	41	22	1	294	172	13051	13083	6e-09	33.1
MP00507	Glyma13g11980.1|PACid:26319307	46.34	41	22	1	294	172	14212	14244	6e-09	33.1
MP00507	Glyma13g11980.1|PACid:26319307	46.34	41	22	1	294	172	15363	15395	6e-09	33.1
MP00507	Glyma13g11980.1|PACid:26319307	46.34	41	22	1	294	172	16516	16548	6e-09	33.1
MP00507	Glyma13g11980.1|PACid:26319307	46.34	41	22	1	294	172	17427	17459	6e-09	33.1
MP00507	Glyma13g11980.1|PACid:26319307	46.34	41	22	1	294	172	18578	18610	6e-09	33.1
MP00509	Glyma03g35460.4|PACid:26333940	88.89	108	11	1	112	432	1	108	2e-48	192
MP00510	Phvul.010G136600.2|PACid:27140247	93.75	304	19	0	3	914	14	317	1e-165	582
MP00511	Medtr5g084150.1	78.79	33	7	0	274	176	6	38	3e-18	59.3
MP00511	Medtr5g084150.1	88	25	3	0	81	7	39	63	3e-18	52.8
MP00512	Glyma13g37500.1|PACid:26315654	98.09	314	6	0	951	10	1	314	1e-168	592
MP00513	C.cajan_44017	81.94	72	13	0	1	216	208	279	3e-27	120
MP00514	Glyma08g42680.2|PACid:26310740	57.52	113	48	2	4	342	386	496	9e-28	121
MP00515	C.cajan_00422	76.4	178	40	2	2	529	67	238	1e-61	235
MP00517	Glyma07g18460.1|PACid:26349319	86.54	327	37	2	98	1057	1	327	1e-140	499
MP00519	Glyma09g28660.1|PACid:26342762	89.26	242	26	0	1	726	43	284	2e-111	401
MP00520	Medtr5g080940.1	57.14	49	21	0	293	147	324	372	2e-07	54.3
MP00521	Medtr5g080940.1	57.14	49	21	0	293	147	324	372	2e-07	54.3
MP00522	Medtr5g080940.1	58.33	48	20	0	201	58	324	371	4e-07	53.1
MP00523	Medtr5g080940.1	57.14	49	21	0	293	147	324	372	2e-07	54.3
MP00524	Medtr5g080940.1	57.14	49	21	0	293	147	324	372	2e-07	54.3
MP00525	chr3.CM0396.410.r2.d	49.3	71	36	1	221	9	36	98	3e-09	60.1
MP00527	Phvul.001G221400.2|PACid:27164782	89	100	11	0	3	302	183	282	5e-47	185
MP00530	Glyma08g02510.1|PACid:26309764	86.6	97	13	0	357	67	918	1014	3e-40	163
MP00530	Glyma08g02510.1|PACid:26309764	78.35	97	21	0	357	67	816	912	8e-37	151
MP00530	Glyma08g02510.1|PACid:26309764	77.32	97	22	0	357	67	714	810	7e-36	148
MP00530	Glyma08g02510.1|PACid:26309764	68.04	97	31	0	357	67	612	708	5e-28	122
MP00530	Glyma08g02510.1|PACid:26309764	69.64	56	17	0	357	190	1020	1075	9e-15	78.6
MP00531	Glyma08g02510.1|PACid:26309764	80.3	132	26	0	398	3	897	1028	5e-39	159
MP00531	Glyma08g02510.1|PACid:26309764	77.27	132	30	0	398	3	795	926	6e-38	155
MP00531	Glyma08g02510.1|PACid:26309764	78.79	132	28	0	398	3	693	824	8e-38	155
MP00531	Glyma08g02510.1|PACid:26309764	59.69	129	52	0	389	3	594	722	2e-23	107
MP00531	Glyma08g02510.1|PACid:26309764	77.97	59	13	0	398	222	999	1057	2e-17	87.8
MP00532	Glyma08g02510.1|PACid:26309764	82.98	94	16	0	348	67	921	1014	1e-37	154
MP00532	Glyma08g02510.1|PACid:26309764	76.6	94	22	0	348	67	819	912	5e-35	145
MP00532	Glyma08g02510.1|PACid:26309764	76.6	94	22	0	348	67	717	810	2e-34	144
MP00532	Glyma08g02510.1|PACid:26309764	68.13	91	29	0	339	67	618	708	8e-27	118
MP00532	Glyma08g02510.1|PACid:26309764	66.04	53	18	0	348	190	1023	1075	2e-12	70.5
MP00532	Glyma08g02510.1|PACid:26309764	32.29	96	62	1	345	67	511	606	6e-06	49.3
MP00535	Glyma14g40090.1|PACid:26286236	85.77	527	75	2	1794	214	6	525	0	815
MP00536	Glyma06g08580.3|PACid:26298349	86.93	283	34	2	1438	599	12	293	3e-139	495
MP00537	Glyma06g08580.3|PACid:26298349	87.92	298	36	2	1492	599	1	293	2e-148	526
MP00538	Phvul.002G247600.1|PACid:27170243	100	82	0	0	246	1	1083	1164	5e-39	159
MP00539	Glyma13g20860.1|PACid:26317325	75	84	12	1	226	2	235	318	6e-24	108
MP00541	Phvul.002G255300.1|PACid:27170835	58.91	129	39	5	346	2	27	152	5e-26	117
MP00543	Glyma19g35210.3|PACid:26327867	95.42	349	16	1	1	1047	214	561	0	667
MP00544	Glyma19g35210.3|PACid:26327867	91.59	559	46	4	255	1928	7	561	0	993
MP00547	Glyma16g10730.2|PACid:26351085	55.1	98	44	0	440	147	46	143	6e-25	113
MP00547	Glyma16g10730.2|PACid:26351085	29.25	106	70	2	440	138	162	263	6e-06	50.4
MP00548	Phvul.001G234200.1|PACid:27162582	78.04	642	139	4	2126	207	26	654	0	920
MP00549	Phvul.001G127900.1|PACid:27162714	86.61	112	15	1	219	554	1	110	9e-52	203
MP00550	C.cajan_32956	93.33	300	18	1	32	925	1	300	8e-149	526
MP00551	Glyma06g14030.1|PACid:26302210	93.14	379	24	2	1477	347	1	378	0	708
MP00552	C.cajan_08798	93.55	372	24	0	1506	391	1	372	0	682
MP00554	C.cajan_09643	96.99	299	9	0	1036	140	1	299	8e-173	606
MP00555	C.cajan_34657	92.22	180	11	1	696	166	122	301	2e-96	351
MP00558	Glyma05g24590.2|PACid:26321854	84.33	300	47	0	251	1150	3	302	4e-144	511
MP00560	Glyma09g36090.2|PACid:26341996	91.76	85	7	0	718	464	1	85	7e-32	137
MP00564	Glyma18g45420.1|PACid:26354766	91.53	307	26	0	106	1026	21	327	8e-138	490
MP00567	C.cajan_12839	84.78	46	7	0	75	212	1	46	2e-13	74.3
MP00568	Glyma02g43910.1|PACid:26291230	100	85	0	0	3	257	532	616	1e-44	177
MP00569	C.cajan_10004	95.97	149	6	0	3	449	633	781	1e-70	266
MP00574	C.cajan_15423	94.59	296	16	0	2	889	172	467	8e-152	536
MP00575	C.cajan_15849	67.03	91	17	3	245	12	88	178	8e-16	82
MP00576	Glyma02g13980.1|PACid:26291149	91.18	68	6	0	166	369	489	556	6e-45	116
MP00576	Glyma02g13980.1|PACid:26291149	92.73	55	4	0	3	167	434	488	6e-45	84
MP00577	LjSGA_022938.1	52.63	57	27	0	2	172	182	238	3e-08	57
MP00579	Potri.006G221900.6|PACid:27006504	65.79	38	13	0	227	114	71	108	2e-07	53.9
MP00581	Glyma01g05750.1|PACid:26324121	84.04	539	79	5	2123	528	4	539	0	820
MP00582	Phvul.002G084900.1|PACid:27170811	83.11	302	51	2	2124	1219	4	301	0	421
MP00582	Phvul.002G084900.1|PACid:27170811	84.79	217	33	1	1178	528	315	530	0	384
MP00583	C.cajan_09635	83.45	139	21	2	1	411	1240	1378	8e-70	263
MP00584	Phvul.007G225200.1|PACid:27159054	33	100	67	1	325	26	245	337	8e-06	48.9
MP00587	Potri.017G069000.1|PACid:26985485	80.39	51	10	0	357	205	23	73	1e-15	82.8
MP00588	Potri.017G069000.1|PACid:26985485	81.63	49	9	0	351	205	25	73	3e-15	80.1
MP00589	Potri.017G069000.1|PACid:26985485	80.39	51	10	0	357	205	23	73	7e-16	82.8
MP00590	Potri.017G069000.1|PACid:26985485	83.67	49	8	0	351	205	25	73	1e-15	81.6
MP00591	Phvul.006G011900.1|PACid:27166514	67.57	74	21	1	498	286	36	109	1e-18	92
MP00591	Phvul.006G011900.1|PACid:27166514	59.49	79	10	1	414	244	2	80	6e-15	80.1
MP00592	Phvul.001G262200.1|PACid:27164661	94.29	35	2	0	294	190	170	204	3e-12	70.1
MP00593	Glyma20g36900.1|PACid:26337396	75.95	237	23	1	93	701	1	237	7e-86	316
MP00595	Phvul.004G045000.2|PACid:27157230	98.53	68	1	0	1	204	799	866	2e-32	137
MP00596	Phvul.004G045000.2|PACid:27157230	95.53	179	8	0	539	3	626	804	4e-97	353
MP00598	C.cajan_04424	83.12	160	26	1	477	1	86	245	2e-69	260
MP00599	Glyma06g09320.4|PACid:26301475	95.29	255	12	0	765	1	1	255	1e-142	505
MP00601	Glyma02g36390.1|PACid:26290394	93.27	104	7	0	43	354	1	104	2e-53	206
MP00602	Glyma02g36390.2|PACid:26290395	95.05	101	5	0	43	345	1	101	8e-53	206
MP00603	Glyma02g36390.2|PACid:26290395	95.05	101	5	0	43	345	1	101	7e-53	206
MP00604	chr5.CM0200.1750.r2.m	42.86	56	31	1	354	190	41	96	3e-07	53.5
MP00606	AT5G59720.1	74	150	36	3	91	531	11	159	2e-41	168
MP00607	Glyma16g34340.1|PACid:26352447	90.13	476	45	3	2145	724	5	477	0	801
MP00608	Glyma16g34340.1|PACid:26352447	90.21	480	45	3	2157	724	1	477	0	809
MP00609	Glyma16g34340.1|PACid:26352447	89.94	477	46	3	2148	724	4	477	0	802
MP00610	Ca_00140	98.61	72	1	0	221	6	182	253	2e-22	104
MP00611	Phvul.003G110500.1|PACid:27144339	94.41	143	8	0	429	1	1	143	5e-72	270
MP00612	Glyma08g18590.1|PACid:26308651	90.16	61	6	0	184	2	223	283	7e-26	115
MP00615	Glyma08g44810.6|PACid:26307381	88.48	191	22	0	649	77	7	197	2e-90	331
MP00620	Phvul.006G149100.2|PACid:27166095	85.31	177	26	0	2	532	109	285	2e-82	304
MP00623	LjSGA_082988.1	36.25	80	51	1	13	252	71	145	2e-10	63.9
MP00624	Glyma06g11310.1|PACid:26301101	93.33	45	3	0	3	137	259	303	2e-16	84.3
MP00625	C.cajan_12896	77.91	86	19	0	3	260	81	166	1e-29	127
MP00627	C.cajan_32088	92.19	64	5	0	288	97	513	576	1e-32	137
MP00628	Glyma01g01340.1|PACid:26324251	88.38	456	52	1	7	1371	1	456	0	719
MP00630	Glyma07g16040.2|PACid:26350801	78.12	96	20	2	285	1	182	274	2e-34	143
MP00632	Phvul.005G117800.1|PACid:27149457	29.66	118	83	2	25	378	24	139	8e-06	49.7
MP00634	Phvul.002G275700.2|PACid:27168182	84.78	46	7	0	101	238	221	266	2e-17	87.4
MP00634	Phvul.002G275700.2|PACid:27168182	92.5	40	3	0	3	122	227	266	4e-17	86.3
MP00635	Glyma05g32911.1|PACid:26322746	89.1	266	29	0	27	824	1	266	1e-138	492
MP00637	Glyma13g28150.1|PACid:26316329	93.02	43	3	0	353	225	736	778	2e-27	84.3
MP00637	Glyma13g28150.1|PACid:26316329	79.03	62	13	0	246	61	772	833	2e-27	57.4
MP00638	Glyma19g38410.1|PACid:26327135	91	422	38	0	1343	78	1	422	0	743
MP00639	C.cajan_08442	100	81	0	0	3	245	496	576	7e-42	168
MP00640	Phvul.008G268600.1|PACid:27156282	58.93	56	23	0	205	38	19	74	2e-13	73.9
MP00641	Glyma19g43000.1|PACid:26329087	96.15	52	2	0	48	203	160	211	2e-23	107
MP00642	Glyma12g04490.1|PACid:26291531	78.23	441	93	3	1748	435	16	454	9e-176	617
MP00643	Glyma01g38330.2|PACid:26325897	81.19	335	39	4	1076	144	123	457	4e-175	535
MP00643	Glyma01g38330.2|PACid:26325897	74.36	78	8	2	1269	1072	47	124	4e-175	102
MP00644	Glyma01g38330.2|PACid:26325897	79.81	411	47	6	1268	144	47	457	2e-179	628
MP00646	Phvul.007G154800.1|PACid:27161712	94.47	217	12	0	2	652	183	399	4e-112	404
MP00647	Phvul.007G154800.1|PACid:27161712	94.04	218	13	1	2	655	183	399	9e-111	399
MP00648	C.cajan_22845	97.56	123	3	0	3	371	975	1097	3e-52	204
MP00649	Glyma04g35835.1|PACid:26305039	83.08	266	42	2	147	935	1	266	2e-114	412
MP00650	Phvul.008G027700.1|PACid:27153171	95.77	71	3	0	215	3	108	178	7e-36	148
MP00651	C.cajan_32735	87.27	267	34	0	3	803	600	866	2e-135	481
MP00652	Potri.010G066700.2|PACid:26979701	36.79	106	63	3	24	329	27	131	1e-13	75.1
MP00653	Medtr5g093430.1	67.12	73	21	1	2	211	105	177	4e-08	56.6
MP00654	Phvul.004G023300.1|PACid:27157301	84.51	71	11	0	3	215	7	77	1e-29	128
MP00655	C.cajan_07663	79	100	15	2	559	278	897	995	1e-34	145
MP00656	C.cajan_35975	84.21	228	36	0	766	83	95	322	2e-98	358
MP00659	C.cajan_03193	89.47	133	14	0	2	400	998	1130	1e-61	234
MP00660	C.cajan_04315	89.35	169	18	0	652	146	17	185	5e-46	184
MP00661	Phvul.007G250900.1|PACid:27158602	88.79	1035	109	3	23	3106	1	1035	0	1776
MP00662	Phvul.007G250900.1|PACid:27158602	88.79	1035	109	3	23	3106	1	1035	0	1776
MP00665	Glyma02g41680.1|PACid:26288900	87.7	244	30	0	956	225	1	244	1e-112	406
MP00666	C.cajan_11597	74.12	255	58	4	108	848	444	697	3e-69	262
MP00667	Glyma08g05210.1|PACid:26309341	89.69	97	10	0	3	293	15	111	4e-45	179
MP00670	Glyma20g19210.2|PACid:26337697	94.15	205	12	0	57	671	22	226	5e-112	399
MP00670	Glyma20g19210.2|PACid:26337697	66.67	18	6	0	1	54	3	20	5e-112	26.6
MP00672	Glyma10g38861.2|PACid:26344869	84.29	70	11	0	3	212	715	784	1e-21	101
MP00674	Glyma17g33880.4|PACid:26312988	90.97	155	14	0	465	1	15	169	3e-80	296
MP00675	Phvul.003G190900.1|PACid:27142662	80	125	23	2	371	3	1	121	6e-41	165
MP00676	Glyma15g16730.2|PACid:26332119	89.06	265	29	0	796	2	245	509	3e-136	484
MP00679	Glyma17g17380.1|PACid:26313230	88.15	135	16	0	2	406	129	263	5e-66	248
MP00681	Glyma10g38530.1|PACid:26345885	93.04	115	8	0	114	458	130	244	9e-57	219
MP00681	Glyma10g38530.1|PACid:26345885	91.67	24	2	0	50	121	26	49	1e-05	50.1
MP00682	C.cajan_07421	92.69	219	16	0	50	706	12	230	2e-114	411
MP00683	C.cajan_07032	84.21	95	15	0	796	512	212	306	7e-30	130
MP00684	Ca_01897	66.67	30	10	0	11	100	53	82	2e-06	50.8
MP00685	Ca_01897	65.62	32	11	0	11	106	53	84	1e-06	51.6
MP00687	Ca_01897	63.33	30	11	0	11	100	53	82	8e-06	48.9
MP00688	Ca_01897	65.62	32	11	0	11	106	53	84	1e-06	51.6
MP00689	Ca_01897	66.67	30	10	0	11	100	53	82	2e-06	50.8
MP00690	Glyma13g41761.1|PACid:26317892	93.58	187	12	0	562	2	778	964	2e-92	337
MP00691	Glyma15g35440.1|PACid:26330822	87.12	163	21	0	2	490	325	487	4e-75	280
MP00692	Glyma13g25590.9|PACid:26316900	88.68	212	24	0	2	637	36	247	2e-97	354
MP00693	Glyma09g08910.2|PACid:26340222	35.71	98	53	3	265	2	382	479	3e-10	63.5
MP00694	Glyma06g48190.3|PACid:26300500	85	260	37	4	775	2	34	290	2e-112	405
MP00695	C.cajan_34348	76.29	291	45	5	802	2	1	291	1e-101	369
MP00696	Phvul.006G147400.1|PACid:27167298	99.5	200	1	0	131	730	1	200	7e-115	413
MP00697	Phvul.006G147400.1|PACid:27167298	99	200	2	0	131	730	1	200	2e-113	408
MP00698	Phvul.006G147400.1|PACid:27167298	98.63	146	2	0	131	568	1	146	3e-112	305
MP00698	Phvul.006G147400.1|PACid:27167298	95.16	62	3	0	546	731	139	200	3e-112	121
MP00699	Glyma13g26450.1|PACid:26317692	61.79	123	47	2	2	370	181	299	1e-33	141
MP00701	Glyma06g10300.1|PACid:26299190	88.8	384	37	2	1423	290	1	384	4e-161	568
MP00703	chr3.CM0396.440.r2.d	65.22	46	16	0	242	105	144	189	1e-08	58.2
MP00704	Glyma11g26500.1|PACid:26296331	92.5	40	3	0	2	121	482	521	3e-14	76.6
MP00707	Glyma12g05400.1|PACid:26293434	97.65	85	2	0	1	255	319	403	3e-46	183
MP00708	Glyma04g00490.1|PACid:26305862	90.16	61	6	0	106	288	232	292	7e-38	125
MP00708	Glyma04g00490.1|PACid:26305862	65.79	38	10	1	2	106	190	227	7e-38	51.2
MP00710	C.cajan_06275	93.55	31	2	0	93	1	1	31	2e-09	61.2
MP00711	Phvul.007G223500.1|PACid:27161110	90.93	761	69	1	2285	3	1	760	0	1318
MP00712	C.cajan_11948	100	42	0	0	66	191	1	42	8e-18	89.7
MP00713	AT3G48140.1	71.23	73	21	0	220	2	1	73	9e-26	115
MP00714	AT3G48140.1	71.23	73	21	0	220	2	1	73	9e-26	115
MP00716	Phvul.001G212600.1|PACid:27162978	98.63	73	1	0	2	220	385	457	3e-35	146
MP00718	Phvul.011G019100.1|PACid:27151066	91.89	111	9	0	334	2	275	385	5e-51	199
MP00719	Glyma04g09110.5|PACid:26303792	94.24	139	7	1	415	2	21	159	7e-71	265
MP00720	C.cajan_27025	23.94	284	203	10	87	899	10	272	2e-07	56.6
MP00721	Glyma10g00520.4|PACid:26344638	91.6	131	11	1	97	489	7	136	6e-64	244
MP00722	Glyma14g10430.1|PACid:26287033	92.13	394	30	3	1732	554	1	385	0	659
MP00724	C.cajan_26275	72.73	44	12	0	200	69	320	363	3e-09	60.5
MP00725	Phvul.007G075700.2|PACid:27159731	72.31	65	18	1	29	223	29	91	3e-20	96.7
MP00726	Glyma09g26270.1|PACid:26340409	82.85	379	62	1	163	1290	14	392	9e-162	570
MP00727	Glyma09g26270.1|PACid:26340409	82.85	379	62	1	163	1290	14	392	9e-162	570
MP00728	Glyma12g09880.1|PACid:26294416	82.3	209	36	1	2	625	5	213	1e-71	269
MP00730	C.cajan_15426	85.96	114	16	1	59	400	145	255	1e-47	187
MP00731	C.cajan_15426	87.72	114	14	1	59	400	145	255	7e-49	191
MP00732	C.cajan_15426	100	58	0	0	175	2	99	156	3e-14	76.6
MP00733	Phvul.011G105100.1|PACid:27150712	92.13	89	7	0	338	72	64	152	1e-49	195
MP00735	Phvul.011G152300.2|PACid:27150836	100	50	0	0	86	235	34	83	1e-18	91.7
MP00736	Phvul.001G238700.1|PACid:27164151	69.35	385	81	6	166	1209	1	385	3e-126	452
MP00737	Phvul.001G238700.1|PACid:27164151	69.09	385	81	6	166	1206	1	385	2e-125	449
MP00739	Glyma12g04630.1|PACid:26294282	96.23	159	6	1	479	3	1	158	6e-81	299
MP00741	Glyma08g44610.4|PACid:26309579	89.64	222	23	1	938	273	1	220	2e-95	348
MP00743	Glyma02g46860.5|PACid:26289236	98.52	271	4	0	103	915	1	271	2e-153	542
MP00744	Phvul.004G022400.1|PACid:27156543	93.24	414	27	1	151	1389	1	414	0	777
MP00745	Phvul.004G022400.1|PACid:27156543	93.48	414	27	0	151	1392	1	414	0	784
MP00751	Ca_01613	90.91	110	10	0	2	331	324	433	8e-56	214
MP00752	Glyma13g35915.1|PACid:26317290	84.62	117	18	1	364	14	2	117	6e-51	198
MP00753	Phvul.011G022800.1|PACid:27152484	87.43	358	44	2	1287	217	84	439	2e-169	595
MP00754	Glyma17g09580.1|PACid:26311204	93.5	200	13	0	1439	840	4	203	2e-101	369
MP00756	Ca_09852	92.59	27	2	0	156	76	1	27	6e-08	55.8
MP00759	C.cajan_23865	85.75	421	57	5	1256	3	73	491	0	701
MP00760	Glyma15g12190.4|PACid:26331038	76.14	394	85	5	1884	730	1	394	3e-168	592
MP00761	Glyma15g12190.4|PACid:26331038	76.14	394	85	5	1723	569	1	394	3e-168	592
MP00765	Phvul.005G156600.1|PACid:27149849	95.24	189	9	1	95	661	1	188	9e-82	303
MP00766	Glyma15g03070.1|PACid:26330619	95.45	132	6	0	1	396	57	188	6e-49	193
MP00768	C.cajan_14459	94.02	117	7	0	352	2	209	325	2e-58	223
MP00769	Glyma14g03780.1|PACid:26286774	88.39	112	13	1	338	3	194	304	3e-18	90.1
MP00770	Glyma07g21671.3|PACid:26350676	94.21	311	18	0	1006	74	88	398	6e-156	550
MP00772	Glyma13g05420.1|PACid:26318562	70.38	314	76	7	1054	164	16	315	3e-96	352
MP00776	C.cajan_36656	36.7	109	61	5	303	1	108	187	8e-08	56.2
MP00776	C.cajan_36656	31.98	172	108	11	489	1	109	239	3e-06	51.2
MP00777	AT5G39570.1	27.07	133	86	2	368	3	228	360	7e-07	52.4
MP00778	Glyma15g03020.1|PACid:26329818	98.31	413	7	0	1465	227	1	413	0	809
MP00779	Glyma08g20300.1|PACid:26307415	98.08	417	8	0	1477	227	5	421	0	810
MP00780	Glyma15g03020.1|PACid:26329818	98.55	413	6	0	1465	227	1	413	0	809
MP00781	Glyma15g03020.1|PACid:26329818	99.27	413	3	0	1465	227	1	413	0	815
MP00782	C.cajan_17690	98.79	413	5	0	1465	227	1	413	0	807
MP00783	C.cajan_13397	100	94	0	0	1	282	292	385	1e-48	191
MP00784	Glyma11g34241.1|PACid:26295768	94.11	1410	82	1	195	4421	1	1410	0	2553
MP00785	Phvul.006G018800.1|PACid:27166110	88.89	63	7	0	3	191	466	528	1e-26	118
MP00786	Glyma09g28140.1|PACid:26340164	85.04	127	10	3	356	3	1	125	7e-49	191
MP00787	Glyma09g28140.1|PACid:26340164	83.04	802	104	10	2625	316	1	798	0	1274
MP00788	chr3.CM0396.410.r2.d	60.32	63	25	1	26	214	52	111	1e-12	71.2
MP00789	chr3.CM0396.410.r2.d	53.95	76	35	1	2	229	39	111	7e-07	52.4
MP00790	Glyma02g04631.1|PACid:26288437	80	85	17	0	256	2	52	136	1e-32	138
MP00791	Glyma12g15390.1|PACid:26293650	75.68	148	36	1	2	445	566	707	8e-45	179
MP00792	Phvul.010G033000.1|PACid:27141420	81.16	69	13	0	3	209	398	466	7e-26	115
MP00793	Glyma11g15530.1|PACid:26297466	95.2	125	6	0	2	376	328	452	3e-65	246
MP00795	Glyma10g43740.1|PACid:26343980	86.94	444	55	3	5	1327	3	446	0	654
MP00800	Glyma14g37300.2|PACid:26286330	80.45	844	135	4	6	2447	258	1094	0	1300
MP00802	Glyma14g37300.2|PACid:26286330	85.28	652	96	2	2	1957	445	1094	0	1085
MP00807	Glyma14g25540.1|PACid:26285250	77.32	291	50	7	1163	339	1	289	2e-85	316
MP00808	Glyma07g38890.1|PACid:26348664	96	75	3	0	2	226	188	262	3e-35	146
MP00809	C.cajan_17016	87.1	62	8	0	191	376	1	62	3e-27	121
MP00810	Phvul.006G188900.1|PACid:27167296	82.58	356	53	4	182	1222	1	354	2e-168	592
MP00812	Glyma07g02490.1|PACid:26349916	89.66	58	6	0	84	257	16	73	8e-25	113
MP00813	Phvul.007G234100.1|PACid:27159542	41.45	193	105	6	556	2	146	333	2e-32	138
MP00814	C.cajan_25298	85.95	242	31	2	1087	371	113	346	6e-113	407
MP00818	Glyma04g00280.3|PACid:26303753	96.91	97	3	0	293	3	80	176	9e-50	194
MP00819	C.cajan_33932	95.24	63	3	0	191	3	12	74	3e-30	129
MP00820	Phvul.008G128100.1|PACid:27154058	78.95	228	47	3	681	1	40	265	8e-107	357
MP00820	Phvul.008G128100.1|PACid:27154058	86.67	30	3	1	788	702	3	32	8e-107	51.6
MP00821	Glyma03g35190.2|PACid:26334851	61.93	197	27	3	222	668	5	200	2e-58	225
MP00822	Glyma03g35190.2|PACid:26334851	80.2	197	33	2	222	794	5	200	4e-85	314
MP00823	Glyma03g35190.2|PACid:26334851	72.59	197	33	3	222	749	5	200	5e-74	277
MP00824	Glyma10g12180.3|PACid:26345671	89.97	339	34	0	1530	514	1	339	0	640
MP00825	Phvul.007G257000.1|PACid:27160387	94.44	144	8	0	945	514	196	339	5e-78	291
MP00826	Glyma06g41530.1|PACid:26301290	90	40	4	0	123	242	14	53	2e-15	80.5
MP00827	Phvul.001G129500.2|PACid:27163204	94.81	308	16	0	1117	194	1	308	4e-156	551
MP00828	C.cajan_13075	98.82	170	2	0	258	767	1	170	5e-96	351
MP00829	C.cajan_13075	98.82	170	2	0	247	756	1	170	5e-96	351
MP00831	Phvul.002G184100.1|PACid:27169697	100	23	0	0	252	184	137	159	6e-06	49.3
MP00832	Phvul.006G165300.1|PACid:27167469	92.78	789	42	4	103	2424	1	787	0	1382
MP00833	Glyma05g27240.1|PACid:26322187	94.57	774	38	1	115	2424	2	775	0	1392
MP00834	chr3.CM0396.440.r2.d	59.21	76	30	2	420	196	137	210	2e-13	74.3
MP00835	chr3.CM0396.440.r2.d	62.26	53	20	0	474	316	137	189	7e-11	66.2
MP00836	chr3.CM0396.440.r2.d	67.39	46	15	0	371	234	137	182	3e-10	63.5
MP00837	chr3.CM0396.440.r2.d	62.26	53	20	0	451	293	137	189	6e-11	66.2
MP00838	chr3.CM0396.440.r2.d	67.39	46	15	0	322	185	137	182	2e-10	64.3
MP00839	Glyma15g11480.3|PACid:26332696	90	90	9	0	1	270	1146	1235	3e-23	106
MP00844	Phvul.006G204900.2|PACid:27167465	98.55	69	1	0	208	2	402	470	9e-34	141
MP00845	Glyma10g37160.1|PACid:26345960	79.75	79	16	0	47	283	141	219	2e-28	123
MP00846	C.cajan_22502	87.7	244	30	0	1018	287	1	244	1e-121	436
MP00847	Glyma02g45820.3|PACid:26289285	35.71	154	85	7	512	93	112	259	2e-13	75.1
MP00848	Phvul.004G045500.1|PACid:27158238	83.83	167	27	0	503	3	266	432	7e-71	265
MP00848	Phvul.004G045500.1|PACid:27158238	39.55	134	73	2	404	27	378	511	4e-12	70.5
MP00849	Glyma06g19670.1|PACid:26299496	82.42	182	18	2	2	505	2	181	1e-77	288
MP00850	C.cajan_35900	87.89	322	39	1	1041	76	1	321	5e-165	580
MP00852	AT2G32260.1	33.33	153	84	4	2	406	140	289	3e-19	93.6
MP00855	Glyma09g23136.1|PACid:26341096	86.84	38	5	0	4	117	62	99	3e-28	76.3
MP00855	Glyma09g23136.1|PACid:26341096	75	40	10	0	153	272	112	151	3e-28	68.2
MP00859	Phvul.005G118300.1|PACid:27148511	89.43	227	24	0	1185	505	139	365	5e-113	407
MP00861	Glyma16g26020.1|PACid:26353583	95.95	370	15	0	33	1142	4	373	0	713
MP00862	chr6.CM0139.390.r2.m	80.3	66	13	0	2	199	154	219	2e-27	120
MP00863	Glyma06g11820.1|PACid:26298441	89.25	372	40	1	145	1260	5	372	0	681
MP00864	Glyma07g02320.1|PACid:26349931	85.19	54	8	1	322	161	191	243	1e-18	91.3
MP00865	Glyma11g04810.2|PACid:26297688	85	140	20	1	489	73	68	207	6e-48	190
MP00868	Glyma03g03170.1|PACid:26335299	88.4	181	21	0	545	3	522	702	2e-91	333
MP00869	Glyma01g41260.1|PACid:26323449	98.55	69	1	0	209	3	1	69	3e-32	136
MP00870	Glyma18g08740.2|PACid:26356267	84.88	344	45	1	1114	104	20	363	5e-158	557
MP00871	C.cajan_25624	87.67	73	9	0	297	79	467	539	2e-33	140
MP00872	Glyma01g42800.1|PACid:26324678	88.56	612	70	0	3	1838	17	628	0	1077
MP00874	Medtr5g027200.1	100	66	0	0	198	1	1	66	2e-32	138
MP00876	Glyma12g01720.3|PACid:26291623	87.59	137	17	1	2	412	517	649	1e-62	237
MP00877	Glyma13g31480.1|PACid:26315716	92.86	84	6	0	3	254	1090	1173	1e-41	167
MP00887	Phvul.002G288900.1|PACid:27168476	87.63	97	12	0	2	292	216	312	6e-43	172
MP00888	C.cajan_33085	91.44	187	16	0	3	563	108	294	2e-97	353
MP00889	Glyma03g24020.1|PACid:26335765	86.88	343	45	0	146	1174	1	343	2e-174	612
MP00890	Glyma03g24040.1|PACid:26335996	86.67	270	36	0	146	955	1	270	1e-135	482
MP00891	C.cajan_44665	92.31	39	3	0	146	262	1	39	8e-14	75.5
MP00892	Glyma03g24020.1|PACid:26335765	82.35	85	15	0	1	255	27	111	8e-37	151
MP00893	Phvul.011G029800.1|PACid:27152681	92.41	395	26	1	58	1230	1	395	0	694
MP00894	C.cajan_05013	90.49	305	24	5	902	3	1	302	1e-151	536
MP00896	Phvul.007G233800.2|PACid:27160891	78.77	146	27	2	825	400	1142	1287	7e-51	202
MP00897	Phvul.007G233800.2|PACid:27160891	78.77	146	27	2	825	400	1142	1287	7e-51	202
MP00899	Glyma08g09930.1|PACid:26309924	80.78	411	74	3	1280	63	31	440	4e-179	627
MP00900	Glyma08g09930.1|PACid:26309924	85.52	373	49	3	1106	3	31	402	2e-165	582
MP00901	Glyma08g09930.1|PACid:26309924	84.45	373	49	4	1094	3	31	402	2e-161	568
MP00902	Glyma13g41350.1|PACid:26316809	64.81	162	40	6	143	577	1	160	3e-28	125
MP00909	Glyma17g37671.3|PACid:26311258	90.35	228	21	1	690	10	49	276	6e-108	389
MP00912	Glyma10g06450.1|PACid:26344518	90.91	99	9	0	23	319	1	99	2e-55	215
MP00913	C.cajan_42227	85.61	139	20	1	666	250	35	170	8e-58	223
MP00915	C.cajan_10287	99.15	117	1	0	2	352	71	187	3e-41	167
MP00917	C.cajan_21572	63.58	162	59	0	521	36	63	224	1e-60	232
MP00918	C.cajan_21572	63.58	162	59	0	521	36	63	224	1e-60	232
MP00919	C.cajan_07120	92.39	92	7	0	278	3	206	297	2e-40	164
MP00920	Phvul.001G037800.1|PACid:27164006	62.86	35	13	0	9	113	3	37	8e-11	43.1
MP00920	Phvul.001G037800.1|PACid:27164006	63.33	30	11	0	91	180	30	59	8e-11	42.4
MP00921	chr3.CM0396.510.r2.d	64.71	51	18	0	153	1	50	100	3e-15	63.2
MP00921	chr3.CM0396.510.r2.d	69.57	23	7	0	236	168	19	41	3e-15	37.4
MP00922	chr3.CM0396.510.r2.d	64.71	51	18	0	153	1	50	100	7e-14	64.7
MP00922	chr3.CM0396.510.r2.d	65	20	7	0	221	162	24	43	7e-14	31.2
MP00923	chr3.CM0396.510.r2.d	62.75	51	19	0	153	1	50	100	2e-15	62.4
MP00923	chr3.CM0396.510.r2.d	69.57	23	7	0	236	168	19	41	2e-15	38.9
MP00924	chr3.CM0396.510.r2.d	47.67	86	42	1	250	2	19	104	2e-11	67.8
MP00926	Glyma06g05070.1|PACid:26300170	79.85	412	74	3	79	1287	1	410	4e-168	591
MP00927	Glyma06g05070.1|PACid:26300170	79.85	412	74	3	413	1621	1	410	6e-168	591
MP00928	Glyma20g38710.1|PACid:26339051	87.62	420	52	2	17	1276	1	411	0	667
MP00929	Glyma20g38710.1|PACid:26339051	90.57	297	28	0	256	1146	115	411	2e-164	496
MP00929	Glyma20g38710.1|PACid:26339051	70.93	86	25	2	17	274	1	77	2e-164	105
MP00930	Glyma01g40230.2|PACid:26325049	86.69	586	67	5	1959	235	1	571	0	981
MP00930	Glyma01g40230.2|PACid:26325049	85.29	34	5	0	247	146	568	601	0	59.3
MP00932	Glyma03g42040.1|PACid:26332985	87.9	438	48	2	120	1418	1	436	0	780
MP00934	C.cajan_38510	93.58	716	46	0	1	2148	144	859	0	1437
MP00935	C.cajan_38510	95.53	716	32	0	1	2148	144	859	0	1463
MP00936	Glyma02g38152.1|PACid:26288721	93.75	48	3	0	557	414	9	56	6e-23	107
MP00938	Glyma13g23180.1|PACid:26318424	89.35	526	49	4	1823	267	1	525	0	824
MP00939	AT1G78900.2	77.39	261	58	1	791	12	290	550	2e-116	418
MP00940	Phvul.010G163900.1|PACid:27141594	86.76	68	9	0	1	204	219	286	3e-27	120
MP00942	Phvul.009G029300.1|PACid:27145685	91.22	319	28	0	2	958	275	593	5e-171	600
MP00943	Phvul.009G029300.1|PACid:27145685	90.91	319	29	0	2	958	275	593	3e-170	597
MP00944	Phvul.009G213400.2|PACid:27147385	85.58	104	15	0	3	314	646	749	2e-48	190
MP00945	C.cajan_36034	95.08	264	13	0	1046	255	63	326	4e-137	487
MP00947	Phvul.011G146200.1|PACid:27151536	58.75	80	33	1	247	8	1	79	7e-18	89
MP00948	C.cajan_07001	74.36	39	10	0	1	117	334	372	6e-24	67.8
MP00948	C.cajan_07001	67.44	43	14	0	111	239	372	414	6e-24	62
MP00949	Phvul.004G073700.1|PACid:27158246	94.57	92	5	0	3	278	531	622	7e-47	185
MP00950	Glyma20g32220.1|PACid:26339494	88.03	234	25	2	698	6	1	234	5e-120	430
MP00951	Glyma13g26141.2|PACid:26316277	75.58	430	102	3	1283	3	1	429	3e-167	588
MP00952	C.cajan_40250	78.43	102	22	0	473	168	1	102	2e-31	135
MP00953	Glyma13g03560.1|PACid:26317522	91.14	79	6	1	236	3	1	79	1e-16	84.7
MP00955	Glyma07g02130.1|PACid:26350022	85.61	264	26	3	1008	253	3	266	3e-120	431
MP00961	Phvul.010G101200.1|PACid:27140241	85.32	109	16	0	2	328	197	305	4e-49	192
MP00963	Glyma07g32180.5|PACid:26349419	65.37	257	75	6	44	772	1518	1768	2e-63	242
MP00969	C.cajan_06895	90.97	144	13	0	431	862	1	144	4e-70	265
MP00969	C.cajan_06895	80	45	8	1	994	863	162	206	1e-12	74.3
MP00970	C.cajan_26416	88.28	546	56	4	182	1795	1	544	1e-133	477
MP00971	C.cajan_26416	85.68	433	54	4	6	1280	114	544	2e-89	330
MP00972	Glyma13g04960.1|PACid:26319304	97.14	35	1	0	149	253	40	74	8e-14	75.5
MP00973	ATCG00900.1	21.14	175	138	2	237	761	7	155	9e-07	53.9
MP00974	Glyma13g04895.1|PACid:26314657	94.29	35	2	1	106	2	67	100	4e-18	63.9
MP00974	Glyma13g04895.1|PACid:26314657	73.33	30	6	1	186	103	38	67	4e-18	46.2
MP00975	Glyma06g19400.1|PACid:26299429	43.08	65	37	0	107	301	49	113	2e-09	60.8
MP00977	Phvul.007G062300.1|PACid:27158857	88.08	193	23	0	305	883	1074	1266	9e-131	352
MP00977	Phvul.007G062300.1|PACid:27158857	88.64	88	10	0	15	278	984	1071	9e-131	136
MP00978	Glyma09g39380.1|PACid:26340693	94.84	155	8	0	466	2	650	804	1e-72	271
MP00981	Medtr0055s0130.1	58.57	70	29	0	1	210	36	105	1e-15	73.9
MP00981	Medtr0055s0130.1	54.55	22	10	0	230	295	112	133	1e-15	27.7
MP00982	Glyma07g32440.1|PACid:26349704	50.57	87	43	1	2	262	82	166	3e-19	93.6
MP00983	Glyma10g29240.1|PACid:26344993	34.96	123	79	3	1	366	55	167	7e-12	68.9
MP00991	C.cajan_30556	93.55	31	2	0	69	161	242	272	5e-09	60.1
MP00992	C.cajan_30556	93.49	261	17	0	86	868	12	272	1e-137	489
MP00993	Glyma06g47470.1|PACid:26302067	95.61	114	4	1	28	366	1	114	2e-55	213
MP00995	C.cajan_03743	92.4	421	30	1	79	1335	1	421	0	665
MP00996	Phvul.009G169300.3|PACid:27147400	55.56	72	32	2	218	3	290	355	1e-11	68.2
MP00997	Glyma13g11980.1|PACid:26319307	68.09	47	15	0	141	1	409	455	2e-09	62
MP00997	Glyma13g11980.1|PACid:26319307	68.09	47	15	0	141	1	1872	1918	2e-09	62
MP00997	Glyma13g11980.1|PACid:26319307	68.09	47	15	0	141	1	3023	3069	2e-09	62
MP00997	Glyma13g11980.1|PACid:26319307	68.09	47	15	0	141	1	4174	4220	2e-09	62
MP00997	Glyma13g11980.1|PACid:26319307	68.09	47	15	0	141	1	5298	5344	2e-09	62
MP00997	Glyma13g11980.1|PACid:26319307	68.09	47	15	0	141	1	6449	6495	2e-09	62
MP00997	Glyma13g11980.1|PACid:26319307	68.09	47	15	0	141	1	7600	7646	2e-09	62
MP00997	Glyma13g11980.1|PACid:26319307	68.09	47	15	0	141	1	8787	8833	2e-09	62
MP00997	Glyma13g11980.1|PACid:26319307	68.09	47	15	0	141	1	9903	9949	2e-09	62
MP00997	Glyma13g11980.1|PACid:26319307	68.09	47	15	0	141	1	11054	11100	2e-09	62
MP00997	Glyma13g11980.1|PACid:26319307	68.09	47	15	0	141	1	12205	12251	2e-09	62
MP00997	Glyma13g11980.1|PACid:26319307	68.09	47	15	0	141	1	13366	13412	2e-09	62
MP00997	Glyma13g11980.1|PACid:26319307	68.09	47	15	0	141	1	14517	14563	2e-09	62
MP00997	Glyma13g11980.1|PACid:26319307	68.09	47	15	0	141	1	15668	15714	2e-09	62
MP00997	Glyma13g11980.1|PACid:26319307	68.09	47	15	0	141	1	16821	16867	2e-09	62
MP00997	Glyma13g11980.1|PACid:26319307	68.09	47	15	0	141	1	17732	17778	2e-09	62
MP00997	Glyma13g11980.1|PACid:26319307	68.09	47	15	0	141	1	18883	18929	2e-09	62
MP00998	Glyma07g05420.1|PACid:26349269	87.18	78	10	0	374	141	268	345	7e-36	148
MP00999	C.cajan_11092	35.44	79	51	1	237	1	89	164	1e-07	54.7
MP01000	Glyma05g34945.1|PACid:26322628	80.97	268	51	0	244	1047	10	277	1e-114	413
MP01001	Glyma14g01610.2|PACid:26286724	89.05	274	30	0	823	2	450	723	9e-144	509
MP01002	Glyma15g41640.1|PACid:26332709	86.49	222	30	0	668	3	1	222	3e-77	288
MP01004	Glyma13g35750.1|PACid:26316594	84.98	333	48	5	1482	490	1	328	8e-141	500
MP01005	Phvul.003G194700.1|PACid:27143265	86.09	453	63	2	2	1360	252	702	1e-172	606
MP01006	Glyma17g13230.1|PACid:26311721	96.02	201	8	0	80	682	75	275	4e-107	387
MP01007	Glyma06g23290.1|PACid:26298485	83.33	54	5	1	57	206	1	54	4e-10	63.2
MP01008	Glyma05g34243.1|PACid:26322063	87.06	85	11	0	4	258	64	148	1e-36	150
MP01009	C.cajan_08057	93.51	231	15	0	695	3	1	231	4e-83	307
MP01010	C.cajan_08057	95.09	346	17	0	1224	187	1	346	8e-146	516
MP01012	AT3G12110.1	98.9	91	1	0	3	275	61	151	5e-48	189
MP01013	Medtr0055s0130.1	86.21	29	4	0	3	89	634	662	1e-07	55.1
MP01014	Medtr0055s0130.1	64.71	51	18	2	3	155	634	674	5e-08	56.2
MP01015	Medtr0055s0130.1	86.21	29	4	0	3	89	634	662	1e-07	55.1
MP01016	Glyma01g37060.2|PACid:26323482	68.97	87	22	2	1	246	141	227	7e-28	122
MP01017	C.cajan_12316	92.75	193	14	0	580	2	309	501	3e-92	337
MP01023	Phvul.006G192200.2|PACid:27165948	62.34	77	29	0	258	28	584	660	4e-21	99.8
MP01024	Glyma13g11980.1|PACid:26319307	71.43	35	10	0	486	382	424	458	3e-08	52.8
MP01024	Glyma13g11980.1|PACid:26319307	71.43	35	10	0	486	382	1887	1921	3e-08	52.8
MP01024	Glyma13g11980.1|PACid:26319307	71.43	35	10	0	486	382	3038	3072	3e-08	52.8
MP01024	Glyma13g11980.1|PACid:26319307	71.43	35	10	0	486	382	4189	4223	3e-08	52.8
MP01024	Glyma13g11980.1|PACid:26319307	71.43	35	10	0	486	382	5313	5347	3e-08	52.8
MP01024	Glyma13g11980.1|PACid:26319307	71.43	35	10	0	486	382	6464	6498	3e-08	52.8
MP01024	Glyma13g11980.1|PACid:26319307	71.43	35	10	0	486	382	7615	7649	3e-08	52.8
MP01024	Glyma13g11980.1|PACid:26319307	71.43	35	10	0	486	382	8802	8836	3e-08	52.8
MP01024	Glyma13g11980.1|PACid:26319307	71.43	35	10	0	486	382	9918	9952	3e-08	52.8
MP01024	Glyma13g11980.1|PACid:26319307	71.43	35	10	0	486	382	11069	11103	3e-08	52.8
MP01024	Glyma13g11980.1|PACid:26319307	71.43	35	10	0	486	382	12220	12254	3e-08	52.8
MP01024	Glyma13g11980.1|PACid:26319307	71.43	35	10	0	486	382	13381	13415	3e-08	52.8
MP01024	Glyma13g11980.1|PACid:26319307	71.43	35	10	0	486	382	14532	14566	3e-08	52.8
MP01024	Glyma13g11980.1|PACid:26319307	71.43	35	10	0	486	382	15683	15717	3e-08	52.8
MP01024	Glyma13g11980.1|PACid:26319307	71.43	35	10	0	486	382	16836	16870	3e-08	52.8
MP01024	Glyma13g11980.1|PACid:26319307	71.43	35	10	0	486	382	17747	17781	3e-08	52.8
MP01024	Glyma13g11980.1|PACid:26319307	71.43	35	10	0	486	382	18898	18932	3e-08	52.8
MP01024	Glyma13g11980.1|PACid:26319307	41.03	39	23	0	382	266	459	497	3e-08	24.6
MP01024	Glyma13g11980.1|PACid:26319307	41.03	39	23	0	382	266	1922	1960	3e-08	24.6
MP01024	Glyma13g11980.1|PACid:26319307	41.03	39	23	0	382	266	3073	3111	3e-08	24.6
MP01024	Glyma13g11980.1|PACid:26319307	41.03	39	23	0	382	266	4224	4262	3e-08	24.6
MP01024	Glyma13g11980.1|PACid:26319307	41.03	39	23	0	382	266	5348	5386	3e-08	24.6
MP01024	Glyma13g11980.1|PACid:26319307	41.03	39	23	0	382	266	6499	6537	3e-08	24.6
MP01024	Glyma13g11980.1|PACid:26319307	41.03	39	23	0	382	266	7650	7688	3e-08	24.6
MP01024	Glyma13g11980.1|PACid:26319307	41.03	39	23	0	382	266	8837	8875	3e-08	24.6
MP01024	Glyma13g11980.1|PACid:26319307	41.03	39	23	0	382	266	9953	9991	3e-08	24.6
MP01024	Glyma13g11980.1|PACid:26319307	41.03	39	23	0	382	266	11104	11142	3e-08	24.6
MP01024	Glyma13g11980.1|PACid:26319307	41.03	39	23	0	382	266	12255	12293	3e-08	24.6
MP01024	Glyma13g11980.1|PACid:26319307	41.03	39	23	0	382	266	13416	13454	3e-08	24.6
MP01024	Glyma13g11980.1|PACid:26319307	41.03	39	23	0	382	266	14567	14605	3e-08	24.6
MP01024	Glyma13g11980.1|PACid:26319307	41.03	39	23	0	382	266	15718	15756	3e-08	24.6
MP01024	Glyma13g11980.1|PACid:26319307	41.03	39	23	0	382	266	16871	16909	3e-08	24.6
MP01024	Glyma13g11980.1|PACid:26319307	41.03	39	23	0	382	266	17782	17820	3e-08	24.6
MP01024	Glyma13g11980.1|PACid:26319307	41.03	39	23	0	382	266	18933	18971	3e-08	24.6
MP01025	Medtr7g031847.1	42.86	35	20	0	161	265	19	53	4e-06	37.4
MP01025	Medtr7g031847.1	78.95	19	4	0	21	77	1	19	4e-06	32
MP01026	C.cajan_36044	88.93	253	28	0	1013	255	1	253	3e-115	414
MP01027	Glyma10g02160.1|PACid:26343894	87.25	102	13	0	1	306	152	253	2e-44	177
MP01029	Glyma08g16590.1|PACid:26310077	79.68	374	67	2	1284	190	218	591	7e-156	550
MP01030	C.cajan_06106	74.03	77	20	0	67	297	746	822	5e-34	125
MP01030	C.cajan_06106	85	20	3	0	285	344	819	838	5e-34	38.5
MP01031	Phvul.005G069300.1|PACid:27149577	68.2	261	65	3	177	905	444	704	9e-72	271
MP01033	Phvul.003G163200.1|PACid:27143977	68.97	116	32	3	138	473	1	112	6e-36	150
MP01034	Medtr1099s0010.1	42.67	75	43	1	381	157	2	75	1e-08	58.5
MP01035	Ca_03647	69.51	82	25	0	3	248	15	96	2e-26	117
MP01036	Phvul.007G199400.1|PACid:27158672	57.14	84	36	0	257	6	89	172	4e-23	106
MP01038	C.cajan_19680	65.95	279	91	4	1108	284	6	282	2e-101	369
MP01044	Phvul.006G210600.1|PACid:27165989	88.34	283	33	0	1130	282	94	376	8e-115	413
MP01045	C.cajan_24310	91.06	123	11	0	73	441	343	465	6e-31	132
MP01048	Glyma12g30320.3|PACid:26293033	77.35	998	193	17	3192	298	1	978	0	1482
MP01050	Glyma19g07810.2|PACid:26326075	95.79	95	4	0	3	287	178	272	1e-48	191
MP01051	Phvul.002G144300.1|PACid:27170745	80.4	250	49	0	909	160	31	280	6e-119	427
MP01052	C.cajan_34639	91.56	154	13	0	464	3	824	977	1e-76	284
MP01053	Phvul.008G091400.1|PACid:27156393	72.82	206	45	3	46	630	1	206	3e-71	267
MP01054	Phvul.008G115200.1|PACid:27155468	89.41	236	25	0	4	711	13	248	8e-104	377
MP01055	Phvul.008G115200.1|PACid:27155468	89.11	248	27	0	41	784	1	248	4e-109	394
MP01056	C.cajan_36398	93.68	174	11	0	2	523	11	184	5e-93	339
MP01057	Glyma02g04460.2|PACid:26289102	59.15	71	27	3	208	2	136	203	2e-12	70.9
MP01058	Glyma09g31780.1|PACid:26341586	87.8	574	60	5	101	1792	1	572	0	968
MP01059	Glyma08g46830.1|PACid:26310263	95.91	391	16	0	1544	372	20	410	0	668
MP01060	Glyma08g46830.1|PACid:26310263	95.91	391	16	0	1545	373	20	410	0	668
MP01061	LjSGA_008810.1	88.61	79	9	0	1	237	609	687	4e-36	149
MP01062	Glyma05g28260.1|PACid:26320514	90.38	52	5	0	267	112	519	570	1e-20	97.8
MP01064	C.cajan_19230	98.79	165	2	0	1	495	861	1025	2e-90	330
MP01065	Potri.003G118700.1|PACid:26997560	63.46	104	38	0	314	3	85	188	2e-35	147
MP01067	Glyma09g27980.1|PACid:26342311	75.4	126	30	1	871	497	291	416	3e-49	195
MP01068	AT1G64450.1	43.4	53	30	0	233	75	168	220	5e-06	49.7
MP01071	Glyma02g18200.1|PACid:26289822	50.82	61	29	2	42	221	157	215	3e-06	50.4
MP01072	Glyma20g29780.7|PACid:26337822	86.44	59	8	0	179	3	1	59	1e-23	108
MP01073	Glyma07g31910.4|PACid:26349755	92.46	305	23	0	981	67	1	305	1e-144	512
MP01077	C.cajan_30087	27.38	252	166	11	4	708	33	276	8e-07	55.1
MP01079	C.cajan_25990	86.84	266	35	1	126	923	1	265	2e-119	429
MP01080	Glyma03g28731.1|PACid:26334982	62.24	98	37	2	52	345	1	96	2e-22	103
MP01083	Glyma13g16590.1|PACid:26318631	91.88	234	19	0	1045	344	97	330	2e-119	428
MP01084	Glyma17g06080.1|PACid:26311710	91.52	330	28	0	1333	344	1	330	3e-161	568
MP01088	Glyma15g02380.1|PACid:26330502	48.78	123	57	3	393	43	8	130	2e-13	74.3
MP01089	Phvul.008G190500.1|PACid:27154857	89.68	155	16	0	667	203	2	156	3e-79	294
MP01090	Glyma10g33580.1|PACid:26344229	88.28	580	62	3	81	1802	1	580	0	951
MP01091	Glyma16g33351.3|PACid:26352440	92.86	420	30	0	1556	297	377	796	0	649
MP01093	Phvul.006G140000.1|PACid:27164972	81.63	98	18	0	3	296	125	222	2e-35	147
MP01094	Glyma20g05520.1|PACid:26338311	86.52	230	28	5	809	129	1	222	2e-91	335
MP01095	Glyma20g05520.1|PACid:26338311	86.09	230	29	5	809	129	1	222	1e-90	332
MP01096	Phvul.008G084600.1|PACid:27153282	53.03	66	31	0	2	199	95	160	7e-13	72.4
MP01097	Glyma18g48910.1|PACid:26357669	77.22	158	33	1	3	467	289	446	1e-55	215
MP01098	Medtr5g033170.1	66.67	57	18	1	107	274	671	727	4e-17	86.3
MP01098	Medtr5g033170.1	72.34	47	13	1	1	141	546	589	3e-12	70.1
MP01100	Phvul.008G022100.1|PACid:27154921	86.67	360	48	2	1328	249	1	356	3e-178	625
MP01101	Glyma18g08440.2|PACid:26354087	92.31	39	3	0	118	2	87	125	3e-13	73.6
MP01103	Glyma18g44820.1|PACid:26354969	85.61	410	59	0	38	1267	1	410	0	731
MP01104	Glyma18g44820.1|PACid:26354969	86.58	298	40	0	375	1268	113	410	0	557
MP01104	Glyma18g44820.1|PACid:26354969	83.19	113	19	0	38	376	1	113	0	181
MP01105	Glyma11g37250.1|PACid:26297193	93.42	76	5	0	229	2	328	403	8e-24	108
MP01106	Potri.012G022400.1|PACid:27050863	64.94	77	27	1	5	235	91	164	3e-23	106
MP01107	chr4.CM0536.40.r2.m	59.65	114	46	3	1	342	78	178	8e-32	135
MP01109	Glyma02g42180.1|PACid:26288184	84.36	179	26	2	533	3	152	329	5e-81	299
MP01110	Glyma12g05320.1|PACid:26293497	85.37	82	12	2	435	190	1	80	1e-29	129
MP01111	Glyma12g05320.1|PACid:26293497	85.37	82	12	2	435	190	1	80	1e-29	129
MP01113	C.cajan_05839	97.5	80	2	0	241	2	307	386	1e-18	91.7
MP01115	Glyma05g27810.2|PACid:26321401	91.67	60	5	0	182	3	1	60	1e-28	124
MP01116	Glyma05g27810.2|PACid:26321401	81.65	109	16	2	3	317	61	169	9e-26	115
MP01117	C.cajan_42970	27.14	140	95	4	761	363	595	730	8e-06	52.8
MP01118	Glyma18g52560.1|PACid:26356140	94.29	105	6	0	2	316	266	370	3e-54	209
MP01120	C.cajan_00726	98.63	73	1	0	2	220	817	889	2e-39	160
MP01121	Phvul.008G029700.1|PACid:27154835	84.42	77	12	0	2	232	91	167	3e-34	143
MP01122	Glyma18g50833.1|PACid:26354486	85.19	81	12	0	2	244	53	133	8e-35	145
MP01124	chr4.CM0007.970.r2.a	48.53	68	35	1	522	319	216	282	1e-08	59.3
MP01125	Phvul.003G042500.1|PACid:27142409	87.5	176	22	0	817	290	299	474	2e-86	318
MP01126	Potri.015G097300.2|PACid:27019501	47.06	68	36	0	217	14	2	69	3e-13	73.6
MP01127	Potri.004G007600.2|PACid:26992016	46.67	90	47	2	284	18	127	210	6e-13	72.4
MP01130	C.cajan_02971	91.67	492	40	2	1894	422	1	491	0	776
MP01131	C.cajan_02971	91.67	492	40	2	1894	422	1	491	0	776
MP01134	Phvul.009G001300.1|PACid:27148106	86.9	84	11	0	63	314	1	84	2e-38	157
MP01135	Phvul.009G001300.1|PACid:27148106	88.1	84	10	0	63	314	1	84	7e-39	158
MP01136	LjSGA_030094.1	56.34	71	28	2	216	13	257	327	6e-11	65.9
MP01137	C.cajan_30217	92.96	866	56	4	2917	335	17	880	0	1386
MP01138	Glyma17g05450.1|PACid:26311975	93.43	350	23	0	1234	185	1	350	0	642
MP01139	Glyma05g35050.1|PACid:26320924	91.67	144	12	1	1	432	38	180	1e-73	274
MP01140	Phvul.007G169000.1|PACid:27159947	63	200	65	9	32	604	1	194	1e-48	193
MP01141	Glyma20g39240.2|PACid:26338909	84.65	215	27	2	905	279	46	260	4e-91	334
MP01142	C.cajan_07191	90	80	8	0	3	242	636	715	2e-36	150
MP01144	Glyma09g27700.1|PACid:26342270	59.73	298	97	8	1092	268	11	301	2e-86	319
MP01148	C.cajan_32431	47.14	70	37	0	253	44	29	98	4e-10	63.2
MP01149	Medtr5g080940.1	56	50	22	0	5	154	390	439	1e-06	51.6
MP01150	C.cajan_32431	45.71	70	38	0	253	44	29	98	4e-09	59.7
MP01153	Glyma01g42190.1|PACid:26324228	87.22	133	17	0	876	478	1	133	1e-61	236
MP01154	Glyma01g42190.1|PACid:26324228	87.22	133	17	0	1006	608	1	133	2e-61	236
MP01155	Glyma01g42190.1|PACid:26324228	87.22	133	17	0	847	449	1	133	1e-61	236
MP01156	Glyma01g09640.1|PACid:26324933	79.55	132	25	2	806	417	121	252	3e-50	199
MP01157	Glyma08g14910.1|PACid:26309959	87.37	95	12	0	286	2	193	287	4e-44	176
MP01157	Glyma08g14910.1|PACid:26309959	34.74	95	62	1	286	2	296	388	1e-09	61.2
MP01158	C.cajan_27961	94.81	424	22	1	1	1272	109	531	0	796
MP01159	C.cajan_27961	87.5	64	8	0	3	194	547	610	2e-09	61.2
MP01160	C.cajan_27961	77.55	49	10	2	142	285	22	69	3e-09	60.5
MP01161	Phvul.004G084800.1|PACid:27157675	90.75	465	42	2	58	1449	1	463	0	774
MP01164	C.cajan_31450	60.8	125	39	2	13	357	1355	1477	1e-35	147
MP01164	C.cajan_31450	60.16	123	39	3	19	357	1688	1807	9e-31	131
MP01164	C.cajan_31450	47.42	97	29	3	133	357	1514	1610	1e-12	71.6
MP01165	Medtr7g116380.2	88.12	101	12	0	2	304	103	203	1e-52	204
MP01166	C.cajan_09973	92.06	126	10	1	581	204	1	125	4e-62	237
MP01167	Medtr2g035320.1	71.34	157	45	0	755	285	1	157	5e-57	221
MP01168	C.cajan_42638	94.87	78	4	0	1	234	523	600	8e-38	155
MP01171	LjSGA_085272.0.1	53.69	149	60	5	531	112	1	147	6e-26	116
MP01172	Glyma18g13720.1|PACid:26354217	80.91	110	18	1	323	3	1	110	2e-45	180
MP01174	Glyma13g28110.1|PACid:26314695	59.88	167	67	0	619	119	92	258	3e-55	214
MP01175	Glyma03g29550.1|PACid:26336252	94.64	112	6	0	1	336	94	205	1e-54	211
MP01176	Phvul.004G135000.1|PACid:27157753	84.76	269	41	0	903	97	1	269	3e-117	421
MP01177	Potri.015G041800.2|PACid:27019246	24.58	118	89	0	5	358	118	235	2e-08	57.4
MP01180	Glyma04g05912.1|PACid:26303926	90.21	143	14	0	430	2	1	143	9e-65	245
MP01180	Glyma04g05912.1|PACid:26303926	39.71	68	41	0	214	11	193	260	1e-09	62
MP01180	Glyma04g05912.1|PACid:26303926	37.14	70	44	0	214	5	312	381	9e-07	52.8
MP01180	Glyma04g05912.1|PACid:26303926	40.62	64	38	0	226	35	452	515	2e-06	51.6
MP01182	Phvul.009G200200.1|PACid:27148183	72.73	77	19	3	232	8	1	73	1e-20	98.2
MP01183	C.cajan_01838	92.82	418	30	0	1738	485	1	418	0	696
MP01184	Phvul.009G200200.1|PACid:27148183	97.59	83	2	0	2	250	86	168	1e-41	167
MP01185	Glyma04g11330.1|PACid:26303803	88.79	446	48	2	107	1438	1	446	0	776
MP01186	Potri.002G094100.2|PACid:27020639	78.86	317	67	0	531	1481	156	472	0	510
MP01186	Potri.002G094100.2|PACid:27020639	59.44	143	53	3	98	511	24	161	0	152
MP01187	Glyma04g12370.1|PACid:26303247	94.5	291	16	0	1394	522	1	291	2e-149	529
MP01189	Glyma06g22018.1|PACid:26300559	72.84	81	22	0	9	251	296	376	2e-29	127
MP01192	C.cajan_04005	81.67	60	11	0	186	7	48	107	4e-23	106
MP01194	Phvul.010G041900.1|PACid:27140367	82.18	202	36	1	607	2	20	220	5e-84	310
MP01195	C.cajan_35696	86.32	212	29	0	3	638	618	829	1e-102	371
MP01196	Glyma13g03810.1|PACid:26316367	71.08	166	47	1	790	296	51	216	2e-55	216
MP01197	Glyma13g03810.1|PACid:26316367	71.69	166	46	1	790	296	51	216	1e-55	217
MP01199	C.cajan_29868	100	92	0	0	2	277	1318	1409	5e-45	179
MP01200	Glyma17g03110.1|PACid:26313368	96.14	207	8	0	117	737	291	497	1e-109	395
MP01201	Glyma07g37540.1|PACid:26348096	83.24	549	88	3	12	1646	9	547	0	890
MP01202	Glyma07g37540.1|PACid:26348096	82.86	531	87	3	12	1592	9	529	0	854
MP01203	Glyma17g03110.1|PACid:26313368	96	225	9	0	117	791	291	515	1e-120	432
MP01206	Glyma04g03930.2|PACid:26305413	74.12	85	9	2	217	2	19	103	6e-25	112
MP01208	Phvul.003G261100.1|PACid:27143087	96.97	132	4	0	212	607	1	132	1e-59	228
MP01212	C.cajan_19949	92.92	113	8	0	836	498	1	113	1e-42	173
MP01213	Glyma18g45750.2|PACid:26357035	90.24	123	12	0	369	1	210	332	2e-57	220
MP01214	Glyma20g39210.7|PACid:26339539	92	75	6	0	226	2	234	308	2e-26	117
MP01215	C.cajan_07373	94.37	71	4	0	36	248	1	71	1e-33	140
MP01216	Glyma02g43020.2|PACid:26289882	88.12	101	9	1	295	2	1	101	3e-48	189
MP01217	Glyma08g24710.2|PACid:26308509	60.84	166	59	1	2	481	325	490	8e-22	103
MP01218	Glyma02g46010.1|PACid:26289962	90.36	83	8	0	280	32	609	691	2e-37	153
MP01220	Glyma11g10640.1|PACid:26297157	91.84	527	43	0	1777	197	36	562	0	996
MP01221	Glyma04g09730.4|PACid:26305169	94.95	99	5	0	299	3	560	658	1e-52	204
MP01222	C.cajan_18728	84.38	96	15	0	290	3	50	145	2e-30	130
MP01224	Phvul.003G041800.1|PACid:27143928	94.12	85	5	0	3	257	459	543	8e-32	135
MP01227	Phvul.004G011500.1|PACid:27156925	36.13	119	72	1	427	83	95	213	1e-17	88.2
MP01228	Glyma04g19870.2|PACid:26304436	81.52	92	15	2	619	350	51	139	1e-31	135
MP01230	Glyma13g32980.1|PACid:26318147	91.04	134	12	0	3	404	53	186	5e-67	252
MP01233	Phvul.009G157200.1|PACid:27148177	82.52	103	13	2	130	423	1	103	1e-36	151
MP01233	Phvul.009G157200.1|PACid:27148177	46.55	58	31	0	250	423	138	195	2e-10	64.3
MP01234	Glyma15g16500.2|PACid:26331774	88	150	18	1	1	450	1516	1664	1e-68	258
MP01236	Ca_25379	77.42	31	7	0	548	456	9	39	3e-06	51.2
MP01237	Ca_25379	77.42	31	7	0	548	456	9	39	3e-06	51.2
MP01240	chr1.CM0269.250.r2.m	67.24	58	19	0	203	30	81	138	4e-13	73.2
MP01241	chr1.CM0269.250.r2.m	56.25	48	21	0	224	81	93	140	3e-13	53.9
MP01241	chr1.CM0269.250.r2.m	73.08	26	7	0	78	1	142	167	3e-13	39.7
MP01242	chr1.CM0269.250.r2.m	65.52	58	20	0	203	30	81	138	6e-12	69.3
MP01243	chr1.CM0269.250.r2.m	68.97	58	18	0	203	30	81	138	3e-14	77
MP01244	chr1.CM0269.250.r2.m	64.41	59	21	0	257	81	82	140	1e-19	75.9
MP01244	chr1.CM0269.250.r2.m	73.08	26	7	0	78	1	142	167	1e-19	39.7
MP01245	chr1.CM0269.250.r2.m	68.97	58	18	0	203	30	81	138	5e-14	76.3
MP01246	chr1.CM0269.250.r2.m	62.71	59	22	0	257	81	82	140	4e-18	70.5
MP01246	chr1.CM0269.250.r2.m	73.08	26	7	0	78	1	142	167	4e-18	39.7
MP01247	chr1.CM0269.250.r2.m	63.33	60	22	0	201	22	81	140	3e-11	67
MP01249	AT3G09100.2	35	120	78	0	360	1	133	252	3e-15	80.1
MP01251	Glyma05g04630.1|PACid:26320837	92.1	481	34	3	1753	323	1	477	0	882
MP01252	Phvul.011G031100.1|PACid:27152013	25.86	116	86	1	3	350	753	853	1e-07	55.1
MP01255	Glyma14g06090.1|PACid:26286713	72.73	77	21	0	2	232	207	283	5e-26	115
MP01259	Phvul.008G148100.1|PACid:27156204	85.96	292	41	0	2	877	106	397	8e-154	542
MP01260	Glyma08g17600.1|PACid:26310470	88.03	401	48	0	1691	489	1	401	0	689
MP01261	Glyma08g17600.1|PACid:26310470	88.03	401	48	0	1691	489	1	401	0	689
MP01262	Glyma14g23300.1|PACid:26286894	89.64	193	19	1	578	3	1	193	2e-95	348
MP01263	Glyma14g23300.1|PACid:26286894	90.18	387	37	1	1376	219	1	387	0	669
MP01266	Potri.018G112300.2|PACid:27009222	74	50	13	0	61	210	53	102	2e-17	87.4
MP01267	C.cajan_48664	77.4	208	46	1	1107	487	162	369	2e-90	332
MP01267	C.cajan_48664	28.11	185	125	2	954	424	143	327	3e-12	73.2
MP01268	Glyma09g37780.1|PACid:26340928	82.03	128	22	2	2	382	3	126	3e-50	196
MP01269	Glyma17g05220.1|PACid:26311304	91.94	62	5	0	173	358	573	634	4e-10	63.9
MP01270	Glyma15g12320.1|PACid:26332605	89.57	556	57	4	1808	144	1	552	0	964
MP01272	Phvul.011G121700.1|PACid:27151248	62.5	40	15	0	835	716	20	59	9e-06	50.8
MP01277	Glyma07g27820.1|PACid:26349951	81.12	143	27	2	433	5	1	140	4e-48	191
MP01278	Glyma04g41390.1|PACid:26303357	86.21	29	4	0	440	354	408	436	5e-07	53.1
MP01279	Glyma18g06450.1|PACid:26357568	98.11	53	1	0	1	159	521	573	1e-20	98.2
MP01284	C.cajan_19486	96.08	102	4	0	306	1	1	102	1e-52	204
MP01285	Glyma13g29560.2|PACid:26317963	87.02	601	77	4	35	1834	1	595	0	947
MP01286	Glyma05g32650.1|PACid:26320948	94.77	363	19	0	1222	134	154	516	0	727
MP01288	Glyma08g28835.1|PACid:26310200	80.36	280	41	6	1059	262	2	275	4e-96	351
MP01291	Glyma12g32230.1|PACid:26294098	88.1	126	15	2	614	237	1	124	3e-60	231
MP01296	C.cajan_19064	86.49	74	10	0	222	1	102	175	1e-21	101
MP01298	C.cajan_45541	96.51	86	3	0	408	151	522	607	5e-34	142
MP01299	C.cajan_23211	96.13	155	6	0	50	514	280	434	9e-82	301
MP01300	C.cajan_44313	79.71	69	13	3	207	4	1	66	1e-18	91.3
MP01302	C.cajan_12751	95.71	140	6	0	2	421	1054	1193	4e-67	252
MP01303	C.cajan_02806	87.88	66	8	1	7	204	285	349	4e-27	119
MP01306	Phvul.005G139900.1|PACid:27149119	86.18	152	21	0	1	456	216	367	6e-68	255
MP01309	Phvul.002G200700.1|PACid:27169826	87.5	32	4	0	2	97	144	175	1e-10	64.7
MP01310	Glyma08g09270.4|PACid:26310010	94.12	102	6	0	308	3	792	893	1e-46	184
MP01312	Potri.002G038800.2|PACid:27023034	82.81	64	11	0	10	201	44	107	9e-26	115
MP01313	AT1G60420.1	47.25	91	46	4	24	290	340	427	2e-15	80.9
MP01313	AT1G60420.1	38.54	96	59	3	3	290	15	106	2e-11	67.8
MP01314	Glyma13g38390.1|PACid:26317221	67.11	76	25	0	485	258	107	182	3e-16	84
MP01315	Potri.006G275000.2|PACid:27007385	91.04	67	6	0	1	201	378	444	2e-31	133
MP01316	LjSGA_013535.2	84.06	69	11	0	209	3	178	246	6e-30	129
MP01318	Phvul.003G135100.1|PACid:27143239	63.01	73	27	0	219	1	57	129	9e-20	95.1
MP01319	Phvul.001G182600.1|PACid:27162193	88.1	84	10	0	252	1	113	196	2e-39	160
MP01320	chr3.CM0396.440.r2.d	50	72	36	1	14	229	94	164	1e-10	64.7
MP01321	chr3.CM0396.440.r2.d	51.39	72	35	1	27	242	94	164	5e-11	66.2
MP01322	Ca_24195	83.17	101	17	0	303	1	9	109	1e-45	181
MP01323	C.cajan_42638	97.26	73	2	0	1	219	359	431	5e-34	142
MP01327	C.cajan_04374	92.86	28	2	0	340	423	1	28	3e-09	60.5
MP01328	Glyma01g09220.1|PACid:26324553	91.15	520	45	1	2	1558	17	536	0	931
MP01329	Glyma01g09220.1|PACid:26324553	91.29	264	23	0	765	1556	273	536	0	499
MP01329	Glyma01g09220.1|PACid:26324553	90.98	255	22	1	2	763	17	271	0	434
MP01331	C.cajan_46984	88.24	102	12	0	306	1	1	102	1e-47	188
MP01332	Glyma03g19705.1|PACid:26336352	84.16	101	15	2	327	28	108	207	2e-42	170
MP01333	Phvul.008G099800.1|PACid:27154431	85.71	119	17	1	359	3	18	134	1e-26	117
MP01334	Glyma18g38620.1|PACid:26354712	96.49	57	2	0	171	1	1	57	2e-24	110
MP01335	Glyma18g52640.2|PACid:26354562	85.39	308	42	2	1006	92	1	308	2e-141	502
MP01337	LjSGA_044610.1	94.12	68	4	0	3	206	81	148	4e-23	106
MP01338	Glyma11g17480.1|PACid:26297645	69.39	49	12	2	923	1060	2	48	6e-08	58.9
MP01339	C.cajan_14878	93.68	95	6	0	3	287	151	245	8e-45	178
MP01342	Glyma12g30160.1|PACid:26293143	93.19	470	31	1	1664	258	35	504	0	882
MP01343	Glyma12g30160.1|PACid:26293143	93.19	470	31	1	1664	258	35	504	0	882
MP01346	Ca_04187	74.15	352	89	2	196	1245	1	352	4e-143	508
MP01347	Glyma02g47590.1|PACid:26289170	91.3	184	16	0	554	3	1	184	8e-90	330
MP01348	Glyma04g42405.2|PACid:26304807	96.33	109	4	0	327	1	1190	1298	3e-59	226
MP01349	Glyma14g01330.1|PACid:26284531	90.76	563	51	1	1	1686	206	768	0	1013
MP01350	Glyma14g01330.1|PACid:26284531	94.11	764	45	0	198	2489	5	768	0	1425
MP01351	C.cajan_31329	93.01	143	10	0	431	3	1	143	1e-69	261
MP01354	Glyma13g11980.1|PACid:26319307	76	25	6	0	75	1	2209	2233	3e-07	40
MP01354	Glyma13g11980.1|PACid:26319307	76	25	6	0	75	1	3360	3384	3e-07	40
MP01354	Glyma13g11980.1|PACid:26319307	76	25	6	0	75	1	4484	4508	3e-07	40
MP01354	Glyma13g11980.1|PACid:26319307	76	25	6	0	75	1	5635	5659	3e-07	40
MP01354	Glyma13g11980.1|PACid:26319307	76	25	6	0	75	1	6786	6810	3e-07	40
MP01354	Glyma13g11980.1|PACid:26319307	76	25	6	0	75	1	7937	7961	3e-07	40
MP01354	Glyma13g11980.1|PACid:26319307	76	25	6	0	75	1	9112	9136	3e-07	40
MP01354	Glyma13g11980.1|PACid:26319307	76	25	6	0	75	1	10240	10264	3e-07	40
MP01354	Glyma13g11980.1|PACid:26319307	76	25	6	0	75	1	11391	11415	3e-07	40
MP01354	Glyma13g11980.1|PACid:26319307	76	25	6	0	75	1	12542	12566	3e-07	40
MP01354	Glyma13g11980.1|PACid:26319307	76	25	6	0	75	1	13703	13727	3e-07	40
MP01354	Glyma13g11980.1|PACid:26319307	76	25	6	0	75	1	14854	14878	3e-07	40
MP01354	Glyma13g11980.1|PACid:26319307	76	25	6	0	75	1	17158	17182	3e-07	40
MP01354	Glyma13g11980.1|PACid:26319307	76	25	6	0	75	1	18069	18093	3e-07	40
MP01354	Glyma13g11980.1|PACid:26319307	76	25	6	0	75	1	19220	19244	3e-07	40
MP01354	Glyma13g11980.1|PACid:26319307	31.94	72	48	2	371	159	2116	2185	3e-07	33.1
MP01354	Glyma13g11980.1|PACid:26319307	31.94	72	48	2	371	159	3267	3336	3e-07	33.1
MP01354	Glyma13g11980.1|PACid:26319307	31.94	72	48	2	371	159	4391	4460	3e-07	33.1
MP01354	Glyma13g11980.1|PACid:26319307	31.94	72	48	2	371	159	5542	5611	3e-07	33.1
MP01354	Glyma13g11980.1|PACid:26319307	31.94	72	48	2	371	159	6693	6762	3e-07	33.1
MP01354	Glyma13g11980.1|PACid:26319307	31.94	72	48	2	371	159	7844	7913	3e-07	33.1
MP01354	Glyma13g11980.1|PACid:26319307	31.94	72	48	2	371	159	9019	9088	3e-07	33.1
MP01354	Glyma13g11980.1|PACid:26319307	31.94	72	48	2	371	159	10147	10216	3e-07	33.1
MP01354	Glyma13g11980.1|PACid:26319307	31.94	72	48	2	371	159	11298	11367	3e-07	33.1
MP01354	Glyma13g11980.1|PACid:26319307	31.94	72	48	2	371	159	12449	12518	3e-07	33.1
MP01354	Glyma13g11980.1|PACid:26319307	31.94	72	48	2	371	159	13610	13679	3e-07	33.1
MP01354	Glyma13g11980.1|PACid:26319307	31.94	72	48	2	371	159	14761	14830	3e-07	33.1
MP01354	Glyma13g11980.1|PACid:26319307	31.94	72	48	2	371	159	17065	17134	3e-07	33.1
MP01354	Glyma13g11980.1|PACid:26319307	31.94	72	48	2	371	159	17976	18045	3e-07	33.1
MP01354	Glyma13g11980.1|PACid:26319307	31.94	72	48	2	371	159	19127	19196	3e-07	33.1
MP01354	Glyma13g11980.1|PACid:26319307	33.07	127	81	4	371	3	15912	16028	4e-07	53.1
MP01355	Phvul.006G185500.1|PACid:27167204	78.67	75	16	0	2	226	457	531	9e-28	121
MP01356	C.cajan_24527	93.87	326	20	0	1200	223	1	326	5e-175	613
MP01360	Glyma16g05101.2|PACid:26353124	91.77	158	13	1	476	3	3	157	2e-79	295
MP01364	C.cajan_04243	84.03	119	19	1	28	384	52	165	5e-52	203
MP01367	Glyma05g28420.1|PACid:26320359	96.51	258	9	0	64	837	179	436	2e-128	459
MP01369	C.cajan_10120	86.84	342	44	1	239	1261	1	342	2e-174	612
MP01371	C.cajan_21786	87.64	89	11	0	1	267	70	158	2e-31	134
MP01372	C.cajan_07214	29.95	197	134	8	3	581	139	287	3e-12	72
MP01373	Medtr5g004800.1	38.46	78	46	3	249	22	58	132	3e-08	57
MP01376	Glyma09g33980.1|PACid:26342001	74.48	192	39	2	818	273	1	192	4e-75	281
MP01377	Phvul.009G162900.1|PACid:27147252	88.28	256	28	1	1307	546	1	256	3e-119	428
MP01378	C.cajan_29053	79.76	84	17	0	13	264	4	87	2e-34	144
MP01379	C.cajan_03998	97.45	157	4	0	473	3	1	157	2e-76	286
MP01380	C.cajan_03998	97.33	300	8	0	902	3	1	300	2e-150	532
MP01382	Glyma06g46940.1|PACid:26300310	95.88	97	4	0	3	293	738	834	2e-47	187
MP01383	Phvul.008G152200.1|PACid:27153507	94.86	175	9	0	533	9	1	175	2e-90	331
MP01384	C.cajan_13807	95.45	66	3	0	200	3	397	462	5e-24	109
MP01384	C.cajan_13807	62.5	48	18	0	146	3	314	361	4e-07	53.1
MP01385	C.cajan_06788	96.34	82	3	0	67	312	1	82	1e-29	128
MP01386	Glyma09g06330.2|PACid:26341329	54.55	77	35	0	269	39	759	835	3e-10	63.5
MP01387	C.cajan_04265	79.7	133	27	0	1	399	63	195	2e-54	210
MP01388	Glyma12g22880.1|PACid:26293213	72.34	141	25	5	543	163	200	340	2e-50	197
MP01389	C.cajan_20954	94.34	106	6	0	241	558	1	106	2e-52	205
MP01390	Glyma09g36050.2|PACid:26340494	90.54	1120	102	4	241	3588	1	1118	0	1915
MP01391	Phvul.011G010400.1|PACid:27152977	92.26	517	38	3	26	1570	528	1043	0	812
MP01392	Glyma09g36050.2|PACid:26340494	90.62	1120	101	4	241	3588	1	1118	0	1917
MP01393	Potri.001G067900.3|PACid:27043374	94.29	70	4	0	212	3	20	89	7e-25	112
MP01394	Medtr4g428370.1	56.04	91	37	2	55	318	82	171	4e-24	110
MP01396	Glyma08g20020.1|PACid:26308013	86.27	721	95	4	28	2178	15	732	0	1130
MP01397	Glyma20g02060.4|PACid:26337277	88.46	78	9	0	235	2	403	480	2e-34	144
MP01398	Glyma09g40191.1|PACid:26342233	65.22	92	32	0	2	277	461	552	2e-22	104
MP01399	Medtr8g040740.1	51.8	139	67	1	595	179	1	138	9e-37	153
MP01400	Phvul.006G134400.1|PACid:27165394	100	43	0	0	377	249	404	446	4e-19	93.2
MP01401	Glyma18g33210.1|PACid:26355041	93.71	556	35	0	1877	210	1	556	0	1011
MP01402	Glyma18g33210.1|PACid:26355041	94.78	556	29	0	1943	276	1	556	0	1021
MP01403	AT4G26590.1	55.74	61	24	1	29	202	8	68	1e-11	68.2
MP01404	Potri.006G226700.3|PACid:27007609	50	54	27	0	201	40	385	438	1e-07	54.7
MP01405	Phvul.004G034100.1|PACid:27157392	86.32	117	16	0	602	252	1	117	2e-54	213
MP01406	Glyma05g36920.1|PACid:26322494	93.57	171	11	0	513	1	231	401	1e-84	311
MP01407	Glyma18g18931.1|PACid:26354483	94.74	114	6	0	342	1	194	307	8e-62	234
MP01408	Glyma18g52510.1|PACid:26357121	85.23	264	38	1	4	792	15	278	8e-116	416
MP01409	Glyma20g36010.4|PACid:26339422	87.5	80	9	1	3	239	62	141	1e-36	151
MP01410	Phvul.004G170900.1|PACid:27157730	68.42	171	54	2	723	211	124	286	2e-57	221
MP01411	Phvul.004G170900.1|PACid:27157730	71.57	299	85	4	1107	211	1	286	6e-113	407
MP01412	Glyma10g31080.1|PACid:26344610	89.29	84	9	0	253	2	402	485	2e-39	160
MP01414	Phvul.002G134300.1|PACid:27171243	94.64	112	6	0	559	224	68	179	1e-88	214
MP01414	Phvul.002G134300.1|PACid:27171243	93.94	66	4	0	776	579	1	66	1e-88	134
MP01415	Phvul.002G134300.1|PACid:27171243	94.41	179	10	0	760	224	1	179	1e-94	346
MP01416	Glyma16g02800.2|PACid:26351614	92.86	140	10	0	3	422	813	952	2e-72	270
MP01417	Phvul.002G085400.1|PACid:27168619	70.8	137	40	1	416	6	27	159	2e-40	164
MP01418	Phvul.003G102400.1|PACid:27142598	97.62	463	11	0	106	1494	1	463	0	870
MP01420	chr3.CM1468.150.r2.d	69.03	113	34	1	178	513	53	165	2e-24	111
MP01424	Glyma08g45800.1|PACid:26307818	97.26	73	2	0	221	3	1	73	8e-35	145
MP01425	Glyma07g31670.1|PACid:26350658	85.57	291	34	2	2	850	11	301	2e-140	499
MP01426	C.cajan_21936	83.33	78	13	0	432	199	20	97	7e-44	133
MP01426	C.cajan_21936	64.29	56	19	1	196	32	100	155	7e-44	63.5
MP01427	C.cajan_21936	85.11	141	21	0	437	15	15	155	5e-65	245
MP01428	chr2.CM1882.160.r2.a	84.51	71	11	0	62	274	1	71	2e-29	127
MP01429	Glyma15g05980.1|PACid:26330867	79.38	97	20	0	62	352	1	97	2e-40	164
MP01430	Glyma15g06670.1|PACid:26332076	48.98	49	25	0	206	60	233	281	1e-07	55.1
MP01431	Phvul.007G194000.1|PACid:27161446	82.54	126	22	0	463	86	215	340	1e-49	194
MP01432	C.cajan_39574	93.66	410	25	1	1	1227	4	413	4e-171	601
MP01433	Phvul.001G138400.1|PACid:27163669	82.39	142	25	0	86	511	1	142	5e-67	254
MP01436	Glyma10g41840.1|PACid:26346738	86.49	37	5	0	113	3	1	37	6e-12	70.9
MP01438	Phvul.009G211800.1|PACid:27145826	91.01	278	25	0	1001	168	12	289	8e-127	453
MP01439	Phvul.002G006200.1|PACid:27167665	76.81	470	93	5	22	1383	1	466	0	689
MP01440	Glyma16g05090.1|PACid:26353828	100	86	0	0	134	391	1	86	4e-37	155
MP01441	Glyma16g05090.1|PACid:26353828	100	86	0	0	134	391	1	86	2e-37	155
MP01442	Medtr5g071200.1	88.16	76	9	0	1	228	366	441	1e-33	140
MP01443	Phvul.002G332700.1|PACid:27168775	85.32	109	16	0	329	3	135	243	1e-46	184
MP01448	LjT31N05.150.r2.d	67.86	84	27	0	2	253	27	110	2e-25	114
MP01449	Medtr0055s0120.1	73.24	71	19	0	2	214	24	94	3e-22	103
MP01450	LjT31N05.150.r2.d	72.62	84	23	0	2	253	27	110	2e-28	123
MP01451	C.cajan_34334	69.72	360	104	6	145	1209	46	388	2e-113	409
MP01452	C.cajan_41078	100	106	0	0	2	319	663	768	2e-57	220
MP01453	Glyma18g04780.1|PACid:26354815	95.31	192	9	0	576	1	543	734	2e-101	367
MP01454	Glyma14g39290.1|PACid:26287273	89.29	691	73	1	2070	1	100	790	0	1154
MP01455	Phvul.008G238600.1|PACid:27154598	76.47	85	20	0	61	315	20	104	2e-33	140
MP01457	C.cajan_37962	90	40	4	0	122	3	1	40	8e-14	75.5
MP01458	C.cajan_37962	85.23	88	13	0	538	275	1	88	1e-39	162
MP01461	Glyma08g41000.1|PACid:26310241	98.81	84	1	0	450	199	10	93	6e-38	157
MP01462	C.cajan_01042	90.28	72	7	0	219	4	35	106	2e-32	137
MP01463	Glyma01g06750.1|PACid:26324122	84.67	274	38	3	56	865	2	275	3e-115	415
MP01466	Glyma06g46220.5|PACid:26300085	90.54	74	7	0	222	1	312	385	2e-33	140
MP01467	Glyma17g13720.1|PACid:26314378	73.58	299	58	4	62	895	1	290	1e-101	370
MP01468	Glyma16g28210.2|PACid:26352269	96.15	78	3	0	234	1	44	121	9e-28	121
MP01469	C.cajan_22457	97.16	458	13	0	1710	337	1	458	0	941
MP01470	C.cajan_30862	88.54	419	47	2	1520	267	1	418	0	765
MP01471	AT5G60640.3	50	74	37	2	224	3	380	451	9e-15	78.6
MP01471	AT5G60640.3	46.88	64	33	3	191	3	116	177	5e-10	62.8
MP01472	Glyma16g34520.1|PACid:26351999	95.1	102	5	0	1	306	153	254	3e-53	206
MP01473	Glyma04g43310.1|PACid:26305628	90.24	123	12	0	6	374	291	413	1e-65	247
MP01473	Glyma04g43310.1|PACid:26305628	28.57	105	65	4	24	308	1045	1140	1e-05	48.5
MP01475	Phvul.011G061700.1|PACid:27152629	31.93	119	76	4	1	342	58	171	2e-11	68.2
MP01476	Phvul.002G267900.2|PACid:27169417	95.38	800	37	0	2660	261	10	809	0	1508
MP01480	Glyma07g36973.1|PACid:26349512	68.69	99	31	1	125	421	57	154	2e-21	102
MP01481	Phvul.003G129300.1|PACid:27142741	93.28	491	33	0	137	1609	1	491	0	933
MP01482	C.cajan_37577	93.98	216	13	0	761	1408	253	468	0	392
MP01482	C.cajan_37577	92.02	188	15	0	175	738	68	255	0	363
MP01483	chr3.CM0396.440.r2.d	67.31	52	17	0	219	374	35	86	2e-11	67.8
MP01486	Medtr5g080940.1	57.14	49	21	0	526	380	384	432	9e-06	50.8
MP01488	Phvul.006G143200.1|PACid:27165719	78.95	114	24	0	344	3	225	338	7e-44	175
MP01489	Glyma15g42301.2|PACid:26332869	46.79	109	58	1	327	1	144	251	2e-24	110
MP01490	Potri.001G230500.5|PACid:27045516	44.76	105	58	1	315	1	153	256	7e-23	105
MP01491	AT2G44350.2	60.2	402	160	1	1342	137	64	464	1e-145	516
MP01492	Glyma07g00330.1|PACid:26347548	93.16	614	42	0	1	1842	149	762	0	1247
MP01493	Glyma07g00330.1|PACid:26347548	94.79	614	32	0	1	1842	149	762	0	1265
MP01494	chr3.CM0292.500.r2.m	84.88	172	26	0	516	1	1	172	5e-89	326
MP01495	Glyma05g00730.3|PACid:26322019	85.71	77	11	0	2	232	205	281	2e-31	134
MP01496	Glyma05g22491.1|PACid:26321696	78.97	195	41	1	2	586	652	845	4e-64	243
MP01497	Glyma17g26021.1|PACid:26313257	76.06	355	82	2	1057	2	1	335	2e-134	478
MP01498	Glyma06g28650.1|PACid:26302353	77.17	127	28	3	81	458	1	125	3e-44	178
MP01500	Glyma07g05560.1|PACid:26348605	89.92	129	13	0	3	389	1232	1360	3e-62	236
MP01501	C.cajan_18284	89.09	55	5	1	1	162	443	497	4e-21	100
MP01503	Phvul.007G155800.1|PACid:27159255	87.16	109	14	0	328	2	81	189	9e-49	191
MP01504	C.cajan_36090	91.43	105	9	0	3	317	231	335	1e-53	207
MP01505	AT4G36020.1	47.22	72	37	2	38	250	228	295	3e-14	76.6
MP01505	AT4G36020.1	39.42	104	50	3	2	274	151	253	1e-12	71.2
MP01505	AT4G36020.1	38.78	98	50	3	2	265	185	273	6e-12	69.3
MP01505	AT4G36020.1	36.05	86	44	2	38	262	98	183	4e-10	63.2
MP01505	AT4G36020.1	45.76	59	25	2	2	157	237	295	7e-10	62.4
MP01505	AT4G36020.1	36.05	86	42	2	38	256	130	215	9e-10	62
MP01506	Phvul.003G168800.1|PACid:27144272	89.21	454	49	0	1496	135	298	751	0	850
MP01507	Ca_14735	46.72	122	62	5	362	6	1	118	6e-17	85.9
MP01508	AT3G16640.1	42.69	171	94	5	555	55	1	167	3e-31	134
MP01509	Glyma02g47150.1|PACid:26287574	94.61	204	11	0	82	693	1	204	2e-96	352
MP01510	Glyma07g09560.1|PACid:26348971	80.56	108	18	3	444	130	5	111	1e-42	172
MP01511	C.cajan_19221	91.04	134	12	0	3	404	456	589	4e-67	253
MP01512	C.cajan_33807	71.83	213	49	4	141	746	1	208	7e-71	267
MP01514	LjT31N05.130.r2.d	66.67	78	26	0	2	235	15	92	2e-22	103
MP01515	Ca_25537	57.14	70	30	0	211	2	159	228	2e-12	70.9
MP01516	LjT31N05.130.r2.d	64.2	81	29	0	2	244	15	95	2e-22	104
MP01517	Phvul.003G070600.1|PACid:27144036	69.33	75	23	0	1	225	474	548	7e-26	115
MP01519	Glyma13g21660.2|PACid:26319293	96	100	4	0	302	3	571	670	3e-51	199
MP01522	C.cajan_23367	99.53	430	2	0	1636	347	1	430	0	850
MP01524	C.cajan_33539	62.77	137	51	0	4	414	94	230	1e-42	171
MP01526	C.cajan_19244	84.29	70	11	0	2	211	2	71	2e-27	120
MP01527	Glyma02g06550.5|PACid:26288088	94.12	68	4	0	2	205	270	337	8e-30	129
MP01528	Glyma13g30690.1|PACid:26315666	86.52	89	12	0	268	2	4	92	3e-41	166
MP01529	Glyma07g06250.4|PACid:26347764	88.46	78	6	2	3	227	724	801	2e-32	137
MP01531	Glyma14g39360.2|PACid:26286087	96.3	54	2	0	308	147	404	457	2e-23	107
MP01532	Phvul.002G233900.1|PACid:27168430	75	76	19	0	135	362	85	160	2e-38	112
MP01532	Phvul.002G233900.1|PACid:27168430	78.05	41	9	0	34	156	52	92	2e-38	66.2
MP01535	LjT31N05.100.r2.d	75	32	8	0	160	255	1	32	2e-06	50.8
MP01536	LjT31N05.100.r2.d	75	32	8	0	160	255	1	32	2e-06	50.8
MP01540	Glyma02g38395.1|PACid:26288603	70.97	279	49	6	741	1	743	1016	8e-90	329
MP01543	C.cajan_30380	92.65	68	5	0	206	3	361	428	9e-34	141
MP01554	Glyma08g43660.2|PACid:26309184	98.26	115	2	0	345	1	25	139	1e-61	234
MP01555	C.cajan_06023	89.17	120	13	1	361	2	1	119	5e-52	204
MP01556	Glyma05g00900.1|PACid:26319847	94.14	222	10	1	280	936	1	222	2e-100	365
MP01557	Glyma05g00900.1|PACid:26319847	95.5	222	10	0	280	945	1	222	7e-104	377
MP01559	Glyma08g03970.1|PACid:26309844	94.62	316	17	1	185	1132	43	356	8e-174	610
MP01563	Glyma12g15530.1|PACid:26292167	79.84	243	43	4	944	234	1	241	3e-100	365
MP01564	Glyma12g15530.1|PACid:26292167	83.2	244	32	7	895	191	1	241	6e-103	374
MP01565	Glyma12g15530.1|PACid:26292167	81.67	120	16	4	357	16	1	118	4e-44	176
MP01567	Phvul.003G176400.1|PACid:27142255	75.62	283	63	4	1294	464	1	281	2e-61	225
MP01567	Phvul.003G176400.1|PACid:27142255	92.86	14	1	0	402	361	302	315	2e-61	33.5
MP01568	Glyma08g35830.1|PACid:26308476	82.38	210	31	3	95	706	21	228	1e-88	325
MP01569	Glyma08g35830.1|PACid:26308476	84.1	239	32	3	95	793	21	257	2e-104	379
MP01573	AT1G20630.1	52.08	48	23	0	84	227	13	60	3e-08	57
MP01575	Glyma13g39110.1|PACid:26316572	90.52	116	11	0	158	505	31	146	1e-54	179
MP01575	Glyma13g39110.1|PACid:26316572	96.15	26	1	0	3	80	9	34	1e-54	54.7
MP01576	C.cajan_08226	92.94	269	18	1	1267	464	124	392	3e-141	501
MP01576	C.cajan_08226	40.91	88	44	1	1123	884	70	157	2e-09	63.9
MP01577	Glyma11g03330.1|PACid:26295506	88.55	585	66	1	1997	246	1	585	0	962
MP01579	Glyma19g32510.1|PACid:26328605	88.33	257	30	0	772	2	111	367	2e-120	431
MP01579	Glyma19g32510.1|PACid:26328605	28.41	271	170	5	769	29	233	500	4e-21	101
MP01579	Glyma19g32510.1|PACid:26328605	33	200	134	4	766	167	331	526	7e-15	80.9
MP01579	Glyma19g32510.1|PACid:26328605	28.8	125	89	1	382	8	72	195	8e-09	60.8
MP01583	Potri.005G100500.4|PACid:27029802	45.68	81	44	1	12	254	416	495	1e-12	71.6
MP01584	Glyma19g40190.1|PACid:26326910	69.89	93	23	2	1	264	42	132	8e-29	125
MP01585	Glyma12g29640.1|PACid:26291737	90.69	408	38	0	578	1801	1	408	0	776
MP01588	Glyma10g37980.2|PACid:26345413	79.07	129	27	0	2	388	749	877	2e-59	227
MP01590	Glyma08g19090.1|PACid:26310517	86.15	65	9	1	197	3	1	63	5e-18	91.3
MP01591	Glyma06g15200.1|PACid:26301630	97.9	143	3	0	561	133	549	691	1e-41	169
MP01591	Glyma06g15200.1|PACid:26301630	34.18	79	52	0	558	322	266	344	1e-10	66.6
MP01592	Glyma04g39670.1|PACid:26304109	93.53	696	45	0	2220	133	1	696	0	1029
MP01593	C.cajan_40315	95.65	23	1	0	217	149	395	417	3e-06	50.1
MP01594	Glyma20g28631.2|PACid:26338110	96.47	85	3	0	2	256	214	298	5e-27	120
MP01595	Glyma11g02150.1|PACid:26295124	77.44	297	59	2	113	979	5	301	1e-99	363
MP01596	Glyma11g02150.1|PACid:26295124	77.44	297	59	2	62	928	5	301	1e-99	363
MP01597	chr5.LjT43D06.130.r2.d	67.35	49	16	0	184	38	8	56	3e-11	67
MP01598	chr5.LjT43D06.130.r2.d	59.18	49	20	0	231	85	8	56	2e-07	54.3
MP01601	Glyma05g16360.2|PACid:26321331	38.82	85	42	4	89	313	1	79	8e-06	48.9
MP01602	chr5.LjT43D06.130.r2.d	61.22	49	19	0	231	85	8	56	4e-09	59.7
MP01603	Glyma08g09860.1|PACid:26306724	89.69	223	23	1	674	6	56	276	1e-115	415
MP01604	C.cajan_21122	97.67	43	1	0	131	3	1	43	1e-18	91.3
MP01605	Glyma20g26420.1|PACid:26336559	69.54	151	44	1	449	3	11	161	4e-59	226
MP01606	Ca_08574	65.62	64	22	0	192	1	10	73	4e-19	93.2
MP01609	Glyma10g07420.1|PACid:26343609	92.62	461	33	2	81	1460	5	464	0	728
MP01610	Phvul.005G077000.1|PACid:27149728	69.23	65	19	1	25	216	56	120	7e-18	89
MP01611	Phvul.003G123500.1|PACid:27144772	98.03	254	5	1	764	3	39	291	1e-134	479
MP01611	Phvul.003G123500.1|PACid:27144772	100	243	0	0	731	3	125	367	5e-132	470
MP01611	Phvul.003G123500.1|PACid:27144772	100	228	0	0	731	48	201	428	1e-123	442
MP01612	AT5G03240.3	100	159	0	0	479	3	9	167	4e-84	309
MP01612	AT5G03240.3	100	159	0	0	479	3	85	243	4e-84	309
MP01612	AT5G03240.3	100	144	0	0	479	48	161	304	8e-76	281
MP01612	AT5G03240.3	100	91	0	0	275	3	1	91	1e-44	178
MP01613	AT1G23410.1	82.14	84	15	0	2	253	12	95	1e-30	132
MP01615	Glyma01g04640.2|PACid:26325463	89.56	297	31	0	892	2	80	376	2e-122	438
MP01615	Glyma01g04640.2|PACid:26325463	34.01	297	193	5	886	5	204	473	9e-29	127
MP01615	Glyma01g04640.2|PACid:26325463	35.57	253	137	4	700	20	362	614	2e-25	116
MP01615	Glyma01g04640.2|PACid:26325463	33.08	260	146	6	700	5	314	571	7e-21	101
MP01616	Phvul.007G054500.1|PACid:27160824	92.71	96	7	0	3	290	648	743	1e-44	179
MP01617	Phvul.007G054500.1|PACid:27160824	83.33	30	5	0	76	165	714	743	3e-17	55.1
MP01617	Phvul.007G054500.1|PACid:27160824	83.33	30	5	0	3	92	648	677	3e-17	53.1
MP01618	C.cajan_07539	98.88	89	1	0	2	268	528	616	2e-45	180
MP01619	C.cajan_40137	85.71	77	11	0	1	231	321	397	5e-32	137
MP01620	Glyma04g02271.1|PACid:26305617	94.13	358	21	0	1336	263	1	358	0	709
MP01621	Ca_08508	38.46	65	39	1	406	215	1	65	1e-06	51.6
MP01622	Ca_08508	38.46	65	39	1	221	30	1	65	1e-06	51.6
MP01623	Glyma03g14740.1|PACid:26333825	94.05	336	19	1	1302	298	1	336	1e-180	632
MP01624	C.cajan_37258	78.47	144	28	1	425	3	60	203	2e-52	204
MP01625	Potri.018G115200.1|PACid:27010645	50	78	39	1	4	237	44	116	2e-10	63.9
MP01626	Potri.018G115200.1|PACid:27010645	50	78	39	1	4	237	44	116	2e-10	63.9
MP01627	C.cajan_37357	99.27	137	1	0	744	334	791	927	7e-78	290
MP01628	C.cajan_37357	91.69	927	73	1	3102	334	1	927	0	1583
MP01629	Glyma01g43190.1|PACid:26323536	93.28	923	62	0	3102	334	5	927	0	1597
MP01630	C.cajan_13654	92.56	121	9	0	364	2	1	121	3e-49	193
MP01631	C.cajan_13654	98.44	192	3	0	576	1	607	798	1e-106	385
MP01635	Glyma04g40200.1|PACid:26305366	97.76	223	5	0	72	740	1	223	2e-127	455
MP01636	Glyma06g12160.1|PACid:26299045	89.86	138	14	1	3	416	240	375	7e-66	248
MP01639	Glyma0018s50.1|PACid:26354034	95.22	251	12	1	1	753	209	458	5e-120	430
MP01640	Glyma11g36331.1|PACid:26297424	94.62	93	5	0	3	281	466	558	3e-40	163
MP01641	chr3.CM0396.440.r2.d	64.81	54	19	0	1	162	144	197	1e-12	71.2
MP01642	Phvul.007G083500.1|PACid:27161676	91.89	111	9	0	333	1	124	234	7e-58	221
MP01644	Glyma03g42350.5|PACid:26334516	99.1	111	1	0	2	334	167	277	1e-46	184
MP01645	Phvul.001G229700.1|PACid:27163514	90.85	142	12	1	464	42	52	193	1e-71	268
MP01646	Phvul.001G229700.1|PACid:27163514	94.65	187	9	1	1195	638	7	193	2e-98	359
MP01647	AT2G01670.1	67.78	90	29	1	1137	868	4	91	9e-48	122
MP01647	AT2G01670.1	76.92	52	12	0	865	710	111	162	9e-48	90.1
MP01648	AT5G55260.1	82.29	96	16	1	286	2	112	207	5e-44	175
MP01649	C.cajan_01835	92.36	458	34	1	1397	27	231	688	0	701
MP01650	C.cajan_33868	88.75	80	9	0	241	2	144	223	5e-34	142
MP01651	Glyma04g08410.1|PACid:26304654	65.69	341	75	4	115	1011	1	339	4e-121	435
MP01652	Glyma04g08410.1|PACid:26304654	76.76	340	72	4	115	1113	1	339	4e-134	478
MP01653	Glyma04g08410.1|PACid:26304654	81.82	341	55	4	115	1116	1	340	7e-143	507
MP01654	Glyma12g36620.2|PACid:26294548	90.14	71	7	0	1	213	8	78	3e-30	130
MP01655	Glyma12g18230.1|PACid:26292934	85.05	582	87	2	114	1859	18	596	0	1020
MP01656	C.cajan_18955	93.68	285	18	1	1534	680	1	284	5e-145	514
MP01658	Glyma20g29550.4|PACid:26339223	85.71	56	8	0	168	1	1	56	6e-17	85.9
MP01659	Glyma14g03860.1|PACid:26285181	60.67	89	30	2	252	1	17	105	5e-16	82.8
MP01661	C.cajan_01020	94.03	352	21	0	1266	211	6	357	0	695
MP01662	chr2.CM0373.1330.r2.d	32.34	167	110	6	511	20	196	347	5e-06	50.4
MP01663	C.cajan_40155	90.61	181	17	0	559	17	324	504	4e-93	340
MP01670	Glyma03g35220.1|PACid:26333495	93.55	248	15	1	1006	266	1	248	2e-130	465
MP01671	Glyma19g37880.1|PACid:26326548	92.75	193	13	1	841	266	56	248	5e-98	357
MP01672	Glyma06g47640.2|PACid:26299590	35.93	167	98	8	236	709	120	275	5e-17	88.2
MP01673	Glyma06g47640.2|PACid:26299590	35.93	167	98	8	236	709	120	275	5e-17	88.2
MP01674	AT5G23580.1	39.27	191	116	5	26	598	63	241	2e-29	129
MP01675	Phvul.010G043500.1|PACid:27141649	78.57	70	15	0	1	210	89	158	2e-26	117
MP01676	Phvul.001G056100.1|PACid:27164307	88.2	322	37	2	2	964	143	462	3e-139	494
MP01677	Phvul.001G056300.1|PACid:27161809	89.53	487	50	1	15	1472	1	487	0	749
MP01678	Glyma14g16610.2|PACid:26284424	92.45	490	33	2	15	1472	1	490	0	764
MP01679	Phvul.001G056300.1|PACid:27161809	86.69	338	40	3	2	1000	152	487	5e-142	504
MP01680	Glyma08g22300.1|PACid:26308626	88.25	434	51	2	154	1455	1	429	0	630
MP01680	Glyma08g22300.1|PACid:26308626	72.92	48	13	2	1451	1594	428	469	0	51.6
MP01681	Glyma17g06880.3|PACid:26312011	95.37	108	5	0	1	324	93	200	2e-55	213
MP01682	Glyma04g36950.3|PACid:26306014	83.04	566	90	3	36	1715	19	580	0	845
MP01683	Glyma13g27300.2|PACid:26317661	96.51	86	3	0	6	263	202	287	2e-39	160
MP01684	Potri.004G196500.2|PACid:26992274	75	80	20	0	7	246	2	81	2e-29	127
MP01685	chr3.CM0396.440.r2.d	69.39	49	15	0	182	36	139	187	9e-12	68.6
MP01687	C.cajan_08144	92.21	411	32	0	47	1279	396	806	0	765
MP01689	Glyma08g45905.1|PACid:26310599	94.64	224	12	0	3	674	286	509	3e-121	434
MP01690	C.cajan_04374	100	36	0	0	2	109	118	153	9e-15	78.6
MP01692	AT3G20050.1	59.8	199	80	0	599	3	202	400	1e-61	235
MP01694	Glyma17g17100.1|PACid:26314111	75.78	161	32	3	583	122	8	168	3e-61	234
MP01696	Glyma09g28560.1|PACid:26341259	89.41	85	9	0	166	420	1	85	1e-21	102
MP01698	Glyma07g15060.1|PACid:26348243	88.16	76	9	1	575	348	1	74	1e-22	106
MP01699	Potri.001G087100.1|PACid:27041366	39.77	513	281	9	1461	7	60	572	6e-104	378
MP01701	Phvul.011G161000.1|PACid:27151674	89.61	77	8	0	3	233	583	659	2e-27	120
MP01701	Phvul.011G161000.1|PACid:27151674	38.71	62	38	0	3	188	326	387	5e-06	49.7
MP01702	Glyma05g31920.1|PACid:26320301	97.84	370	8	0	2	1111	283	652	0	745
MP01704	C.cajan_25427	63.64	66	24	0	59	256	5	70	8e-16	82
MP01705	C.cajan_17986	94.22	346	20	1	52	1089	1	345	1e-177	622
MP01706	C.cajan_06641	94.94	237	12	0	3	713	464	700	1e-126	452
MP01707	C.cajan_19500	89.47	114	12	0	2	343	686	799	1e-43	176
MP01710	Ca_13017	62.2	82	31	0	4	249	15	96	4e-26	116
MP01712	chr6.CM0336.180.r2.m	90.8	87	8	0	72	332	14	100	1e-41	167
MP01713	Glyma01g27120.2|PACid:26323562	97.8	273	6	0	233	1051	28	300	2e-152	538
MP01713	Glyma01g27120.2|PACid:26323562	25	236	158	5	491	1141	10	244	4e-14	79.7
MP01714	C.cajan_33030	97.37	76	2	0	1	228	131	206	2e-35	147
MP01714	C.cajan_33030	36.62	71	42	1	19	222	33	103	6e-06	49.3
MP01715	AT1G27970.1	39.02	123	73	4	90	452	7	123	5e-15	80.9
MP01717	C.cajan_43564	90.12	81	8	0	28	270	1	81	6e-36	149
MP01720	Glyma19g42000.1|PACid:26328664	86.84	38	5	0	2	115	281	318	2e-12	70.9
MP01721	Phvul.008G247600.1|PACid:27154878	73.91	92	14	1	3	248	194	285	7e-34	142
MP01722	Glyma06g20860.4|PACid:26299166	80	180	36	0	2	541	51	230	8e-89	286
MP01722	Glyma06g20860.4|PACid:26299166	87.1	31	4	0	579	671	240	270	8e-89	62.8
MP01723	C.cajan_27745	85.89	163	23	0	2	490	41	203	9e-74	276
MP01725	C.cajan_12103	94.56	717	28	2	36	2153	1	717	0	1382
MP01726	Glyma20g12400.3|PACid:26336874	84.94	352	48	1	1283	243	1	352	8e-162	570
MP01727	Glyma20g12400.3|PACid:26336874	84.94	352	48	1	1283	243	1	352	7e-162	570
MP01729	Glyma08g07260.3|PACid:26307366	92.16	204	16	0	781	170	1	204	3e-85	314
MP01730	Glyma08g10970.1|PACid:26307819	96.7	91	3	0	687	415	1	91	8e-49	193
MP01731	Glyma15g18940.1|PACid:26331352	70.92	141	41	1	424	2	575	683	2e-39	160
MP01733	AT5G56150.2	79.05	148	31	1	519	76	1	147	3e-68	257
MP01735	chr1.CM0269.250.r2.m	81.82	33	6	0	100	2	117	149	7e-14	48.1
MP01735	chr1.CM0269.250.r2.m	55.32	47	21	0	240	100	70	116	7e-14	47.8
MP01736	Glyma01g42240.1|PACid:26323981	98.44	128	2	0	1	384	129	256	7e-66	248
MP01737	Phvul.009G202900.1|PACid:27147077	88.89	81	8	1	380	141	352	432	4e-36	149
MP01738	Potri.002G228300.3|PACid:27023712	56.16	73	31	1	218	3	94	166	3e-15	80.1
MP01739	Phvul.009G149800.1|PACid:27145721	95.7	93	4	0	280	2	573	665	3e-48	189
MP01740	Phvul.009G149800.1|PACid:27145721	88.04	92	11	0	277	2	574	665	1e-40	164
MP01741	chr4.CM0126.1710.r2.a	47.78	90	47	0	6	275	87	176	2e-17	69.7
MP01741	chr4.CM0126.1710.r2.a	73.91	23	6	0	262	330	172	194	2e-17	38.5
MP01745	Phvul.009G181600.1|PACid:27145388	90.34	176	17	0	60	587	358	533	4e-79	294
MP01746	Glyma06g16470.1|PACid:26298596	83.91	174	17	2	492	4	65	238	6e-66	249
MP01747	C.cajan_14446	84.68	124	18	1	370	2	134	257	6e-49	192
MP01748	Glyma10g31260.1|PACid:26344758	75.76	264	64	1	956	165	1	263	2e-115	415
MP01750	Glyma02g06600.3|PACid:26289756	93.08	130	9	0	1	390	246	375	1e-57	221
MP01751	Glyma11g08050.1|PACid:26297322	98.35	243	4	0	768	40	7	249	6e-141	499
MP01752	C.cajan_40758	73.02	63	17	0	62	250	18	80	4e-14	76.3
MP01753	Glyma11g35300.2|PACid:26295792	85.26	156	23	0	94	561	55	210	3e-67	253
MP01754	Phvul.011G073900.1|PACid:27151393	95.51	89	4	0	624	358	18	106	7e-22	104
MP01756	C.cajan_06979	90	70	7	0	212	3	537	606	3e-33	139
MP01759	C.cajan_18453	92.31	78	6	0	234	1	339	416	4e-37	152
MP01760	Glyma11g11730.1|PACid:26296076	97.86	468	10	0	81	1484	1	468	0	706
MP01761	Phvul.006G193700.1|PACid:27167202	98.03	304	6	0	1272	361	1	304	1e-158	560
MP01762	Glyma04g21450.1|PACid:26304503	100	105	0	0	317	3	484	588	8e-56	214
MP01763	Glyma09g33170.1|PACid:26341601	76.69	163	26	3	669	217	556	718	7e-61	233
MP01764	Glyma01g02840.2|PACid:26322860	88.9	721	69	5	2343	214	1	719	0	1224
MP01767	Glyma08g08130.3|PACid:26306878	92.68	246	18	0	821	84	240	485	1e-134	478
MP01768	Phvul.002G077700.1|PACid:27169926	74.19	93	24	0	279	1	90	182	3e-32	137
MP01769	Phvul.002G030600.1|PACid:27167829	63.16	114	42	0	345	4	16	129	1e-39	160
MP01772	C.cajan_04509	89.9	307	31	2	1343	423	321	622	6e-136	484
MP01773	Glyma02g16580.1|PACid:26289160	87.48	559	69	4	3	1676	459	1011	0	832
MP01774	AT2G24940.1	53.26	92	43	0	3	278	7	98	4e-21	99.8
MP01776	chr5.CM0456.140.r2.d	66.4	125	36	1	2	358	275	399	2e-36	150
MP01777	Glyma08g42680.2|PACid:26310740	88.46	78	9	0	4	237	915	992	1e-34	144
MP01778	Glyma13g34160.1|PACid:26318377	93.99	333	20	1	2	1000	145	473	5e-175	613
MP01780	Glyma08g21461.1|PACid:26310180	70	210	62	4	51	677	78	284	2e-60	231
MP01781	C.cajan_33268	81.7	153	28	1	66	524	1	152	7e-50	197
MP01782	C.cajan_33268	81.7	153	28	1	66	524	1	152	8e-50	197
MP01784	Phvul.009G196600.1|PACid:27148026	55.21	96	42	4	3	287	202	289	2e-16	84
MP01785	Phvul.009G030100.1|PACid:27146201	67.26	336	74	11	1135	236	20	352	6e-88	325
MP01791	Phvul.003G071100.1|PACid:27143314	88.67	309	35	0	81	1007	181	489	7e-163	573
MP01791	Phvul.003G071100.1|PACid:27143314	47.51	181	94	2	126	665	1	175	4e-40	166
MP01792	C.cajan_34413	92.98	57	4	0	681	511	944	1000	1e-22	106
MP01793	C.cajan_10795	62.92	89	33	0	267	1	200	288	9e-20	95.1
MP01794	Glyma02g44030.1|PACid:26289735	73.05	256	52	8	896	180	1	256	1e-78	293
MP01797	Glyma19g45391.1|PACid:26326447	82.86	105	18	0	2	316	1477	1581	4e-45	179
MP01799	Glyma18g02080.1|PACid:26356292	91.12	304	27	1	1101	190	1	303	1e-141	502
MP01800	Glyma18g02080.1|PACid:26356292	91.12	304	27	1	1481	570	1	303	2e-141	502
MP01801	C.cajan_15523	90	190	19	0	571	2	280	469	7e-103	372
MP01802	C.cajan_07270	87.27	110	14	0	332	3	71	180	9e-50	194
MP01803	Glyma04g14840.2|PACid:26305050	93.67	79	5	0	2	238	22	100	7e-34	142
MP01805	Glyma02g09790.2|PACid:26289205	95.09	285	14	0	856	2	600	884	1e-154	545
MP01806	Glyma02g09790.2|PACid:26289205	93.51	185	12	0	780	226	600	784	9e-135	355
MP01806	Glyma02g09790.2|PACid:26289205	97.33	75	2	0	226	2	810	884	9e-135	146
MP01807	Glyma05g28260.1|PACid:26320514	92.68	123	9	0	392	24	1	123	3e-41	166
MP01807	Glyma05g28260.1|PACid:26320514	45.33	75	40	1	245	24	283	357	3e-10	63.5
MP01807	Glyma05g28260.1|PACid:26320514	35.14	74	48	1	245	24	166	235	5e-06	49.7
MP01808	Glyma10g32560.2|PACid:26344448	88.71	797	89	5	2388	1	1	781	0	1282
MP01809	C.cajan_39013	93.55	62	4	0	249	64	373	434	4e-26	116
MP01810	Phvul.010G014900.1|PACid:27140595	77.43	257	54	3	118	876	1	251	3e-99	361
MP01811	Glyma08g20030.2|PACid:26307559	87.32	71	9	0	214	2	606	676	9e-31	131
MP01812	Glyma19g43840.1|PACid:26328024	90.91	77	7	0	3	233	437	513	2e-35	147
MP01814	Glyma01g04900.1|PACid:26323962	95.39	152	7	0	458	3	142	293	1e-69	261
MP01816	Phvul.009G176400.1|PACid:27148154	89.95	189	19	0	569	3	131	319	6e-67	253
MP01816	Phvul.009G176400.1|PACid:27148154	37.97	187	116	0	569	9	371	557	9e-18	89.7
MP01816	Phvul.009G176400.1|PACid:27148154	42.07	145	84	0	569	135	419	563	4e-17	87.4
MP01816	Phvul.009G176400.1|PACid:27148154	37.02	181	114	0	545	3	570	750	2e-16	85.5
MP01816	Phvul.009G176400.1|PACid:27148154	37.89	190	117	1	569	3	610	799	5e-16	84
MP01816	Phvul.009G176400.1|PACid:27148154	39.2	176	107	0	530	3	72	247	4e-15	80.9
MP01816	Phvul.009G176400.1|PACid:27148154	43.1	116	65	1	569	225	706	821	4e-15	80.9
MP01816	Phvul.009G176400.1|PACid:27148154	40.74	189	112	1	569	3	467	654	1e-14	79.3
MP01816	Phvul.009G176400.1|PACid:27148154	31.96	194	84	1	569	132	227	420	3e-13	74.7
MP01816	Phvul.009G176400.1|PACid:27148154	40.18	112	66	1	569	237	730	841	2e-11	68.6
MP01816	Phvul.009G176400.1|PACid:27148154	39.39	132	80	0	398	3	68	199	8e-08	56.6
MP01818	chr4.CM0851.50.r2.a	100	70	0	0	2	211	595	664	5e-36	149
MP01819	chr4.CM0851.50.r2.a	100	64	0	0	2	193	595	658	9e-33	138
MP01820	Glyma01g41600.1|PACid:26323825	92.75	662	48	0	216	2201	62	723	0	1255
MP01821	Glyma05g04940.1|PACid:26320627	90.44	659	63	0	225	2201	1	659	0	1221
MP01822	Glyma15g31854.1|PACid:26331928	99.2	125	1	0	1	375	762	886	1e-64	244
MP01823	C.cajan_15440	94.19	327	19	1	1198	218	204	529	2e-168	592
MP01824	C.cajan_15440	98.9	91	1	0	275	3	204	294	5e-45	179
MP01825	Glyma07g15170.6|PACid:26348904	88.54	192	9	1	246	782	18	209	5e-96	350
MP01826	Phvul.002G168000.1|PACid:27169194	78.26	69	15	1	505	299	32	99	8e-11	67
MP01827	C.cajan_32687	85.85	325	46	0	171	1145	1	325	5e-148	524
MP01828	Phvul.010G011300.1|PACid:27140467	90.98	255	23	0	94	858	1	255	3e-123	442
MP01829	Glyma01g44960.1|PACid:26325579	80.34	178	34	1	587	57	8	185	6e-71	266
MP01830	Glyma06g15580.2|PACid:26299502	87.91	91	11	0	2	274	249	339	2e-42	170
MP01831	C.cajan_08352	86.76	287	38	0	27	887	1	287	2e-136	484
MP01832	Glyma04g32470.1|PACid:26305211	89.34	347	37	0	1185	145	6	352	1e-174	612
MP01833	Glyma18g01230.2|PACid:26354099	70.43	230	67	4	2	688	37	254	1e-61	235
MP01834	C.cajan_19332	86.05	43	6	0	130	2	1	43	4e-16	84
MP01835	AT3G49640.2	53.03	66	31	0	4	201	105	170	2e-09	60.8
MP01837	Glyma03g00790.1|PACid:26333812	86.64	464	62	0	1525	134	27	490	0	783
MP01838	Glyma03g00830.2|PACid:26334139	86.13	310	43	0	989	60	28	337	1e-154	545
MP01839	Glyma03g00830.2|PACid:26334139	95.35	86	4	0	4	261	221	306	6e-46	182
MP01840	Phvul.007G116400.1|PACid:27160652	96.71	152	5	0	457	2	830	981	5e-79	292
MP01841	Glyma06g02850.1|PACid:26300438	95.45	286	13	0	223	1080	24	309	1e-165	582
MP01842	Glyma06g02850.1|PACid:26300438	95.45	286	13	0	290	1147	24	309	1e-165	582
MP01843	Phvul.009G015100.1|PACid:27147661	95.5	111	5	0	335	3	295	405	3e-62	236
MP01844	Glyma04g02840.1|PACid:26303044	87.63	186	23	1	1133	576	297	481	3e-79	295
MP01845	Phvul.007G177400.1|PACid:27160196	90.48	63	6	0	191	3	1	63	6e-19	92.4
MP01846	C.cajan_04435	96.97	33	1	0	2	100	248	280	2e-12	70.9
MP01850	Glyma16g23750.1|PACid:26353065	83.65	104	16	1	559	251	54	157	1e-44	179
MP01852	Glyma12g04160.1|PACid:26293338	76.39	72	13	3	267	64	1	67	5e-13	72.8
MP01854	Phvul.007G274700.1|PACid:27160913	81.61	87	16	0	2	262	212	298	1e-20	97.8
MP01855	Glyma06g12360.1|PACid:26298324	80.91	461	84	2	1493	123	275	735	0	701
MP01856	Glyma06g12360.1|PACid:26298324	83.95	461	71	1	1496	123	275	735	0	730
MP01858	Glyma14g24900.1|PACid:26285082	75.23	323	64	2	923	3	6	326	6e-124	443
MP01860	Glyma13g38960.2|PACid:26314589	80.63	222	34	2	641	3	9	230	9e-100	362
MP01860	Glyma13g38960.2|PACid:26314589	31.74	167	110	3	524	36	193	355	4e-18	91.3
MP01862	Glyma09g03250.1|PACid:26340606	46.25	80	43	1	252	13	254	332	4e-16	83.2
MP01865	Phvul.002G065000.1|PACid:27169620	84.92	126	19	0	382	5	25	150	2e-45	180
MP01866	C.cajan_42811	64.96	137	48	0	5	415	164	300	9e-47	184
MP01866	C.cajan_42811	37.61	109	67	1	8	331	460	568	1e-13	74.7
MP01867	Glyma18g29640.1|PACid:26356041	92.34	235	16	1	767	69	1	235	8e-121	432
MP01868	C.cajan_33863	69.57	92	25	1	267	1	15	106	2e-24	110
MP01869	Glyma08g14530.1|PACid:26307007	92.24	116	9	0	348	1	1	116	1e-53	207
MP01870	Glyma19g34320.3|PACid:26327892	83.84	297	41	4	1221	352	1	295	3e-149	489
MP01870	Glyma19g34320.3|PACid:26327892	80.95	42	7	1	308	186	317	358	3e-149	62.4
MP01871	Glyma19g34320.3|PACid:26327892	80.83	360	54	6	1220	186	1	358	8e-157	553
MP01873	Glyma11g03320.1|PACid:26295132	85.95	242	34	0	12	737	1	242	7e-102	370
MP01874	Glyma06g34190.1|PACid:26298999	94.2	345	20	0	177	1211	1	345	6e-173	607
MP01876	Glyma11g09390.2|PACid:26298110	87.65	162	20	0	2	487	51	212	2e-73	273
MP01882	Glyma03g38550.1|PACid:26334336	78.95	765	129	10	128	2326	11	771	0	1021
MP01883	Glyma19g41150.1|PACid:26328298	87.64	777	94	7	91	2415	3	771	0	1180
MP01885	Glyma04g39330.1|PACid:26305771	97.27	110	3	0	85	414	16	125	9e-53	206
MP01886	Glyma18g07301.1|PACid:26354376	85.83	127	18	1	2	382	2	127	2e-43	174
MP01887	Potri.013G011000.1|PACid:26994704	77.92	77	17	0	3	233	1	77	2e-29	127
MP01888	Glyma16g27590.1|PACid:26353517	85.79	190	23	2	825	268	3	192	9e-90	330
MP01889	Phvul.011G185400.1|PACid:27153005	80.75	213	32	3	1	612	1	213	1e-89	328
MP01890	Phvul.011G185400.1|PACid:27153005	81.22	213	31	3	1	612	1	213	2e-90	331
MP01892	Medtr0055s0130.1	85.19	27	4	0	1	81	636	662	3e-06	50.4
MP01893	Phvul.003G028000.1|PACid:27143779	83.05	236	36	5	62	757	106	338	3e-96	352
MP01894	Phvul.003G028000.1|PACid:27143779	83.15	178	28	3	231	758	163	338	5e-92	253
MP01894	Phvul.003G028000.1|PACid:27143779	80	60	12	1	62	241	106	164	5e-92	107
MP01896	C.cajan_29005	87.43	175	20	4	932	414	18	189	3e-78	292
MP01897	C.cajan_29005	87.06	85	11	2	829	575	18	100	4e-56	151
MP01897	C.cajan_29005	94.44	54	3	1	575	414	137	189	4e-56	89
MP01898	AT5G21274.1	88.52	61	7	0	2	184	89	149	3e-25	113
MP01898	AT5G21274.1	45.9	61	33	0	2	184	16	76	1e-09	61.6
MP01900	Phvul.004G085000.1|PACid:27158135	35.79	95	61	1	8	292	344	436	1e-09	61.2
MP01901	C.cajan_01355	94.52	73	4	0	1	219	348	420	2e-34	143
MP01902	Phvul.003G276500.1|PACid:27144003	53.33	180	79	3	36	560	3	180	3e-42	171
MP01906	C.cajan_39808	74.83	147	37	0	522	82	58	204	2e-54	211
MP01907	Glyma02g10630.4|PACid:26287484	75.71	140	32	2	1	414	87	219	5e-50	195
MP01908	C.cajan_12926	87.82	156	19	0	3	470	356	511	2e-74	277
MP01909	Glyma18g08950.1|PACid:26354709	82.05	440	79	0	6	1325	56	495	0	709
MP01910	Glyma18g08950.1|PACid:26354709	84.04	495	79	0	20	1504	1	495	0	798
MP01911	C.cajan_36871	79.31	87	16	1	255	1	177	263	1e-22	104
MP01912	Glyma01g41200.1|PACid:26325677	66.07	56	19	0	1	168	58	113	2e-14	77.4
MP01916	Glyma03g37890.2|PACid:26334156	92.53	589	43	3	372	2135	1	587	0	785
MP01917	C.cajan_14154	86.72	542	72	3	1732	107	1	533	0	932
MP01918	C.cajan_14154	86.53	542	73	3	1732	107	1	533	0	930
MP01919	Glyma10g01680.1|PACid:26343849	93.37	166	11	0	29	526	1	166	3e-69	260
MP01921	C.cajan_05249	95.97	149	6	0	897	451	1	149	7e-68	257
MP01922	Medtr7g031847.1	48.61	72	37	0	3	218	30	101	2e-12	70.5
MP01923	Medtr7g031847.1	47.22	72	38	0	3	218	30	101	4e-11	66.6
MP01924	Phvul.005G042400.1|PACid:27150414	93.17	161	10	1	602	123	358	518	5e-81	300
MP01925	C.cajan_14053	95.81	358	15	0	1074	1	1	358	0	639
MP01926	C.cajan_20907	90.11	91	9	0	1	273	548	638	4e-43	172
MP01930	Glyma17g03570.1|PACid:26311560	93.73	590	36	2	3	1769	293	881	0	1011
MP01931	Phvul.003G112400.1|PACid:27143651	94.53	274	15	1	279	1100	1	272	9e-149	526
MP01932	Glyma17g03570.1|PACid:26311560	93.78	884	54	3	279	2927	1	881	0	1558
MP01933	Glyma18g04720.1|PACid:26356178	71.53	137	5	1	555	247	1	137	5e-50	197
MP01934	Glyma18g04720.1|PACid:26356178	92.7	137	10	0	657	247	1	137	1e-74	279
MP01935	Ca_13278	91.67	96	8	0	604	317	3	98	5e-58	197
MP01935	Ca_13278	79.17	24	5	0	318	247	114	137	5e-58	48.9
MP01936	Glyma18g04720.1|PACid:26356178	91.85	135	11	0	651	247	3	137	2e-72	272
MP01937	Ca_13278	91.84	98	8	0	610	317	1	98	9e-60	202
MP01937	Ca_13278	79.17	24	5	0	318	247	114	137	9e-60	48.9
MP01938	C.cajan_19608	95.24	21	1	0	66	4	24	44	1e-06	51.6
MP01939	Glyma11g00310.1|PACid:26296242	91.78	377	31	0	1	1131	427	803	0	691
MP01939	Glyma11g00310.1|PACid:26296242	26.86	376	239	2	1	1020	287	661	3e-42	172
MP01939	Glyma11g00310.1|PACid:26296242	26.72	363	263	2	1	1080	216	578	7e-42	171
MP01939	Glyma11g00310.1|PACid:26296242	25.23	325	242	1	34	1005	192	516	6e-35	148
MP01941	Glyma17g01300.1|PACid:26314227	90.69	247	23	0	86	826	1	247	2e-100	365
MP01943	Phvul.006G199400.1|PACid:27167250	87.8	492	58	3	1587	118	1	490	0	739
MP01944	C.cajan_28085	87.1	535	66	4	2059	464	1	533	0	815
MP01945	Phvul.006G199400.1|PACid:27167250	88.07	528	61	3	3148	1571	1	526	0	741
MP01946	C.cajan_04756	83.5	206	32	1	613	2	1408	1613	2e-91	334
MP01948	Glyma04g01750.1|PACid:26305661	96.16	443	17	0	1650	322	9	451	0	784
MP01951	C.cajan_06970	98.05	154	3	0	3	464	599	752	3e-75	281
MP01952	C.cajan_08482	93.6	125	8	0	1	375	189	313	1e-64	244
MP01953	Phvul.009G168100.1|PACid:27146914	73.68	342	90	1	646	1671	1	341	6e-131	468
MP01954	C.cajan_40269	93.05	259	18	0	7	783	31	289	7e-125	446
MP01956	Phvul.009G236800.1|PACid:27145680	90.17	234	23	0	69	770	3	236	7e-117	419
MP01957	Glyma20g33880.2|PACid:26338363	93.17	249	17	1	149	895	1	248	8e-135	480
MP01958	C.cajan_41043	99.07	108	1	0	301	624	1	108	2e-46	186
MP01959	C.cajan_37520	97.31	372	9	1	1418	306	1	372	0	714
MP01960	Medtr4g064887.1	39.74	78	47	0	2	235	153	230	6e-11	65.9
MP01961	Glyma02g01720.1|PACid:26288479	91.73	266	22	1	862	65	440	704	3e-132	471
MP01962	Potri.006G134900.1|PACid:27005705	34.27	178	105	4	502	5	4	181	3e-21	100
MP01964	Medtr1386s0010.1	38.33	120	74	2	1138	779	351	465	2e-10	67.4
MP01965	C.cajan_41934	91.5	200	17	1	2	601	511	708	3e-106	384
MP01968	C.cajan_10416	96.58	146	5	0	3	440	301	446	2e-74	278
MP01970	C.cajan_24100	87.72	57	7	0	2	172	246	302	5e-21	99.4
MP01974	Phvul.007G107400.1|PACid:27160727	86.4	331	44	2	8	997	1	329	3e-160	564
MP01975	Phvul.002G306100.1|PACid:27171187	91.94	335	22	2	39	1028	1	335	1e-178	625
MP01977	Potri.005G061500.1|PACid:27031850	69.83	116	35	0	1	348	460	575	6e-48	188
MP01979	C.cajan_06637	94.74	285	15	0	1169	315	15	299	6e-154	543
MP01980	Glyma06g14710.1|PACid:26300938	94.23	52	3	0	443	288	1	52	1e-23	108
MP01981	Glyma16g33010.1|PACid:26353095	91.18	601	53	0	1960	158	84	684	0	1039
MP01982	Phvul.007G112100.1|PACid:27158591	88.44	597	69	0	1948	158	80	676	0	1010
MP01983	Glyma17g35105.1|PACid:26312929	76.42	106	24	1	3	317	45	150	7e-36	148
MP01985	Glyma08g16210.1|PACid:26310218	84.73	262	36	3	4	777	1	260	1e-118	426
MP01986	Glyma08g16210.1|PACid:26310218	76.97	178	37	3	4	525	1	176	5e-68	257
MP01989	Glyma11g05230.1|PACid:26298016	78.81	151	30	2	8	454	1	150	1e-61	234
MP01990	C.cajan_28161	92.31	923	71	1	47	2815	1	920	0	1601
MP01991	C.cajan_28161	91.64	933	78	2	47	2845	1	929	0	1602
MP01992	LjT31N05.130.r2.d	73.68	38	10	0	277	164	8	45	2e-17	57.4
MP01992	LjT31N05.130.r2.d	59.57	47	19	0	144	4	49	95	2e-17	50.8
MP01993	LjT31N05.130.r2.d	73.68	38	10	0	277	164	8	45	5e-15	57.4
MP01993	LjT31N05.130.r2.d	80	25	5	0	78	4	71	95	5e-15	42.4
MP01994	Phvul.002G146900.1|PACid:27168614	80.49	164	32	0	493	2	871	1034	4e-71	266
MP01995	Phvul.003G052500.1|PACid:27145174	60.33	121	48	0	9	371	325	445	1e-40	164
MP01998	C.cajan_39114	44.93	69	38	1	10	216	35	100	3e-08	57
MP01999	C.cajan_39114	40.35	114	68	2	52	393	3	100	5e-15	79.3
MP02000	C.cajan_26779	97.35	490	12	1	1931	465	1	490	0	856
MP02002	C.cajan_43661	78.95	171	36	1	513	1	59	228	3e-44	177
MP02004	Phvul.001G126700.1|PACid:27163164	78.83	222	45	3	974	315	1	215	2e-82	306
MP02006	Ca_12673	32.89	76	51	0	264	37	73	148	5e-06	49.7
MP02008	Phvul.003G119100.1|PACid:27143159	92.31	78	6	0	4	237	3328	3405	2e-34	144
MP02009	C.cajan_22810	92.39	631	46	1	196	2082	1	631	0	1140
MP02010	C.cajan_22810	91.13	631	54	1	196	2082	1	631	0	1123
MP02011	Phvul.011G082100.1|PACid:27152514	75.38	65	14	2	534	346	21	84	6e-22	104
MP02012	Phvul.011G082100.1|PACid:27152514	75.38	65	14	2	534	346	21	84	9e-22	104
MP02014	C.cajan_32070	89.25	93	10	0	3	281	28	120	2e-40	163
MP02015	LjT31N05.130.r2.d	70.27	37	11	0	5	115	8	44	1e-16	56.6
MP02015	LjT31N05.130.r2.d	57.78	45	19	0	127	261	46	90	1e-16	48.5
MP02016	LjT31N05.130.r2.d	66.67	39	13	0	5	121	8	46	1e-16	57
MP02016	LjT31N05.130.r2.d	57.78	45	19	0	126	260	46	90	1e-16	48.5
MP02017	Glyma15g11540.1|PACid:26329772	90.49	452	32	5	136	1458	23	472	0	814
MP02019	C.cajan_16928	100	75	0	0	2	226	6	80	2e-38	157
MP02021	Glyma09g33940.1|PACid:26340771	90.09	111	8	1	771	448	1	111	2e-39	163
MP02024	Potri.014G139500.3|PACid:27035409	90.22	92	9	0	276	1	78	169	1e-40	164
MP02025	Glyma07g14770.1|PACid:26350829	89.91	109	11	0	327	1	560	668	1e-50	197
MP02026	Medtr0055s0130.1	80.95	63	12	0	51	239	545	607	9e-20	95.1
MP02027	Medtr0055s0130.1	83.33	84	14	1	51	302	545	627	2e-29	127
MP02028	Glyma18g48870.1|PACid:26357699	78.82	85	18	0	2	256	795	879	1e-32	137
MP02029	Phvul.002G139100.1|PACid:27169597	81.55	168	31	1	3	506	302	468	4e-55	214
MP02031	C.cajan_20875	40	75	44	1	239	18	140	214	1e-08	58.5
MP02032	Glyma05g07730.2|PACid:26319835	93.18	88	6	0	266	3	326	413	5e-44	175
MP02033	Phvul.011G108000.1|PACid:27150959	83.88	242	39	0	74	799	1	242	1e-109	396
MP02034	C.cajan_20756	82.19	73	9	1	215	9	1057	1129	3e-29	126
MP02035	Glyma10g06880.1|PACid:26345030	37.5	88	52	2	257	3	139	217	1e-08	58.5
MP02036	Phvul.011G072600.1|PACid:27152710	92.34	235	18	0	752	48	1	235	7e-123	439
MP02037	Phvul.011G072600.1|PACid:27152710	92.34	235	18	0	876	172	1	235	9e-123	439
MP02039	Phvul.006G194400.1|PACid:27165472	87.18	156	20	0	128	595	46	201	2e-76	285
MP02040	Medtr5g015370.1	97.39	153	4	0	459	1	13	165	2e-86	301
MP02040	Medtr5g015370.1	88.24	17	2	0	496	446	1	17	2e-86	38.9
MP02041	Medtr5g015370.1	98.18	165	3	0	495	1	1	165	4e-90	330
MP02042	Glyma18g51790.1|PACid:26356501	89.76	127	13	0	1	381	203	329	1e-57	221
MP02043	C.cajan_47846	92.96	554	39	0	70	1731	1	554	0	949
MP02046	Phvul.009G234700.1|PACid:27147635	83.61	244	40	0	939	208	1	244	1e-110	399
MP02047	Glyma20g04130.1|PACid:26339629	82.42	91	11	1	260	3	216	306	1e-36	151
MP02049	Glyma05g27500.1|PACid:26322472	85.04	254	38	2	2	763	211	459	5e-112	403
MP02050	Glyma04g41400.1|PACid:26305601	90.84	524	45	2	1907	345	1	524	0	904
MP02051	Phvul.008G067700.1|PACid:27153123	94.17	103	6	0	3	311	342	444	3e-52	202
MP02051	Phvul.008G067700.1|PACid:27153123	29.92	127	58	1	9	296	212	338	2e-08	57.8
MP02051	Phvul.008G067700.1|PACid:27153123	34.04	94	59	1	12	284	112	205	5e-07	52.8
MP02052	C.cajan_03193	85.07	67	10	0	2	202	854	920	1e-16	85.1
MP02055	C.cajan_05741	87.69	130	16	0	390	1	77	206	2e-44	177
MP02056	Glyma10g31560.1|PACid:26347003	92.66	927	67	2	3204	427	1	925	0	1752
MP02059	Glyma17g31700.7|PACid:26311953	96.8	125	4	0	2	376	113	237	5e-53	205
MP02060	Phvul.002G092500.1|PACid:27167806	100	28	0	0	86	3	1	28	6e-08	55.8
MP02062	C.cajan_39346	84.62	104	16	0	3	314	43	146	1e-33	141
MP02063	Potri.008G089900.10|PACid:27037676	45.71	105	46	3	284	3	47	145	1e-16	85.1
MP02067	Glyma14g02360.1|PACid:26287300	86.74	181	9	2	1023	526	17	197	2e-65	250
MP02068	Glyma18g06840.4|PACid:26354810	96.9	226	7	0	1	678	354	579	4e-129	461
MP02069	Glyma17g06370.1|PACid:26311803	91.39	151	13	0	1	453	310	460	7e-82	303
MP02070	Glyma10g03070.1|PACid:26344548	92.21	244	18	1	1014	286	1	244	1e-129	462
MP02071	C.cajan_31373	89.51	162	17	0	2	487	153	314	6e-83	306
MP02072	Medtr4g088715.1	76.62	77	16	1	113	337	1	77	2e-26	117
MP02074	C.cajan_02998	94.37	71	4	0	215	3	1	71	1e-31	134
MP02075	Glyma02g08277.2|PACid:26287908	96.12	232	9	0	90	785	1	232	2e-104	378
MP02076	Glyma02g08277.2|PACid:26287908	96.12	232	9	0	184	879	1	232	2e-104	378
MP02077	LjSGA_029395.1.1	38.71	93	53	3	3	269	17	109	8e-13	72
MP02078	C.cajan_15854	91.43	35	3	0	243	139	230	264	2e-12	70.5
MP02079	Glyma04g42130.1|PACid:26305244	72.84	335	91	3	31	1035	5	334	1e-113	410
MP02080	C.cajan_15566	53.06	49	23	0	269	123	206	254	9e-10	62
MP02081	Glyma02g17260.1|PACid:26289416	97.64	127	3	0	838	458	315	441	2e-68	258
MP02081	Glyma02g17260.1|PACid:26289416	32.38	105	64	4	835	542	113	212	1e-09	63.9
MP02081	Glyma02g17260.1|PACid:26289416	40.28	72	41	2	832	623	69	140	2e-08	59.7
MP02082	Glyma02g17260.1|PACid:26289416	97.64	127	3	0	732	352	315	441	2e-68	258
MP02082	Glyma02g17260.1|PACid:26289416	32.38	105	64	4	729	436	113	212	8e-10	63.9
MP02082	Glyma02g17260.1|PACid:26289416	40.28	72	41	2	726	517	69	140	2e-08	59.7
MP02083	Phvul.007G240500.1|PACid:27160038	82.04	206	34	3	77	685	11	216	5e-82	304
MP02084	Phvul.010G089500.1|PACid:27141641	85.85	106	15	0	435	752	4	109	6e-50	197
MP02085	Medtr8g067470.1	31.13	106	68	2	303	1	241	344	6e-09	59.3
MP02086	Glyma13g42630.1|PACid:26316813	95.11	184	9	0	1	552	276	459	2e-98	357
MP02087	Glyma03g39710.2|PACid:26333400	78.89	90	19	0	1	270	315	404	4e-34	142
MP02088	Glyma19g11360.2|PACid:26328025	81.74	230	38	4	680	3	7	236	3e-104	377
MP02090	C.cajan_07231	88.57	70	8	0	1	210	258	327	5e-32	135
MP02092	Glyma02g45960.2|PACid:26289923	88.89	261	29	0	785	3	1384	1644	1e-117	422
MP02093	Phvul.002G162500.1|PACid:27167543	91.78	73	6	0	4	222	101	173	6e-35	145
MP02095	Glyma18g01970.1|PACid:26355814	86.34	322	41	2	1188	232	1	319	6e-168	566
MP02095	Glyma18g01970.1|PACid:26355814	80.77	26	5	0	233	156	315	340	6e-168	47.4
MP02096	Glyma12g16090.1|PACid:26294398	87.8	623	76	2	2141	273	1	619	0	1095
MP02098	Glyma01g38920.1|PACid:26323143	74.29	105	11	1	2	268	572	676	2e-32	137
MP02100	Glyma07g02010.1|PACid:26348208	90.32	124	12	0	610	239	229	352	2e-63	241
MP02102	Glyma11g31234.1|PACid:26296361	91.55	71	6	0	214	2	146	216	1e-31	134
MP02103	C.cajan_05340	94.67	75	4	0	226	2	329	403	3e-38	156
MP02104	C.cajan_00684	85.93	135	19	0	463	59	9	143	5e-59	226
MP02105	Glyma07g10240.1|PACid:26349962	81.65	327	51	6	1101	148	1	324	7e-113	407
MP02106	Glyma08g06460.1|PACid:26306353	90.14	71	7	0	3	215	237	307	9e-36	148
MP02107	Phvul.010G000900.1|PACid:27140669	88.99	218	23	1	909	259	1	218	9e-105	380
MP02110	Glyma02g40190.1|PACid:26288894	91.64	335	26	1	1	999	49	383	3e-143	508
MP02111	Phvul.011G207400.1|PACid:27151861	93.94	66	4	0	199	2	48	113	7e-22	102
MP02112	Phvul.008G026500.1|PACid:27155616	100	28	0	0	3	86	198	225	1e-11	68.2
MP02113	Phvul.005G085800.1|PACid:27148435	95.72	257	11	0	997	227	13	269	8e-146	516
MP02114	Glyma16g05410.1|PACid:26351936	94.32	862	48	1	134	2716	1	862	0	1537
MP02115	C.cajan_13682	83.15	89	11	1	256	2	1	89	4e-34	142
MP02117	Glyma15g02220.3|PACid:26331799	97.3	148	4	0	444	1	732	879	1e-76	284
MP02117	Glyma15g02220.3|PACid:26331799	26.55	177	98	3	444	10	1	177	1e-10	65.5
MP02118	Glyma09g28030.1|PACid:26341647	93.58	218	14	1	2	655	742	957	9e-109	392
MP02119	C.cajan_40751	97.74	265	6	0	3	797	981	1245	4e-137	487
MP02119	C.cajan_40751	46.97	264	140	1	6	797	328	590	2e-57	222
MP02120	C.cajan_25695	75.27	186	38	4	255	788	1	184	7e-66	250
MP02126	Glyma09g00300.1|PACid:26343242	89.4	217	22	1	42	689	18	234	8e-115	413
MP02127	Phvul.008G118400.1|PACid:27153197	100	35	0	0	2	106	609	643	2e-14	79
MP02128	Glyma09g09050.1|PACid:26342151	94	100	6	0	3	302	317	416	7e-52	201
MP02129	Phvul.008G075600.1|PACid:27155121	92.86	308	21	1	165	1085	1	308	1e-143	509
MP02130	Glyma18g45340.1|PACid:26357516	97.73	44	1	0	165	296	1	44	6e-17	85.9
MP02131	Glyma02g13080.1|PACid:26289398	93.96	414	25	0	210	1451	1	414	0	649
MP02132	Glyma02g13070.3|PACid:26289632	96.47	85	3	0	702	448	529	613	2e-42	172
MP02135	C.cajan_22628	85.14	175	26	1	660	136	1	171	5e-81	300
MP02136	Glyma08g25150.1|PACid:26306942	90.74	54	5	0	3	164	371	424	2e-22	105
MP02140	Phvul.001G023500.1|PACid:27162666	94.32	651	36	1	2238	289	1	651	0	1084
MP02142	C.cajan_32626	83.54	79	13	0	2	238	89	167	3e-33	139
MP02146	Glyma17g37790.4|PACid:26312876	85.93	469	66	0	3	1409	84	552	0	778
MP02147	C.cajan_20973	96.59	88	3	0	129	392	1	88	2e-42	170
MP02148	Medtr8g080380.1	37.08	89	52	1	55	309	88	176	3e-11	67.8
MP02150	Glyma08g45425.1|PACid:26310858	87.1	1852	231	13	5726	195	1	1837	0	2725
MP02154	Glyma03g38570.1|PACid:26333219	78.95	95	19	1	282	1	8	102	3e-24	110
MP02155	C.cajan_28163	75.46	163	30	3	460	2	1	163	3e-48	190
MP02157	Glyma02g31110.2|PACid:26290564	81.63	49	9	0	3	149	409	457	3e-16	83.6
MP02157	Glyma02g31110.2|PACid:26290564	58.82	51	18	1	6	149	567	617	2e-06	51.2
MP02158	Glyma03g34480.1|PACid:26336236	84.56	285	44	0	2	856	145	429	4e-144	510
MP02159	Glyma19g39370.2|PACid:26328414	84.6	383	57	2	1238	96	1	383	0	673
MP02160	Glyma17g02290.1|PACid:26313281	82.88	146	25	0	1	438	320	465	6e-66	249
MP02161	AT1G57860.1	40.26	77	46	1	259	29	81	155	2e-08	57.4
MP02162	Phvul.005G005200.1|PACid:27148801	87.39	769	84	5	169	2436	1	762	0	1152
MP02163	Medtr4g032865.1	73.68	76	16	2	517	302	4	79	3e-26	117
MP02164	Phvul.002G133600.2|PACid:27170862	97.1	69	2	0	1	207	220	288	6e-33	139
MP02165	C.cajan_24511	93.75	272	17	0	116	931	1	272	9e-147	520
MP02166	Phvul.003G230400.1|PACid:27143712	98.63	438	6	0	1629	316	1	438	0	825
MP02167	Glyma05g23670.2|PACid:26321051	97.49	438	11	0	1654	341	1	438	0	820
MP02168	C.cajan_33670	95.12	123	6	0	1	369	426	548	8e-51	198
MP02169	C.cajan_44960	91.03	156	14	0	2	469	497	652	4e-74	276
MP02170	C.cajan_36847	92.38	105	8	0	2	316	709	813	6e-53	205
MP02171	C.cajan_13189	97.5	40	1	0	275	156	957	996	3e-14	77
MP02173	Phvul.010G102200.2|PACid:27140366	83.71	307	45	4	2	907	42	346	5e-123	441
MP02174	Glyma01g42310.1|PACid:26324005	87.95	747	86	2	12	2240	1	747	0	1191
MP02178	Phvul.001G081600.1|PACid:27164608	89.44	549	58	0	1941	295	122	670	0	983
MP02179	Phvul.001G081600.1|PACid:27164608	90.75	670	62	0	2304	295	1	670	0	1181
MP02180	C.cajan_12370	91.34	231	16	1	683	3	1	231	1e-114	412
MP02181	Glyma01g01601.1|PACid:26324086	92.14	229	14	1	677	3	3	231	2e-114	411
MP02182	Glyma09g34230.1|PACid:26340692	91.98	187	15	0	772	212	222	408	2e-86	318
MP02183	Medtr7g056830.1	62.38	101	38	0	2	304	308	408	1e-29	128
MP02184	Glyma07g32030.1|PACid:26348381	95.24	42	2	0	2	127	112	153	1e-15	81.6
MP02185	chr1.CM0269.250.r2.m	67.57	37	12	0	264	154	23	59	2e-11	47.4
MP02185	chr1.CM0269.250.r2.m	59.46	37	15	0	119	9	76	112	2e-11	40
MP02186	chr1.CM0269.250.r2.m	71.05	38	11	0	201	88	23	60	5e-07	50.8
MP02186	chr1.CM0269.250.r2.m	69.23	13	4	0	56	18	76	88	5e-07	21.6
MP02187	Glyma05g30691.1|PACid:26321803	91.04	268	24	0	1	804	270	537	2e-150	531
MP02188	C.cajan_25864	90.44	136	13	0	410	3	918	1053	3e-69	259
MP02189	Potri.009G167000.1|PACid:26986795	37.89	95	57	3	1	279	1154	1247	3e-11	67
MP02190	Glyma10g43750.1|PACid:26345379	98.08	1041	20	0	573	3695	174	1214	0	2030
MP02190	Glyma10g43750.1|PACid:26345379	97.69	173	4	0	55	573	1	173	4e-92	340
MP02191	C.cajan_09500	93.2	485	33	0	1838	384	1	485	0	915
MP02193	Glyma02g16611.1|PACid:26289854	92.12	533	41	1	285	1880	1	533	0	869
MP02194	Glyma10g39620.3|PACid:26344223	92.46	199	15	0	597	1	1	199	1e-100	365
MP02195	Glyma10g39620.3|PACid:26344223	90.27	339	33	0	2	1018	193	531	2e-139	496
MP02197	C.cajan_28215	83.07	189	32	1	762	196	1	188	2e-75	282
MP02200	chr3.CM0106.780.r2.m	92.74	358	26	0	14	1087	88	445	0	662
MP02201	C.cajan_13412	93.35	361	24	0	2	1084	89	449	0	682
MP02203	AT1G54290.1	82.05	39	7	1	150	266	1	37	5e-11	66.2
MP02204	LjSGA_146834.1.1	68.33	60	19	0	31	210	3	62	3e-14	76.6
MP02205	Medtr5g042880.1	61.19	67	26	0	5	205	345	411	3e-17	86.7
MP02210	chr3.CM0070.90.r2.m	50	148	73	1	8	448	401	548	1e-34	145
MP02210	chr3.CM0070.90.r2.m	30.49	164	87	5	35	445	98	261	2e-08	58.2
MP02211	AT1G78720.1	62.88	132	48	1	97	489	4	135	1e-44	178
MP02212	Ca_23037	71.1	346	99	1	1	1035	130	475	8e-141	499
MP02213	Glyma08g05881.1|PACid:26310787	69.08	152	43	2	446	3	96	247	4e-52	202
MP02214	Glyma13g17990.1|PACid:26315459	95.4	87	4	0	334	74	1	87	2e-41	167
MP02217	Glyma13g11980.1|PACid:26319307	40.91	132	45	5	297	1	2116	2243	4e-12	69.7
MP02217	Glyma13g11980.1|PACid:26319307	40.91	132	45	5	297	1	3267	3394	4e-12	69.7
MP02217	Glyma13g11980.1|PACid:26319307	40.91	132	45	5	297	1	4391	4518	4e-12	69.7
MP02217	Glyma13g11980.1|PACid:26319307	40.91	132	45	5	297	1	5542	5669	4e-12	69.7
MP02217	Glyma13g11980.1|PACid:26319307	40.91	132	45	5	297	1	6693	6820	4e-12	69.7
MP02217	Glyma13g11980.1|PACid:26319307	40.91	132	45	5	297	1	7844	7971	4e-12	69.7
MP02217	Glyma13g11980.1|PACid:26319307	40.91	132	45	5	297	1	9019	9146	4e-12	69.7
MP02217	Glyma13g11980.1|PACid:26319307	40.91	132	45	5	297	1	10147	10274	4e-12	69.7
MP02217	Glyma13g11980.1|PACid:26319307	40.91	132	45	5	297	1	11298	11425	4e-12	69.7
MP02217	Glyma13g11980.1|PACid:26319307	40.91	132	45	5	297	1	12449	12576	4e-12	69.7
MP02217	Glyma13g11980.1|PACid:26319307	40.91	132	45	5	297	1	13610	13737	4e-12	69.7
MP02217	Glyma13g11980.1|PACid:26319307	40.91	132	45	5	297	1	14761	14888	4e-12	69.7
MP02217	Glyma13g11980.1|PACid:26319307	40.91	132	45	5	297	1	17065	17192	4e-12	69.7
MP02217	Glyma13g11980.1|PACid:26319307	40.91	132	45	5	297	1	17976	18103	4e-12	69.7
MP02217	Glyma13g11980.1|PACid:26319307	40.91	132	45	5	297	1	19127	19254	4e-12	69.7
MP02218	C.cajan_08487	83.57	140	23	0	3	422	191	330	6e-64	241
MP02219	AT2G43940.1	42.69	171	98	9	520	8	29	176	8e-25	112
MP02220	Potri.015G031800.2|PACid:27018853	32.41	145	95	4	559	134	90	232	2e-12	72
MP02225	Glyma04g33880.1|PACid:26305213	93.17	161	11	0	934	452	1	161	7e-86	317
MP02228	Potri.002G007300.1|PACid:27020167	76.68	223	48	1	82	738	21	243	2e-86	318
MP02229	Phvul.004G132000.1|PACid:27157216	91.41	198	17	0	594	1	165	362	1e-101	368
MP02230	Potri.008G148800.1|PACid:27035928	73.23	127	33	1	381	4	307	433	3e-51	199
MP02231	Glyma13g11980.1|PACid:26319307	51.52	66	31	2	277	83	9138	9201	7e-09	58.9
MP02232	Glyma02g13860.1|PACid:26289559	90.14	71	7	0	713	501	481	551	7e-30	130
MP02234	Glyma05g29060.1|PACid:26321944	85.52	145	21	2	561	127	1	140	2e-57	221
MP02235	Glyma10g35140.2|PACid:26345360	96.33	109	4	0	3	329	309	417	2e-39	160
MP02239	Glyma13g23860.3|PACid:26316268	91.1	146	11	1	273	704	100	245	1e-70	266
MP02239	Glyma13g23860.3|PACid:26316268	86.67	30	4	0	193	282	1	30	1e-06	54.3
MP02240	Glyma13g23860.3|PACid:26316268	91.02	245	20	1	74	802	1	245	2e-127	455
MP02241	Glyma13g23860.3|PACid:26316268	91.02	245	20	1	193	921	1	245	2e-127	455
MP02242	Glyma13g23860.3|PACid:26316268	91.1	146	11	1	154	585	100	245	1e-70	266
MP02242	Glyma13g23860.3|PACid:26316268	86.67	30	4	0	74	163	1	30	9e-07	54.3
MP02244	Glyma08g20450.1|PACid:26307014	78.46	130	27	1	89	475	1	130	2e-50	198
MP02247	Glyma19g32590.1|PACid:26327371	88.24	204	24	1	613	2	73	275	5e-92	336
MP02248	Glyma08g06251.1|PACid:26307679	100	24	0	0	261	190	24	47	6e-06	49.3
MP02249	Glyma08g06251.1|PACid:26307679	100	24	0	0	261	190	24	47	6e-06	49.3
MP02250	Glyma01g22630.4|PACid:26324255	90.69	290	27	0	2	871	150	439	1e-143	509
MP02253	Potri.007G137200.1|PACid:27016150	34.38	96	54	1	263	3	268	363	6e-11	65.9
MP02254	Glyma08g44960.1|PACid:26308494	95.38	1817	76	2	5705	279	1	1817	0	3229
MP02255	Phvul.002G309700.1|PACid:27167869	68.75	192	51	6	96	644	9	197	8e-65	247
MP02256	Glyma18g40050.1|PACid:26356487	46.99	83	39	2	3	236	487	569	5e-15	79.3
MP02258	C.cajan_27935	98.7	77	1	0	165	395	1	77	1e-41	167
MP02258	C.cajan_27935	43	100	32	2	153	377	96	194	4e-16	83.2
MP02261	Glyma17g28694.1|PACid:26313082	80.77	52	10	0	156	1	40	91	2e-23	92
MP02261	Glyma17g28694.1|PACid:26313082	82.35	17	3	0	205	155	17	33	2e-23	35.8
MP02263	C.cajan_23105	72.31	195	43	1	3	554	14	208	7e-81	299
MP02264	Medtr0055s0120.1	66.67	45	15	0	2	136	217	261	2e-08	57.4
MP02265	Glyma13g12220.1|PACid:26317826	56	75	33	1	2	226	7	80	9e-12	68.6
MP02266	Glyma06g07391.3|PACid:26300761	83.33	108	18	0	131	454	1	108	8e-48	188
MP02268	Medtr3g449930.1	70.34	263	74	3	948	172	1	261	3e-90	332
MP02269	Medtr1g047200.1	40	65	38	1	2	193	107	171	6e-08	55.8
MP02270	Glyma17g18250.2|PACid:26312878	72.06	68	13	2	117	302	1	66	2e-19	94
MP02274	Glyma11g35740.3|PACid:26295764	66.9	142	41	2	205	612	1	142	1e-47	189
MP02276	Glyma18g42640.5|PACid:26357682	95.5	111	5	0	657	325	365	475	2e-48	192
MP02278	LjSGA_016198.1	46.67	135	72	0	405	1	44	178	1e-30	131
MP02279	Glyma09g02440.1|PACid:26340876	73.87	111	27	3	24	350	4	107	5e-39	159
MP02281	Phvul.008G033300.1|PACid:27153258	100	65	0	0	207	13	401	465	2e-33	140
MP02282	Glyma06g09585.1|PACid:26299537	95.18	228	8	1	2	676	1117	1344	5e-118	423
MP02283	Glyma04g35130.1|PACid:26303248	50	92	46	3	278	3	221	309	2e-18	90.5
MP02283	Glyma04g35130.1|PACid:26303248	50.54	93	45	3	278	3	204	294	3e-18	90.1
MP02283	Glyma04g35130.1|PACid:26303248	50.54	93	45	1	278	3	107	199	4e-16	83.2
MP02283	Glyma04g35130.1|PACid:26303248	48.94	94	46	2	278	3	123	216	5e-16	82.8
MP02283	Glyma04g35130.1|PACid:26303248	48.94	94	46	4	278	3	171	262	5e-16	82.8
MP02283	Glyma04g35130.1|PACid:26303248	48.94	94	46	2	278	3	139	232	6e-16	82.4
MP02283	Glyma04g35130.1|PACid:26303248	42.39	92	53	0	278	3	91	182	7e-13	72.4
MP02284	Glyma04g35130.1|PACid:26303248	64.58	319	109	4	1148	204	237	553	8e-108	390
MP02284	Glyma04g35130.1|PACid:26303248	47.62	84	39	2	1148	912	107	190	8e-10	65.1
MP02284	Glyma04g35130.1|PACid:26303248	43.02	86	42	2	1148	912	139	224	1e-08	60.8
MP02284	Glyma04g35130.1|PACid:26303248	40	85	46	3	1148	909	91	175	1e-06	54.7
MP02285	Glyma05g30770.3|PACid:26320538	89.24	251	27	0	1029	277	384	634	2e-130	465
MP02286	Glyma05g30770.4|PACid:26320539	94.59	388	21	0	1165	2	22	409	0	770
MP02287	Glyma11g37760.1|PACid:26298097	89.43	615	65	0	2128	284	26	640	0	1150
MP02288	Phvul.007G081900.1|PACid:27159898	94.87	78	4	0	234	1	1	78	5e-36	149
MP02289	C.cajan_28069	96.79	249	8	0	17	763	1	249	5e-115	413
MP02290	C.cajan_17704	91.89	148	12	0	3	446	258	405	2e-77	286
MP02292	Glyma03g37710.1|PACid:26335637	93.58	296	19	0	3	890	119	414	3e-166	583
MP02295	Phvul.002G112500.1|PACid:27171023	95.94	468	18	1	1403	3	1	468	0	909
MP02296	Phvul.006G080600.1|PACid:27167063	76.39	72	17	0	221	6	19	90	1e-25	114
MP02297	Glyma06g29565.1|PACid:26298531	95.1	102	5	0	2	307	160	261	1e-47	187
MP02298	Glyma09g29120.1|PACid:26342612	80	30	5	1	1	87	494	523	2e-06	51.2
MP02299	Glyma19g44860.1|PACid:26327679	93.62	392	25	0	963	2138	61	452	0	661
MP02300	Glyma09g39551.2|PACid:26340838	83.23	334	52	2	3	992	1636	1968	3e-154	544
MP02301	Glyma09g39551.2|PACid:26340838	91.26	206	18	0	2	619	1763	1968	4e-104	376
MP02303	Phvul.009G166200.1|PACid:27146661	92.27	362	28	0	318	1403	1	362	0	675
MP02304	Glyma05g03420.4|PACid:26319693	81.22	378	71	2	409	1542	12	356	2e-173	609
MP02308	Medtr0055s0090.1	59.72	72	24	1	346	146	1399	1470	6e-17	74.7
MP02308	Medtr0055s0090.1	68.42	19	6	0	83	27	1479	1497	6e-17	31.6
MP02308	Medtr0055s0090.1	59.72	72	24	1	346	146	366	437	3e-16	74.7
MP02308	Medtr0055s0090.1	63.16	19	7	0	83	27	446	464	3e-16	29.3
MP02309	Medtr0055s0090.1	63.64	66	24	1	348	151	1399	1463	3e-17	77.4
MP02309	Medtr0055s0090.1	45.16	31	17	0	119	27	1467	1497	3e-17	29.6
MP02309	Medtr0055s0090.1	63.64	66	24	1	348	151	366	430	2e-16	77.4
MP02309	Medtr0055s0090.1	41.94	31	18	0	119	27	434	464	2e-16	27.3
MP02310	Medtr0055s0090.1	63.64	66	24	1	348	151	1399	1463	2e-18	77.4
MP02310	Medtr0055s0090.1	48.39	31	16	0	119	27	1467	1497	2e-18	33.9
MP02310	Medtr0055s0090.1	63.64	66	24	1	348	151	366	430	9e-18	77.4
MP02310	Medtr0055s0090.1	45.16	31	17	0	119	27	434	464	9e-18	31.6
MP02311	Medtr0055s0090.1	77.27	22	5	0	152	217	440	461	2e-07	40
MP02311	Medtr0055s0090.1	73.68	19	5	0	1	57	399	417	2e-07	33.9
MP02311	Medtr0055s0090.1	72.73	22	6	0	152	217	1473	1494	6e-07	38.1
MP02311	Medtr0055s0090.1	73.68	19	5	0	1	57	1432	1450	6e-07	33.9
MP02312	Glyma06g21945.1|PACid:26301390	93.14	306	21	0	1156	239	1783	2088	1e-163	576
MP02312	Glyma06g21945.1|PACid:26301390	19.58	286	222	7	1090	257	974	1246	5e-07	55.8
MP02313	Phvul.007G269900.1|PACid:27158954	63.89	108	35	2	2	313	40	147	4e-20	96.3
MP02314	Glyma17g03600.1|PACid:26313449	88.05	226	27	0	835	158	4	229	8e-114	409
MP02323	C.cajan_02925	96.21	659	25	0	147	2123	1	659	0	1182
MP02329	Phvul.002G324300.1|PACid:27169399	95.45	44	2	0	515	384	104	147	2e-17	88.6
MP02330	C.cajan_23019	83.41	217	34	1	646	2	1	217	2e-97	354
MP02331	C.cajan_23019	76.63	184	37	3	675	142	217	397	5e-72	270
MP02332	C.cajan_31443	95.59	68	3	0	129	332	29	96	2e-28	125
MP02334	C.cajan_07990	93.2	103	7	0	1	309	576	678	1e-51	201
MP02335	Glyma03g22620.1|PACid:26334078	82.28	728	126	3	1	2175	977	1702	0	1207
MP02335	Glyma03g22620.1|PACid:26334078	30.29	350	229	10	31	1035	754	1095	7e-36	152
MP02335	Glyma03g22620.1|PACid:26334078	33.02	215	139	4	430	1059	784	995	2e-21	104
MP02336	C.cajan_16327	85.62	160	23	0	87	566	1	160	9e-76	283
MP02337	C.cajan_34135	83.67	196	32	0	588	1	7	202	7e-97	352
MP02338	C.cajan_34137	85	100	15	0	333	34	8	107	6e-46	182
MP02339	Glyma04g41370.1|PACid:26305425	84.95	658	95	7	2324	363	1	651	0	1113
MP02340	Glyma10g00470.1|PACid:26344821	27.87	122	87	2	366	4	7	125	4e-10	63.2
MP02341	Phvul.002G114600.2|PACid:27168592	92.86	28	2	1	3	86	136	162	2e-06	50.8
MP02342	Glyma18g12730.3|PACid:26357710	82.36	533	93	2	2075	480	327	857	0	845
MP02343	Glyma18g12730.3|PACid:26357710	80.55	545	105	3	2111	480	327	857	0	836
MP02344	Glyma18g12730.3|PACid:26357710	92.47	531	39	1	2054	465	327	857	0	977
MP02346	Glyma15g00481.1|PACid:26330518	63.64	99	34	3	557	267	4	98	4e-08	57.8
MP02347	C.cajan_02983	81.67	120	18	2	595	248	1	120	3e-26	118
MP02348	Glyma18g44750.1|PACid:26354588	92.79	222	16	0	1050	385	3	224	7e-119	427
MP02349	Glyma12g05010.1|PACid:26293895	93.94	462	28	0	1509	124	1	462	0	833
MP02350	Glyma12g05010.1|PACid:26293895	93.94	462	28	0	1505	120	1	462	0	833
MP02352	Medtr0021s0160.1	48.78	82	37	2	238	8	105	186	3e-08	58.2
MP02353	Glyma13g11980.1|PACid:26319307	41.12	107	58	3	313	8	2144	2244	2e-08	58.9
MP02353	Glyma13g11980.1|PACid:26319307	41.12	107	58	3	313	8	3295	3395	2e-08	58.9
MP02353	Glyma13g11980.1|PACid:26319307	41.12	107	58	3	313	8	4419	4519	2e-08	58.9
MP02353	Glyma13g11980.1|PACid:26319307	41.12	107	58	3	313	8	5570	5670	2e-08	58.9
MP02353	Glyma13g11980.1|PACid:26319307	41.12	107	58	3	313	8	6721	6821	2e-08	58.9
MP02353	Glyma13g11980.1|PACid:26319307	41.12	107	58	3	313	8	7872	7972	2e-08	58.9
MP02353	Glyma13g11980.1|PACid:26319307	41.12	107	58	3	313	8	9047	9147	2e-08	58.9
MP02353	Glyma13g11980.1|PACid:26319307	41.12	107	58	3	313	8	10175	10275	2e-08	58.9
MP02353	Glyma13g11980.1|PACid:26319307	41.12	107	58	3	313	8	11326	11426	2e-08	58.9
MP02353	Glyma13g11980.1|PACid:26319307	41.12	107	58	3	313	8	12477	12577	2e-08	58.9
MP02353	Glyma13g11980.1|PACid:26319307	41.12	107	58	3	313	8	13638	13738	2e-08	58.9
MP02353	Glyma13g11980.1|PACid:26319307	41.12	107	58	3	313	8	14789	14889	2e-08	58.9
MP02353	Glyma13g11980.1|PACid:26319307	41.12	107	58	3	313	8	17093	17193	2e-08	58.9
MP02353	Glyma13g11980.1|PACid:26319307	41.12	107	58	3	313	8	18004	18104	2e-08	58.9
MP02353	Glyma13g11980.1|PACid:26319307	41.12	107	58	3	313	8	19155	19255	2e-08	58.9
MP02355	Medtr0021s0160.1	56.14	57	25	0	178	8	130	186	3e-09	60.1
MP02358	Glyma14g06690.1|PACid:26284970	94.17	103	6	0	353	45	108	210	7e-50	195
MP02359	Phvul.001G218500.1|PACid:27163815	75.76	425	86	9	1	1224	96	519	6e-143	507
MP02363	C.cajan_23032	90.52	232	19	3	63	749	21	250	2e-111	402
MP02366	Glyma13g20090.1|PACid:26318234	94.52	146	8	0	1	438	372	517	2e-74	278
MP02367	C.cajan_12326	60.66	211	83	2	10	642	1	194	1e-53	209
MP02368	Glyma20g37840.2|PACid:26338153	93.83	81	5	0	2	244	171	251	9e-39	158
MP02369	Glyma16g00861.2|PACid:26353723	53.27	107	50	2	53	373	6	98	1e-18	91.3
MP02371	Phvul.003G080900.1|PACid:27143111	88.83	206	23	0	773	156	1	206	1e-141	407
MP02371	Phvul.003G080900.1|PACid:27143111	91.07	56	5	0	169	2	203	258	1e-141	117
MP02373	C.cajan_13713	90.08	121	12	0	6	368	243	363	4e-41	166
MP02374	C.cajan_40313	100	160	0	0	557	78	42	201	2e-87	320
MP02378	C.cajan_17237	89.15	129	8	1	3	371	128	256	2e-52	203
MP02379	Phvul.009G224900.1|PACid:27147885	67.39	46	15	0	5	142	204	249	4e-12	69.7
MP02380	Ca_16705	66.4	125	40	1	675	307	25	149	4e-37	154
MP02381	Potri.008G030400.1|PACid:27037061	80	90	18	0	576	307	56	145	6e-36	150
MP02382	Potri.008G030400.1|PACid:27037061	80	90	18	0	559	290	56	145	5e-36	150
MP02383	Glyma03g35710.1|PACid:26335141	88.49	139	16	0	3	419	196	334	2e-70	263
MP02384	C.cajan_21141	87.66	154	19	0	2	463	172	325	3e-73	273
MP02388	Glyma10g01420.1|PACid:26346862	83.62	525	73	5	1867	332	23	547	0	846
MP02390	C.cajan_17079	65.91	44	11	1	233	114	51	94	4e-08	56.6
MP02391	Phvul.008G239900.2|PACid:27153276	54.84	93	42	0	280	2	147	239	3e-23	106
MP02392	chr1.CM0269.250.r2.m	60.92	87	34	0	10	270	34	120	7e-20	95.5
MP02393	chr1.CM0269.250.r2.m	56.86	102	41	3	22	318	24	120	1e-19	94.7
MP02394	chr1.CM0269.250.r2.m	68.09	47	15	0	182	322	74	120	2e-18	63.5
MP02394	chr1.CM0269.250.r2.m	70.59	34	10	0	46	147	29	62	2e-18	47.8
MP02396	Glyma07g29720.1|PACid:26350668	96.86	159	5	0	803	327	1	159	4e-85	314
MP02397	Phvul.001G202000.1|PACid:27163401	90.74	108	10	0	2	325	150	257	5e-53	205
MP02399	C.cajan_45202	93.52	494	32	1	118	1599	1	491	0	895
MP02402	Glyma04g25590.1|PACid:26305309	92.18	486	37	3	105	1559	1	484	0	838
MP02403	chr6.CM1625.160.r2.a	36.84	76	48	0	1	228	24	99	3e-08	57
MP02404	Phvul.006G099300.1|PACid:27165052	77.38	168	31	2	754	272	15	181	6e-68	257
MP02405	Phvul.006G099300.1|PACid:27165052	77.38	168	31	2	594	112	15	181	4e-68	257
MP02406	Glyma12g29893.4|PACid:26293740	70.27	37	11	0	3	113	536	572	1e-08	60.5
MP02408	C.cajan_10154	55.07	69	31	0	11	217	7	75	6e-17	85.9
MP02411	Phvul.008G160800.1|PACid:27156307	46.6	191	98	4	6	566	36	220	3e-30	130
[truncated: 56,210 more rows]
