# Supplementary material for: Transcriptomic resources for the medicinal legume Mucuna pruriens: de novo transcriptome assembly, annotation, identification and validation of EST-SSR markers
Source: BMC Genomics. 2017 May 25;18:409. doi: 10.1186/s12864-017-3780-9 (PMC5445377; doi:10.1186/s12864-017-3780-9)
Supplement: Supplementary file 5 — Transcription factors identified in the Mucuna assembly using PlnTFDB (http://plntfdb.bio.uni-potsdam.de/v3.0, Pérez-Rodríguez et al. 2009) (XLSX 81 kb) [file 12864_2017_3780_MOESM5_ESM.xlsx]

## Sheet: Sheet1
Additional File 5 (.xls): Transcription factors identified in the Mucuna assembly using PlnTFDB (http://plntfdb.bio.uni-potsdam.de/v3.0, Pérez-Rodríguez et al. 2009)
Glyma10g26681.1	TR19|c0_g1_i1	MYB		bHLH	227	227	bHLH	227
Glyma15g04620.1	TR19|c1_g1_i1	MYB		C2H2	151	151	C2H2	151
C.cajan_13565	TR19|c1_g3_i1	MYB		MYB	146	146	MYB	146
Glyma12g07110.3	TR19|c1_g4_i1	MYB		MYB_related	130	130	MYB_related	130
Glyma10g33450.1	TR19|c3_g1_i1	MYB		NAC	126	126	NAC	126
C.cajan_47691	TR74|c0_g1_i1	ZF-HD		WRKY	122	122	WRKY	122
Lus10040166	TR77|c0_g1_i1	GRAS		bZIP	119	119	bZIP	119
GRMZM2G408012_P01	TR91|c0_g1_i1	GRAS		ERF	114	114	ERF	114
Glyma10g02621.1	TR109|c0_g1_i1	CO-like		GRAS	101	101	GRAS	101
Glyma16g13570.1	TR165|c0_g1_i1	bZIP		C3H	93	93	C3H	93
mrna04303.1-v1.0-hybrid	TR177|c0_g1_i1	NAC		FAR1	75	75	FAR1	75
Glyma02g21820.1	TR186|c0_g1_i1	G2-like		HD-ZIP	68	68	HD-ZIP	68
Glyma10g04190.1	TR197|c0_g1_i1	ERF		G2-like	66	66	G2-like	66
Glyma02g29360.1	TR226|c0_g1_i1	C3H		ARF	64	64	ARF	64
C.cajan_06845	TR233|c0_g1_i1	bHLH		Trihelix	58	58	Trihelix	58
ObartAA03S_FGP2423	TR260|c0_g1_i1	NAC		B3	50	50	B3	50
C.cajan_42309	TR269|c0_g1_i1	NAC		MIKC	49	743	Others	743
Glyma19g02580.1	TR269|c1_g1_i1	NAC		TALE	46
C.cajan_36992	TR269|c2_g1_i1	NAC		GATA	44
MDP0000286589	TR275|c0_g1_i1	bHLH		Dof	43
Glyma01g02610.2	TR279|c0_g1_i1	Dof		SBP	40
Glyma18g03080.1	TR290|c0_g1_i1	NF-X1		AP2	39
PDK_30s1182771g001	TR316|c0_g1_i1	MYB		LBD	38
Glyma07g40270.1	TR331|c0_g1_i1	ARF		TCP	35
Glyma12g28550.1	TR331|c0_g1_i2	ARF		HSF	34
Glyma18g49830.1	TR356|c0_g1_i1	WRKY		HB-other	32
Glyma02g46970.1	TR360|c0_g1_i1	NF-YB		NF-YB	21
C.cajan_37896	TR385|c0_g1_i1	ERF		M-type	20
Glyma12g07300.3	TR390|c0_g1_i1	C3H		E2F/DP	18
ObartAA03S_FGP13798	TR459|c0_g1_i1	C3H		GRF	18
Glyma16g34340.1	TR467|c0_g1_i1	MYB_related		CAMTA	18
MDP0000309902	TR469|c0_g1_i1	GATA		NF-YC	18
Glyma07g16040.2	TR486|c0_g1_i1	WRKY		ARR-B	18
Vun009900	TR525|c0_g1_i1	TCP		ZF-HD	17
NNU_017667-RA	TR538|c0_g1_i1	EIL		CO-like	16
Glyma14g10430.1	TR558|c0_g1_i1	TALE		NF-YA	16
C.cajan_26275	TR560|c0_g1_i1	WRKY		DBB	15
Lus10039455	TR576|c0_g1_i1	E2F/DP		Nin-like	14
Glyma13g05420.1	TR597|c0_g1_i1	ZF-HD		YABBY	13
C.cajan_17016	TR622|c0_g1_i1	NAC		WOX	13
Glyma15g07620.1	TR622|c0_g2_i1	NAC		BES1	12
ObartAA03S_FGP23868	TR628|c0_g1_i1	E2F/DP		SRS	11
MEDTR4G111260.2	TR632|c0_g1_i1	C2H2		GeBP	10
Ahy016940	TR694|c0_g1_i1	MYB_related		CPP	10
GSMUA_Achr8P26530_001	TR710|c0_g1_i1	GRF		HB-PHD	10
GSMUA_Achr10P22190_001	TR726|c0_g2_i1	bHLH		NF-X1	8
mrna03778.1-v1.0-hybrid	TR771|c0_g1_i1	bZIP		BBR-BPC	8
Ghi015674	TR773|c0_g1_i1	Dof		S1Fa-like	8
ObartAA03S_FGP7846	TR785|c0_g1_i1	GATA		LSD	7
Glyma05g35050.1	TR875|c0_g1_i1	MYB		STAT	6
Glyma02g08241.1	TR888|c0_g1_i1	GRAS		EIL	5
Jcr4S06752.20	TR892|c0_g1_i1	FAR1		Whirly	4
Glyma09g37780.1	TR975|c0_g1_i1	ERF		VOZ	4
Glyma17g05220.1	TR976|c0_g1_i1	ARF		RAV	3
Glyma15g12320.1	TR977|c0_g1_i1	GRAS		HRT-like	2
Glyma07g27820.1	TR984|c0_g1_i1	C2H2
Glyma08g28835.1	TR993|c0_g1_i1	ERF
XP_004502931	TR1043|c1_g1_i1	NAC
Ahy020854	TR1068|c0_g1_i1	B3
C.cajan_03998	TR1068|c0_g2_i1	ARF
Glyma12g22880.1	TR1076|c0_g1_i1	NAC
MDP0000304584	TR1085|c0_g1_i1	C3H
PH01004616G0090	TR1111|c0_g1_i1	C2H2
Glyma08g41000.1	TR1133|c0_g1_i1	bHLH
EMT08992	TR1156|c1_g1_i1	MYB_related
C.cajan_18284	TR1164|c0_g1_i1	MYB_related
Glyma02g06550.5	TR1187|c0_g1_i1	bZIP
Glyma09g37540.2	TR1217|c0_g1_i1	AP2
MDP0000263713	TR1245|c0_g1_i1	YABBY
MDP0000239688	TR1290|c0_g1_i1	bZIP
Glyma17g17100.1	TR1302|c0_g1_i1	bZIP
Glyma08g07260.3	TR1334|c0_g1_i1	MIKC
GSMUA_Achr5P09730_001	TR1336|c0_g1_i1	WRKY
OpuncBB_FGP19392	TR1360|c0_g1_i1	GRF
Ahy022700	TR1377|c0_g1_i1	ERF
Glyma04g14840.2	TR1400|c0_g1_i1	bZIP
Glyma12g06080.1	TR1456|c0_g1_i1	C2H2
EMT28465	TR1464|c0_g1_i1	G2-like
Glyma01g21900.1	TR1467|c0_g1_i1	G2-like
C.cajan_29005	TR1468|c0_g1_i1	C2H2
C.cajan_01355	TR1472|c0_g1_i1	GRAS
MDP0000190783	TR1491|c1_g1_i1	HSF
XP_004487726	TR1512|c0_g1_i1	NAC
C.cajan_41934	TR1519|c0_g1_i1	STAT
Glyma08g03540.1	TR1526|c0_g1_i1	C3H
AT5G26880.1	TR1535|c0_g1_i1	M-type
Glyma18g51790.1	TR1581|c0_g1_i1	Trihelix
Solyc08g075090.2.1	TR1585|c0_g1_i1	bHLH
Vun004537	TR1605|c0_g1_i1	ERF
Glyma02g17260.1	TR1618|c0_g1_i1	C3H
Glyma01g43350.2	TR1629|c0_g1_i1	ERF
Glyma02g05420.2	TR1630|c0_g1_i1	MYB_related
Glyma11g31234.1	TR1638|c0_g1_i1	B3
Glyma07g10240.1	TR1641|c0_g1_i1	NAC
C.cajan_36937	TR1662|c0_g1_i1	ARF
Neem_11339_f_1	TR1724|c0_g1_i1	MYB_related
MDP0000275412	TR1735|c0_g1_i1	Trihelix
mrna25984.1-v1.0-hybrid	TR1742|c0_g1_i1	bHLH
GSMUA_Achr7P08840_001	TR1746|c0_g1_i1	HD-ZIP
Glyma02g13860.1	TR1748|c0_g1_i1	bHLH
GSMUA_Achr2P20130_001	TR1834|c0_g2_i1	WRKY
Glyma19g40950.2	TR1844|c0_g1_i1	WRKY
chr1.CM0029.1590.r2.a	TR1874|c0_g1_i1	ARF
MDP0000290148	TR1881|c0_g1_i1	GeBP
C.cajan_38797	TR1897|c0_g1_i1	HD-ZIP
Glyma08g28010.1	TR1915|c0_g1_i1	bHLH
Glyma07g08542.1	TR1919|c0_g1_i1	ERF
Glyma02g09140.1	TR1923|c0_g1_i1	bZIP
Glyma04g03360.1	TR1927|c0_g1_i1	MYB_related
MDP0000247737	TR1960|c0_g1_i1	FAR1
C.cajan_47362	TR1966|c0_g1_i1	C2H2
C.cajan_19583	TR2015|c0_g1_i1	GRAS
Glyma04g40450.1	TR2017|c0_g1_i1	NAC
Glyma02g38710.1	TR2017|c0_g2_i1	NAC
C.cajan_23984	TR2018|c0_g1_i1	ERF
Glyma17g35980.1	TR2021|c0_g1_i1	HSF
Glyma0041s50.1	TR2027|c0_g1_i1	AP2
Glyma04g05080.2	TR2027|c0_g2_i1	AP2
C.cajan_09327	TR2027|c3_g1_i1	AP2
mrna02686.1-v1.0-hybrid	TR2031|c0_g1_i1	GATA
C.cajan_08435	TR2070|c0_g1_i1	MYB
EMT11687	TR2115|c0_g1_i1	ERF
Glyma19g32800.1	TR2140|c0_g1_i1	SBP
C.cajan_41951	TR2157|c0_g1_i1	ERF
mrna25871.1-v1.0-hybrid	TR2175|c0_g1_i2	M-type
Glyma14g09231.1	TR2181|c0_g1_i1	bHLH
OpuncBB_FGP22587	TR2194|c0_g1_i1	MYB_related
Glyma09g00346.2	TR2203|c0_g1_i1	FAR1
Glyma18g44560.1	TR2205|c0_g1_i1	WRKY
GRMZM2G459156_P01	TR2215|c0_g2_i1	NAC
Scf00393.g16874.t1	TR2242|c0_g1_i1	Dof
Pbr038274.1	TR2248|c0_g1_i1	bHLH
Scf00775.g21646.t1	TR2292|c0_g1_i1	G2-like
XP_004497702	TR2308|c0_g1_i1	FAR1
C.cajan_09572	TR2315|c0_g1_i1	HD-ZIP
C.cajan_31953	TR2345|c0_g1_i1	TCP
C.cajan_21165	TR2355|c0_g1_i1	GRAS
Glyma04g06810.1	TR2359|c0_g1_i1	TALE
Glyma15g05900.2	TR2377|c0_g1_i1	CAMTA
Psi011812	TR2400|c0_g1_i1	C2H2
Glyma11g13960.1	TR2411|c0_g1_i1	bHLH
mrna03614.1-v1.0-hybrid	TR2416|c0_g1_i1	C2H2
GSVIVT01008395001	TR2443|c0_g1_i1	MYB
Glyma13g23570.1	TR2464|c0_g1_i1	ERF
Glyma06g18253.2	TR2466|c0_g1_i1	C3H
Glyma19g39640.2	TR2487|c0_g1_i1	C2H2
Glyma16g01500.2	TR2489|c0_g1_i1	ERF
Glyma16g01500.7	TR2489|c0_g1_i2	ERF
C.cajan_10996	TR2489|c0_g2_i1	ERF
Pbr029880.1	TR2501|c1_g1_i1	NF-YB
Glyma02g08145.3	TR2508|c0_g1_i1	GATA
Glyma10g35470.2	TR2508|c0_g2_i1	GATA
GRMZM2G015037_P01	TR2512|c1_g1_i1	TCP
Glyma06g00461.3	TR2548|c0_g1_i1	FAR1
Glyma06g00461.2	TR2548|c1_g1_i1	FAR1
Scf00167.g11311.t1	TR2555|c0_g1_i1	GRF
MDP0000265073	TR2559|c0_g1_i1	NAC
Glyma04g34720.1	TR2608|c0_g1_i1	MYB_related
Vun002493	TR2608|c0_g1_i2	MYB_related
C.cajan_26405	TR2608|c1_g1_i1	MYB_related
C.cajan_12742	TR2637|c0_g1_i1	AP2
Lus10012302	TR2642|c0_g1_i1	HB-other
Vun010029	TR2649|c0_g1_i1	bHLH
Glyma12g06406.3	TR2653|c0_g1_i1	G2-like
OpuncBB_FGP3439	TR2658|c0_g1_i1	NF-YB
Glyma13g05690.2	TR2668|c0_g1_i1	ERF
Glyma14g03600.1	TR2696|c0_g1_i1	bHLH
Glyma18g47350.1	TR2700|c0_g1_i1	WRKY
Tp3g07810	TR2702|c0_g1_i1	MYB_related
EMT13761	TR2717|c0_g1_i1	NAC
EMT26392	TR2769|c0_g1_i1	FAR1
Glyma15g08560.1	TR2777|c0_g1_i1	ERF
mrna13356.1-v1.0-hybrid	TR2795|c0_g1_i1	MIKC
MEDTR2G096630.1	TR2800|c0_g1_i1	NF-YC
MDP0000319656	TR2868|c0_g1_i1	MYB
GSVIVT01014158001	TR2873|c0_g1_i1	BES1
C.cajan_12589	TR2892|c0_g1_i1	Dof
Glyma03g31876.2	TR2914|c0_g1_i1	bHLH
Glyma01g05410.2	TR2932|c0_g1_i1	TCP
Glyma02g11781.2	TR2932|c0_g2_i1	TCP
OpuncBB_FGP9860	TR2940|c0_g1_i1	CPP
Vun004506	TR2984|c0_g1_i1	bZIP
C.cajan_40006	TR3027|c0_g1_i1	bHLH
C.cajan_03912	TR3129|c0_g1_i1	CAMTA
PH01003957G0030	TR3136|c0_g1_i1	E2F/DP
MDP0000289018	TR3157|c0_g1_i1	MYB
Glyma09g37930.4	TR3167|c0_g1_i1	WRKY
Lus10043264	TR3170|c0_g1_i1	YABBY
Glyma08g16190.1	TR3191|c0_g1_i1	bHLH
C.cajan_32294	TR3195|c0_g1_i1	BES1
MDP0000298233	TR3231|c0_g1_i1	C3H
Glyma20g29330.3	TR3261|c0_g1_i1	TCP
ObartAA03S_FGP18820	TR3270|c0_g2_i1	ARF
Glyma11g06640.3	TR3277|c0_g1_i1	TALE
C.cajan_08009	TR3280|c0_g1_i1	bHLH
Glyma18g14910.2	TR3283|c0_g1_i1	HB-other
Glyma18g45780.1	TR3340|c0_g1_i1	MIKC
C.cajan_08643	TR3404|c0_g1_i1	LBD
MDP0000284922	TR3424|c0_g1_i1	MYB
Glyma02g47380.6	TR3426|c0_g1_i1	NF-YA
C.cajan_22707	TR3436|c0_g1_i1	bHLH
GSMUA_Achr10P27000_001	TR3439|c0_g1_i1	ERF
C.cajan_23933	TR3449|c0_g1_i1	G2-like
Glyma18g14530.1	TR3469|c0_g1_i1	bHLH
Glyma17g26240.2	TR3473|c0_g1_i1	MYB
Glyma18g46951.1	TR3493|c0_g1_i1	MYB_related
Eucgr.E02744.6	TR3502|c0_g1_i1	C2H2
C.cajan_08200	TR3521|c0_g1_i1	bZIP
Glyma05g38430.5	TR3565|c0_g1_i1	BBR-BPC
Vun008545	TR3572|c1_g1_i1	ERF
Glyma11g14750.2	TR3586|c0_g1_i1	GRAS
Glyma05g38180.9	TR3710|c0_g1_i1	SBP
Glyma12g30285.3	TR3714|c0_g1_i1	C2H2
Glyma11g15810.1	TR3732|c0_g1_i1	LBD
C.cajan_06252	TR3738|c0_g1_i1	Trihelix
Glyma16g02960.1	TR3752|c0_g1_i1	WRKY
C.cajan_10884	TR3752|c0_g2_i1	WRKY
Glyma14g10180.1	TR3778|c0_g1_i1	bHLH
Glyma08g40705.1	TR3780|c0_g1_i1	HD-ZIP
Glyma08g21890.1	TR3781|c0_g1_i1	HD-ZIP
C.cajan_33512	TR3797|c0_g1_i1	MYB
Glyma14g35560.1	TR3818|c0_g1_i1	bHLH
C.cajan_32689	TR3819|c0_g1_i1	MYB_related
C.cajan_23022	TR3832|c0_g1_i1	C2H2
Glyma05g26780.2	TR3832|c1_g1_i1	C2H2
Glyma20g32520.1	TR3842|c0_g1_i1	bHLH
mrna09125.1-v1.0-hybrid	TR3848|c0_g1_i1	bHLH
Glyma08g03141.2	TR3856|c0_g1_i1	ARF
Bra019154	TR3882|c0_g1_i1	MYB
Glyma15g12570.1	TR3915|c0_g1_i1	NF-YB
mrna15187.1-v1.0-hybrid	TR3936|c0_g1_i1	bHLH
PH01004450G0140	TR3967|c0_g1_i1	WRKY
C.cajan_03707	TR3991|c0_g1_i1	HB-PHD
Neem_11770_f_1	TR3995|c0_g1_i1	bZIP
Glyma09g38650.5	TR4021|c0_g1_i1	C3H
Glyma09g38650.3	TR4021|c0_g2_i1	C3H
mrna24978.1-v1.0-hybrid	TR4064|c0_g1_i1	MIKC
GRMZM2G446426_P01	TR4066|c0_g1_i1	M-type
C.cajan_40054	TR4071|c0_g1_i1	NAC
Gorai.001G003200.1	TR4094|c0_g1_i1	S1Fa-like
orange1.1g044941m	TR4142|c0_g1_i1	C3H
Bra031186	TR4256|c0_g1_i1	B3
Glyma09g04310.2	TR4263|c0_g1_i1	CAMTA
PH01001233G0100	TR4287|c0_g1_i1	STAT
Eucgr.F02981.1	TR4288|c0_g1_i1	MIKC
Vun002742	TR4296|c0_g1_i1	bZIP
Glyma05g00600.1	TR4303|c0_g1_i1	C2H2
Glyma04g10340.1	TR4322|c0_g1_i1	GATA
C.cajan_05791	TR4323|c0_g1_i1	ARF
Glyma17g35440.1	TR4325|c0_g1_i1	LBD
Glyma05g03490.4	TR4366|c0_g1_i1	GRAS
C.cajan_13414	TR4393|c0_g1_i1	Nin-like
C.cajan_36197	TR4415|c1_g2_i1	SBP
Glyma06g03210.1	TR4422|c0_g1_i1	TALE
Glyma02g09060.2	TR4434|c0_g1_i1	Trihelix
Glyma16g28250.2	TR4434|c1_g1_i1	Trihelix
Vun000610	TR4436|c0_g1_i1	C3H
Glyma15g43030.1	TR4436|c1_g1_i1	C3H
Glyma13g27280.1	TR4436|c1_g2_i1	C3H
MDP0000218395	TR4444|c0_g1_i1	FAR1
C.cajan_30091	TR4462|c0_g1_i1	HRT-like
ObartAA03S_FGP14778	TR4463|c0_g1_i1	LBD
MDP0000309181	TR4466|c0_g1_i1	M-type
Aan019826	TR4482|c0_g1_i1	CO-like
OB09G21580.1	TR4486|c0_g1_i1	NAC
Glyma10g22390.2	TR4501|c0_g1_i1	AP2
Glyma17g06240.1	TR4535|c0_g1_i1	C3H
Glyma16g28240.1	TR4569|c0_g1_i1	Trihelix
C.cajan_04734	TR4599|c0_g1_i1	TALE
Vun001732	TR4600|c0_g1_i1	bHLH
mrna29786.1-v1.0-hybrid	TR4607|c0_g1_i1	WOX
Glyma07g35040.3	TR4622|c0_g1_i1	B3
Glyma04g21680.1	TR4644|c0_g1_i1	G2-like
C.cajan_24192	TR4646|c0_g1_i1	Dof
Glyma05g23840.1	TR4694|c0_g1_i1	NAC
Glyma04g32002.1	TR4699|c0_g1_i1	SBP
Glyma13g37010.5	TR4719|c0_g1_i1	G2-like
Glyma12g02740.1	TR4775|c0_g1_i1	bHLH
Glyma12g08110.1	TR4827|c0_g1_i1	ARF
C.cajan_18311	TR4836|c0_g1_i1	MYB_related
Ghi001048	TR4841|c0_g1_i1	C2H2
Glyma04g43090.1	TR4930|c0_g1_i1	GRAS
C.cajan_39555	TR4942|c0_g1_i1	GRAS
Jcr4S00100.10	TR4948|c0_g1_i1	C2H2
Glyma17g34210.3	TR4962|c0_g1_i1	WRKY
Glyma07g34425.1	TR5015|c0_g1_i1	WOX
MDP0000287465	TR5021|c0_g1_i1	HRT-like
Glyma19g00930.1	TR5023|c0_g1_i1	MYB
C.cajan_28113	TR5023|c0_g2_i1	MYB
Glyma16g07960.1	TR5023|c0_g3_i1	MYB
EMT03129	TR5037|c0_g1_i1	bHLH
Glyma16g03480.2	TR5056|c0_g1_i1	WRKY
Glyma01g05000.1	TR5070|c0_g1_i1	Whirly
Glyma01g42650.1	TR5073|c0_g1_i1	MYB
MDP0000121180	TR5085|c0_g1_i1	G2-like
mrna26696.1-v1.0-hybrid	TR5173|c0_g1_i1	bHLH
Glyma04g31690.1	TR5263|c0_g1_i1	Dof
Glyma18g06360.2	TR5281|c0_g1_i1	WRKY
Glyma12g31020.1	TR5297|c0_g1_i1	G2-like
MDP0000284588	TR5302|c0_g1_i1	GeBP
Vun004052	TR5319|c0_g1_i1	GRF
MDP0000395022	TR5324|c0_g1_i1	C3H
Glyma09g39040.1	TR5344|c0_g1_i1	WRKY
Pbr010447.1	TR5396|c0_g1_i1	EIL
Glyma10g37640.1	TR5413|c0_g1_i1	GRAS
Glyma03g36970.2	TR5423|c0_g1_i1	HB-other
Glyma09g30343.2	TR5431|c0_g1_i1	NF-X1
Glyma20g29960.2	TR5458|c0_g1_i1	Nin-like
Potri.T158300.1	TR5459|c0_g1_i1	GATA
GSMUA_Achr7P11320_001	TR5481|c0_g1_i1	MYB
Glyma10g40641.1	TR5503|c0_g1_i1	HB-PHD
C.cajan_41497	TR5542|c0_g1_i1	Trihelix
Glyma06g03200.1	TR5543|c0_g1_i1	TALE
Glyma14g07710.1	TR5543|c0_g2_i1	TALE
MEDTR8G132840.1	TR5550|c0_g1_i1	ARF
Glyma13g17270.1	TR5550|c0_g2_i1	ARF
Glyma17g37430.2	TR5591|c0_g1_i1	DBB
Glyma10g35350.1	TR5595|c0_g1_i1	C2H2
C.cajan_41268	TR5674|c0_g1_i1	TCP
C.cajan_25450	TR5674|c0_g2_i1	TCP
Glyma15g07350.1	TR5703|c0_g1_i1	B3
C.cajan_40945	TR5707|c0_g1_i1	GRAS
Lus10007348	TR5712|c0_g1_i1	MYB_related
Glyma19g41010.2	TR5736|c0_g1_i1	MYB
C.cajan_47016	TR5742|c0_g1_i1	C2H2
Vun001837	TR5747|c0_g1_i1	MYB_related
Glyma12g30600.1	TR5763|c0_g1_i1	C2H2
Glyma14g06270.1	TR5816|c0_g1_i1	LBD
Vun009579	TR5818|c0_g1_i1	HSF
Glyma02g15920.5	TR5845|c0_g1_i1	WRKY
Glyma03g05220.2	TR5884|c0_g1_i1	WRKY
Glyma17g37580.1	TR5885|c0_g1_i1	ARF
ObartAA03S_FGP28147	TR5895|c0_g1_i1	MYB_related
PDK_30s940631g002	TR5899|c0_g1_i1	E2F/DP
Glyma02g47380.9	TR5939|c0_g1_i1	NF-YA
EMS48478	TR5975|c0_g1_i1	B3
Glyma19g35770.2	TR5995|c0_g1_i1	C2H2
Glyma10g38320.1	TR5999|c0_g1_i1	FAR1
Thecc1EG029045t1	TR6032|c0_g1_i1	C2H2
C.cajan_29031	TR6066|c0_g1_i1	HD-ZIP
Glyma15g03290.1	TR6080|c0_g1_i1	GRAS
C.cajan_21484	TR6084|c0_g1_i1	C2H2
Glyma15g10830.1	TR6099|c0_g1_i1	FAR1
Glyma19g30910.1	TR6117|c0_g1_i1	bHLH
GSMUA_Achr4P07150_001	TR6131|c0_g1_i1	NAC
Glyma13g26730.3	TR6143|c0_g1_i1	SRS
Glyma18g05330.1	TR6215|c0_g1_i1	ARF
Glyma14g38940.1	TR6215|c0_g2_i1	ARF
XP_004490754	TR6215|c0_g3_i1	ARF
GSMUA_Achr5P10740_001	TR6222|c0_g1_i1	LBD
Glyma15g40510.1	TR6258|c0_g1_i1	NAC
Glyma09g34850.1	TR6273|c0_g1_i1	FAR1
Glyma07g08710.2	TR6291|c1_g1_i1	TCP
Glyma13g41660.1	TR6296|c0_g1_i1	FAR1
Glyma04g02960.1	TR6331|c0_g1_i1	DBB
Glyma20g33430.1	TR6343|c0_g1_i1	NAC
C.cajan_07944	TR6407|c0_g1_i1	WOX
EMS52980	TR6411|c0_g1_i1	ERF
MDP0000294614	TR6438|c0_g1_i1	NAC
EMS52514	TR6447|c0_g1_i1	CAMTA
C.cajan_20486	TR6461|c0_g1_i1	HD-ZIP
Glyma14g37050.1	TR6464|c0_g1_i1	MYB
C.cajan_19783	TR6464|c0_g2_i1	MYB
OpuncBB_FGP20054	TR6470|c0_g1_i1	NAC
Glyma17g36471.1	TR6490|c0_g1_i1	B3
Glyma06g44290.4	TR6492|c0_g1_i1	HB-other
Glyma05g01080.1	TR6497|c0_g1_i1	MYB
Glyma04g33720.1	TR6497|c1_g1_i1	MYB
MDP0000315270	TR6500|c0_g1_i1	GRAS
OpuncBB_FGP0165	TR6502|c0_g1_i1	MYB_related
MDP0000288624	TR6509|c0_g1_i1	NAC
Glyma10g06080.3	TR6529|c0_g1_i1	ARF
MDP0000319700	TR6572|c0_g1_i1	WRKY
C.cajan_44344	TR6619|c0_g1_i1	WRKY
MDP0000291883	TR6623|c0_g1_i1	FAR1
Glyma11g33356.1	TR6672|c0_g1_i1	G2-like
Potri.T024100.1	TR6676|c0_g1_i1	DBB
Glyma17g07330.1	TR6689|c0_g1_i1	MYB
Glyma10g03140.2	TR6716|c0_g1_i1	bHLH
Glyma08g24340.1	TR6717|c0_g1_i1	bZIP
Glyma18g50371.1	TR6740|c0_g1_i1	TCP
Glyma20g29250.1	TR6744|c0_g1_i1	MIKC
C.cajan_31328	TR6769|c0_g1_i1	SBP
Glyma20g39050.1	TR6783|c0_g1_i1	bZIP
Glyma02g23590.2	TR6784|c0_g1_i1	bHLH
EMT21109	TR6810|c0_g1_i1	GeBP
mgv1a000212m	TR6835|c0_g1_i1	C2H2
Glyma13g27455.1	TR6868|c0_g1_i1	bHLH
Glyma02g33040.1	TR6879|c1_g1_i1	MIKC
Vun001992	TR6880|c0_g1_i1	HD-ZIP
Vun001500	TR6890|c0_g1_i1	CO-like
Glyma03g36810.1	TR6890|c0_g2_i1	CO-like
Aan005344	TR6899|c0_g1_i1	WRKY
PGSC0003DMP400041646	TR6908|c0_g1_i1	MYB_related
Glyma17g18580.1	TR6930|c0_g1_i1	ERF
GRMZM2G320305_P01	TR6931|c0_g1_i1	MYB_related
Glyma15g03850.1	TR6942|c0_g1_i1	Trihelix
XP_004512843	TR6946|c0_g1_i1	GeBP
mrna10474.1-v1.0-hybrid	TR6970|c0_g1_i1	HSF
C.cajan_11379	TR7006|c0_g1_i1	C2H2
Glyma07g01880.4	TR7036|c0_g1_i1	HB-other
MDP0000265619	TR7037|c0_g1_i1	Nin-like
Glyma13g05480.1	TR7041|c0_g1_i1	Dof
C.cajan_47721	TR7051|c0_g1_i1	ARF
Glyma13g24240.3	TR7051|c0_g2_i1	ARF
Glyma07g32300.2	TR7051|c0_g3_i1	ARF
Glyma13g30750.1	TR7051|c0_g3_i2	ARF
Thecc1EG014419t1	TR7052|c0_g1_i1	WRKY
Glyma20g30650.1	TR7053|c0_g2_i1	Trihelix
C.cajan_30095	TR7067|c0_g1_i1	MYB_related
Glyma13g36650.1	TR7070|c0_g1_i1	Trihelix
Glyma08g16390.1	TR7085|c0_g1_i1	C2H2
Glyma07g05960.1	TR7104|c0_g1_i1	MYB
C.cajan_07243	TR7111|c0_g1_i1	LBD
OpuncBB_FGP25129	TR7169|c0_g1_i1	MYB_related
Glyma16g01951.3	TR7186|c0_g1_i1	B3
MDP0000188242	TR7189|c0_g1_i1	Dof
OpuncBB_FGP3080	TR7197|c0_g1_i1	LBD
Bra012470	TR7201|c0_g1_i1	NAC
Glyma19g36571.1	TR7218|c0_g1_i1	ARF
C.cajan_45357	TR7227|c0_g1_i1	C3H
MEDTR7G111700.1	TR7328|c0_g1_i1	G2-like
C.cajan_09967	TR7329|c0_g1_i1	C2H2
Cla019324	TR7345|c0_g1_i1	ERF
Lus10016078	TR7370|c0_g1_i1	HB-other
Glyma17g24602.2	TR7405|c0_g1_i1	bZIP
Lus10042810	TR7413|c0_g1_i1	bZIP
PH01000162G1360	TR7437|c0_g1_i1	GATA
Neem_11905_f_1	TR7447|c0_g1_i1	bHLH
MEDTR1G039850.1	TR7462|c0_g1_i1	C3H
NNU_020999-RA	TR7462|c0_g2_i1	C3H
PK20829.1	TR7462|c1_g1_i1	C3H
Glyma18g32560.1	TR7471|c0_g1_i1	bHLH
Scf00089.g7885.t1	TR7492|c0_g1_i1	B3
Glyma08g08220.1	TR7503|c0_g1_i1	bZIP
C.cajan_46878	TR7503|c0_g2_i1	bZIP
Glyma05g30170.5	TR7540|c0_g1_i1	bZIP
Glyma03g32747.3	TR7550|c0_g1_i1	bHLH
Glyma13g19250.6	TR7550|c0_g2_i1	bHLH
C.cajan_12617	TR7568|c0_g1_i1	TALE
Glyma02g06730.1	TR7568|c0_g2_i1	TALE
PH01000133G1180	TR7616|c0_g1_i1	C3H
GSMUA_Achr7P24170_001	TR7627|c0_g1_i1	C2H2
C.cajan_24468	TR7646|c0_g1_i1	GRAS
ObartAA03S_FGP31756	TR7651|c0_g1_i1	NAC
PGSC0003DMP400025668	TR7681|c0_g1_i1	bHLH
Aan015255	TR7686|c0_g1_i1	MYB
PDK_30s839611g001	TR7687|c0_g1_i1	FAR1
C.cajan_31806	TR7692|c0_g1_i1	TALE
Glyma01g25710.2	TR7692|c0_g1_i2	TALE
MEDTR2G005300.1	TR7763|c0_g1_i1	C3H
MDP0000504079	TR7774|c0_g1_i1	G2-like
Glyma17g10920.3	TR7788|c0_g1_i1	Dof
MDP0000754989	TR7789|c0_g1_i1	WRKY
C.cajan_25128	TR7797|c0_g1_i1	MYB
XP_004495724	TR7806|c0_g1_i1	MYB_related
Glyma14g38280.1	TR7864|c0_g1_i1	LBD
AC233659_29.1	TR7872|c0_g1_i1	MYB_related
Lus10020794	TR7878|c0_g1_i1	NAC
C.cajan_24232	TR7901|c0_g1_i1	ERF
Glyma06g43760.2	TR7914|c0_g1_i1	bZIP
Glyma04g14850.5	TR7926|c0_g1_i1	FAR1
C.cajan_29944	TR7946|c0_g1_i1	WRKY
EMT28005	TR7954|c0_g1_i1	MYB_related
C.cajan_23649	TR7969|c0_g1_i1	WRKY
Glyma09g34030.2	TR7999|c0_g1_i1	G2-like
Glyma05g07460.1	TR8005|c0_g1_i1	Dof
Bna014470	TR8029|c0_g1_i1	MYB_related
MDP0000428265	TR8060|c0_g1_i1	NAC
C.cajan_26741	TR8074|c0_g1_i1	bZIP
Glyma13g19910.1	TR8075|c0_g2_i1	MYB_related
Glyma10g05560.2	TR8075|c0_g2_i2	MYB_related
Glyma03g33440.2	TR8075|c0_g3_i1	MYB_related
C.cajan_36298	TR8076|c0_g1_i1	MYB
MEDTR1G120780.1	TR8106|c0_g1_i1	B3
Carubv10019207m	TR8111|c0_g1_i1	RAV
Glyma11g07930.3	TR8145|c0_g1_i1	DBB
Vun010147	TR8145|c1_g1_i1	DBB
chr1.LjT01D01.60.r2.d	TR8157|c0_g1_i1	S1Fa-like
Gorai.003G023300.2	TR8186|c0_g1_i1	HB-other
Glyma08g24400.3	TR8203|c0_g1_i1	FAR1
Glyma06g03700.1	TR8205|c0_g1_i1	BES1
C.cajan_17723	TR8209|c0_g1_i1	NF-YA
C.cajan_05569	TR8257|c0_g1_i1	ERF
Glyma17g08980.1	TR8305|c0_g1_i1	bHLH
C.cajan_29064	TR8409|c0_g1_i1	G2-like
Glyma07g29490.1	TR8409|c1_g1_i1	G2-like
Ahy015983	TR8416|c0_g1_i1	bHLH
Glyma16g10620.1	TR8425|c0_g1_i1	bHLH
Glyma20g26810.2	TR8481|c0_g1_i1	FAR1
Glyma02g06240.1	TR8505|c0_g1_i1	MYB_related
Glyma01g32130.1	TR8555|c0_g1_i1	bHLH
Glyma13g24240.1	TR8556|c0_g1_i1	ARF
C.cajan_16839	TR8625|c0_g1_i1	G2-like
Glyma07g14363.1	TR8635|c0_g1_i1	M-type
PH01000284G1150	TR8668|c0_g2_i1	HB-other
Glyma15g15450.2	TR8671|c0_g1_i1	FAR1
BGIOSGA013499-PA	TR8674|c0_g1_i1	GRF
Gorai.005G031000.2	TR8692|c0_g1_i1	GRAS
OpuncBB_FGP3898	TR8700|c1_g1_i1	C2H2
MEDTR1G042290.1	TR8701|c0_g1_i1	M-type
C.cajan_37639	TR8703|c0_g1_i1	bHLH
C.cajan_23192	TR8720|c0_g1_i1	MYB_related
Vun002075	TR8728|c0_g1_i1	ZF-HD
Glyma10g28540.2	TR8738|c0_g1_i1	C3H
C.cajan_05797	TR8747|c0_g1_i1	bHLH
GSMUA_Achr8P08000_001	TR8750|c0_g1_i1	ERF
Glyma05g29921.2	TR8768|c0_g1_i1	WRKY
C.cajan_09788	TR8769|c0_g1_i1	WRKY
Glyma15g00660.1	TR8773|c0_g1_i1	ERF
Glyma13g28230.1	TR8852|c0_g1_i1	FAR1
e_gw1.20.30.1	TR8921|c0_g1_i1	C3H
Glyma14g03441.1	TR8964|c0_g1_i1	NAC
Glyma06g47680.3	TR9003|c0_g1_i1	NAC
Glyma13g24370.1	TR9004|c0_g1_i1	HB-other
Glyma13g30860.1	TR9004|c1_g1_i1	HB-other
Vun007814	TR9017|c0_g1_i1	MYB
MEDTR1G106300.1	TR9043|c0_g1_i1	MYB_related
Glyma02g37841.1	TR9075|c0_g1_i1	MYB_related
Glyma01g09280.1	TR9104|c0_g1_i1	MYB
EMT22546	TR9144|c0_g1_i1	ERF
Glyma13g42100.1	TR9233|c1_g1_i1	GRAS
Glyma09g06770.1	TR9236|c0_g1_i1	bHLH
Glyma19g40440.2	TR9259|c0_g1_i1	GRAS
Glyma08g07680.2	TR9261|c1_g1_i1	CAMTA
Glyma05g24430.2	TR9261|c1_g1_i4	CAMTA
MEDTR2G008890.1	TR9261|c3_g1_i1	CAMTA
Glyma07g10161.2	TR9265|c0_g1_i1	CO-like
Glyma03g04330.3	TR9269|c0_g1_i1	B3
MDP0000320566	TR9321|c0_g1_i1	NAC
C.cajan_24710	TR9340|c0_g1_i1	C2H2
C.cajan_15921	TR9342|c0_g1_i1	NAC
C.cajan_09314	TR9350|c0_g1_i1	HD-ZIP
Glyma10g29481.8	TR9383|c0_g1_i1	MYB_related
Bradi4g28800.3	TR9417|c0_g1_i1	bHLH
GRMZM2G126957_P01	TR9461|c0_g1_i1	NF-YA
Glyma02g35190.4	TR9480|c0_g1_i1	NF-YA
Can002796	TR9531|c0_g1_i1	MYB_related
Glyma13g36840.3	TR9542|c0_g1_i1	TCP
Glyma16g25570.1	TR9550|c0_g1_i1	GRAS
Glyma01g38360.1	TR9550|c0_g2_i1	GRAS
Glyma01g39260.1	TR9603|c0_g1_i1	HSF
Glyma05g22500.3	TR9624|c0_g1_i1	MYB_related
Glyma04g01151.2	TR9638|c0_g1_i1	TALE
Glyma10g11985.1	TR9662|c0_g1_i1	bZIP
Glyma12g33460.1	TR9675|c0_g1_i1	NAC
Glyma05g27670.2	TR9705|c0_g1_i1	ARR-B
Glyma19g44380.1	TR9720|c0_g1_i1	WRKY
MDP0000238035	TR9732|c0_g1_i1	NAC
Glyma15g13160.2	TR9733|c0_g1_i1	FAR1
MDP0000242596	TR9734|c0_g1_i1	WRKY
Glyma07g08340.1	TR9736|c0_g1_i1	HD-ZIP
Glyma03g28611.1	TR9737|c0_g1_i1	bHLH
Glyma02g41671.3	TR9796|c0_g1_i1	MYB_related
MDP0000265800	TR9803|c0_g1_i1	CAMTA
PDK_30s6550916g003	TR9819|c0_g1_i1	FAR1
405683	TR9825|c0_g1_i3	G2-like
Glyma12g32350.1	TR9850|c0_g1_i1	GRAS
Vun000798	TR9888|c0_g1_i1	GRAS
Neem_9897_f_1	TR9896|c0_g2_i1	C3H
Glyma19g36421.1	TR9903|c0_g1_i1	NAC
MDP0000249969	TR9930|c0_g1_i1	bHLH
Pbr018420.1	TR9934|c0_g2_i1	TCP
Glyma09g29940.1	TR9967|c0_g1_i1	MYB
GRMZM2G380897_P01	TR9986|c0_g1_i1	bZIP
C.cajan_19686	TR9987|c0_g1_i1	ARF
MDP0000305771	TR10026|c0_g1_i1	C2H2
Vun008018	TR10034|c0_g1_i1	ZF-HD
C.cajan_05123	TR10034|c1_g1_i1	ZF-HD
Glyma06g10170.1	TR10035|c0_g1_i1	MYB_related
OpuncBB_FGP24418	TR10038|c1_g2_i1	bZIP
Glyma13g19060.1	TR10047|c0_g1_i1	MYB_related
MDP0000287321	TR10051|c0_g1_i1	GRAS
Ahy018720	TR10051|c1_g1_i1	B3
MDP0000289554	TR10051|c2_g1_i1	GRAS
Glyma07g01461.1	TR10083|c0_g1_i1	Dof
Si028710m	TR10109|c0_g1_i1	WRKY
mrna20854.1-v1.0-hybrid	TR10158|c0_g1_i1	B3
Glyma07g12160.4	TR10170|c0_g1_i1	BBR-BPC
Glyma09g30050.3	TR10170|c0_g2_i1	BBR-BPC
C.cajan_23021	TR10170|c0_g3_i1	BBR-BPC
mrna31023.1-v1.0-hybrid	TR10205|c0_g1_i1	C3H
C.cajan_37748	TR10212|c0_g1_i1	TCP
mrna01596.1-v1.0-hybrid	TR10218|c0_g1_i1	WRKY
MDP0000579961	TR10220|c0_g1_i1	GeBP
Glyma12g34420.1	TR10239|c0_g1_i1	GRAS
Glyma04g40880.4	TR10251|c0_g1_i1	GRF
C.cajan_45207	TR10251|c1_g1_i1	GRF
MDP0000285251	TR10306|c0_g1_i1	C3H
Glyma05g32270.1	TR10333|c0_g1_i1	MYB_related
Glyma06g21020.1	TR10348|c0_g1_i1	NAC
Glyma03g39650.1	TR10356|c0_g1_i1	C2H2
Glyma05g32850.1	TR10393|c0_g1_i1	NAC
Vun001785	TR10406|c0_g1_i1	Dof
Glyma02g07790.1	TR10429|c0_g1_i1	G2-like
C.cajan_43579	TR10429|c0_g2_i1	G2-like
C.cajan_44612	TR10431|c0_g1_i1	S1Fa-like
Glyma02g12070.1	TR10438|c0_g1_i1	G2-like
C.cajan_19318	TR10483|c0_g1_i1	NF-YC
MDP0000139773	TR10520|c0_g1_i1	NAC
PH01001490G0340	TR10531|c0_g1_i1	MYB_related
Glyma06g04840.1	TR10534|c0_g1_i1	C2H2
Glyma12g29370.2	TR10547|c0_g1_i1	C2H2
Glyma12g14130.1	TR10549|c0_g1_i1	bZIP
OpuncBB_FGP3514	TR10568|c0_g1_i1	G2-like
C.cajan_32117	TR10570|c0_g1_i1	GATA
XP_004490443	TR10609|c0_g1_i1	bHLH
Glyma02g44110.2	TR10617|c0_g1_i1	FAR1
MDP0000730019	TR10642|c0_g1_i1	SBP
XP_004509291	TR10645|c0_g1_i1	C2H2
Glyma15g42440.2	TR10646|c0_g1_i1	MYB_related
Glyma08g15870.1	TR10646|c1_g1_i1	MYB_related
EMT33404	TR10658|c0_g1_i1	MYB_related
Glyma07g04430.1	TR10710|c0_g1_i1	GRAS
Glyma16g01020.1	TR10710|c1_g1_i1	GRAS
C.cajan_21735	TR10716|c0_g1_i1	bZIP
Glyma12g30990.4	TR10716|c1_g1_i1	bZIP
Glyma03g06530.2	TR10743|c0_g1_i1	GRAS
Glyma08g40460.1	TR10748|c0_g1_i1	MYB_related
XP_004500653	TR10753|c0_g1_i1	Trihelix
C.cajan_33584	TR10797|c0_g1_i1	GRF
27791.m000083	TR10811|c0_g1_i1	NF-X1
Neem_4779_f_10	TR10833|c0_g1_i1	bHLH
Glyma17g08761.3	TR10910|c0_g1_i1	TCP
C.cajan_14273	TR10931|c0_g1_i1	HD-ZIP
Glyma02g35450.3	TR10944|c0_g1_i1	TALE
Glyma14g01990.2	TR10948|c0_g1_i1	C3H
C.cajan_36448	TR11009|c0_g1_i1	M-type
chr3.LjT45M09.130.r2.d	TR11015|c0_g1_i1	WRKY
Glyma07g36180.3	TR11082|c0_g1_i1	SBP
Glyma14g01010.3	TR11103|c0_g1_i1	WRKY
Glyma14g06750.1	TR11108|c0_g1_i1	MYB
Glyma02g42140.1	TR11108|c0_g1_i3	MYB
ObartAA03S_FGP24804	TR11138|c0_g1_i1	FAR1
C.cajan_07388	TR11176|c0_g1_i1	HD-ZIP
MDP0000320006	TR11191|c0_g1_i1	B3
Glyma11g13523.1	TR11220|c0_g1_i1	FAR1
C.cajan_24866	TR11222|c0_g1_i1	MYB
NNU_013406-RA	TR11230|c0_g1_i1	FAR1
Glyma19g32051.2	TR11248|c0_g1_i1	FAR1
C.cajan_36798	TR11266|c0_g1_i1	bZIP
Glyma13g03880.5	TR11266|c0_g2_i1	bZIP
Neem_14375_a_1	TR11278|c1_g1_i1	C2H2
C.cajan_04254	TR11300|c0_g1_i1	MYB_related
Eucgr.C00449.3	TR11354|c0_g1_i1	C2H2
Neem_6198_f_1	TR11375|c0_g1_i1	B3
Glyma15g00440.6	TR11384|c0_g1_i1	FAR1
MDP0000574910	TR11407|c1_g1_i1	Trihelix
C.cajan_10032	TR11437|c0_g1_i1	Trihelix
Glyma02g02441.3	TR11507|c0_g1_i1	Whirly
mrna31843.1-v1.0-hybrid	TR11519|c0_g1_i1	WRKY
Glyma06g08660.1	TR11522|c0_g1_i1	MYB
mrna20108.1-v1.0-hybrid	TR11530|c0_g1_i1	NF-YB
Glyma20g30630.1	TR11546|c0_g1_i1	Trihelix
Glyma06g19843.1	TR11567|c0_g1_i1	E2F/DP
C.cajan_23172	TR11591|c0_g1_i1	MYB
Glyma03g30940.2	TR11637|c0_g1_i1	bHLH
Glyma19g34696.1	TR11675|c0_g1_i1	ERF
Glyma07g35760.2	TR11698|c0_g1_i1	ZF-HD
MDP0000268133	TR11736|c1_g1_i1	HB-other
MA_58668g0010	TR11762|c0_g1_i1	MYB_related
MDP0000247249	TR11783|c0_g1_i1	TCP
Glyma03g02210.1	TR11795|c0_g1_i1	MIKC
mrna23394.1-v1.0-hybrid	TR11808|c0_g1_i1	NAC
Lus10030143	TR11824|c0_g1_i1	NAC
C.cajan_24678	TR11830|c0_g1_i1	bHLH
Glyma19g36830.1	TR11849|c0_g1_i1	MYB
Glyma09g32730.2	TR11861|c0_g1_i1	ERF
Glyma11g09400.1	TR11933|c0_g1_i1	FAR1
Glyma17g16730.2	TR11935|c0_g1_i1	bHLH
mrna32207.1-v1.0-hybrid	TR11945|c0_g1_i1	TALE
Bna008755	TR11961|c0_g1_i1	bHLH
C.cajan_28060	TR11973|c0_g1_i1	bHLH
C.cajan_09330	TR11982|c0_g1_i1	GRF
OB02G15090.1	TR11990|c0_g1_i1	SBP
Glyma10g36950.1	TR12015|c0_g1_i1	Trihelix
Glyma14g01020.1	TR12018|c0_g1_i1	GRAS
chr2.CM0191.290.r2.a	TR12018|c0_g1_i3	GRAS
Glyma04g10185.4	TR12047|c0_g1_i1	MYB_related
Glyma04g05500.5	TR12072|c0_g1_i1	HSF
GRMZM2G021475_P01	TR12100|c0_g1_i1	HB-other
Glyma03g41901.1	TR12134|c0_g1_i1	bHLH
Glyma12g33751.1	TR12137|c0_g1_i1	bHLH
Glyma12g06670.1	TR12162|c0_g1_i1	GRAS
C.cajan_34787	TR12184|c0_g1_i1	ERF
C.cajan_12486	TR12191|c0_g1_i1	Nin-like
GSMUA_Achr8P15080_001	TR12251|c0_g4_i1	WRKY
Glyma07g35780.2	TR12283|c1_g1_i1	SRS
Glyma20g32480.2	TR12308|c0_g1_i1	C2H2
C.cajan_18093	TR12340|c0_g1_i1	G2-like
C.cajan_35731	TR12343|c0_g1_i1	MYB
Glyma08g14840.8	TR12422|c0_g1_i1	bZIP
MDP0000300795	TR12427|c0_g1_i1	FAR1
Glyma05g01131.1	TR12461|c0_g1_i1	TCP
Glyma13g30990.1	TR12467|c0_g1_i1	ERF
PH01001474G0470	TR12476|c0_g1_i1	HB-other
XP_004507626	TR12485|c0_g1_i1	GRAS
MDP0000172441	TR12511|c0_g1_i1	C3H
XP_004488431	TR12512|c0_g1_i1	SBP
MEDTR1G068210.1	TR12521|c0_g1_i1	G2-like
C.cajan_23650	TR12541|c0_g1_i1	WRKY
MDP0000573178	TR12557|c0_g1_i1	bHLH
Glyma08g04610.1	TR12564|c0_g1_i1	NAC
Glyma16g25550.1	TR12575|c0_g1_i1	C2H2
C.cajan_12651	TR12575|c0_g2_i1	C2H2
Glyma10g29390.1	TR12575|c0_g2_i2	C2H2
Glyma20g37900.1	TR12575|c0_g2_i3	C2H2
Glyma08g05220.6	TR12589|c0_g1_i1	HSF
C.cajan_25877	TR12614|c0_g1_i1	Dof
MDP0000154138	TR12683|c0_g1_i1	SBP
C.cajan_43297	TR12737|c0_g1_i1	G2-like
BGIOSGA033765-PA	TR12753|c0_g1_i1	GATA
XP_004511898	TR12781|c0_g1_i1	ERF
MA_173829g0020	TR12796|c0_g1_i1	NAC
XP_004512190	TR12809|c0_g1_i1	MYB
Vun005710	TR12816|c0_g1_i1	bHLH
GRMZM2G395549_P01	TR12822|c0_g1_i1	bHLH
Glyma18g51250.1	TR12860|c0_g1_i1	bZIP
Glyma20g29440.1	TR12887|c0_g1_i1	ERF
XP_004502479	TR12892|c0_g1_i1	NAC
C.cajan_31991	TR12909|c0_g1_i1	HB-other
Lus10021031	TR12910|c0_g1_i1	bZIP
C.cajan_41561	TR12939|c0_g1_i1	HD-ZIP
Glyma17g01150.1	TR12943|c0_g1_i1	GRAS
MDP0000319910	TR12964|c0_g1_i1	HSF
Nta002388	TR12979|c0_g1_i1	WRKY
Eucgr.D02182.1	TR12990|c0_g1_i1	NAC
C.cajan_00971	TR13002|c0_g1_i1	WRKY
C.cajan_09461	TR13004|c0_g1_i1	AP2
C.cajan_31493	TR13104|c0_g1_i1	bZIP
Glyma06g11250.2	TR13104|c1_g1_i1	bZIP
Glyma11g02450.1	TR13172|c0_g1_i1	TALE
Glyma14g36221.2	TR13175|c0_g1_i1	MIKC
Glyma11g00570.3	TR13195|c0_g1_i1	HD-ZIP
Glyma14g03900.1	TR13240|c0_g1_i1	SRS
Glyma11g10170.4	TR13256|c0_g1_i1	GRAS
chr2.CM0018.140.r2.m	TR13256|c0_g2_i1	GRAS
C.cajan_21052	TR13256|c0_g3_i1	GRAS
XP_004486559	TR13258|c1_g1_i1	FAR1
OpuncBB_FGP21623	TR13269|c0_g1_i1	bZIP
C.cajan_32168	TR13326|c0_g1_i1	CO-like
C.cajan_40336	TR13338|c0_g1_i1	bHLH
MDP0000217510	TR13369|c0_g1_i1	MYB
Glyma19g06280.1	TR13371|c0_g1_i1	LBD
Glyma05g30000.1	TR13376|c0_g1_i1	HD-ZIP
Glyma12g29021.1	TR13397|c0_g1_i1	MYB
MDP0000311683	TR13419|c0_g1_i1	E2F/DP
Neem_3139_f_11	TR13444|c0_g1_i1	G2-like
Glyma07g02630.1	TR13445|c0_g1_i1	WRKY
Glyma06g47380.1	TR13476|c0_g1_i1	C2H2
PGSC0003DMP400005770	TR13477|c1_g1_i1	ARR-B
Glyma04g12830.3	TR13503|c0_g1_i1	WRKY
Glyma06g47880.3	TR13503|c1_g1_i1	WRKY
MDP0000259898	TR13526|c0_g1_i1	MYB
C.cajan_32672	TR13530|c0_g1_i1	WRKY
C.cajan_19553	TR13537|c0_g1_i1	MYB
Glyma04g41170.1	TR13547|c0_g1_i1	Dof
Glyma16g27950.1	TR13567|c0_g1_i1	ERF
C.cajan_11208	TR13601|c0_g1_i1	Trihelix
C.cajan_33645	TR13648|c0_g1_i1	Dof
Glyma07g39650.4	TR13692|c0_g1_i1	GRAS
Glyma03g31920.1	TR13717|c0_g1_i1	ERF
C.cajan_14476	TR13762|c0_g1_i1	LBD
Ahy003673	TR13762|c0_g2_i1	LBD
MEDTR4G092810.1	TR13782|c0_g1_i1	B3
Glyma12g00770.1	TR13832|c0_g1_i1	MIKC
Glyma10g43190.1	TR13879|c0_g1_i1	TCP
MDP0000240167	TR13880|c0_g1_i1	CPP
C.cajan_03656	TR13886|c0_g1_i1	AP2
C.cajan_37903	TR13898|c0_g1_i1	bHLH
Glyma01g36360.1	TR13943|c0_g1_i1	Nin-like
Lus10024669	TR13963|c0_g1_i1	MYB
C.cajan_37122	TR13969|c0_g1_i1	C2H2
Glyma13g29510.1	TR13971|c0_g1_i1	MIKC
Glyma04g37020.1	TR13972|c0_g1_i1	Trihelix
ObartAA03S_FGP21561	TR13981|c1_g1_i1	LBD
Glyma17g37510.1	TR13989|c0_g1_i1	bZIP
Glyma14g40580.1	TR13989|c0_g2_i1	bZIP
Glyma13g16510.1	TR14004|c0_g1_i1	HSF
C.cajan_31616	TR14032|c0_g1_i1	C2H2
MEDTR2G056260.1	TR14044|c0_g1_i1	CPP
Thecc1EG030078t1	TR14076|c0_g1_i1	NF-YC
Vun011871	TR14124|c0_g2_i1	MYB_related
Glyma09g06730.2	TR14171|c0_g1_i1	HB-PHD
Pbr042464.1	TR14178|c1_g1_i1	GRAS
Glyma04g37020.2	TR14183|c0_g1_i1	Trihelix
MA_1107014g0010	TR14311|c0_g1_i1	G2-like
chr1.CM0442.60.r2.a	TR14315|c0_g1_i1	ERF
Glyma06g10840.1	TR14326|c0_g1_i1	MYB
C.cajan_37436	TR14356|c0_g1_i1	WRKY
Glyma02g38870.2	TR14383|c0_g1_i1	CO-like
Glyma01g40900.4	TR14500|c0_g1_i1	ARR-B
Glyma11g04441.1	TR14500|c0_g2_i1	ARR-B
C.cajan_23087	TR14523|c0_g1_i1	ZF-HD
C.cajan_07341	TR14584|c0_g1_i1	MYB_related
Can017368	TR14594|c1_g2_i3	B3
MEDTR8G025790.1	TR14618|c0_g1_i1	C3H
Glyma05g30490.3	TR14626|c0_g1_i1	LSD
Glyma04g38990.1	TR14635|c0_g1_i1	NAC
C.cajan_23529	TR14635|c1_g1_i1	NAC
Aan021243	TR14651|c0_g1_i1	SBP
Glyma13g38140.1	TR14677|c0_g1_i1	bHLH
C.cajan_44432	TR14677|c0_g2_i1	bHLH
Glyma18g06980.1	TR14692|c0_g1_i1	C3H
Aan019796	TR14746|c0_g1_i1	WRKY
Pbr015154.1	TR14802|c0_g1_i1	CAMTA
Glyma12g13710.1	TR14829|c0_g1_i1	NAC
Glyma19g33770.1	TR14831|c0_g1_i1	bHLH
Glyma06g15220.1	TR14833|c0_g1_i1	WRKY
C.cajan_38744	TR14877|c0_g1_i1	bHLH
mrna11429.1-v1.0-hybrid	TR14892|c1_g1_i1	HB-other
Glyma03g35101.1	TR14900|c0_g1_i1	bZIP
Glyma03g29710.2	TR14924|c0_g1_i1	bHLH
cassava4.1_010286m	TR14947|c0_g1_i1	C3H
Glyma08g04180.1	TR14985|c0_g1_i1	CPP
OB04G17410.1	TR14999|c0_g2_i1	bHLH
Glyma09g04370.1	TR15026|c0_g1_i1	MYB
C.cajan_32582	TR15053|c0_g1_i1	Dof
Glyma07g08831.1	TR15054|c1_g1_i1	MIKC
OpuncBB_FGP3493	TR15078|c0_g1_i1	MYB
Nta000199	TR15097|c0_g2_i1	WRKY
Glyma20g16910.1	TR15124|c0_g1_i1	ERF
Glyma03g36070.1	TR15126|c0_g1_i1	TALE
Glyma10g10040.2	TR15126|c1_g2_i1	TALE
XP_004512106	TR15128|c0_g1_i1	C3H
C.cajan_28451	TR15132|c0_g1_i1	HD-ZIP
Glyma19g01300.1	TR15132|c0_g2_i1	HD-ZIP
Glyma05g23530.1	TR15164|c0_g1_i1	bHLH
Glyma17g16720.1	TR15164|c1_g1_i1	bHLH
MDP0000320524	TR15171|c0_g1_i1	bZIP
C.cajan_39872	TR15206|c0_g1_i1	bZIP
Glyma11g03340.1	TR15241|c0_g1_i1	NAC
Glyma17g13780.3	TR15259|c0_g1_i1	Trihelix
MDP0000318339	TR15304|c0_g1_i1	FAR1
MEDTR8G081700.1	TR15333|c0_g2_i1	NAC
C.cajan_14433	TR15347|c0_g1_i1	G2-like
Glyma15g41740.1	TR15347|c0_g2_i1	G2-like
Glyma15g41740.2	TR15347|c0_g2_i3	G2-like
Glyma15g02130.1	TR15379|c0_g1_i1	ERF
Glyma05g08150.1	TR15389|c0_g1_i1	G2-like
Glyma12g03600.1	TR15394|c0_g1_i1	MYB
C.cajan_32930	TR15394|c0_g2_i1	MYB
C.cajan_28833	TR15445|c0_g1_i1	GRAS
Glyma11g03900.1	TR15505|c0_g1_i1	ERF
BGIOSGA029206-PA	TR15517|c0_g1_i1	ERF
Glyma19g40560.1	TR15528|c0_g1_i1	WRKY
Vun007741	TR15528|c0_g1_i2	WRKY
C.cajan_24583	TR15536|c0_g1_i1	ZF-HD
Glyma06g13090.1	TR15540|c0_g1_i1	WRKY
MDP0000266040	TR15581|c0_g1_i1	G2-like
C.cajan_25537	TR15610|c0_g1_i1	TALE
Potri.004G161700.3	TR15611|c1_g1_i1	C3H
MDP0000295305	TR15613|c0_g1_i1	NF-YC
GRMZM2G008647_P02	TR15616|c0_g1_i1	MYB_related
Glyma13g19250.5	TR15637|c0_g1_i1	bHLH
MDP0000259867	TR15652|c0_g1_i1	FAR1
Glyma19g08510.1	TR15671|c0_g1_i1	NAC
GSVIVT01019630001	TR15682|c0_g1_i1	MIKC
chr4.CM0165.140.r2.d	TR15684|c0_g1_i1	C2H2
C.cajan_28641	TR15711|c0_g1_i1	ARF
Bna022345	TR15721|c0_g1_i1	ERF
Glyma11g20520.1	TR15723|c0_g1_i1	HD-ZIP
Glyma15g13640.1	TR15723|c0_g2_i1	HD-ZIP
Glyma07g05500.1	TR15763|c0_g1_i1	bHLH
Glyma11g06960.3	TR15790|c0_g2_i1	bZIP
MDP0000270344	TR15796|c0_g1_i2	BES1
Glyma02g36510.1	TR15810|c0_g1_i1	WRKY
Glyma12g23950.1	TR15810|c0_g2_i1	WRKY
C.cajan_24092	TR15839|c0_g1_i1	MYB
Glyma17g36490.2	TR15879|c0_g1_i1	B3
Glyma09g42140.2	TR15905|c0_g1_i1	TCP
Vun003454	TR15911|c0_g1_i1	C2H2
Glyma15g37220.3	TR15912|c0_g1_i1	bZIP
LOC_Os11g05340.1	TR15930|c0_g1_i1	FAR1
Tp6g32450	TR15975|c0_g1_i1	MYB
Vun002403	TR15978|c0_g1_i1	Trihelix
mrna24941.1-v1.0-hybrid	TR15986|c0_g1_i1	DBB
C.cajan_31615	TR15993|c0_g1_i1	C3H
Glyma13g29320.2	TR15993|c2_g1_i1	ARF
Glyma02g40650.4	TR15993|c2_g3_i1	ARF
Glyma05g00930.2	TR16001|c0_g1_i1	NAC
Glyma13g18805.2	TR16051|c0_g1_i1	G2-like
C.cajan_00424	TR16062|c0_g1_i1	HD-ZIP
C.cajan_00323	TR16062|c0_g2_i1	HD-ZIP
Glyma04g09000.2	TR16062|c0_g1_i2	HD-ZIP
Glyma18g39911.2	TR16081|c0_g1_i1	MYB_related
Ghi001371	TR16084|c0_g1_i1	MYB_related
Glyma02g44670.1	TR16127|c0_g1_i1	HSF
Glyma11g09080.1	TR16138|c0_g1_i1	Nin-like
Glyma06g08120.1	TR16139|c0_g1_i1	WRKY
C.cajan_29871	TR16154|c0_g1_i1	NAC
ppa005999m	TR16164|c0_g1_i1	bZIP
Glyma06g06730.1	TR16246|c0_g1_i1	ARR-B
OB11G10730.1	TR16247|c0_g1_i1	WRKY
NNU_000849-RA	TR16251|c0_g1_i1	M-type
Jcr4S00197.90	TR16265|c0_g1_i1	HSF
Glyma15g29620.1	TR16340|c0_g1_i1	G2-like
MDP0000701734	TR16360|c0_g1_i1	bZIP
Glyma17g06450.1	TR16377|c0_g1_i1	WRKY
Can007214	TR16424|c0_g1_i1	YABBY
Glyma12g08270.3	TR16432|c1_g1_i1	TALE
MDP0000300402	TR16442|c0_g1_i1	Trihelix
Glyma01g40220.1	TR16519|c0_g1_i1	MYB_related
C.cajan_20860	TR16521|c0_g1_i1	WRKY
Glyma15g04200.1	TR16571|c0_g1_i1	MYB_related
Glyma10g36820.2	TR16587|c0_g1_i1	bZIP
XP_004513029	TR16596|c0_g1_i1	ERF
C.cajan_15673	TR16629|c0_g1_i1	CPP
C.cajan_07145	TR16632|c0_g1_i1	MYB
Glyma15g12940.5	TR16633|c0_g1_i1	G2-like
Glyma14g10370.1	TR16656|c0_g1_i1	HD-ZIP
C.cajan_31784	TR16663|c0_g1_i1	ERF
Glyma06g17700.3	TR16725|c0_g1_i1	SBP
Glyma20g26700.2	TR16744|c0_g1_i1	HB-PHD
Glyma10g36980.1	TR16747|c0_g1_i1	Trihelix
Jcr4S01220.50	TR16752|c0_g1_i1	LBD
Glyma16g30100.2	TR16781|c0_g1_i1	C2H2
Glyma10g41531.1	TR16784|c0_g1_i1	C3H
Vun007487	TR16821|c0_g1_i1	C2H2
Glyma06g10020.4	TR16823|c0_g1_i1	MIKC
Glyma17g33130.1	TR16847|c0_g1_i1	C2H2
C.cajan_04782	TR16847|c3_g1_i1	C2H2
MDP0000145320	TR16918|c0_g1_i1	FAR1
Glyma15g34770.1	TR16925|c0_g1_i1	AP2
PH01001113G0580	TR16935|c0_g1_i1	MIKC
Glyma06g08440.1	TR16951|c0_g1_i1	NAC
Glyma20g00900.1	TR16964|c0_g1_i1	SBP
Glyma07g06090.1	TR16987|c0_g1_i1	bHLH
Glyma07g02220.1	TR17021|c0_g1_i1	HD-ZIP
Glyma13g40251.1	TR17023|c0_g1_i1	NAC
Bra027447	TR17056|c0_g1_i1	ERF
Glyma04g34660.1	TR17066|c0_g1_i1	bHLH
Vun008133	TR17066|c1_g1_i1	bHLH
Glyma13g24320.1	TR17075|c0_g1_i1	NAC
Lus10026142	TR17076|c0_g1_i1	MYB
Bra003237	TR17094|c0_g1_i1	NAC
Bra012038	TR17106|c0_g1_i1	MYB
C.cajan_39931	TR17231|c0_g1_i1	MYB_related
Glyma01g24820.1	TR17232|c0_g1_i1	C2H2
C.cajan_21119	TR17233|c0_g1_i1	GRF
mrna00901.1-v1.0-hybrid	TR17249|c0_g1_i1	bHLH
Glyma18g46630.1	TR17254|c0_g1_i1	BES1
Glyma09g04110.2	TR17270|c0_g1_i1	GRAS
312791	TR17271|c0_g1_i1	bHLH
C.cajan_40483	TR17279|c0_g1_i1	ARR-B
GSVIVT01006275001	TR17296|c0_g1_i1	MYB
XP_004510098	TR17377|c0_g1_i1	WRKY
C.cajan_32688	TR17385|c0_g1_i1	GRAS
C.cajan_34953	TR17394|c0_g1_i1	GRAS
C.cajan_42375	TR17396|c0_g1_i1	bZIP
mrna10891.1-v1.0-hybrid	TR17457|c0_g1_i1	CAMTA
Glyma18g53954.1	TR17554|c0_g1_i1	NAC
C.cajan_36723	TR17562|c0_g1_i1	AP2
Glyma03g10320.1	TR17592|c0_g1_i1	GRAS
C.cajan_12821	TR17594|c0_g1_i1	MIKC
Glyma15g04190.4	TR17607|c0_g1_i1	GRAS
C.cajan_34109	TR17654|c0_g1_i1	ARF
Glyma13g18805.4	TR17689|c0_g1_i1	G2-like
Glyma11g17490.1	TR17695|c0_g1_i1	GRAS
GSMUA_Achr11P19880_001	TR17706|c0_g1_i1	ERF
Glyma07g31860.2	TR17737|c0_g1_i1	Dof
C.cajan_36566	TR17741|c0_g1_i1	MYB_related
MDP0000574105	TR17754|c0_g1_i1	LBD
Jcr4S00845.120	TR17756|c0_g1_i1	MYB
Glyma12g09430.8	TR17770|c0_g1_i1	bZIP
Glyma02g11060.1	TR17809|c0_g1_i1	RAV
MA_21566g0010	TR17816|c0_g1_i1	GATA
MDP0000121221	TR17833|c0_g1_i1	SBP
C.cajan_19649	TR17852|c0_g1_i1	C2H2
Glyma14g39280.4	TR17852|c0_g2_i1	C2H2
C.cajan_07361	TR17913|c0_g1_i1	C2H2
Glyma18g07890.2	TR17919|c0_g1_i1	NF-YA
PH01000276G1150	TR17936|c0_g1_i1	bZIP
Can007561	TR17968|c0_g1_i1	MYB_related
Glyma10g40510.1	TR17982|c0_g1_i1	FAR1
Glyma03g06620.2	TR17986|c0_g1_i1	G2-like
Glyma15g08270.1	TR17997|c0_g1_i1	SBP
PH01000086G0580	TR18003|c0_g1_i1	C2H2
Glyma11g12450.1	TR18009|c0_g1_i1	bHLH
Lus10012250	TR18029|c0_g1_i1	WOX
XP_004509023	TR18071|c0_g1_i1	LSD
Glyma01g40720.3	TR18071|c0_g2_i1	LSD
Glyma04g04490.1	TR18095|c0_g1_i1	MYB
C.cajan_26166	TR18113|c0_g1_i1	MYB
Glyma10g40400.1	TR18142|c0_g1_i1	C2H2
C.cajan_05545	TR18394|c0_g1_i1	bHLH
Cla018293	TR18402|c0_g1_i1	ARF
Glyma02g02934.1	TR18406|c0_g1_i1	bHLH
mrna32181.1-v1.0-hybrid	TR18504|c0_g1_i1	MYB
Glyma19g27240.1	TR18509|c0_g1_i1	CO-like
C.cajan_37971	TR18516|c0_g1_i1	NAC
C.cajan_18526	TR18519|c0_g1_i1	LBD
Gorai.001G223600.1	TR18596|c0_g1_i1	bHLH
GSVIVT01030079001	TR18661|c0_g1_i1	FAR1
C.cajan_22006	TR18664|c0_g1_i1	DBB
Glyma04g36620.2	TR18768|c0_g1_i1	C2H2
C.cajan_09493	TR18796|c0_g1_i1	C3H
C.cajan_08852	TR18805|c0_g1_i1	MYB
Glyma20g24366.3	TR18806|c0_g1_i1	C2H2
Glyma06g23940.1	TR18814|c0_g1_i1	GRAS
GRMZM2G083374_P01	TR18817|c0_g1_i1	FAR1
Vun007710	TR18849|c0_g1_i1	GATA
Vun001400	TR18860|c0_g1_i1	WRKY
Glyma20g28740.3	TR18883|c0_g1_i1	CPP
Glyma11g00920.2	TR18883|c0_g2_i1	CPP
MEDTR5G006670.1	TR18883|c1_g1_i1	CPP
Vun005388	TR18901|c0_g1_i1	NF-YB
C.cajan_21679	TR18945|c0_g1_i1	E2F/DP
PH01001215G0380	TR18960|c0_g1_i1	FAR1
MA_71525g0010	TR18964|c0_g1_i1	MYB
C.cajan_34075	TR19104|c0_g1_i1	E2F/DP
Vun005872	TR19127|c0_g1_i1	HD-ZIP
C.cajan_19287	TR19144|c0_g1_i1	C2H2
Glyma18g00680.2	TR19144|c1_g1_i1	C2H2
Glyma10g30870.1	TR19149|c0_g1_i1	MYB
Glyma12g07560.1	TR19177|c0_g1_i1	ARF
Glyma06g48270.5	TR19254|c0_g1_i1	MIKC
C.cajan_24272	TR19304|c0_g1_i1	SBP
PH01000046G0930	TR19341|c0_g1_i1	WRKY
C.cajan_23945	TR19493|c0_g1_i1	C3H
GRMZM2G010929_P02	TR19523|c0_g1_i1	WOX
C.cajan_23947	TR19645|c0_g1_i1	SBP
Glyma13g21490.1	TR19675|c0_g1_i1	HSF
Tae038907	TR19722|c0_g1_i1	bHLH
C.cajan_12054	TR19798|c0_g1_i1	TALE
Glyma17g01490.3	TR19811|c0_g1_i1	WRKY
Pbr011696.1	TR19862|c0_g1_i1	bHLH
Glyma13g41751.1	TR19903|c0_g1_i1	EIL
mrna12617.1-v1.0-hybrid	TR19914|c0_g1_i1	B3
C.cajan_46011	TR19951|c0_g1_i1	C2H2
C.cajan_17848	TR20014|c0_g1_i1	MYB
Glyma19g02890.1	TR20026|c0_g1_i1	MYB
Glyma13g05550.2	TR20026|c1_g1_i1	MYB
EMS59548	TR20049|c0_g1_i1	C2H2
Glyma07g14641.1	TR20057|c0_g1_i1	SBP
Glyma14g37330.1	TR20107|c0_g1_i1	C3H
GSMUA_Achr2P12930_001	TR20110|c0_g1_i1	NF-YA
Glyma15g27760.2	TR20133|c0_g1_i1	STAT
evm_27.model.AmTr_v1.0_scaffold00155.59	TR20143|c0_g1_i1	GATA
Glyma08g47171.1	TR20174|c0_g1_i1	bHLH
Glyma07g33600.5	TR20184|c0_g1_i1	bZIP
Vun007778	TR20189|c0_g1_i1	MYB_related
Glyma02g01160.1	TR20206|c0_g1_i1	SBP
Glyma06g18300.1	TR20226|c0_g1_i1	C2H2
Glyma03g07590.4	TR20242|c0_g1_i1	Trihelix
LjSGA_009825.1	TR20242|c0_g2_i1	Trihelix
Vun007763	TR20375|c0_g1_i1	ERF
Glyma12g09400.1	TR20401|c0_g2_i1	C2H2
Glyma15g04430.1	TR20404|c0_g1_i1	Dof
Glyma06g41500.3	TR20499|c0_g1_i1	GRAS
Glyma10g25480.1	TR20568|c0_g1_i1	GATA
Glyma05g35610.1	TR20595|c0_g1_i1	bHLH
Glyma03g41040.3	TR20625|c0_g1_i1	G2-like
GSMUA_Achr9P20700_001	TR20641|c0_g1_i1	GATA
GSMUA_Achr1P17680_001	TR20731|c0_g1_i1	C2H2
C.cajan_40435	TR20767|c0_g1_i1	bZIP
Vun000262	TR20787|c0_g1_i1	Trihelix
Vun009535	TR20878|c0_g1_i1	WRKY
C.cajan_01593	TR20951|c0_g1_i1	ERF
Glyma15g17956.3	TR21029|c0_g1_i1	HB-PHD
PGSC0003DMP400020762	TR21045|c0_g1_i1	bZIP
mrna03384.1-v1.0-hybrid	TR21067|c0_g1_i1	FAR1
Glyma04g39650.1	TR21085|c0_g1_i1	WRKY
Glyma18g24443.1	TR21167|c0_g1_i1	FAR1
GRMZM2G169709_P01	TR21174|c0_g1_i1	E2F/DP
GRMZM2G001699_P01	TR21174|c0_g2_i1	E2F/DP
Glyma20g32690.2	TR21175|c0_g1_i1	NAC
Glyma17g35090.2	TR21180|c0_g1_i1	GRF
Glyma02g13401.1	TR21186|c0_g1_i1	MIKC
Glyma17g13580.1	TR21187|c0_g1_i1	C3H
Vun007852	TR21187|c0_g2_i1	C3H
C.cajan_45776	TR21227|c0_g1_i1	MYB
Neem_5226_f_2	TR21246|c0_g1_i1	GRAS
Scf00036.g4292.t1	TR21270|c0_g1_i1	FAR1
Glyma14g10020.1	TR21308|c0_g1_i1	bZIP
C.cajan_47649	TR21315|c0_g1_i1	Dof
MDP0000312382	TR21379|c0_g1_i1	MIKC
C.cajan_20225	TR21393|c0_g1_i1	NAC
Glyma13g03660.1	TR21396|c0_g1_i1	EIL
Glyma02g10833.2	TR21456|c0_g1_i1	bZIP
cassava4.1_017893m	TR21502|c0_g1_i1	YABBY
Glyma10g00380.1	TR21531|c0_g1_i1	FAR1
Glyma05g03020.1	TR21559|c0_g1_i1	GRAS
Glyma17g02741.3	TR21564|c0_g1_i1	MYB_related
C.cajan_27255	TR21590|c0_g1_i1	Trihelix
Glyma02g09050.1	TR21590|c1_g1_i1	Trihelix
Glyma18g16236.1	TR21604|c0_g1_i1	AP2
C.cajan_17749	TR21651|c0_g1_i1	MYB
Glyma06g17780.1	TR21675|c0_g1_i1	NF-YC
C.cajan_39155	TR21687|c0_g1_i1	bZIP
Vun009681	TR21690|c0_g1_i1	bHLH
MDP0000303211	TR21707|c0_g1_i1	NAC
MDP0000305210	TR21718|c0_g1_i1	Trihelix
Pbr018801.2	TR21733|c0_g1_i1	MIKC
Glyma11g19830.1	TR21755|c0_g1_i1	C2H2
Glyma04g07230.1	TR21781|c0_g1_i1	HB-other
Glyma05g37521.2	TR21807|c0_g2_i1	C3H
Glyma13g43651.2	TR21808|c0_g1_i1	Trihelix
Glyma17g08380.2	TR21810|c0_g1_i1	ARR-B
GRMZM2G163233_P01	TR21812|c0_g1_i1	bHLH
Glyma19g29610.2	TR21822|c0_g1_i1	Dof
MEDTR2G022250.3	TR21831|c0_g1_i1	B3
Can006521	TR21880|c0_g1_i1	Nin-like
C.cajan_37764	TR21904|c0_g1_i1	C3H
mrna28320.1-v1.0-hybrid	TR21926|c0_g2_i1	bHLH
Glyma03g27050.1	TR21927|c0_g1_i1	ERF
Glyma17g32980.1	TR21931|c0_g1_i1	TALE
Vun008764	TR21931|c0_g2_i1	TALE
Glyma09g27300.1	TR21962|c0_g1_i1	C3H
Jcr4S00282.90	TR21999|c0_g1_i1	NAC
C.cajan_21881	TR22030|c0_g1_i1	TCP
Glyma07g01960.2	TR22033|c0_g1_i1	GATA
MDP0000247912	TR22043|c0_g1_i1	bHLH
Bra012871	TR22065|c0_g1_i1	GATA
C.cajan_27330	TR22080|c0_g1_i1	WRKY
MDP0000301561	TR22101|c0_g1_i1	NAC
Glyma12g30710.1	TR22130|c0_g1_i1	ERF
Glyma14g20276.2	TR22132|c0_g1_i1	NAC
Glyma10g35061.1	TR22169|c0_g1_i1	MYB
Glyma18g52410.1	TR22222|c0_g1_i1	C2H2
Glyma18g39740.1	TR22240|c0_g1_i1	MYB
C.cajan_42796	TR22254|c0_g1_i1	C2H2
mrna22728.1-v1.0-hybrid	TR22259|c0_g1_i1	ARF
MDP0000141948	TR22325|c0_g1_i4	bZIP
mrna26103.1-v1.0-hybrid	TR22340|c0_g1_i1	C3H
C.cajan_04900	TR22345|c0_g1_i1	WRKY
Glyma10g34520.1	TR22356|c0_g1_i1	Trihelix
Glyma18g02430.8	TR22361|c0_g1_i1	bZIP
C.cajan_44547	TR22362|c0_g1_i1	bHLH
Glyma20g01770.1	TR22366|c0_g1_i1	HD-ZIP
Glyma07g02120.4	TR22368|c0_g1_i1	bHLH
C.cajan_24231	TR22380|c0_g1_i1	MYB_related
Thecc1EG044608t4	TR22391|c0_g1_i1	FAR1
Glyma13g26550.1	TR22405|c0_g1_i1	Trihelix
Glyma04g17330.2	TR22405|c0_g2_i1	Trihelix
Glyma07g15240.1	TR22415|c0_g1_i1	C3H
mrna11939.1-v1.0-hybrid	TR22431|c0_g1_i1	HD-ZIP
Glyma06g18290.2	TR22437|c0_g1_i1	C2H2
Glyma12g34490.2	TR22484|c0_g1_i1	bHLH
Glyma13g36010.3	TR22484|c0_g2_i1	bHLH
C.cajan_48561	TR22492|c0_g1_i1	WRKY
PH01000622G0760	TR22503|c0_g1_i1	WRKY
Pbr020244.2	TR22504|c0_g2_i1	C2H2
Ahy008704	TR22532|c0_g1_i1	ERF
C.cajan_20299	TR22566|c0_g1_i1	WRKY
C.cajan_36375	TR22572|c0_g1_i1	HSF
Ahy017211	TR22583|c0_g1_i1	NF-YB
Glyma15g08860.1	TR22587|c0_g1_i1	Dof
Glyma04g10630.1	TR22596|c0_g1_i1	bHLH
Glyma20g07051.2	TR22609|c0_g1_i1	CO-like
C.cajan_13689	TR22615|c0_g1_i1	WRKY
Bra036142	TR22620|c0_g1_i1	bZIP
Glyma02g13670.1	TR22649|c0_g1_i1	bHLH
Glyma02g13670.2	TR22649|c0_g2_i1	bHLH
C.cajan_27944	TR22671|c0_g1_i1	MYB
Vun010110	TR22711|c0_g1_i1	ERF
Glyma07g35690.1	TR22732|c0_g1_i1	Dof
C.cajan_03773	TR22762|c0_g1_i1	MYB
Glyma06g21040.1	TR22766|c0_g1_i1	MYB
MDP0000239596	TR22793|c0_g1_i1	NAC
Bra020873	TR22806|c0_g1_i1	B3
Glyma03g40730.1	TR22812|c0_g1_i1	bZIP
Glyma19g43420.1	TR22812|c1_g1_i1	bZIP
C.cajan_31209	TR22815|c0_g1_i1	bHLH
Glyma19g29000.1	TR22837|c0_g1_i1	ERF
C.cajan_03188	TR22840|c0_g1_i1	HSF
Vun001512	TR22844|c0_g1_i1	FAR1
Glyma08g08290.2	TR22868|c0_g1_i1	WRKY
Glyma03g40520.1	TR22874|c1_g1_i1	GeBP
mrna27137.1-v1.0-hybrid	TR22877|c0_g1_i1	STAT
MEDTR3G012730.1	TR22882|c0_g1_i1	bZIP
MDP0000537221	TR22909|c0_g2_i1	FAR1
MDP0000174818	TR22912|c0_g1_i1	Trihelix
Glyma13g01290.1	TR22919|c0_g1_i1	CO-like
C.cajan_24591	TR22953|c0_g1_i1	NAC
Vun008903	TR22969|c0_g1_i1	ZF-HD
C.cajan_35772	TR22978|c0_g1_i1	SBP
C.cajan_33002	TR22978|c0_g2_i1	SBP
Glyma08g09630.1	TR22990|c0_g1_i1	C3H
Ahy021736	TR23072|c0_g1_i1	bHLH
Glyma06g05300.1	TR23130|c0_g1_i1	C3H
C.cajan_17974	TR23287|c0_g1_i1	MYB
C.cajan_08056	TR23308|c0_g1_i1	bZIP
Glyma07g02380.1	TR23347|c0_g1_i1	AP2
C.cajan_24620	TR23367|c0_g1_i1	NF-YB
Si013186m	TR23379|c0_g1_i1	Nin-like
Glyma08g08010.1	TR23406|c0_g1_i1	NAC
C.cajan_01934	TR23423|c0_g1_i1	C2H2
C.cajan_09379	TR23443|c0_g1_i1	bZIP
C.cajan_01831	TR23466|c0_g1_i1	MYB
C.cajan_45241	TR23472|c0_g1_i1	C3H
Glyma09g27180.2	TR23488|c0_g1_i1	ERF
Glyma11g11826.1	TR23494|c0_g1_i1	GRF
C.cajan_47684	TR23523|c0_g1_i1	bHLH
Glyma05g29595.1	TR23528|c0_g1_i1	MIKC
Lus10022943	TR23548|c0_g1_i1	ARF
evm.TU.contig_31184.1	TR23589|c0_g1_i1	bHLH
C.cajan_00802	TR23595|c0_g1_i1	ARF
Glyma16g01980.8	TR23606|c0_g1_i1	MYB_related
Glyma07g05410.6	TR23606|c0_g2_i1	MYB_related
Vun003241	TR23606|c1_g1_i1	MYB_related
chr2.CM0272.780.r2.m	TR23689|c0_g1_i1	bZIP
cassava4.1_008183m	TR23699|c0_g1_i1	C2H2
BGIOSGA020952-PA	TR23716|c0_g1_i1	FAR1
Glyma06g20230.1	TR23827|c0_g1_i1	HD-ZIP
Glyma15g14320.4	TR23847|c0_g1_i1	MYB_related
Glyma19g40470.1	TR23879|c0_g1_i1	WRKY
MDP0000308670	TR23981|c0_g1_i1	FAR1
PDK_30s1089221g008	TR23982|c0_g1_i1	bHLH
Neem_8072_f_3	TR23990|c0_g1_i1	bZIP
Glyma15g42820.1	TR24061|c0_g1_i1	C3H
MDP0000319772	TR24083|c0_g1_i1	MYB_related
C.cajan_08038	TR24132|c0_g1_i1	Trihelix
MDP0000565292	TR24144|c0_g1_i1	CO-like
Glyma02g02250.1	TR24155|c0_g1_i1	bHLH
evm.TU.contig_30133.1	TR24156|c0_g1_i1	ERF
Glyma02g35850.1	TR24173|c0_g1_i1	E2F/DP
C.cajan_01252	TR24222|c0_g1_i1	bZIP
Glyma06g15341.1	TR24229|c0_g1_i1	ERF
C.cajan_09369	TR24238|c0_g1_i1	LBD
Solyc03g098070.2.1	TR24244|c0_g1_i1	C2H2
GRMZM2G148220_P02	TR24283|c0_g1_i1	MIKC
Glyma18g44030.1	TR24311|c0_g1_i1	WRKY
MDP0000215590	TR24336|c0_g1_i1	WRKY
29776.m000469	TR24338|c0_g1_i1	LSD
Glyma04g08550.1	TR24347|c0_g1_i1	MYB
PK04509.1	TR24424|c1_g1_i1	bHLH
Glyma11g04920.2	TR24431|c0_g1_i1	bZIP
Glyma09g34565.1	TR24450|c0_g1_i1	GRF
GSMUA_Achr1P27060_001	TR24461|c0_g1_i1	HD-ZIP
MA_10163994g0020	TR24498|c0_g1_i1	GRAS
evm.model.supercontig_30.148	TR24518|c0_g1_i1	MIKC
337099	TR24545|c0_g1_i1	C3H
Glyma11g01285.3	TR24547|c0_g1_i1	MYB_related
C.cajan_21318	TR24602|c0_g1_i1	MYB
Glyma08g17861.1	TR24696|c0_g1_i1	MYB
Glyma16g32620.1	TR24716|c0_g1_i1	bHLH
Glyma11g31940.2	TR24724|c0_g1_i1	ARF
MDP0000191614	TR24731|c0_g1_i1	NAC
Glyma02g10833.1	TR24775|c0_g1_i1	bZIP
Glyma17g16500.2	TR24807|c0_g1_i1	NAC
Vun008265	TR24838|c0_g1_i1	TALE
Glyma08g01280.1	TR24872|c0_g1_i1	NAC
Pbr019774.1	TR24916|c0_g1_i1	MYB_related
Glyma10g03541.1	TR24941|c0_g1_i1	C2H2
Lus10012040	TR25006|c0_g1_i1	B3
Glyma10g29760.1	TR25060|c0_g1_i1	bHLH
NNU_011349-RA	TR25063|c0_g1_i1	MYB_related
AC209784.3_FGP011	TR25067|c0_g1_i1	Trihelix
Glyma15g03750.1	TR25086|c1_g1_i1	FAR1
C.cajan_09794	TR25158|c0_g1_i1	AP2
mrna00537.1-v1.0-hybrid	TR25218|c0_g1_i1	HB-other
Glyma08g41735.1	TR25232|c0_g1_i1	G2-like
Glyma02g31550.2	TR25236|c0_g1_i1	C2H2
BGIOSGA027652-PA	TR25241|c0_g1_i1	MYB_related
Thecc1EG015486t1	TR25265|c0_g1_i1	HD-ZIP
Glyma16g09720.1	TR25267|c0_g1_i1	LBD
Glyma16g32070.1	TR25284|c0_g1_i1	HSF
Glyma02g01530.2	TR25328|c0_g1_i1	GRAS
C.cajan_21168	TR25342|c0_g1_i1	GRAS
Glyma18g52491.2	TR25373|c0_g1_i1	WOX
C.cajan_40030	TR25403|c0_g1_i1	B3
Glyma13g40420.1	TR25459|c0_g1_i1	Dof
Can011627	TR25474|c0_g1_i1	B3
C.cajan_34129	TR25479|c0_g1_i1	bHLH
Glyma19g39620.1	TR25546|c0_g1_i1	HB-other
Glyma11g14710.1	TR25552|c1_g1_i1	GRAS
Glyma03g34850.3	TR25617|c0_g1_i1	C2H2
Glyma10g35481.1	TR25632|c0_g1_i1	ARF
C.cajan_06359	TR25652|c0_g1_i1	B3
ObartAA03S_FGP29562	TR25658|c0_g1_i1	HB-other
Bra007562	TR25661|c0_g1_i1	HB-other
Glyma03g39041.2	TR25665|c0_g1_i1	TALE
Glyma10g28820.2	TR25665|c0_g2_i1	TALE
Glyma07g03500.1	TR25691|c0_g1_i1	ERF
C.cajan_39178	TR25706|c0_g1_i1	Trihelix
MDP0000322059	TR25712|c0_g1_i1	LBD
chr3.CM0846.360.r2.d	TR25720|c0_g2_i1	HD-ZIP
C.cajan_35952	TR25720|c1_g1_i1	HD-ZIP
Glyma15g14860.1	TR25765|c0_g1_i1	WRKY
C.cajan_16799	TR25775|c0_g1_i1	WRKY
C.cajan_02671	TR25835|c0_g1_i1	LBD
C.cajan_32629	TR25875|c0_g1_i1	YABBY
Glyma13g06811.1	TR25882|c0_g1_i1	MIKC
C.cajan_40512	TR25882|c0_g2_i1	MIKC
Glyma01g43821.2	TR25920|c0_g1_i1	MYB_related
Glyma07g04160.1	TR25942|c0_g1_i1	MYB_related
C.cajan_17734	TR25942|c1_g1_i1	MYB_related
Glyma07g02001.1	TR25959|c0_g1_i1	ERF
C.cajan_13421	TR25981|c0_g1_i1	GRAS
Gorai.009G068400.2	TR25986|c0_g1_i1	C2H2
MDP0000309784	TR25991|c0_g1_i1	B3
EMS54139	TR26058|c0_g1_i1	FAR1
Glyma02g12830.1	TR26062|c0_g2_i1	WRKY
Glyma11g20240.5	TR26072|c0_g1_i1	TALE
Potri.011G125400.1	TR26074|c0_g1_i1	DBB
Glyma05g05320.1	TR26117|c0_g1_i1	GATA
C.cajan_45303	TR26136|c0_g1_i1	ZF-HD
Glyma13g18620.2	TR26152|c0_g1_i1	NAC
Glyma15g03740.4	TR26171|c0_g1_i1	bHLH
Bra020041	TR26183|c0_g1_i1	NF-YC
Glyma15g19460.1	TR26191|c0_g1_i1	GRF
Glyma03g29310.2	TR26215|c0_g1_i1	FAR1
Can002595	TR26217|c0_g1_i1	bHLH
Glyma07g09380.3	TR26224|c0_g1_i1	CPP
Glyma12g33320.1	TR26301|c0_g1_i1	C3H
ObartAA03S_FGP25385	TR26302|c0_g1_i1	GATA
C.cajan_19515	TR26304|c0_g1_i1	NF-X1
Glyma15g18380.1	TR26361|c0_g1_i1	GATA
MEDTR6G005540.1	TR26424|c0_g1_i1	G2-like
Vun002151	TR26462|c0_g1_i1	HSF
Glyma17g05240.1	TR26473|c0_g1_i1	ERF
GSMUA_Achr11P11660_001	TR26507|c0_g2_i1	AP2
C.cajan_06286	TR26534|c0_g1_i1	Trihelix
Glyma20g02970.3	TR26611|c0_g1_i1	FAR1
Vun010753	TR26619|c0_g1_i1	C2H2
EMT01400	TR26656|c0_g2_i1	bZIP
Glyma10g38280.2	TR26660|c0_g1_i1	HD-ZIP
Glyma20g36680.1	TR26688|c0_g1_i1	Trihelix
ObartAA03S_FGP13190	TR26722|c0_g1_i1	MYB_related
Glyma15g00440.3	TR26732|c0_g1_i1	FAR1
Glyma18g48730.1	TR26746|c0_g1_i1	ERF
Pgl005709	TR26760|c0_g1_i1	HB-other
Glyma08g23210.1	TR26815|c0_g1_i1	C2H2
C.cajan_39856	TR26822|c0_g1_i1	G2-like
C.cajan_40410	TR26834|c0_g1_i1	NF-YC
GRMZM2G001699_P02	TR26882|c0_g1_i1	E2F/DP
Glyma03g17450.1	TR26916|c0_g1_i1	ARF
Glyma18g40180.1	TR26916|c0_g2_i1	ARF
C.cajan_31201	TR26939|c0_g1_i1	TCP
Aan010569	TR26939|c0_g2_i1	TCP
Glyma08g20520.2	TR26948|c0_g2_i1	C2H2
Pbr002470.1	TR26985|c0_g1_i1	HB-other
Glyma07g30140.1	TR27010|c0_g1_i1	GATA
C.cajan_27662	TR27023|c0_g1_i1	C3H
Glyma05g04900.1	TR27065|c0_g1_i1	MYB
XP_004503828	TR27066|c0_g1_i1	WRKY
Glyma12g10790.1	TR27068|c0_g1_i1	MYB_related
Can006142	TR27086|c0_g1_i1	E2F/DP
MDP0000311595	TR27092|c0_g1_i1	NF-YA
Glyma16g24661.1	TR27116|c0_g1_i1	bHLH
Vun001399	TR27130|c0_g1_i1	C2H2
Glyma06g13040.2	TR27167|c0_g1_i1	ERF
Lus10023345	TR27175|c0_g1_i1	S1Fa-like
Glyma09g38050.1	TR27179|c0_g1_i1	Trihelix
Glyma05g37120.1	TR27183|c0_g1_i1	ERF
Glyma15g01960.3	TR27239|c0_g1_i1	HD-ZIP
Vun011272	TR27265|c0_g1_i1	SRS
Vun008515	TR27292|c0_g1_i1	C2H2
Bra013812	TR27319|c0_g1_i1	MIKC
Glyma01g37993.1	TR27333|c0_g1_i1	ZF-HD
C.cajan_21533	TR27338|c0_g1_i1	ARF
Glyma08g27680.1	TR27394|c0_g1_i1	MIKC
XP_004485422	TR27456|c0_g1_i1	FAR1
Vun011441	TR27457|c0_g1_i1	MYB_related
Glyma17g10290.1	TR27480|c0_g1_i1	bHLH
Tae041569	TR27529|c0_g2_i1	MYB_related
Glyma05g29470.1	TR27587|c0_g1_i1	HSF
GSMUA_Achr8P15640_001	TR27609|c0_g1_i1	ERF
Gorai.006G082300.2	TR27610|c0_g1_i1	MYB_related
Vun001452	TR27633|c0_g1_i1	bHLH
Glyma04g00630.2	TR27646|c0_g1_i1	MYB_related
C.cajan_36273	TR27680|c0_g1_i1	bHLH
Glyma10g02550.1	TR27743|c0_g1_i1	C3H
MDP0000283274	TR27771|c0_g1_i1	B3
Glyma07g33600.3	TR27772|c0_g1_i1	bZIP
Glyma14g11960.1	TR27780|c0_g1_i1	WRKY
Glyma12g36540.2	TR27784|c0_g1_i1	NF-YA
Glyma13g27230.4	TR27784|c0_g1_i2	NF-YA
Glyma12g05600.2	TR27824|c0_g1_i1	FAR1
Glyma15g09910.2	TR27831|c0_g1_i1	TCP
C.cajan_25553	TR27838|c0_g1_i1	MYB
Glyma12g10210.2	TR27851|c0_g1_i1	YABBY
C.cajan_38394	TR27851|c0_g2_i1	YABBY
Glyma11g10220.1	TR27859|c0_g1_i1	GRAS
Glyma13g09220.1	TR27864|c0_g1_i1	GRAS
C.cajan_08856	TR27864|c0_g2_i1	GRAS
Glyma04g42090.3	TR27864|c1_g1_i1	GRAS
Glyma17g08300.1	TR27880|c0_g1_i1	bHLH
C.cajan_04448	TR27882|c0_g1_i1	WRKY
C.cajan_29328	TR27931|c0_g1_i1	ARR-B
Glyma02g40400.1	TR27935|c0_g1_i1	B3
Glyma07g31600.1	TR27983|c0_g1_i1	LSD
Glyma09g30891.1	TR27995|c0_g1_i1	MYB
Pbr002023.1	TR28015|c0_g1_i1	AP2
C.cajan_31406	TR28020|c0_g1_i1	MIKC
Neem_23732_f_1	TR28043|c0_g1_i1	HSF
C.cajan_24579	TR28082|c0_g1_i1	ARF
Glyma13g33480.3	TR28090|c0_g1_i1	bZIP
C.cajan_15626	TR28187|c0_g1_i1	CO-like
C.cajan_06954	TR28188|c0_g1_i1	bHLH
Glyma11g04880.2	TR28218|c0_g1_i1	MYB
C.cajan_02821	TR28222|c0_g1_i1	NF-YC
Glyma12g17630.1	TR28258|c0_g1_i1	bHLH
GSMUA_Achr11P16630_001	TR28270|c0_g1_i1	bHLH
Glyma15g42750.2	TR28284|c0_g1_i1	C3H
Lus10038823	TR28288|c0_g1_i1	bHLH
C.cajan_47360	TR28295|c0_g1_i1	DBB
C.cajan_36335	TR28329|c0_g1_i1	bHLH
C.cajan_32145	TR28423|c0_g1_i1	ARF
Glyma13g32090.1	TR28447|c0_g1_i1	MYB
mrna23819.1-v1.0-hybrid	TR28464|c0_g1_i1	bHLH
Potri.015G105200.2	TR28467|c0_g1_i1	bHLH
C.cajan_27185	TR28485|c0_g1_i1	GRAS
Glyma07g32180.5	TR28530|c1_g1_i1	HB-other
Glyma14g09320.1	TR28532|c0_g1_i1	ERF
mrna25753.1-v1.0-hybrid	TR28554|c0_g1_i1	M-type
Glyma19g40630.1	TR28557|c0_g1_i1	MYB_related
Glyma19g40630.2	TR28557|c0_g2_i1	MYB_related
Glyma08g15210.2	TR28618|c0_g1_i1	WRKY
Glyma15g06470.1	TR28637|c0_g1_i1	M-type
Glyma17g14160.1	TR28678|c0_g1_i1	TCP
Glyma06g17480.1	TR28729|c0_g1_i1	NAC
C.cajan_25793	TR28773|c0_g1_i1	ERF
C.cajan_37895	TR28810|c0_g1_i1	C2H2
PK21682.1	TR28848|c0_g1_i1	C2H2
GSVIVT01014576001	TR28848|c0_g1_i2	C2H2
C.cajan_05407	TR28886|c0_g1_i1	WRKY
C.cajan_30140	TR28943|c0_g1_i1	bHLH
Glyma03g28630.1	TR28943|c0_g2_i1	bHLH
Glyma14g04820.1	TR28954|c0_g1_i1	FAR1
Glyma01g39600.2	TR28977|c0_g1_i1	WRKY
Glyma05g20710.1	TR28977|c0_g2_i1	WRKY
C.cajan_01567	TR28981|c0_g1_i1	NAC
Glyma13g28460.3	TR28990|c0_g1_i1	SBP
MDP0000302966	TR29016|c0_g1_i1	HSF
Vun001581	TR29028|c0_g1_i1	MYB
Glyma07g15850.1	TR29028|c1_g1_i1	MYB
C.cajan_40226	TR29028|c1_g4_i1	MYB
Vun001600	TR29028|c1_g5_i1	MYB
XP_004487148	TR29037|c0_g1_i1	AP2
C.cajan_10919	TR29105|c0_g1_i1	MYB
C.cajan_18719	TR29107|c0_g1_i1	Dof
Glyma11g35320.1	TR29135|c0_g1_i1	NF-X1
Glyma20g01130.1	TR29142|c0_g1_i1	B3
Glyma07g21160.5	TR29142|c0_g2_i1	B3
Glyma04g04200.1	TR29157|c0_g1_i1	HSF
Glyma10g40510.2	TR29178|c0_g1_i1	FAR1
Glyma05g26990.2	TR29189|c0_g1_i1	C2H2
C.cajan_40858	TR29215|c0_g1_i1	GRAS
Glyma07g18934.1	TR29215|c1_g1_i1	GRAS
Bra033956	TR29237|c0_g1_i1	WRKY
OpuncBB_FGP28174	TR29253|c0_g1_i1	bZIP
MDP0000271556	TR29271|c0_g2_i1	GeBP
C.cajan_03921	TR29339|c0_g1_i1	SBP
Glyma09g09790.1	TR29339|c0_g2_i1	SBP
C.cajan_30824	TR29348|c0_g1_i1	MYB_related
Thecc1EG011985t1	TR29372|c0_g1_i1	C2H2
Thecc1EG041816t2	TR29448|c0_g1_i1	MYB_related
Vun005022	TR29492|c0_g1_i1	bHLH
MDP0000287358	TR29520|c0_g1_i1	bHLH
mrna19228.1-v1.0-hybrid	TR29552|c0_g2_i1	MYB_related
Glyma09g32130.2	TR29653|c0_g1_i1	Trihelix
Glyma03g27890.1	TR29653|c1_g1_i1	G2-like
Glyma11g36980.6	TR29668|c0_g1_i1	SBP
Glyma09g37370.1	TR29876|c0_g1_i1	bHLH
MDP0000315764	TR29887|c0_g1_i1	M-type
MDP0000560255	TR29912|c0_g1_i1	bHLH
C.cajan_27752	TR29967|c0_g1_i1	ZF-HD
GSMUA_Achr4P28960_001	TR29993|c0_g1_i1	SBP
Vun003444	TR30074|c0_g1_i1	Whirly
C.cajan_21801	TR30078|c0_g1_i1	MYB
Glyma19g43740.1	TR30085|c0_g1_i1	MYB
C.cajan_04687	TR30092|c0_g1_i1	C2H2
Vun008946	TR30168|c0_g1_i1	B3
Glyma06g17320.1	TR30168|c1_g1_i1	ARF
C.cajan_26850	TR30168|c1_g1_i2	ARF
Glyma06g17320.2	TR30168|c2_g1_i1	ARF
Glyma04g37760.1	TR30168|c3_g1_i1	ARF
Thecc1EG000515t1	TR30176|c0_g1_i1	B3
mrna12442.1-v1.0-hybrid	TR30227|c0_g1_i1	NAC
Glyma19g42460.1	TR30235|c0_g1_i1	NF-YC
Glyma17g19570.1	TR30240|c0_g1_i1	bHLH
C.cajan_32873	TR30296|c0_g1_i1	GATA
MDP0000176747	TR30304|c0_g1_i1	bZIP
Glyma20g23180.1	TR30367|c0_g1_i1	C2H2
C.cajan_05506	TR30380|c0_g1_i1	MYB
Neem_1360_f_3	TR30418|c0_g1_i1	C2H2
ObartAA03S_FGP22583	TR30467|c0_g1_i1	AP2
Glyma15g17956.1	TR30472|c0_g1_i1	HB-PHD
XP_004485733	TR30504|c0_g1_i1	MYB_related
C.cajan_37342	TR30517|c0_g1_i1	NAC
Glyma18g10290.1	TR30564|c0_g1_i1	ERF
MDP0000277077	TR30578|c0_g3_i1	NF-YB
GSMUA_Achr6P04510_001	TR30616|c0_g1_i1	GATA
C.cajan_12749	TR30631|c0_g1_i1	bHLH
mrna01851.1-v1.0-hybrid	TR30752|c0_g1_i1	NAC
Glyma12g07390.2	TR30804|c0_g1_i1	NF-YC
915820	TR30805|c0_g1_i1	G2-like
Glyma12g10710.1	TR30877|c0_g1_i1	HD-ZIP
Lus10022218	TR30916|c0_g1_i1	bHLH
Glyma11g02800.1	TR31017|c0_g1_i1	HSF
C.cajan_13182	TR31017|c0_g1_i2	HSF
C.cajan_14927	TR31033|c0_g1_i1	WRKY
MDP0000164621	TR31099|c0_g1_i1	C3H
Glyma06g44290.2	TR31145|c0_g1_i1	HB-other
MDP0000222377	TR31170|c0_g1_i1	G2-like
Glyma05g08450.1	TR31181|c0_g1_i1	C3H
C.cajan_01636	TR31187|c0_g1_i1	C2H2
Neem_26425_f_1	TR31188|c0_g1_i1	B3
C.cajan_10292	TR31219|c0_g1_i1	C2H2
Glyma17g12510.2	TR31235|c0_g1_i1	C3H
C.cajan_09811	TR31237|c0_g1_i1	S1Fa-like
Glyma10g38240.2	TR31254|c0_g1_i1	HSF
Glyma01g22530.4	TR31271|c0_g1_i1	bHLH
Glyma04g01410.2	TR31338|c0_g1_i1	MYB_related
C.cajan_08309	TR31347|c0_g1_i1	WRKY
MDP0000598064	TR31350|c0_g1_i1	HD-ZIP
Glyma17g14030.1	TR31379|c0_g1_i1	GRAS
PH01002204G0210	TR31385|c0_g2_i1	NF-YC
Glyma08g46250.4	TR31416|c0_g1_i1	ERF
Vun005585	TR31471|c0_g1_i1	C2H2
Glyma10g21950.1	TR31499|c0_g1_i1	C3H
mrna32370.1-v1.0-hybrid	TR31506|c0_g1_i1	TCP
Pbr030871.1	TR31550|c0_g1_i1	C2H2
Glyma07g04790.4	TR31593|c0_g3_i1	Trihelix
ObartAA03S_FGP31295	TR31630|c0_g1_i1	NAC
Glyma02g44500.1	TR31684|c0_g1_i1	NF-YC
Glyma01g37590.2	TR31737|c0_g1_i1	SRS
Tae063262	TR31743|c0_g1_i1	GRAS
Lus10020727	TR31759|c0_g1_i1	bHLH
PK01613.1	TR31796|c0_g1_i1	HD-ZIP
Glyma01g22510.1	TR31805|c0_g1_i1	NAC
XP_004498230	TR31811|c0_g1_i1	SBP
Glyma12g02050.3	TR31815|c0_g1_i1	E2F/DP
C.cajan_24082	TR31815|c0_g1_i2	E2F/DP
Glyma12g02050.1	TR31815|c0_g1_i7	E2F/DP
XP_004505604	TR31815|c1_g1_i1	E2F/DP
MA_8273259g0010	TR31824|c0_g1_i1	bHLH
XP_004491474	TR31835|c0_g1_i1	WRKY
Glyma02g46690.1	TR31835|c0_g2_i1	WRKY
Glyma06g02030.5	TR31905|c0_g1_i1	Nin-like
Glyma04g01910.3	TR31905|c1_g1_i1	Nin-like
443461	TR31907|c0_g1_i1	ERF
Glyma05g22970.2	TR31948|c0_g1_i1	AP2
Glyma15g06314.1	TR31999|c0_g1_i1	MIKC
Glyma13g33051.3	TR31999|c0_g2_i1	MIKC
Glyma20g35910.2	TR32014|c0_g1_i1	Dof
Glyma15g08250.1	TR32014|c0_g2_i1	Dof
C.cajan_19937	TR32014|c0_g3_i1	Dof
Glyma13g20760.2	TR32032|c0_g1_i1	MYB_related
C.cajan_45151	TR32050|c0_g1_i1	TCP
Ahy012355	TR32078|c0_g1_i1	bHLH
Bna000393	TR32085|c0_g1_i1	B3
MDP0000241055	TR32094|c0_g1_i1	G2-like
Glyma07g37090.2	TR32132|c0_g1_i1	CAMTA
Vun004221	TR32138|c0_g1_i1	bZIP
Glyma19g44190.3	TR32138|c0_g2_i1	bZIP
Glyma16g03190.1	TR32138|c0_g3_i1	bZIP
MDP0000606021	TR32183|c0_g1_i1	bHLH
Glyma05g37550.6	TR32225|c0_g1_i1	TALE
C.cajan_27136	TR32272|c0_g1_i1	WRKY
C.cajan_09230	TR32273|c0_g1_i1	ARR-B
Glyma06g17420.1	TR32277|c0_g1_i1	bHLH
Glyma12g01960.1	TR32301|c0_g1_i1	MYB
Glyma17g16100.1	TR32315|c0_g1_i1	SRS
C.cajan_03018	TR32317|c0_g1_i1	SBP
Glyma02g17181.1	TR32325|c0_g1_i1	CO-like
Glyma15g19980.3	TR32370|c0_g1_i1	ARF
C.cajan_41999	TR32401|c0_g1_i1	ARF
ObartAA03S_FGP18337	TR32403|c0_g1_i1	bHLH
GSVIVT01003966001	TR32406|c0_g1_i1	MYB
Glyma10g36960.1	TR32428|c0_g1_i1	Trihelix
C.cajan_15062	TR32432|c0_g2_i1	MYB
Gorai.007G298600.1	TR32459|c0_g1_i1	C2H2
Glyma14g10100.3	TR32463|c0_g1_i1	GRF
Glyma17g04400.1	TR32470|c0_g1_i1	SBP
Glyma16g03640.1	TR32555|c0_g1_i1	MYB_related
GSMUA_Achr7P21740_001	TR32593|c1_g1_i1	MYB
MDP0000238771	TR32600|c1_g1_i1	HD-ZIP
Glyma02g42960.1	TR32646|c0_g1_i1	ERF
C.cajan_34930	TR32662|c0_g1_i1	bHLH
Glyma14g00240.2	TR32681|c0_g1_i1	FAR1
Glyma18g05840.3	TR32693|c0_g1_i1	B3
C.cajan_10677	TR32740|c0_g1_i1	bHLH
Glyma19g35080.1	TR32757|c0_g1_i1	G2-like
MDP0000180376	TR32794|c0_g1_i1	bHLH
Glyma14g04550.1	TR32802|c0_g1_i1	EIL
Vun007955	TR32812|c0_g1_i1	Whirly
Glyma11g16050.7	TR32813|c0_g1_i1	bZIP
evm.model.supercontig_12.156	TR32826|c0_g1_i1	NAC
Nta013352	TR32868|c0_g2_i1	bHLH
Bra039779	TR32869|c0_g1_i1	S1Fa-like
MEDTR2G038790.1	TR32878|c0_g1_i1	CAMTA
Glyma15g09190.1	TR32881|c0_g1_i1	ERF
Ahy013821	TR32945|c1_g1_i1	C2H2
Jcr4S02252.50	TR33006|c0_g1_i1	B3
Glyma12g04440.1	TR33026|c0_g1_i1	bZIP
Glyma07g14750.1	TR33039|c0_g1_i1	GATA
C.cajan_24755	TR33052|c0_g1_i1	NAC
Vun005185	TR33078|c0_g1_i1	WRKY
PGSC0003DMP400027535	TR33109|c0_g1_i1	bZIP
mrna27194.1-v1.0-hybrid	TR33137|c0_g1_i1	bZIP
Glyma19g02440.1	TR33177|c0_g1_i1	WRKY
Glyma09g33730.2	TR33183|c0_g1_i1	bHLH
Glyma18g38560.1	TR33241|c0_g1_i1	Dof
C.cajan_31945	TR33247|c0_g1_i1	MIKC
mrna16933.1-v1.0-hybrid	TR33256|c0_g1_i1	M-type
Glyma09g02040.2	TR33275|c0_g1_i1	G2-like
Glyma04g05091.2	TR33284|c0_g1_i1	bHLH
Glyma08g02460.1	TR33302|c0_g1_i1	ERF
GSMUA_Achr5P03330_001	TR33306|c0_g1_i1	BBR-BPC
Glyma08g14370.1	TR33333|c0_g1_i1	CAMTA
C.cajan_37996	TR33361|c0_g1_i1	bHLH
Glyma08g06575.1	TR33361|c1_g1_i1	bHLH
Bna016909	TR33388|c0_g1_i1	HB-other
29805.m001499	TR33416|c0_g1_i1	C3H
Glyma01g35145.1	TR33427|c0_g1_i1	GRF
Carubv10001212m	TR33460|c0_g1_i1	NF-YC
Glyma12g30270.1	TR33497|c0_g1_i1	C2H2
Glyma14g39530.1	TR33505|c0_g1_i1	MYB
Glyma04g02860.1	TR33535|c0_g1_i1	BBR-BPC
311286	TR33555|c0_g2_i1	MYB_related
Glyma07g12170.1	TR33574|c1_g1_i1	C2H2
Glyma04g39221.4	TR33605|c0_g1_i1	C3H
Glyma14g36840.2	TR33611|c0_g1_i1	NAC
C.cajan_01772	TR33667|c0_g1_i1	GRAS
OB08G28690.1	TR33715|c0_g1_i1	ERF
C.cajan_04650	TR33749|c0_g1_i1	C2H2
C.cajan_05522	TR33758|c0_g1_i1	GRAS
ObartAA03S_FGP14057	TR33763|c0_g1_i1	G2-like
C.cajan_20466	TR33765|c0_g1_i1	C2H2
Glyma01g01300.1	TR33798|c0_g1_i1	G2-like
Glyma18g00840.2	TR33815|c0_g1_i1	CAMTA
Glyma05g28090.3	TR33815|c0_g2_i1	CAMTA
PH01000728G0010	TR33861|c0_g1_i1	NAC
Glyma11g20490.1	TR33864|c0_g1_i1	ARF
MDP0000288452	TR33891|c0_g1_i1	LBD
Glyma07g05950.2	TR33894|c0_g1_i1	Dof
C.cajan_10920	TR33894|c0_g2_i1	Dof
Glyma07g37190.2	TR33932|c0_g1_i1	GATA
MDP0000124576	TR33966|c0_g1_i1	GRAS
Glyma06g00461.1	TR34053|c0_g1_i1	FAR1
NNU_024067-RA	TR34058|c0_g1_i1	C2H2
Glyma19g34360.1	TR34164|c0_g1_i1	bHLH
C.cajan_16936	TR34208|c0_g1_i1	C3H
Glyma17g16360.1	TR34224|c0_g1_i1	ARR-B
Lus10031505	TR34232|c2_g1_i1	NF-YA
Glyma03g31640.2	TR34251|c0_g1_i1	ERF
Glyma04g08290.3	TR34273|c0_g1_i1	bZIP
Glyma04g08290.4	TR34273|c0_g3_i1	bZIP
MDP0000259403	TR34301|c0_g1_i1	GRAS
Glyma18g09040.3	TR34305|c0_g1_i1	WRKY
C.cajan_08105	TR34322|c0_g1_i1	C2H2
Glyma13g32650.2	TR34323|c0_g1_i1	bHLH
Glyma18g05050.1	TR34372|c0_g1_i1	MYB_related
C.cajan_30684	TR34394|c0_g1_i1	BBR-BPC
Glyma15g24770.1	TR34494|c0_g1_i1	ARR-B
MDP0000256917	TR34500|c0_g1_i1	STAT
Glyma10g38280.3	TR34543|c0_g1_i1	HD-ZIP
Glyma08g06040.2	TR34554|c0_g1_i1	NF-X1
Glyma07g11834.1	TR34554|c0_g3_i1	NF-X1
C.cajan_05093	TR34555|c0_g1_i1	bHLH
C.cajan_33739	TR34563|c0_g1_i1	GRAS
C.cajan_14079	TR34568|c0_g1_i1	MYB
Bra001000	TR34574|c0_g1_i1	NAC
Vun003395	TR34601|c0_g1_i1	GATA
Glyma19g28650.1	TR34601|c0_g2_i1	GATA
Glyma17g08170.1	TR34609|c0_g1_i1	WRKY
C.cajan_25359	TR34628|c0_g1_i1	TALE
Glyma20g22291.1	TR34682|c0_g1_i1	bHLH
C.cajan_47041	TR34701|c0_g1_i1	MYB
Glyma05g36430.1	TR34715|c0_g1_i1	ARF
PK00869.1	TR34717|c1_g1_i1	ZF-HD
Vun008260	TR34727|c0_g2_i1	GATA
Glyma08g23020.1	TR34769|c0_g1_i1	bHLH
Bra035708	TR34788|c0_g1_i1	GATA
C.cajan_04250	TR34803|c0_g1_i1	C3H
Glyma12g06630.2	TR34835|c0_g1_i1	GRAS
Glyma19g02510.1	TR34850|c0_g1_i1	bHLH
Glyma15g10620.1	TR34951|c0_g1_i1	SBP
Glyma01g15930.1	TR34973|c0_g1_i1	bHLH
Glyma18g45220.2	TR35033|c0_g1_i1	GRAS
Glyma13g40030.1	TR35035|c0_g1_i1	ARF
Glyma05g33850.2	TR35045|c0_g1_i1	WOX
Vun001984	TR35074|c1_g2_i1	C3H
LjSGA_036982.1	TR35074|c1_g3_i1	C3H
MDP0000304669	TR35095|c0_g1_i1	bHLH
Glyma20g37240.1	TR35114|c0_g1_i1	GeBP
Glyma02g40750.1	TR35118|c0_g1_i1	NAC
C.cajan_41441	TR35124|c0_g1_i1	bZIP
C.cajan_13298	TR35136|c0_g1_i1	MYB_related
C.cajan_30318	TR35148|c0_g1_i1	GATA
EMS63555	TR35160|c0_g1_i1	S1Fa-like
C.cajan_12264	TR35225|c0_g1_i1	AP2
C.cajan_18753	TR35322|c0_g1_i1	ERF
Glyma06g43890.3	TR35349|c0_g1_i1	VOZ
C.cajan_31496	TR35362|c0_g1_i1	ARF
Glyma13g20382.2	TR35362|c1_g1_i1	ARF
Glyma08g23380.4	TR35364|c0_g1_i1	WRKY
C.cajan_32923	TR35379|c0_g1_i1	GRAS
Glyma14g06140.1	TR35386|c0_g1_i1	LBD
Glyma17g06610.1	TR35436|c0_g1_i1	bHLH
C.cajan_11546	TR35506|c0_g1_i1	bHLH
GSVIVT01026927001	TR35508|c0_g1_i1	bHLH
C.cajan_21133	TR35518|c0_g1_i1	C3H
Glyma13g44730.1	TR35536|c0_g1_i1	WRKY
OpuncBB_FGP13083	TR35594|c0_g1_i1	bZIP
Glyma11g05700.2	TR35654|c0_g1_i1	ERF
Glyma13g36960.1	TR35655|c0_g1_i1	C2H2
Glyma14g24590.1	TR35676|c0_g1_i1	MIKC
C.cajan_39848	TR35710|c0_g1_i1	C2H2
Glyma01g25270.5	TR35713|c0_g1_i1	ARF
Glyma20g34570.1	TR35733|c0_g1_i1	ERF
C.cajan_12343	TR35736|c0_g1_i1	HD-ZIP
chr5.CM0200.740.r2.m	TR35760|c0_g1_i1	HSF
Glyma06g17420.2	TR35763|c0_g1_i1	bHLH
Glyma20g31871.1	TR35768|c0_g1_i1	MYB
Glyma20g31871.2	TR35768|c0_g1_i2	MYB
C.cajan_32192	TR35769|c0_g1_i1	WRKY
Glyma08g02020.1	TR35774|c0_g1_i1	TALE
Glyma15g15110.1	TR35868|c0_g1_i1	GRAS
Glyma05g28140.3	TR35871|c0_g1_i1	MIKC
Glyma05g28140.4	TR35871|c0_g2_i1	MIKC
Glyma13g40470.4	TR35875|c0_g1_i1	AP2
Glyma12g07800.2	TR35875|c0_g2_i1	AP2
Glyma13g40470.6	TR35875|c0_g1_i2	AP2
Glyma12g07800.3	TR35875|c0_g2_i2	AP2
C.cajan_21092	TR35928|c0_g1_i1	GRAS
C.cajan_03586	TR35985|c0_g1_i1	bHLH
Ahy020803	TR35990|c0_g1_i1	bZIP
Glyma06g46850.1	TR36031|c0_g1_i1	NF-YC
MEDTR8G043600.1	TR36132|c0_g1_i1	bZIP
Glyma08g12460.1	TR36199|c0_g1_i1	WRKY
Scf00097.g8337.t1	TR36207|c0_g1_i1	bZIP
Glyma18g45970.4	TR36247|c0_g1_i1	HD-ZIP
Glyma09g40130.2	TR36247|c1_g1_i1	HD-ZIP
Glyma04g31847.1	TR36271|c0_g1_i1	MIKC
Glyma17g08890.1	TR36271|c0_g2_i1	MIKC
Glyma06g22650.2	TR36271|c0_g3_i1	MIKC
C.cajan_35885	TR36273|c0_g1_i1	bHLH
C.cajan_12756	TR36273|c0_g2_i1	bHLH
Glyma14g03850.1	TR36307|c0_g1_i1	HB-other
Glyma18g14910.1	TR36307|c2_g1_i1	HB-other
C.cajan_40518	TR36332|c0_g1_i1	Trihelix
Glyma11g14940.2	TR36361|c0_g1_i1	WOX
Glyma12g22790.1	TR36371|c0_g1_i1	NAC
C.cajan_02898	TR36408|c0_g1_i1	SBP
C.cajan_33952	TR36519|c0_g1_i1	Trihelix
Glyma10g33700.1	TR36531|c0_g1_i1	ERF
mrna04566.1-v1.0-hybrid	TR36540|c0_g1_i1	YABBY
C.cajan_28250	TR36550|c0_g1_i1	ERF
Glyma17g08840.2	TR36604|c0_g1_i1	SBP
evm.model.supercontig_3.430	TR36609|c1_g4_i1	MYB
Ahy007688	TR36638|c0_g1_i1	C2H2
Glyma11g37480.5	TR36696|c0_g1_i1	ARR-B
GSVIVT01004261001	TR36725|c0_g1_i1	B3
C.cajan_14244	TR36750|c0_g1_i1	MYB
Neem_2485_f_1	TR36787|c0_g1_i1	C2H2
C.cajan_47828	TR36853|c0_g1_i1	GATA
Glyma09g06770.2	TR36940|c0_g1_i1	bHLH
C.cajan_23510	TR36958|c0_g1_i1	C3H
Vun002532	TR36963|c0_g1_i1	C3H
Glyma20g39160.1	TR36963|c0_g2_i1	C3H
C.cajan_10780	TR37003|c0_g1_i1	Trihelix
C.cajan_18684	TR37032|c0_g1_i1	TALE
Glyma09g27461.3	TR37052|c0_g1_i1	MIKC
Vun000331	TR37064|c0_g1_i1	bHLH
Glyma20g22010.1	TR37064|c0_g2_i1	bHLH
MDP0000315002	TR37070|c0_g1_i1	Dof
Glyma15g03350.3	TR37071|c0_g1_i1	bZIP
MEDTR1G135200.1	TR37145|c0_g1_i1	GRAS
MEDTR5G092860.1	TR37150|c0_g1_i1	LBD
889097	TR37175|c0_g1_i1	STAT
Glyma01g15258.1	TR37191|c0_g1_i1	SBP
C.cajan_48074	TR37229|c0_g1_i1	SBP
C.cajan_00400	TR37244|c0_g1_i1	bHLH
439190	TR37252|c0_g1_i1	bHLH
Glyma06g46420.2	TR37254|c0_g1_i1	WRKY
C.cajan_12642	TR37270|c0_g1_i1	HD-ZIP
MDP0000280087	TR37275|c0_g1_i1	LBD
Glyma01g39740.2	TR37298|c0_g1_i1	MYB
XP_004511885	TR37298|c0_g2_i1	MYB
C.cajan_11765	TR37308|c0_g1_i1	HD-ZIP
Glyma14g10830.2	TR37311|c0_g1_i1	GATA
Glyma10g37780.1	TR37337|c0_g1_i1	C2H2
Lus10014653	TR37366|c0_g1_i1	MYB_related
Pbr031076.1	TR37393|c0_g2_i1	FAR1
Glyma03g19030.1	TR37394|c0_g1_i1	MYB
MDP0000304904	TR37400|c0_g1_i1	TCP
Glyma01g44670.1	TR37409|c0_g1_i1	CPP
PDK_30s711191g007	TR37413|c0_g1_i1	GRAS
Glyma13g41920.3	TR37495|c0_g1_i1	FAR1
Ahy018875	TR37511|c0_g1_i1	MYB_related
Glyma17g35430.1	TR37543|c0_g1_i1	C2H2
C.cajan_29425	TR37565|c0_g1_i1	NAC
C.cajan_02496	TR37637|c0_g1_i1	MYB
C.cajan_36586	TR37641|c0_g1_i1	G2-like
Glyma20g30150.1	TR37662|c0_g1_i1	GRAS
Glyma19g45090.2	TR37669|c0_g1_i1	B3
GSMUA_Achr11P25600_001	TR37672|c0_g1_i1	ERF
Pbr038199.1	TR37706|c0_g1_i1	MYB_related
C.cajan_37173	TR37748|c0_g1_i1	HSF
Glyma04g04170.1	TR37753|c0_g2_i1	bZIP
Vun000256	TR37753|c0_g3_i1	bZIP
C.cajan_23083	TR37785|c0_g1_i1	MYB
Glyma08g03910.1	TR37791|c0_g1_i1	ERF
Glyma20g11710.1	TR37811|c0_g1_i1	FAR1
C.cajan_12836	TR37818|c0_g1_i1	SRS
Glyma06g35561.1	TR37819|c0_g1_i1	HB-other
PDK_30s873781g005	TR37822|c0_g1_i1	C3H
Glyma10g03690.1	TR37865|c0_g1_i1	bHLH
MDP0000282531	TR37874|c0_g1_i1	BES1
Glyma05g28460.1	TR37876|c0_g1_i1	HSF
Neem_323_f_14	TR37889|c0_g1_i1	FAR1
C.cajan_15406	TR37890|c0_g4_i1	ARF
MDP0000322264	TR37960|c0_g1_i1	M-type
Glyma09g04394.2	TR37971|c0_g1_i1	FAR1
Glyma17g01370.2	TR38002|c0_g1_i1	TALE
C.cajan_13347	TR38004|c0_g1_i1	bHLH
Glyma13g00310.1	TR38006|c0_g1_i1	HD-ZIP
Glyma05g31190.1	TR38097|c0_g1_i1	CAMTA
Glyma0041s00310.3	TR38114|c0_g1_i1	MYB_related
Glyma14g10340.1	TR38114|c1_g1_i1	MYB
OpuncBB_FGP29713	TR38165|c0_g1_i1	ERF
Glyma20g37826.3	TR38172|c0_g1_i1	MYB_related
C.cajan_21459	TR38230|c0_g1_i1	Dof
Glyma17g18930.1	TR38263|c0_g1_i1	MYB_related
Bra037130	TR38269|c0_g1_i1	Nin-like
Glyma19g30230.1	TR38306|c0_g1_i1	bZIP
C.cajan_30485	TR38309|c0_g1_i1	NAC
C.cajan_30472	TR38309|c0_g2_i1	NAC
C.cajan_44516	TR38309|c1_g1_i1	NAC
MDP0000271563	TR38318|c0_g1_i1	C3H
Glyma14g07280.2	TR38329|c0_g1_i1	MYB_related
Glyma15g13150.1	TR38357|c0_g1_i1	FAR1
C.cajan_34278	TR38359|c0_g1_i1	LBD
mrna15237.1-v1.0-hybrid	TR38391|c0_g1_i1	DBB
C.cajan_28158	TR38397|c0_g1_i1	bZIP
MDP0000288192	TR38406|c0_g1_i1	HB-other
Jcr4S01813.40	TR38437|c0_g1_i1	C3H
Glyma12g30975.1	TR38491|c0_g1_i1	bZIP
Glyma07g06080.1	TR38502|c0_g1_i1	ERF
Glyma03g41910.1	TR38502|c0_g2_i1	ERF
C.cajan_22601	TR38509|c0_g1_i1	bZIP
Glyma08g04661.1	TR38559|c0_g1_i1	bHLH
Glyma09g35876.1	TR38574|c0_g1_i1	GRAS
Glyma13g36120.1	TR38606|c0_g1_i1	GRAS
OB12G23780.1	TR38648|c0_g1_i1	C2H2
Gorai.007G200600.1	TR38652|c0_g1_i1	bZIP
C.cajan_01609	TR38652|c1_g1_i1	HD-ZIP
C.cajan_32307	TR38653|c0_g1_i1	Trihelix
Glyma11g37390.2	TR38674|c0_g1_i1	Trihelix
Glyma04g01830.1	TR38720|c0_g1_i1	WOX
Glyma01g21120.2	TR38729|c0_g1_i1	bZIP
C.cajan_38233	TR38771|c0_g1_i1	GATA
MEDTR8G105160.1	TR38829|c0_g1_i1	ERF
XP_004502191	TR38833|c0_g1_i1	MYB_related
Glyma19g32715.1	TR38872|c0_g1_i1	bZIP
C.cajan_06017	TR38872|c0_g2_i1	bZIP
Glyma03g39220.1	TR38896|c0_g1_i1	GATA
C.cajan_09817	TR38938|c0_g1_i1	NAC
Glyma18g43580.1	TR38945|c0_g1_i1	GRAS
Lus10009218	TR38953|c0_g1_i1	C2H2
C.cajan_16321	TR38994|c0_g1_i1	bHLH
GSVIVT01032746001	TR39014|c0_g1_i1	ERF
Glyma15g04200.2	TR39036|c0_g1_i1	MYB_related
Glyma11g12060.1	TR39086|c0_g1_i1	DBB
C.cajan_39737	TR39144|c0_g1_i1	TALE
Glyma13g38910.1	TR39144|c1_g1_i1	TALE
Glyma12g10030.2	TR39144|c1_g1_i2	TALE
Glyma12g31480.2	TR39144|c1_g2_i1	TALE
Glyma08g13090.2	TR39184|c0_g1_i1	NF-YA
mrna31001.1-v1.0-hybrid	TR39255|c0_g1_i1	C3H
Lus10023691	TR39269|c1_g1_i1	B3
Glyma06g08990.1	TR39273|c0_g1_i1	ERF
Glyma11g04690.1	TR39326|c0_g1_i1	bHLH
C.cajan_27801	TR39345|c0_g1_i1	HD-ZIP
ObartAA03S_FGP16125	TR39445|c0_g1_i1	B3
Glyma01g37310.3	TR39450|c0_g1_i1	NAC
C.cajan_43373	TR39456|c0_g1_i1	Trihelix
Vun010348	TR39479|c0_g1_i1	NAC
Glyma05g07690.2	TR39523|c0_g1_i1	ERF
C.cajan_31325	TR39549|c0_g1_i1	Dof
Bna023458	TR39585|c0_g1_i1	C3H
Glyma09g34170.1	TR39675|c0_g1_i1	bZIP
C.cajan_05912	TR39683|c0_g1_i1	C2H2
Glyma02g46270.1	TR39683|c0_g1_i2	C2H2
Glyma17g09710.2	TR39688|c0_g1_i1	Dof
MDP0000234814	TR39690|c0_g1_i1	FAR1
Vun002479	TR39705|c0_g1_i1	Trihelix
Vun008262	TR39778|c0_g1_i1	Dof
Glyma02g04710.3	TR39790|c0_g1_i1	MIKC
Glyma02g04710.1	TR39790|c0_g2_i1	MIKC
Glyma12g29280.3	TR39817|c0_g1_i1	ARF
Glyma12g29280.2	TR39817|c0_g2_i1	ARF
Glyma09g36840.2	TR39831|c1_g1_i1	ERF
Vun009060	TR39834|c0_g1_i1	bHLH
Bol011031	TR39901|c0_g1_i1	C3H
C.cajan_13788	TR39929|c0_g1_i1	C2H2
C.cajan_15439	TR39980|c0_g1_i1	NAC
Glyma07g15180.5	TR39980|c0_g1_i2	NAC
C.cajan_23161	TR39980|c0_g1_i3	NAC
Glyma08g03590.2	TR39980|c1_g1_i1	NAC
Ghi009742	TR40008|c0_g1_i1	TCP
C.cajan_02938	TR40015|c0_g1_i1	NF-YB
XP_004508593	TR40015|c0_g2_i1	NF-YB
Glyma06g29110.2	TR40025|c0_g1_i1	ERF
Aan006516	TR40068|c0_g1_i1	MYB
Glyma13g18131.1	TR40074|c0_g1_i1	bHLH
C.cajan_40517	TR40083|c0_g1_i1	Trihelix
C.cajan_07275	TR40147|c0_g1_i1	Nin-like
Glyma09g25230.3	TR40147|c0_g2_i1	Nin-like
Glyma13g00540.4	TR40189|c0_g1_i1	HB-PHD
Glyma12g04680.2	TR40264|c0_g1_i1	MYB_related
Glyma19g26390.1	TR40369|c0_g1_i1	SBP
Glyma18g04880.4	TR40382|c0_g1_i1	G2-like
Glyma16g29900.1	TR40393|c0_g1_i1	GRAS
Glyma11g06230.1	TR40397|c0_g1_i1	G2-like
Glyma12g05250.2	TR40433|c0_g1_i1	B3
C.cajan_38665	TR40436|c0_g1_i1	MIKC
EMS64071	TR40450|c0_g1_i1	MYB_related
GSVIVT01019717001	TR40463|c0_g1_i1	ERF
Glyma07g05351.1	TR40475|c0_g1_i1	NAC
Ahy009265	TR40504|c0_g1_i1	MIKC
Pbr005182.1	TR40561|c0_g1_i1	C3H
Glyma03g41980.3	TR40565|c0_g1_i1	Dof
Vun000943	TR40609|c0_g1_i1	bHLH
Glyma07g05800.1	TR40613|c0_g1_i1	HD-ZIP
Glyma05g29921.1	TR40639|c0_g1_i1	WRKY
Glyma15g41486.1	TR40763|c0_g1_i1	NF-YC
MDP0000215349	TR40763|c1_g2_i1	WRKY
Vun003648	TR40777|c0_g1_i1	bZIP
Glyma04g02420.1	TR40796|c0_g1_i1	bZIP
Glyma10g34050.4	TR40832|c0_g1_i1	G2-like
GRMZM2G396451_P02	TR40834|c0_g1_i1	GATA
C.cajan_11925	TR40840|c0_g1_i1	B3
C.cajan_29134	TR40871|c0_g1_i1	ERF
Glyma05g31800.1	TR40920|c0_g1_i1	WRKY
Glyma13g29160.1	TR40961|c0_g1_i1	TCP
Glyma13g40370.2	TR41009|c0_g1_i1	LBD
Glyma12g06880.2	TR41074|c0_g1_i1	Dof
C.cajan_21183	TR41074|c0_g2_i1	Dof
Glyma13g20710.2	TR41078|c0_g1_i1	TCP
C.cajan_18683	TR41090|c0_g1_i1	TALE
Vun008341	TR41115|c0_g1_i1	MYB
C.cajan_14731	TR41159|c0_g1_i1	ERF
Glyma14g13470.1	TR41188|c0_g1_i1	ERF
evm.model.supercontig_92.23	TR41191|c0_g1_i1	C3H
Glyma11g20660.2	TR41196|c0_g1_i1	C3H
GSVIVT01018226001	TR41202|c0_g1_i1	ERF
C.cajan_18047	TR41221|c0_g1_i1	MYB
Vun001911	TR41271|c0_g1_i1	MYB_related
Glyma18g51320.1	TR41299|c0_g1_i1	CO-like
ppa002335m	TR41335|c0_g1_i1	C3H
Glyma18g05900.3	TR41368|c0_g1_i1	MYB_related
Glyma17g07860.1	TR41369|c0_g1_i1	AP2
Glyma02g00870.1	TR41377|c0_g1_i1	ERF
Glyma19g34210.1	TR41410|c0_g1_i1	HSF
Glyma13g43120.1	TR41415|c0_g1_i1	MYB_related
Glyma01g43040.3	TR41460|c0_g1_i1	TALE
C.cajan_36280	TR41481|c0_g1_i1	C3H
Lsa013334	TR41484|c0_g1_i1	LBD
C.cajan_37595	TR41517|c0_g1_i1	C2H2
Vun004557	TR41560|c0_g1_i1	ERF
Glyma19g36220.2	TR41581|c0_g1_i1	NF-YB
C.cajan_09677	TR41594|c0_g1_i1	bHLH
MDP0000464809	TR41599|c0_g1_i1	GRAS
Bra032074	TR41652|c1_g1_i1	B3
Glyma06g48170.4	TR41668|c0_g1_i1	FAR1
Glyma20g26910.1	TR41676|c0_g1_i1	LBD
C.cajan_34152	TR41706|c0_g1_i1	HD-ZIP
MELO3C019736P1	TR41763|c0_g1_i1	bHLH
Glyma15g09280.1	TR41794|c0_g1_i1	HSF
C.cajan_33974	TR41799|c0_g1_i1	bZIP
mrna27940.1-v1.0-hybrid	TR41848|c0_g1_i1	NAC
C.cajan_09523	TR41868|c0_g1_i1	bHLH
Glyma01g12740.1	TR41869|c0_g1_i1	bHLH
MA_10436868g0020	TR41876|c0_g1_i1	NAC
C.cajan_10973	TR41888|c0_g1_i1	MYB_related
Bra017929	TR41926|c0_g1_i1	C3H
Glyma13g33031.1	TR42029|c0_g1_i1	MIKC
Glyma17g35830.2	TR42062|c0_g1_i1	C2H2
Glyma03g32747.4	TR42129|c0_g1_i1	bHLH
cassava4.1_014818m	TR42149|c0_g1_i1	HD-ZIP
PGSC0003DMP400038896	TR42155|c0_g1_i1	Dof
C.cajan_21573	TR42206|c0_g1_i1	MYB
MDP0000246608	TR42213|c0_g1_i1	AP2
Glyma09g29760.2	TR42242|c0_g1_i1	NAC
Glyma06g45520.1	TR42261|c0_g1_i1	MYB
PK16897.10	TR42380|c0_g1_i1	YABBY
Glyma07g14610.1	TR42459|c0_g1_i1	SBP
Glyma03g03760.1	TR42470|c0_g1_i1	GRAS
Glyma01g33270.1	TR42470|c0_g1_i2	GRAS
C.cajan_19643	TR42513|c0_g1_i1	G2-like
Glyma13g16770.1	TR42516|c0_g1_i1	NF-YA
Glyma15g18970.1	TR42516|c0_g2_i1	NF-YA
Glyma02g14290.2	TR42535|c0_g1_i1	bHLH
Glyma06g01186.1	TR42553|c0_g1_i1	TALE
Jcr4S11886.30	TR42595|c0_g1_i1	HSF
C.cajan_35216	TR42607|c0_g1_i1	LBD
Glyma09g16790.1	TR42612|c0_g1_i1	HD-ZIP
MDP0000449389	TR42639|c0_g1_i1	M-type
chr1.LjT31L11.90.r2.d	TR42665|c0_g2_i1	ARF
C.cajan_24088	TR42666|c0_g1_i1	HSF
Neem_13109_f_2	TR42676|c0_g2_i1	C3H
Glyma05g01060.1	TR42689|c0_g1_i1	ZF-HD
Glyma19g32910.1	TR42739|c0_g1_i1	C3H
Glyma04g37690.1	TR42761|c0_g1_i1	bHLH
[truncated: 454 more rows]
