# Supplementary material for: Transcriptomic resources for the medicinal legume Mucuna pruriens: de novo transcriptome assembly, annotation, identification and validation of EST-SSR markers
Source: BMC Genomics. 2017 May 25;18:409. doi: 10.1186/s12864-017-3780-9 (PMC5445377; doi:10.1186/s12864-017-3780-9)
Supplement: Supplementary file 6 — Transcripts with the repeats in the Mucuna assembly identified using Perl script MISA (MicroSAtellite; http://pgrc.ipk-gatersleben.de/misa; Thiel et al. 2003) (XLSX 2581 kb) [file 12864_2017_3780_MOESM6_ESM.xlsx]

## Sheet: Data file S5
Additional File 6 (.xls): Transcripts with the repeats in the Mucuna assembly identified using Perl script MISA (MicroSAtellite; http://pgrc.ipk-gatersleben.de/misa; Thiel et al. 2003)
>TR19|c2_g1_i1 len=202 path=[7770:0-167 7771:168-201] [-1, 7770, 7771, -2]
AACCCTTCCCCTTCCCCTCTCCTACCCCTACCCCTATCCTCTTCTCTCTTCTCTCTTCTCTCTTCTCTGTTTTCTCTACTCACTCACTCACTCACTCACACAATGGCTATTTCTTCAGCAGCAGCAGCAGCAACAACCTCAAAGCTCGTCTATTCTCCTCATCCTCATATGTATCCCTTTTCCTCAAATTGCCTCTTCCTCA
>TR19|c2_g2_i1 len=1769 path=[7778:0-449 7779:450-464 7793:465-620 7773:621-644 7792:645-926 7787:927-950 7791:951-1340 7784:1341-1364 7790:1365-1478 7768:1479-1525 7769:1526-1768] [-1, 7778, 7779, 7793, 7773, 7792, 7787, 7791, 7784, 7790, 7768, 7769, -2]
CAATCCTCTTCTTCTCTGTTGTCTCCTCCCTCTCTCTCCCAATTCTCCAACCATGGCAATTTCTTCAGCAACAGCTTCCTCCAAGCTCATACTATTCCGCCATACATCATCTTCTTCTTCTTCTTCATCATCCCTTAATTCCACACCCTTCCGGTCCCCCACCAACACCCACAAACTAACCCCTCTCTCTTCTTCCTTCCTCCACCCCTCCACGGTCCTCCGTCGTACCCCCCCCACCACCACCACCCCTCGCCTCCCCTTCACCGTCCACGCCGCTCGCGGCAAATTCGAGCGCAAGAAGCCCCACGTGAACATCGGCACCATCGGCCACGTGGACCACGGCAAGACCACCCTGACCGCGGCGCTGACGATGGCCCTGGCCGCCCTCGGCAACAGCGC…
>TR19|c2_g3_i1 len=1949 path=[7781:0-167 7794:168-502 7765:503-517 7766:518-1948] [-1, 7781, 7794, 7765, 7766, -2]
AACCCTTCCCCTTCCCCTCTCCTACCCCTACCCCTATCCTCTTCTCTCTTCTCTCTTCTCTCTTCTCTGTTTTCTCTACTCACTCACTCACTCACTCACACAATGGCTATTTCTTCAGCAGCAGCAGCAGCAACAACCTCAAAGCTCGTCTATTCTCCTCATCCTCATGTGTATCCCTCTTCCTCAAATTGCCTCTTCCTCAAAGCCCACGCACCCTCCACAACCCACCTTTCCTCTTCCTTCATCCACCCCTCCACAATCCTCCACCTCGCCCCCACCCCCACCCCCACCCCGGCCACCCGCCGCCGCTCCTTCACCGTCCGCGCCGCCCGCGGCAAGTTCGAGCGTAAGAAGCCCCACGTCAACATCGGTACCATCGGCCACGTCGACCACGGCAAG…
>TR19|c4_g1_i1 len=689 path=[667:0-688] [-1, 667, -2]
GAGGACCCATTTCAAGAAAAAGGCAAAAAGTCCCTCTGATTCAGCAGAGAAGGCCAGAAATAGACTCCTGAGGAAGCAGCAATTTCAGCAGCAGCAGCAGCAACAACAACAGTTGCAGCATCAGCAGGCACAACATCATCAACAACAGCAAATGCATTTCAACTTTGACATGAAAAGCATCATGGCCTTGCTTGAGGACAACAGCCATAGAACACCTTATATATCTCAATCTAGACAAGAAATGGTCAACATGCACCAAAACACCACAGAAGAGCAAGGATACTTGTACTCTATGCTCAATGGCAACTCTTCTGCTTCTTCTGCTCCAGAGACTTCAGGAGAAGAAATTTTGTGGGATGGTCTGTGGAACATAGATGATGTTCATGGCAATTTCAGTAC…
>TR25|c0_g1_i1 len=635 path=[1263:0-165 1264:166-189 1265:190-634] [-1, 1263, 1264, 1265, -2]
TTTTTTTTTTTGAAATTTCATTTGGATTCATCCTTTATTCATTCATAGGATTCAAACAACCGACCGGGTCCATGCATACATGCTATCTATTCCAATGAGATGCATCGCTTTTAGCTGCTTAGTCCTCCTCTTCAATCCGCTCAAACTCCCATTCCTGCCCTTCTTTTCCTTGCAATTGCTCGAGCATGAGTTGAGTGTGTTCCTTCGCATTATGAGGAACGGTCCAGTACATTCCCGATTCGCGGACTTGGACGTGGTAACAATTCGGGCGACTGCCTTGGTCGATGGCCCATTCGACCTCCTCCTTTGTCACAAATACCTTGTGATTTTTCTGAAGGTTGTTTTTATCACACCCCAGGTTCATACCGGACGCCTCTCGAGCAACAAAAGTGAGGCGAT…
>TR28|c0_g1_i1 len=1536 path=[3027:0-1535] [-1, 3027, -2]
GTCATTTATAACTATTATCAGTCAAAAAACAAGTTGCACCAAAATCAAGCACAACTGTCTCTGCAATTGGTGCAAAAACATCAGCGAAGAAAACCTAGACCGAATAGTGATGACAGCATAATGAAATAACTTGGTTGATTAATTAATAGTAATTTTCGAGGTTGTATACATGTACCAAATGAAAGTCAAGGTGCTATACAAAGATCTAGCTCTGATGCAGTCCAACTGGTGATAAATCACATCATAAGCCGAACCTATCAACCTCCTCATCTTCGTCCTCGTCTATGGCATCCTCCTCTTCAGTATATATCCCCAAATCATCATCATCATCATCATCCATTTCCTCAACCTCATCTTCCTCATCCATCATGCTTTTACTTGTTTCTTTGTCCTTCAAAC…
>TR28|c1_g1_i1 len=293 path=[541:0-292] [-1, 541, -2]
TGCCGAAGGCGGTCCTGTTCGTCGAAGAGGGAGGCGGCGGCGGCGGCGGCGGCGGCGGTAGGTTTTTTGGGATCGGGTTTGAAGGGCGGTGTGGGCTTTGGGGGCTTAGAAGAGTGACTGAGAGATGACAATGTTGCGTTGTTGGGATGCCATGGATGATGATGATGATGATGATGATGGGTCGATGCGGCTCTCGCAAGGGACCGCAACATTTCCTTTTGCTTTTCGTTTTCTATTAGCGAATCACAAAGAAACGGAGTAAGGTTTTTGTTTTGGGTTTTGGAGATCGGAAG
>TR32|c0_g1_i1 len=1378 path=[2711:0-1377] [-1, 2711, -2]
AAAGAATATAAGACTGTGTCATTGTTAATCCTTTAAAGATACCTAACATCATTGTACACTGAATATGTTAGAGAAAAATAAAATTAGAAAGAAAAAAAAGGTACAAGAGGGCTACTTTTTCTTTCCATTATAACCCAATGTAATGGAACTAAAGGGAAAGGGGTAACACAACATGAAACGTGAACTAACAGTACCAATATACACAGTAACGCCAAGGGTCGAAATGATAGCATCAGTTGCACACAATTCATGTTCCAATGATTCCTCAAATATGTGTCTTTCCATGCTTGCCTTTACACCAGATTCTGCAGAATCTAACCAAGATTCCCCTTCCCCCAACCATTACGCATTCAGCAAAGAATCTCAACCCATTAAATTTAAGAAAAAAAAAGAATTAAT…
>TR48|c0_g1_i1 len=341 path=[319:0-340] [-1, 319, -2]
GACGTTGATGAAATGAACGACGCATTGGATGGCGTGGGAGAAGAAGAAGAAGAGGAAGAAAACGCAGCACAGGAGGAAGATGACATTGAAGAAGAAGATGAGTATACTTTCAGGTTCGAAAACGGCATGAATCCTTTGGACTTTGTCGATAATAATGACTCTGGCGTCCAAATCTACCAGCAATTCGAGCGTCTTGAACAGGAAGCCCTCGCCAATAAAAAGCGAAAAGCAACTGAACAATGCCACATTGAAGAACCACCTTCTAAGTTGGCTAAGGAAGATGATATTTCTGGGGCAAAGATAGCCGAGATAATGGAAGCAATGAATTATTATGGTGTGCA
>TR68|c0_g2_i1 len=2989 path=[8445:0-200 8446:201-224 8480:225-961 8468:962-967 8478:968-1429 8458:1430-1436 8486:1437-2072 8476:2073-2132 8483:2133-2150 8474:2151-2228 8452:2229-2252 8482:2253-2327 8473:2328-2510 8440:2511-2534 8441:2535-2988] [-1, 8445, 8446, 8480, 8468, 8478, 8458, 8486, 8476, 8483, 8474, 8452, 8482, 8473, 8440, 8441, -2]
TTTCAATCCAAGGATAAGGTTACATTTCTTACAGCTTCCTTCTTCCCCAAATACTCATTCATTGTCTAGGTCTCTTCCAAAACAAACACCTCTCTTCTCCACAAAACAAGTCAAAAAAAGTGAGAGAGAGAGAGAAGAGACTATATTCTGAAATAGAACCCTAATGGCCACACTTCAAGCTTCCCTTCTCTCCAGACCTTCCCTCCCATTTCCATTCCCATTCCCATTCTCGTTTCCCTTCCTCTCTCCCAACCACTCCCCATTCTCCCTCTCTTTCCACCCCACACGCCGCCTTCCTTCCACGCTCCTCTGCTGTACCTTTCACCCCGACAGCGTCACTTCCCGCTCCCAACCGGAACCCGCTTCGGGCAATACCGAACCGGACCCCACCGCGGCTAC…
>TR76|c0_g1_i1 len=732 path=[1466:0-599 1467:600-623 1474:624-716 1470:717-717 1471:718-721 1472:722-722 1473:723-731] [-1, 1466, 1467, 1474, 1470, 1471, 1472, 1473, -2]
AAGATATATAGATAGAGTGATAATAATAATAAAAACACAGTGAGGAGGAGGAACTCGAAAATAAAAAAATAAAAAAATAAACATCTAAGAACATGGGAAACATTTTCCTTGATCCCAACCAAAAGTACAAGAAAGGAACAGAAAAATTAAAAATCTAACTAATGGGGTCTGTGGGAAAAACGAAAAGAACCTAACCTAGACTTGTTCCATAATAATCCATGGATGGATTATTGATTGATTAAAGTGGATGCATCTATGATGATGAAGGTGGTTATTAAGTTAACCTCCAAACTTGGTCTTCTCCTTGTCCAACTTGTCAAAGAAGCCAGTGAGAGCCCTCAAAGCTTTGACTTGGTACTGCAAAGCCAGAATATAGCCAGCGGTTTCATCGAAGAGTTT…
>TR80|c0_g1_i1 len=999 path=[2803:0-185 2804:186-248 2805:249-998] [-1, 2803, 2804, 2805, -2]
TTTATGTGCGAGTAAAAATATAATTTGAGTCATTACAATACTTCATTTTGACAAAAAAAAAAAGGGCAAAAAAATGAAAGTTACATTATAGTGCCAAAGGAAAAAAAAAATTGGGGTGATATATGTGTATGGCCGAGCCCATATATGTGCTGGGACTTTGATCAACAACACATAATTGAAATTATCATTATTAACACATAAAAACAACTGCTATACGCAAGACTTGTATATCATATCTCATTGGAAAGGAGTTTAGCTGCAACGGTTGTCTTTGCAAGTGGAACACACATAAGATTATGTGCCCTCGGAACTGTGAGGCCGGGGCTCTCCTCCATGCTAACTTTGGCATCATTACCTTTTAATATTTGTCCTTGTGGGCCAACAACTTGCAGGTCAAAG…
>TR80|c0_g2_i1 len=1012 path=[2808:0-74 2809:75-89 2811:90-261 2807:262-1011] [-1, 2808, 2809, 2811, 2807, -2]
GTGAGAGTACAAAAAAAAAAATATTTGATTAGTTACAATACTTTATTTTGACAAAAAAAATAGGAGCAAAAAAAAGTTACAACATAGGACTAAAGAAAGACAAATTTGGCTGATACATGTGTACAAGAGAGCTACACATGTGTTGGAACGTAGCTTTATTGTGCATCAACAACACCACATTGAAATGATGATTGTTAACACGTAAAAGCAACTATCATATCTATGGCAAGACAGTGCTATATATCATATCTCATTGGAAAGGAGTTTAGCTGCAACGGTTGTCTTTGCAAGTGGAACACACATAAGATTATGTGCCCTCGGAACTGTGAGGCCGGGGCTCTCCTCCATGCTAACTTTGGCATCATTACCTTTTAATATTTGTCCTTGTGGGCCAACAAC…
>TR81|c0_g1_i1 len=1601 path=[4108:0-668 4109:669-689 4135:690-832 4132:833-1063 4123:1064-1069 4130:1070-1186 4119:1187-1189 4120:1190-1213 4121:1214-1600] [-1, 4108, 4109, 4135, 4132, 4123, 4130, 4119, 4120, 4121, -2]
GGGAAAAGAAAGTGGCCAAAAGGTTATGTTAGAAAACTTTGTAGTCATATTCATTCATGTTGCAAGAAATGAATGCTAGGCAGATTCTAAAGAAATTAGAACCTATTCGAGTTGGTCTAGATCAGCTAAAAAATAAGGTCCCCATATATTTTCAACCTTCAAGGCAGAAAAGTAAGCAACCCAAGATGGAATTGCAGAAAAAGAAACTAAGCGTTAGAAGCATCAAAACTGCCCTGCTGCACACTTTGTTTTCTTTTTTGTCTCAAGTTCTCTCCCCACAACTTGGCTTCAGCTACAGCACGTTCTCTATCTAGATCTCTGTTTAACATTCTTGCAGTTTCCCGTGGGGAGTCATCTTTCTCAGATCCTTCCAAGTCCCATCTGCGTCCAGATCCCCCA…
>TR81|c0_g2_i1 len=934 path=[4135:0-165 4131:166-396 4114:397-402 4129:403-519 4126:520-522 4127:523-546 4128:547-933] [4135, 4131, 4114, 4129, 4126, 4127, 4128, -2]
CCCATGTGACAAGATTCTGTTCTCCATGGGGCTGGCTGCTGTCAATTGCTTTACGCCCAGTAATCAGCTCTAAGAAGACAACCCCAAAACTATATACATCAGACTTCACAGTCAGCTGTCCAGTCATTGCATACTCAGGAGCACAGTAACCATAAGTTCCCATGACACGGGTGGAAACATGTGATTTGTCACCAACTGGACCCAGCTTTGCAAGACCAAAGTCTGAAAGCTTCGGATGATAACCTTCATCGAGTAATATATTAGATGATTTGAAGTCTCTATAAATCACCGGAGGATTTGCTTTGTCATGAAGGTATTCCAATCCTTTTGCTGCCCCAGCAGCTATTTTCATCCTGGTGTTCCAATCTAATGGCTCCTTATCAGGGGGAAGATCATGAA…
>TR81|c0_g1_i2 len=1681 path=[4116:0-668 4133:669-769 4135:770-912 4132:913-1143 4123:1144-1149 4130:1150-1266 4119:1267-1269 4120:1270-1293 4121:1294-1680] [-1, 4116, 4133, 4135, 4132, 4123, 4130, 4119, 4120, 4121, -2]
GGGAAAAGAAAGTGGCCAAAAGGTTATGTTAGAAAACTTTGTAGTCATATTCATTCATGTTGCAAGAAATGAATGCTAGGCAGATTCTAAAGAAATTAGAACCTATTCGAGTTGGTCTAGATCAGCTAAAAAATAAGGTCCCCATATATTTTCAACCTTCAAGGCAGAAAAGTAAGCAACCCAAGATGGAATTGCAGAAAAAGAAACTAAGCGTTAGAAGCATCAAAACTGCCCTGCTGCACACTTTGTTTTCTTTTTTGTCTCAAGTTCTCTCCCCACAACTTGGCTTCAGCTACAGCACGTTCTCTATCTAGATCTCTGTTTAACATTCTTGCAGTTTCCCGTGGGGAGTCATCTTTCTCAGATCCTTCCAAGTCCCATCTGCGTCCAGATCCCCCA…
>TR87|c0_g1_i1 len=304 path=[563:0-303] [-1, 563, -2]
TTTCCTTCTCTGTTTCATCAACCAAACAACCCAATCATCAATTACTCGTCATAACAGATCTGAACAACAACAACAACCACGCATGCAGTAAATTCAAACACAAATCCCATTAGAACCAAAAATAGAAAAACCCCATCTCGAATTCGCTTCTGGGGGGCTCAAAATTCAGATCAAAATCGGAGCTTTAAAGCTCGGGAGATTGTACGGAACACGCTGAAGCGTGAAAGAAATGATCAGAGAGAGGAAATGCTGGGAATTACCGTTGGGTGGTGACGGGTGACGGAGAATTAGGGTTCGATTCCGG
>TR91|c0_g1_i1 len=2139 path=[4376:0-1611 4390:1612-1656 4392:1657-1672 4388:1673-1696 4387:1697-2138] [-1, 4376, 4390, 4392, 4388, 4387, -2]
TAAAATTGCATAAACCATGTGCCTCAATTGGACAAAAATGTTTACCTACCCAAAATTTTGTTCGTGCCATCCCAAAAATAATATATACACAATGGATCAACTGCAATAATTTAAAACCGACACTAAAATTGAAATTCAAAGGCAAAACCTTATATCATGTTTAAATCATATTATATAGTTGTGTCCATTTCCCCCCCCCCCCCATCATTCATTAACCTCAATACCAGACATAGGCACCTCAGAGTTGACTTGTTCATCATCATCCTCACTCTTGCTCTCTTCACCATCCATTGTGGCTCCCTTTTGGAAGTAATCAACTTTGAAGTCATAATCATCATCCATGGGATCCGATGAGGACAAGGCCTTCTTAGCCTTTTTCTTTTTCTTCTTCTCTGCTCG…
>TR95|c0_g1_i1 len=1516 path=[3146:0-92 3147:93-106 @3152@!:107-422 3153:423-550 @3150@!:551-922 3136:923-940 3137:941-1515] [-1, 3146, 3147, 3152, 3153, 3150, 3136, 3137, -2]
GTGAGAATTACCACCCACCACACACAGGCAGGCAGGCAGGCAGGTTTGAGTGCTTGACCTTCATTTAACAAAAATCTAAACGGAAAAAAAAAAACTATATCATCGATTATCGTGATCTTCGGCCTCGAATCGAATCGAATCGAATCGAGAGGTAAAAGATCCAATCCCGCCTCTGTTTTGTGATCGAAAACCCAAAACGCTGTTTCCTATCACACCCTCATTCAGATTCAGCTGTTGTTTCTCGTCAATTTCTTTGAATATTGAAAGGTTTTTTTAATTGTTGATTTTGGTCTAGTCTCTAGTCAACCTGTGAAGTTTTGATTCAAGTTTTCAAATATAGAGCTATGAGTTTTGTTTTTCGAGGAACAAGAGCAGATATTGAAAATGGATTTCCAGGAT…
>TR95|c0_g1_i2 len=1407 path=[3130:0-92 3131:93-105 @3152@!:106-421 3142:422-441 @3150@!:442-813 3136:814-831 3137:832-1406] [-1, 3130, 3131, 3152, 3142, 3150, 3136, 3137, -2]
GTGAGAATTACCACCCACCACACACAGGCAGGCAGGCAGGCAGGTTTGAGTGCTTGACCTTCATTTAACAAAAATCTAAACGGAAAAAAAAAACTATATCATCGATTATCGTGATCTTCGGCCTCGAATCGAATCGAATCGAATCGAGAGGTAAAAGATCCAATCCCGCCTCTGTTTTGTGATCGAAAACCCAAAACGCTGTTTCCTATCACACCCTCATTCAGATTCAGCTGTTGTTTCTCGTCAATTTCTTTGAATATTGAAAGGTTTTTTTAATTGTTGATTTTGGTCTAGTCTCTAGTCAACCTGTGAAGTTTTGATTCAAGTTTTCAAATATAGAGCTATGAGTTTTGTTTTTCGAGGAACAAGAGCAGATATTGAAAATGGATTTCCAGGATT…
>TR98|c0_g1_i1 len=247 path=[225:0-246] [-1, 225, -2]
TTACACACCCTTTATTTATCCCTATCTACACACACCTCTTTCTGACCCAGTCCCTTTCGCTCGATCTCTCTTCCCATCTCTGCTCCCTCCTTCTATACACTCTCTCTCTCTCTCCTCGAACTGCGTGCAAAACCAACCCCCTTCCTTCTCCCACAAGATCTTATCCCACCCCAGCTTACTTCCTAAGCTGAAAAAAACAAAAAACAAAAAAACAAAAAATTCTCCGAATTTTGCCCCTGGATAAAAA
>TR116|c0_g1_i1 len=263 path=[481:0-262] [-1, 481, -2]
AAAAAGGCCAAAAAGGGCTTTTTGACGCCCGAAAGGAAGAAGAAGCTGAGGAAACTTTTGATGATGAAAGCGGCGGAGGACCTGAAGAAGCAGCAAATGCTGAAGGAGCAGGAACGCCAGGAAGTGCTCAACAAACGCATCATCCAACTGCCCGATTTGGACTCGCGCGGGGATGCTACTTGGGGGGGGGGAGATATCCAGCGCATTGGAAAGGATTTCATTGATCGCATCGTTAAGTTGGAATCCGAGAAGTACGATCTGAG
>TR124|c0_g1_i1 len=382 path=[2857:0-65 2858:66-381] [-1, 2857, 2858, -2]
GGAGAAATCCTGGGGTTTCAAAAAAAAAAAAAAAAAAAAATGTAACCAACCAATGATGGGCAGAGAAGCAACTATTTCATCTGCTCCATCTTTCTGTTCTGTTGTATATCTTTAATTTTGTGGCAATGGCTAAAATGAAATGGTTGCCTTGTCTCTTCTTTTTAAGTGCCTTCTTTCTTCAGTGAACAGAAAGGGTCTTCATTTCTAGATTTTCATGCTACCGACGCACTTCTGAGCTGAGATTTATCTTTGTTAATTGCTGTTGTATTGTAGCACATAGTAATGTGTTCAATGTGTAGGATAGTGTACATTTGCTGAAGTGCAAAATAATGCAAGACAGGAAATTAAAGAGAGATGGTGTGTTTGAGGGCAATCAAGATTA
>TR124|c0_g2_i1 len=1408 path=[2859:0-1091 2860:1092-1407] [-1, 2859, 2860, -2]
TTCTTCTTCTCCTCCGTGCTCCGAAAGCCAAGGGAAGGAAAGAGAGCACAAATCATCGATCATATAATGAGAAGCAACAACAACTAGGATCGCAAGATTCAGAGAAAATTTCAAGGGCCACTCTCTTTCTCTCTTCCCATTATGCCCTTGAATTTTCTCCAGATTTTCCACTCGCCTCCTAACGTAACACCCACTCACTACCCACCCACCCCATCACCATAGATCCCCAACAGAACCTGCGAAACAAGGCAAAAAAACAAAATAAAACACATAACATCGTATTAACAATGTTATGTAAATTGGTCCCGGTGCCGCGCAAGAAAAAACCCGGTTCATACCCGGTTTACCTTAATGTCTACGACCTAACCCCAATTAACGGTTACGCTTATTGGCTTGGCC…
>TR127|c0_g1_i1 len=1425 path=[2805:0-1424] [-1, 2805, -2]
AAACTTTCCAAATATACCCATAGTAGCAATTTATTACTTAACGAAAGTTACAAAATAGGAAAAAAAAAAAAAAAGAAAAAAAAAGGCGATACAAGATATGCATGCGGCAGAGTGGGAGTAGCAAAAATGACAGATAGATAATATCTTAAGAAGGAGAATCAAGCTCGTCCGGTGCGCCTTCCAACTTTGAGTGCTAATTCGGTGTCAATTTTGAGGGAGATGTCTAGTGCTTTCACTGAATGAGTCAACGAACCACTAGAAATGTAGGTCACTCCACTTTGCCCGATTTTATGTACAGTATCTAGTGTGACATTGCCTGATGCCTCAGTCTCATATCTCCCATTTATCAACTGCACAGCTTCTTTTAGCATAGATATGTCCACATCCCCATTTGGTAGA…
>TR146|c0_g1_i1 len=320 path=[298:0-319] [-1, 298, -2]
CTTAAGCGCACCAAATGCTGCAGCATTTTAAAGGCATGTAGCCGGATTTCAGATGACCAGTTCTTTTTCACCAGAAGGAATGATGTATTTGCTAATACCCGTACATCACCTGTCTTGATGGAATCGAGAAAAGCGACGGCGTTTTGTCGAGCGTCGGGAGAAGAGGCCCAATCAAGGGCGGTGGCTATGGCTTGGGCTACATTGTTCGCACTCATGCTGTTATTGCTAATGCTATCTTCCATTTTTAACTTCAACTGATAGATGCTACTCTTCACTTGTTAATCTATTTTTGAGAGAGAGAGAGAAAAAGACAGAGAGAG
>TR147|c0_g1_i1 len=329 path=[307:0-328] [-1, 307, -2]
TCCCCATCAAGGGGCCACTCAAGAGGTGGCTGCTATATGATCTTCTTCACAAGTGCTTTCCCTGTTTTAAAGGAGAAACATACTCTAGTTTTTTTTTTTGTGTGTGAAGACTTTTCCTTTTCCTTTCCCTTTTCCCTTCCATGCATCCCCCACAATCTGTAACAATCACTGGCAACTTTTGACATCATATCTGTGATTGTGAGGAGCTTGAGGTTGAGGTTGAACAGCTCCAGTAGCTCCCAGTTCAGCAGTTCCAATGGAGTTAACTCCAAAGTTAACTCCAAGAGGAAGAACTCAAGGTCATGTGTTGACCTTTGAGAGAGATGCAG
>TR151|c0_g1_i1 len=261 path=[459:0-248 460:249-251 461:252-254 462:255-257 463:258-260] [-1, 459, 460, 461, 462, 463, -2]
GATCTTGCCGCTCAAAAAATTGATTGCGTTTCGCCGCGGAGACGAAACGGGTCCAGAATGCGATTTGAACTTTCGGCGCGTCTTGAAAATTTGAATTCTGCATTTCCCCTCTCAAAAGCGGACACGCAGCAGCGCCAAACTCGAAAGGAAACAGCAAATTGCAAATGAGTCAACCAGAAGCCAAGGAACGGGCGTCGCCCGCAGGCTCCCCGCTGCTGCTGCTGCCGCTGCTGCTGCTGCTGCTGCTGCTGCTGCTGCTGC
>TR160|c0_g1_i1 len=348 path=[931:0-104 933:105-249 928:250-347] [-1, 931, 933, 928, -2]
GTTTATTCGTTTATTCGAACGGATAGTGACGAGAAGCTATCATCTGTAGGATTATGGCTGAACGCCTCTAAGCCAGAATCCATGCTAGATAAGCTACGGAATATATTTCTTTCAATATAAGATGAATTTAAGAATAGAGAGTCTTTGATTCTCCAATAACGTAAAATCAAACTTATAAAATATGACTAAATATTTTATAATTTAAATAATAATGTAAAATATTGATAGAATAAAAATCCTTTGTAGACGACTTAATTATAGAACATGGTATTGTAAGTAGTAGAGTAGCCTTGTTGCTACGATCTACTGAGATTAAGCCTTTGTTTCTCGAGATTTTAAAAAAAAAAA
>TR200|c0_g1_i1 len=817 path=[1723:0-87 1725:88-473 1721:474-497 1722:498-816] [-1, 1723, 1725, 1721, 1722, -2]
GCACTTCACACTTTTCTTCTTTCAAAAAATAATTTTTTTTTTTTTTTTGGGATGTTGAATTGTAGAAGCTTGAACTCGTGGTGAGTGTGTTTCACCTTCCGCGGCGGATGATGGAGGAGATGAAGATTTCTCGGCGGGTGGAGTGGTGGCAGAACATGATGTACCCCGTTCGAAGGGTCTGGTTCGGCGTCGCCACGCGCCTCGGAATTCGAAAAAATGGGTTACTGAAGCTACGGCATGATGTGAGGGCATGTGAGTATGAGGATATTCAAGTGATGTGGGAGATACTGAATAGAAACGAATCAGAGTTTGGTCATTGTTCTGGGAAAGGCAACAAGAAGGGGCAATGCTGGAAGCTGTTGAGGTGGGCAAGGTGTGCTCCATACATGTGTCGTGCCT…
>TR206|c0_g1_i1 len=448 path=[851:0-447] [-1, 851, -2]
GTTTTTGTTACTTATTGCTCTACAATTTTCTTTTCCCAACTCGATGGACGTGGACAAAGATTTAACGCTGGAGAAAAAGGAGCAAAACGGGAATGGCGATCCCGCGGCAGACGGAGAACAGCAGCAGGAAGAAGAAGAAGAAGAAGCGCCGGCGGCGTCCCGAAATTTGTACGATTTGAGCGCGTTCGATGAGGACGAAACGGCAATCGAACTTAACCAAATGCGTGTGGACCAAATTCCGGATCTGGCCCGATTCAAGCAGTTGAAGTTCCTCGGCCTCCGCCAAAATTTGGTGACTTCTCTGATGAGCTGTGCCAATTTGGACGCGTTGGTGTCGCTGACGGAGTTGGAGCTGTACGACAACCAGCTGACGGACATGGAGGGCTTTGAACGGCTCGT…
>TR229|c0_g1_i1 len=1585 path=[3531:0-267 3532:268-291 3533:292-294 3534:295-318 3557:319-621 3540:622-645 3556:646-880 3561:881-910 3554:911-940 3559:941-964 3553:965-1000 3558:1001-1024 3551:1025-1252 3526:1253-1584] [-1, 3531, 3532, 3533, 3534, 3557, 3540, 3556, 3561, 3554, 3559, 3553, 3558, 3551, 3526, -2]
GATTACAAAGGATCTACCTATATGAAGTTAACCCTACACTAACTCTTTAATTTTCCCAACATGCCTTTATTTGAAGCTTCTTGACCATAATAGTATTAGACTAACAAAGTACGACGCATAACCGCGACGAAAATTTGTATTGGATTTGATTTGATTTGCTACGAAACAATTATTAATGCGCTCCCGCAAATTTGCAACAGCGTCCCAGTCCAAATAAACGATAAAAATCACAGGCTATCCTGATTGGAAGCGACCACGGAAGGCCCATGACTACTGAGCTGGGCTTGGTTACTGGTTTCCTCGAAAGCTTTGACAAGGTCAGGGTCCACATTCTCTTGGGGCTCCCACGTGGGCTCATCCAAATCGGCCCATTTAACCAAAAACTCCGGCGTCCCTTCA…
>TR231|c0_g1_i1 len=954 path=[2088:0-46 2089:47-953] [-1, 2088, 2089, -2]
CTTCCTCACTTTCCCAAGCCCAACCCCAAACCCAAAGCCCGTTCGATTGCGCAGGCCCAATTGTTCCATATCAGACGGCACCGTTCTGTCTTCGTTTGCTGCCACAGACTCGTCTCTTGCGGTGAAGAAGAAAGCAACAGAGGTGTCTTCTCAGCTCAAAGGGACCTCCATATTCCTCGTTGGTGCGAAGAGCTCTCTCAAAACTAGTTTGGGGAAGCTGCTGGCTGATGCATTACGGTATTATTATTTTGACAGTGATAGTTTGGTGGAAGAAGCTGTAGGTGGTGCACTGGCCGCAAAATCCTTTAGAAAGAGTGATGAAAAAGGCTTCTATGAGTCTGAGACTGAAGTACTGAAGCAATTATCGTCAATGGGTCGACTAGTGGTTTGTGCAGGAAA…
>TR231|c0_g2_i1 len=1018 path=[2090:0-61 2091:62-85 2092:86-110 2093:111-1017] [-1, 2090, 2091, 2092, 2093, -2]
TGAACACTCGTCTCCCACTTCCGAATCGCGCTTCCACTTTTCTTCAATTTAAGCACCCAACTTCCTTCCTCACTTTCCCAAGCCCAAACCCAAACCCAAAGCCCGTTCGATTGCGCAGGCCCAATTGTTCCATATCAGACGGCACCGTTCTGTCTTCGTTTGCTGCCACAGACTCGTCTCTTGCGGTGAAGAAGAAAGCAACAGAGGTGTCTTCTCAGCTCAAAGGGACCTCCATATTCCTCGTTGGTGCGAAGAGCTCTCTCAAAACTAGTTTGGGGAAGCTGCTGGCTGATGCATTACGGTATTATTATTTTGACAGTGATAGTTTGGTGGAAGAAGCTGTAGGTGGTGCACTGGCCGCAAAATCCTTTAGAAAGAGTGATGAAAAAGGCTTCTATG…
>TR233|c0_g1_i1 len=510 path=[975:0-509] [-1, 975, -2]
CAAGCAGCTCTTGAAGTTGGTCTCTGGTTTGCACACCATGTGCCTAACAATCTTGCACCTAAATGTTACCACCACTGGTGAAGTTGTTCTCTACTCCCTCAGTGTTAAGGTAGAAGATGATTGCAAGTTGGGATCGGTTGATGATATAGCTACAGCTGTGTACCAGATGCTGGATAGGATTCAGCAAGAGGCAATGTTGAATTAAGATCATAGCTTGACCAAATTTACCCCATTTGGTTTTTAACCTCATGTCAAGACTTTAGACCTTACTCCATGGTGGATCATTATCTCTCGCTACTTTGATCTTTCAACATGTACCTAATTATTGCAACTTCTGTTCACCCTTTGTTAATTTACTGATGGTGCCTTGCCATGGGCTCCTTGGAGGAAGTTTTTTGG…
>TR257|c0_g1_i1 len=1110 path=[2203:0-64 2204:65-1109] [-1, 2203, 2204, -2]
TTGAAACAAACCCTTCACTCTTCACTGCCACCAACTACTCAGTGCCGTTTTCATTTCTCCACAGAACTAAACCAAATGCCACAATGGCCACGGCGCCGTTAACTCTCCATCTCTGTCGCCTTGGCCGAAATTTATGCAAAACGCTCTTTCTTACTTCCTCCCCCTCTCTTCGGAACCCTCGTGGCGTCACTTTCCGACGCAAGTTCCGCCGCCGAGTCTCCTTCTCCTCCTCCTCCTCTTCTTTCTCCCGGCGCTTCTCTGCCGGGTCCACCTCCCGAGAGTTGGATTATGAATTGGAAGCAGTGGATGAGAAATATGATGTGATTGTAGTTGGAGGAGGACACGCAGGGTGCGAGGCCGCTCTTGCCTCTGCACGTTTGGGTGCAAGAACTCTTCTTC…
>TR258|c0_g1_i1 len=374 path=[352:0-373] [-1, 352, -2]
TTTCCGAATAAACCTGAATCTGAAGCTGAGGCTGAGGCTGAGGCTGAGGCTTCTTTTTTCGCAATAGGGAGTGTGTCCTCATCCTTCATTTCTTGGATTTTAATTTAATCGAATTGGTTGGCTTTGTTTTGATGTCAACTTTTGCTCTCTTTTCTATCTGTGCGCTGGTGGTGGCTGTTTCTGCATCGGCTTCATCGCAGTTCGATCTGGTGGGTAGGTAACTGAGATAAAGTGAAGAGAAAAAAAAAACCCAAATCGGGGTGTGTCTACCTTTATAATTAGGAAAATGGAGGATCAGTGGAGACGATGTGGGATAATGGGATACCACAATTAATTAATGTATTGATCTGTGTTGTGTCTAAGGTGGGGTAATG
>TR263|c0_g1_i1 len=220 path=[198:0-219] [-1, 198, -2]
GGCAAATCTCGCTGCAGCTACGTTATTGCAGGGAAAACAGTCTTGAATTGATGTCTCCGTGATTAATTGTTCGGTTTTCTTGAAATGGAGTACTCTGTGTTTTTTCGGGGAAGGATCTCCAGTTCTTGCAGTTTGCGTTGGTCGCCGAGATAACGTTTGTGATTTTTGAAGCCGTCTTTTTTTTTTTTTTTTTCATTTGTATGTAGTTTTTGGATTCTTG
>TR266|c0_g1_i1 len=430 path=[408:0-429] [-1, 408, -2]
TGCCGCCATTAATGCCGCCATTAATGCCATTATTAATGCCATTATTAATGCCACCATTGATGGCAGCGCCGCCCTTGGAGGGGAACGTGGGGAGCTGCTTCGAGGGGGGGGTTATGACGATGTCCGTGGCGAGGCCCTCGCGGGAAAAGGTGGAAACCACTGCGGGCCGCTGCGCAAAACTTTGCTGCACATTGAAGATGTTGGGAAAGGGCACTGCGCTGCTGCTGCTGCTGCGGGGCCCGTAGTCGCGGATCACCACTGTGGGCGCGCTTGCCGCGGAGGCCCGCGAGGCCCGCGCCGCGAAAGGGGCAGGGGCGAAGTTGTTGCCGCCGTTCCCCCCCCTGCTGGCGAAGGTCTCCTCAATGATGACCTCAGTGCTGCCGCCGTTCGGAGAGGGGA…
>TR270|c0_g1_i1 len=227 path=[409:0-226] [-1, 409, -2]
TTTAGATCCGTGATTGATGGTGATGACTGATGGCGGGTAAAAAAATAATTTTTCAGAAATCGTGTGGGATCGTCAACCTCCGGTGGCCGGCGAAAGGTTTCTTTTCGTGGGAGAAATGCTATAGTTTCGGCGGTAACTAGGGTTTGATGATGGGTGTGCGTGTGGAAGATGATGATGATGATGATCGCAGAGGTGAAACCCTAGATCCGGAAAACGAAAGGTCAAAA
>TR280|c0_g1_i1 len=319 path=[666:0-318] [-1, 666, -2]
TGTGCCCCTATACCATCAATTCTACCCCTTCCATACACTAAAAAACAACCTAATCCCATTTCTTCAGTTAAAAAAAAAAGGAAAAAAAAAAAAAAAAAACTACTGATTTAAATCTAAGCACAGTTCAATAGATCTAAGAGATACATAGAACAAACTTGGGTGGCAACAACTAGGAAACAAGATCCCAAGTAAAGGGGTAAAGTAGTCAGCTTAAGAACTAGTGAACTTGGTCACAGCCTTGGTACCCTCAGATACAGCGTGTTTGGCCAATTCTCCAGGCAGAACAAGCCTGACGGCAGTCTGAATTTCCCTTGAAGTG
>TR280|c2_g1_i1 len=226 path=[204:0-225] [-1, 204, -2]
AAATCAGTAGTTTTTTTTTTTTTTGTTCCTTTATTTTGTAACTGAAGAAATGGGATTAGGATGTTCTTTAGTGTATGGAAGTGGTAGAATTGATGGTATAGTGGCACATATTGTTGCTATGGTACATGGAATGGTCAATTGTGCATGTGATTGGATGAGTGTAACTGATTTGTGTTTATATATTTGAAACATGAGTTTTTGTTTTAAAATTTTTTTAGTATCAAAA
>TR302|c0_g1_i1 len=2733 path=[5442:0-462 5443:463-2732] [-1, 5442, 5443, -2]
AAGCACTTGCCATATAAAACAATAATAATTTAACACCTTCAGGGGGGAAACAAAAACTAAAAGATAACTATAAGTGCTAGAAATGAGGTTGTAACGAGGAACTTCTTAAAAATCTTGCCAACCACAGTAAAAATTGCTTCAAATATGAAATTATCTGGAGCATGAATATTCAAACATGCCAGAATCAGAAGTATCAATCAACTGGACACCTAATATTTGGATAAAATTCTAACGAGTCACAGCCAACTGATATAGTCAATGTGCCGCAAACCATCCCCTCACAATTTCTGTTGGCCATCACACATCAGATTGAAAGTTATGGGATTTTATCATGCGTATAGCCAGGAATCTCCAAATTTGACGACGCGTTGGTCCAGAAAAACATAATATGACTGACCA…
>TR316|c0_g1_i1 len=1852 path=[3683:0-1851] [-1, 3683, -2]
GTTAAGTGCATCTAAAAGCGAAAAACTGCTGCTGTGAGATTCTAGTACATTGGGGCCTGTAAGTCGTCATCATGTTAATCTAAGATGAAAAACTAGAAGCACAACTCGGGCGAGAGCTTCTGACAAATCACAAGTGAATTCTTGATTCTCAATTGCTATCACAGAAAATAATTTTCAAATTCTATCTCAGGCTAGTGATTGAGGATACAGATCATATACGACATTAGCACCTGTTGACTTACAAAAAAAAAAGAATATAGTTCTAAATACTACAACTTGGAAATGCGCAAATGCACTTTCCAATCGAACTTGTCTGTTGAAGGGGTTTGAGAAGAAATTCTATAAGACCGCTCTCAATTCAAGAAAAAAAAAATTCCTGCCCTCTCCCGCTACAATAAA…
>TR321|c0_g1_i1 len=824 path=[1603:0-823] [-1, 1603, -2]
CGATCTTTTAAATTGAAAAGAACTCGGCATTGATTCTTGCGTAAACCCAAACAAAACACAAACAAGCAGGGTTGTTAGTGGATAAGAAAAAAGAAAGTAAAGGCAAATTGAAAAGCATGGCGAATAACATAGACAAATACAAAATCAATACTAATTTCTTCCATGATATGAAGAATGACAATAGAAAGTAGTGATTGGGAGTGTATCAAAGAAAAAGGGTAAAGCGAGTGGGCCAAACCCAATAAAAGGAGTGAAGAGTGAAGAGTAAAGAGTAGTAGATGAGTATATACTAGTAGAGTTAGAATAGGGTTGAGGAGCAAGCTTGGTTAGCAAAGAAGAAGTTGTTAGCTTGAGAAGCAGCTTGAGACTGAGACACTAAAGCTCGAATGATCAAAGTCT…
>TR326|c0_g1_i1 len=309 path=[3585:0-60 3586:61-73 3587:74-308] [-1, 3585, 3586, 3587, -2]
TTTTGGGGAATTTTCGGAACTCCATTACCGTTAAAACATCCAATGCATGTGGTGGTGGGTAGACCAATTGAGTTCGACAAAAACCCAGAACCAACCACCGAGGAGGTTGCCAAGATACATAGTCAGTTTGTGGAAGCACTTCAAGATCTCTTCGAAAGGCACAAAGCTCGGTCTGGCCATCCTAACCTTGAGTTAAAAATTGTTTGACAAGGCCTTAATATTGTTCCATATTTTCATTGGCTTATTTATTTATTTATTTATTTTCTTTTAGGGATGGAATTAGTGAATGTAAGTTGGGCTATAAATTGC
>TR343|c0_g1_i1 len=2531 path=[5397:0-122 5398:123-140 5399:141-164 5407:165-1647 5402:1648-1671 5406:1672-1724 5380:1725-1748 5405:1749-2166 5388:2167-2193 5389:2194-2530] [-1, 5397, 5398, 5399, 5407, 5402, 5406, 5380, 5405, 5388, 5389, -2]
ACGCCCTCAATAATTTTGCAATTACTGATACTCATTTTCTTGTATACATTCATCAATGATCCCATGACATCCAAATGAATTGAGAGAGTTTTTATTGAGTATATAGAAAGACTTGAGAATTGAGAGAGATTTTATCGAGGATATGGAAGCAACATTAGAAAAACATGGACACGAGCTTTCACTCAAGATGGTCATGTGGCCTTATTGACATGAACATTGCAGCATATTGCAAGAGCCTGCGCTCAGTGCCTCCATTGTCCCTTACAGGGGTCACTGGACCTCTAGTCCTCTGCCTGTAACGTCTCCAAGCAAATTGAATGTTGACAGCGGCCCAAGTTCTCCAATTGGATGAGTAATATCTTGCTGTTCTCTTCAGCCTCTCATTGGCAAATTTGTACC…
>TR353|c0_g1_i1 len=303 path=[610:0-165 611:166-189 612:190-302] [-1, 610, 611, 612, -2]
ACAAAACCCTTTAGAAAATAATATTGAAAACCTTTTCTCCAAAATTCTTGGGCGGTAATTCTGGGGATTCGGTTTCCTCGATAGTTGGGATACCAGTCGTGAAATCCATGTCTTGGGTTTTCCAGAACTGGGTTTTCTTGAAAATCTTCCAGCCGATAAAAAGGGCGAAGAAGATGGGGATGTTGATGTAGCAAGTGATAAAGTCAGAGGCGGTGAAGTCGAAGAATACCGCAAACCCGTTGATGATGATGATGAGTGACGTCCAGAAGATACCCCAGTATGAGAGATAAGGCTGGAGGCCGG
>TR360|c0_g1_i1 len=889 path=[1781:0-615 1782:616-663 1783:664-888] [-1, 1781, 1782, 1783, -2]
AAAAAAGATGAAAAGAAGCGCTATACGTATGACAGTAACAACACTAAACTCACCCATCCGGTGGTGTCTTTACAGAGTGCCTGCCAATTGCCAATGAAAATAAAATCCAAACTTATTTGTTGGTGTAATAATAGAATTAGAATTCCCTTGGCTTAGAGTTGAATTAAATTAAAGCAAGCTAGTTAGGAGTAGGAGAAAGAGTCTTGCATTTTAAAAATAAGAAAGAAAAAAAAAAAAAGGAAAAGAAAGGAGTGGCAAGGAAAGCACCACGTCTGAGTATCTATCTGGGTCTACCAGGAGCAGGATAAGTGGGCCCACCAGCAGGCTTACCCATAACAGAAGCGGCACTAGCGCCAGTGACGGGCACTTGATGGTATGCGGGGGAGCCGTACACGTGTC…
>TR369|c0_g1_i1 len=1268 path=[4190:0-186 4226:187-504 4212:505-513 4224:514-543 4229:544-545 4222:546-569 4201:570-579 4220:580-1062 4217:1063-1267] [-1, 4190, 4226, 4212, 4224, 4229, 4222, 4201, 4220, 4217, -2]
GTAGTCTAGGGTTTGGTTTGAAGGATCGGGGCGGAGCTGAATCGGATTGGGATCGGTGGTGTTGCGGAGCCATGAAGCTCACCGTCAAGACTTTGAAAGGCAGCCATTTCGAAATCAGGGTTCAGCCTTCAGACACTATTATGGCTGTCAAGAAGAATATTGAAGATGTACAAGGCAAAGATAATTACCCATGTGGACAGCAATTGCTTATTCACAATGGTAAGGTTTTGAAAGATGAAACTACATTAGCAGACAATAAGGTCTCTGAGGATGGTTTTCTTGTTGTCATGCTTAGTAAGAGTAAAATCTTGGGATCTGCTGCTGGCACTTCATCAACTCAGCCTGCTAGCAACCCACCTATAACTGCATCAACACCAAATTCCACATCTCTAATACAAA…
>TR369|c0_g2_i1 len=1277 path=[4209:0-186 4227:187-513 4231:514-522 4225:523-552 4230:553-554 4223:555-578 4228:579-588 4221:589-1071 4219:1072-1276] [-1, 4209, 4227, 4231, 4225, 4230, 4223, 4228, 4221, 4219, -2]
GTAGTCTAGGGTTTGGTTTGAAGGATCGGGGCGGAGCTGAATCGGATTGGGATCGGTGGTGTTGCGGAGCCATGAAGCTCACCGTCAAGACTTTGAAAGGCAGCCATTTCGAAATCAGGGTTCAGCCTTCAGACACTATTATGGCTGTCAAGAAGAATATTGAAGATGTACAAGGCAAAGATAATTATCCATGTGGGCAGCAATTGCTGATTCACAATGGCAAGGTTTTGAAAGACGAAACTACCTTAGTAGAGAACAAAGTCTCTGAAGATGGCTTTCTTGTTGTTATGCTTAGTAAGAGTAAAACTACAGGTTCTGCTGCAGTTTCAACTGTTCAGCCTGCCAGCAATCCTTCTACTACTGTATCAACGTCAAATTCTGCACCTGCTTCTGATATCC…
>TR369|c1_g1_i1 len=504 path=[482:0-503] [-1, 482, -2]
GGCATTTTTGGCATGTGACCGTGATGAGCAATTAGCAGCCAACTACTTATTGGAGAATGCTGGAGACTTTGAAGATTAAATGACTAGCCTATGTTCTCTGTGAAGGAAATAACAGCTGATTGGCGAAGCTTGGAGTCAGGAGATCGACCTCTCTATACTAGATCCACTCCTCCCCCTCCGGCTTGGCTCTCCTTATTTGCTTGCAGATGCCATTGGGGGTAACTCTGCTGCGGCTTTAATTCTTTTTCATTCTGATGTGCCAAAAAAAAAAGTCACTAACCTACATTACTTTCATTTATTCATAGTTTTGCTTTAAAAAAGAGTTAAACTTTAAACGTGACTTGGATTATATATGGGGTAGAGTTTGGATTTAGCCATGTGTCACAGAAACACAATAGA…
>TR370|c0_g1_i1 len=436 path=[414:0-435] [-1, 414, -2]
ATAACTTCCGTGGGCTTTGCAGGGACTTGCATCCGGGCCCGGTTAGCCTCCTGCATTGGAGTGGCAAGGGCAAGCCGTGGGCCCGCCTCGATGCCAACCGCCCTTGCCCCTTGGATGCCTTATGGGCTCCCTACGATCTTCTCGAGACGCCTTTCGCTCTAGAAGCCTAGCTCTCTTCCTTATTAATTAGTACATTTTAATTTCAGAAAATAAACTCAATTATCTTTTTTTGCTTTGGCCCAAGTAGTTTTGATTCAGCGGAGTTGGCGCTGGAGTCACTCCTTCCTCGCCATGGTCATTTTCATCTTACACTGTACAGCCAGGTACATACATCGTGCTACTTTTTTTTTTATTTTTATTTTTTTGTTTTATCCTATCTTTTGAGGCAGTAAATGACTG…
>TR372|c0_g1_i1 len=2167 path=[4331:0-407 4332:408-2166] [-1, 4331, 4332, -2]
GTACGGACAAGGAGAATCTTAAATTTTAAATTAAAAAAATAAATAATAAAAATTATTTTTATAATATATATTTTATTTATTATTATTATTATTATTATCTTTCTTTCTCGCGTTTTCCAGGAAAATTGTGAAGAAAGCCGAATCGAATCGAACGAGTTCTGAACATTTTTATTTATCGTATTATTATATTATTTTCTCTTTCTCTCTCGAAAATTTTAACCAGAAAAGGAGAATTAGAAAATGGCGTTGAGCATGACTCACCAGATTGGGAGCCTGGCCGGAGCGCCGGTGCTGGAATCGTCGACGGGAGAGTCGACCGCGACGGTGAGTGCGGCGGCGGTGTGGAAGTCGCCGGCTGCGAGTCTAAAGTGCAAGGTGAGGATGTCCGACGGCGTGGAA…
>TR377|c0_g2_i1 len=266 path=[513:0-149 514:150-163 515:164-265] [-1, 513, 514, 515, -2]
CTGTGATGCCCTTAGATGTTCTGGGCCGCACGCGCGCTACACTGATGAAGCCAGCGAGTTTATAACCTTGTTCGGAAGGACCAAGGGGATCACCTGCTTTTCTCCTGCCTTTTTAAGGAGGAGGGGGGGTTAAACCCTCCTTTTTTTTTTTAAAGGGAGTTGGGGAGTGGGCCCTCTTCTCGGGGTAATCTTGTGAAACTTCATCGTGCTGGGGATAGATCATTGCAATTATTGATCTTCAACGAGGAATTCCTAGTAAGCGCGAG
>TR381|c0_g1_i1 len=222 path=[448:0-137 449:138-161 450:162-221] [-1, 448, 449, 450, -2]
GCAAGAATGGCCATACTTATAGCACGTTACAGGTTTACAATAAGCTCCATACTTATTGCAGCATTGCGCAGTACCACAAATTTTCTTTTCTACTTTAGGTTCACGTTCCTCCAAATTTTCAGAAGTACTTTTTTCCGCAAAAGCGACAACGGAAAAGATAATCAAGACGAGCAAGAAAAAGTTGAGTTTCATATTCATTTTGGTTTTTTTTTTTTATTTTCG
>TR387|c0_g1_i1 len=326 path=[1085:0-84 1086:85-85 1092:86-289 1089:290-307 1090:308-325] [-1, 1085, 1086, 1092, 1089, 1090, -2]
GCTGCAGCAGCAGCAGCTGCAGCAGCAGCAGCAGCAGCAGCAGCGGCAGCAACGGGAACAGCAGCTGCAGCAGCAGCAGCTGCAGCGACGAGGAGATCTGGCAGCAAATTAAAGAGGGACTCATTAATGATGCAGCTTCAAATAAACCTGCCAAGTTTTCTCTTGCCATTTATAATTCTCCTTTTTGTTTGCCTTTCTTCCGGCGAAATGAAATATGGATTTCTCTTTCCAAAGAAACTGTAGAACGCATGCAGCAGCAGCAAAGCATGCAGCAGCAGCAAAGCGTGCAGCAGCAGCAAAGCGTGCAGCAGCAGCAAAGCGTGCAG
>TR390|c0_g1_i1 len=433 path=[411:0-432] [-1, 411, -2]
GAAGTCGGGTCCCAAGTGTTGTCGGGGCGAAGGCGGAGCTCCTCCTCGCCGTGCGCGTATCGGCACGCGTCGCCGTGGCTGCAGGAACCATTGTGGCTCCGGAAGTAGGAACAGAGGCTCGTCTTCCACAGGGGATGGAGCGAACGGTCGTCGTCGTCGTCCCTCTTTCGTTTCTCGGTGGGAACGACGTCGTCGTTTTGTGGATGGTGTTGAGCGTCTTGCGGGGCCATTTGATGCGGCTCCGAAGTGAAATCATGACCGTTGGTTGGGTTTAGGGTTTTAGAGGGAGAGAGTTCGGTGTTTGGGAGAGGTTCCGCCCCTGCCTACTACATTGCACTCTCTTTGCTGGTACCTGGATAGAACTCCCATCATACCCCCGCCTCATAGATCCAAGGCTAT…
>TR395|c0_g1_i1 len=689 path=[1333:0-688] [-1, 1333, -2]
TCGAAATCCGAACCAAAAGAAGAGCCCGCGCTCTCTCTCTCTCTCTCTTTCCGTGCGCTTCAGAGTTGCCGCTTTGTCTCTCAGCAATTGGCTTCTGAATTCAATCAGAATATGGATACATCAAATCCTGCAGCCTTTGTCAATGCAGAACTGTTGCACTTTTATGTTGGAAGGAGGGTTCGGGCACTAATGCAGGTTATGCGATCTGATGGTGGAGTTGTCATTGGAAAATCAACGGATGAGAAGCAACTAGTTGTAAAAGGATCACCCCCACCTGCTCCTCTTACAAATTTTGTAGAAGTTATTGGTATTGTTAACAGTGATAAGTCAATTGGTGCTGAGATATGGAGCAATTTTGGTGATGCCATTGATATGATCAGCTACAATAAGCTTTGTCAG…
>TR398|c0_g1_i1 len=1042 path=[1020:0-1041] [-1, 1020, -2]
AGCCTTTTAGCCATGCCGAATGCCCATGAAGTGATTAAAGTCATGGTGCTGGACCCTGAGTTGCTTCAACCATGAATCTGCCACACTCAATAGCGACAACAACCTTTCTTGGTCCCGACCACTATTGCCCGCAACCCACACGTTCCCCCCTTGCATCTTGTATGTTGCCAAACCAAATGCTGGCAGTGCTATGCCTTCACCTTCCTTTTTCTTCTCGTGCCCACCCTCGATATCATCGTCAAGATCCATACCTTGAAATGAAGATGAAAGCGTGTGATAAGTAAGGAAGCATGTAGACAGGTCTTTTATTGTTCTTCCCATGGGGATGTGATATATTGGGTACCACGCAACGGCCATCCAACTTGCTGGCGAAAGATCTACATTTCTTAATGACATCAA…
>TR400|c0_g1_i1 len=677 path=[655:0-676] [-1, 655, -2]
CTCCGCCTCCCTCCCCCAACTCGCCGCCGCCGCCACCGCCACCACCACCACCACCACCACCAAGGGAAAGAAACGGCCACCCAGAAAACAATCCGCGAAAAAGGTCGAAGCTATATCGCTGGAGGAGCTGAAGACTTGGACTCGGGGGCTTCCCGTGGTCTCTGATCGCCTTCCGTACAGCGAAATCCTGGAACTGAAGAAGAATGGGAATCTGAAGCACATAATTAAACCTAGTTCGGCAAAATTGAGGCAACGCGGCGAAGCAGTTCTGGTGGTTTTGGACGATTCGAGAGTGTTGAGGACAGTGTTGCCTTCGTTGGAGAGCCACAGCATGTTTTGGGATTCGTGGGACGAGTTGAAGATTGATTCTGTGTGTGTGAATGCATATACGCCACCGAT…
>TR419|c0_g2_i1 len=2398 path=[4827:0-570 4831:571-927 4824:928-2397] [-1, 4827, 4831, 4824, -2]
ATCTCGCGAAGTTGCCAGCGCACGTTGCTAACGTGCACCTCATTCATTTCTCAATCTCCACTCTCCAACTTCTGCACTCCTTGTTCTCATCTCAATCTCGATTCCTGGAGCCACCTGTTTAATCTCCTCGCGATTCGCGTTCACTCTTCCCCTTCCTCATTCTCCATTTCTTCGCTCCGTAGGGTTTCGATGACCGGCATCTGCTCGATCGGAATCGGAATCGGAATCGGAATCCAATGAGACGGCGTCCCGGGGCGGGCGTTCTCCCCGACCAAATGGAGAAAGGACCGACCAAAAACCCTAATTCCCGACTCTGCTTCCTCGCTTCCCTCTCCGCATTCTTCTGGTTCCTGCTCTTGTACTTCCACTTCGCCGTCCTAGGCAACCAACCCACCAAGC…
>TR424|c0_g1_i1 len=868 path=[846:0-867] [-1, 846, -2]
ATTGACCTCAGCACCGTCGCGTCCGAACCAAGACGCACACTGGATGGTGCGCCGTGGGCCCCACTTTCCCCCGAACCATAGCTTCGGAGTGATCCTTTCGCCCCCTCTAAATTGCGCCCTCGCGACTCGCCTCGACGCGTGACTCTCGCTCGCTTGTCGACAACGAAATTTCTTAGACGAAGAACAAGGATCAGAATTGTTGAATCAAATTAATGAAGATGGCGTTAGTCTCTGGAGGAAGATCAACACTGAACCCGAATGCCCCTCTTTACATTCCAGCTGCGTTCCGGCAAGTGGAGGATTTTTCTCCAGAATGGTGGCAGCTGGTGACGACACTGACGTGGTACCATGACTTCTGGCTGAGCCAGCAACACGATGATGGAGCCTTTTATGCCAACG…
>TR426|c0_g1_i2 len=1780 path=[6605:0-328 6606:329-344 6646:345-506 6579:507-511 6580:512-535 6581:536-559 6663:560-650 6664:651-659 6667:660-683 6670:684-695 6659:696-734 6639:735-742 6657:743-818 6636:819-977 6523:978-1029 6524:1030-1034 6633:1035-1157 6539:1158-1169 6654:1170-1196 6631:1197-1231 6652:1232-1572 6666:1573-1592 6669:1593-1616 6622:1617-1668 6561:1669-1779] [-1, 6605, 6606, 6646, …
GCACGGGGGGAAAAAAAAACACAAAATGAAAAAAAAAAATTTTTAAGGAGAAAAAAAAAAAAAAAAAAAAAAAGGCTTTGTTGTAACATGTTTCTTTAAGTAAATTCAAGATGTTAGAAAAATCCAACTATAAAATTCTCTCCTTGCAAGATCAAGCCATGATAAATTAAGCCTTCGAGATCCTCAAAACGCCATCCAACTCTACAAGCTAAACACATAATTCATGACCCCAACAGGAAACAAAGATACCATACTGCAAGTCTCGAGGACAAAAGTATCAACAAAACGCCACAGGTACCTTAAAATATATCTGTTTCTATGTATGTATATATGTAAATATATCTCCGAGAAGGCAGCAGCAACCCCAGAAACATGTCAAAGGATGATTCAGTGCATGGA…
>TR438|c1_g1_i1 len=740 path=[718:0-739] [-1, 718, -2]
ACAACCAAGAGTATGAGAGTGCTGCAGCATTCTGGCCTGACGTCCATGGACGTATTATATTTGCATTAGTGATATCACAGCTGCTGTTAATGGGACTACTGAGTACAAAAGAAGCTGCTAACTCCACTCCATTGCTCATCACTCTCCCAGTTTTGACAATATGGTTCCATCTTTATTGCAAGGGACGATATGAACCTGCTTTTGTTAAGCATCCATTACAGGAAGCAATGATGAAGGACACATTGGAGCGCACACGAGAGCCAAACTTAAATTTGAAAGAGTTCCTTCAGACTGCATATATTCATCCAGTGTTTAAGGGTGATGAAGACAGTGACAGTGAAGTAGTGAGCGAAAAGTGGGAGGAGCAAGAGCCTGTACTTGTACAAACAAAACGCCAAT…
>TR451|c0_g1_i1 len=763 path=[1481:0-762] [-1, 1481, -2]
GGTTACTCAATACCGCCACCTCACCATGTGCCATCCAATCAGTTTTCTTTTGTTCATGGGGAACATCGTATAAAGTCAGAGGTTCTGCCACCCCCTTCATATTCCAATAGGCACCACTTTGTGCCAAACATCCCAAGGGATTATGGTTATGACAATCATGAGAGATTAAAACCACCTTCATATGATTACCAAGAGAGATGGAATCCTGCTTCTTATTCTGGTCCTCGGTATCATGACAGTGGTGTGACTGCCCCTTATGGTTGTCATCCAAGTGAATCAGCTAGATTACCAGGTCATGGATGGAGATTTCCTCCCCCGTCAATGCATTACAGGGATTCCTTGCCTTTTAGACCACACTTTGAAGATGCAATTCCAGTAGCAAATCGAGGCCCAAGCTTT…
>TR453|c0_g1_i1 len=305 path=[283:0-304] [-1, 283, -2]
TGCAGTTAGGCATCTTAACTTAACGTTTGGTTGATCCCACATCGCCAGTTCTGCTTACCAGAAATGGCCCACTAAGGATTTGTTTCATTCAAATTGAAAACAGCTCAATATAATAAAACCCAAGTTCACCAAAGGCAAGAAAGAAAAAAAAAACAAGGACGAATCCTCATCTCTTTTTCCTCTCCCGTTAAGCAACTTAAGTTTCTGGCCCATTTAAAGTTTGAGAATAGGTTGAGGTTGTTTCAACCCCAAGACCTCTAATCATTCGCTTTAACGGACTAAACTGAGGTCTTTCTTTTTTTTGA
>TR463|c0_g1_i1 len=608 path=[1220:0-329 1221:330-353 1222:354-607] [-1, 1220, 1221, 1222, -2]
AAGTTATTTCTACTCGTTAGTAGAAAAAGAAATTGGCGTCAATTTTAAAATTTAAAAACACGATCCTTTTGGGAAATATATAATATAGCCGAGGTTCCAGATGCAACAAAAACGAAATAAAATTTGGGCATCTTACGATTCGGCAAATTACTGTGCGAAGGGTATAGAATTTCATTGTTAGAGAGGCCTCAACAACAAGAGTAACTTGCCCCCCTGCTGGGACCTTCGCATTTCTAATAATAAATAATAATGTGAGAGAACCATTATCAAAAGTAGATCCAAGCGAAATGCAGGAACACTTTCGGAATTAAGATGAGATCTCGATTCAATGTCCGAAGGCAAACTTGAAGAAAAACGCACTGATTTAAGGCGCTTCCTCCATAGGAACCTTCGACTCCA…
>TR467|c0_g1_i1 len=2588 path=[5392:0-513 5393:514-537 5436:538-663 5414:664-687 5435:688-743 5441:744-767 5443:768-774 5433:775-1622 5396:1623-1646 5397:1647-1647 5398:1648-1671 5440:1672-2144 5430:2145-2275 5437:2276-2357 5429:2358-2504 5417:2505-2505 5418:2506-2587] [-1, 5392, 5393, 5436, 5414, 5435, 5441, 5443, 5433, 5396, 5397, 5398, 5440, 5430, 5437, 5429, 5417, 5418, -2]
TGGCTATCAGCACATGAAACTCTCTAAGCTTAATATATTGACATATCATTTGTTTTCCAGAGCCAATTGTTAGCACAGAAGAACAAATATTTGATGTTTAGTGACATGCGGTGCTTGTCCGATTCCCTGGTTCACCCCCATCACTTATGCAATCATGCAACTAACAAGACACACAGATGCTAAAAGTAGAAATAAAACAGTAACGACAGACTTGCTGCTATATGTCTCTGTTTGGTTAAAAGTAGTTGTAACATGATACAAGCCAGAACAAACAATGCCACCAGCCCCCGCTTGAATTATTGAACATATAAAATGTTTTGGCTTGGAATAATGAAGAAAGGTCACGTGAAGATATTGGAAAAAAAGAATTGGAAATCATATGCTTGTCAATTAGACAAT…
>TR467|c0_g1_i2 len=2479 path=[5392:0-513 5393:514-537 5436:538-663 5414:664-687 5435:688-743 5441:744-767 5443:768-774 5433:775-1622 5396:1623-1646 5397:1647-1647 5398:1648-1671 5440:1672-2144 5442:2145-2146 5406:2147-2165 5407:2166-2166 5437:2167-2248 5429:2249-2395 5417:2396-2396 5418:2397-2478] [-1, 5392, 5393, 5436, 5414, 5435, 5441, 5443, 5433, 5396, 5397, 5398, 5440, 5442, 5406, 5407, 5437…
TGGCTATCAGCACATGAAACTCTCTAAGCTTAATATATTGACATATCATTTGTTTTCCAGAGCCAATTGTTAGCACAGAAGAACAAATATTTGATGTTTAGTGACATGCGGTGCTTGTCCGATTCCCTGGTTCACCCCCATCACTTATGCAATCATGCAACTAACAAGACACACAGATGCTAAAAGTAGAAATAAAACAGTAACGACAGACTTGCTGCTATATGTCTCTGTTTGGTTAAAAGTAGTTGTAACATGATACAAGCCAGAACAAACAATGCCACCAGCCCCCGCTTGAATTATTGAACATATAAAATGTTTTGGCTTGGAATAATGAAGAAAGGTCACGTGAAGATATTGGAAAAAAAGAATTGGAAATCATATGCTTGTCAATTAGACAAT…
>TR467|c0_g1_i3 len=2315 path=[5392:0-513 5393:514-537 5436:538-663 5414:664-687 5435:688-743 5441:744-767 5443:768-774 5433:775-1622 5396:1623-1646 5397:1647-1647 5398:1648-1671 5440:1672-2144 5442:2145-2146 5411:2147-2167 5429:2168-2314] [-1, 5392, 5393, 5436, 5414, 5435, 5441, 5443, 5433, 5396, 5397, 5398, 5440, 5442, 5411, 5429]
TGGCTATCAGCACATGAAACTCTCTAAGCTTAATATATTGACATATCATTTGTTTTCCAGAGCCAATTGTTAGCACAGAAGAACAAATATTTGATGTTTAGTGACATGCGGTGCTTGTCCGATTCCCTGGTTCACCCCCATCACTTATGCAATCATGCAACTAACAAGACACACAGATGCTAAAAGTAGAAATAAAACAGTAACGACAGACTTGCTGCTATATGTCTCTGTTTGGTTAAAAGTAGTTGTAACATGATACAAGCCAGAACAAACAATGCCACCAGCCCCCGCTTGAATTATTGAACATATAAAATGTTTTGGCTTGGAATAATGAAGAAAGGTCACGTGAAGATATTGGAAAAAAAGAATTGGAAATCATATGCTTGTCAATTAGACAAT…
>TR482|c0_g1_i1 len=281 path=[517:0-280] [-1, 517, -2]
ATCAAATAAGATCCAATGATATAGTAAGAAGTGTTTTCATTTGAAACGCTTCATATATATATATACTGCAAATTTTGGTGGCTGTATATCTCAAGCAGTCAAGCTTAAGGACAGTTTAGGGACCTTTGGACTTGTTCAAGTTTAGAAACAAATTGTAGTTATCAAAATCATGGAAATCGTATAAGTTGTGGAATAAAAATTGCAGGAAAATGAACACTTCAATGTTTGAATGCTGCCGGCAAACATTAGTGTTCATTATTTGTTTTGCACGAATATAGGCG
>TR483|c0_g1_i1 len=288 path=[531:0-287] [-1, 531, -2]
CGGAAATTGAAAAAAAAAAAAAAGAGTATGTGTTGAAAATAACATTGAATTAAGCGTAATTTGAACCCAAATTAAAGATTGTGATAAGTTAGATTAGGGCGAATGAAAACGTTTGGTTTGACCACAACCCATGATGGATGAAGGGAGCTTCCCAACCCTGTCTATTCCTTCTTCAAAAACCACTCCCATGCCCATATAGAAGTGAGACTCTATATGGCAATGAAAAGCCCACACACCAGGATTGTCCGACCTAAACCTCAAAGCGGTCCAACCAAAAGGGTGCACCGG
>TR488|c0_g1_i1 len=274 path=[503:0-273] [-1, 503, -2]
GACAATTTGGGAAGGAAAAACGGGGGGAAATTTTGCGCAGGAACATAACAACGATATATTGAAGAAGGTGAGGGATGGGGAGGGAGGAAGAGATGATGTTAGCAAGAGATGAGGAGGTGATGGAGTAGCGGATCGAGCTTCGCTGGGAAGAGGAAGCCAGCGAGTGGTCCGGAAGAGGAAGGAGGAGGAGGAGGAGGAGGTGGTGGCGGTGGTGGAACAAGTGAGGGTTTGGGAAGGTTGAGTTTGTGTGTGTTGGAAGGTTTGAAAGATGGTT
>TR501|c0_g1_i1 len=936 path=[1827:0-935] [-1, 1827, -2]
ACAACTTCCGCATATCTCTCTCTCTCTATCATCACTATGCACTCTCTTGCATGCAGAGATCCTTTTCAAACACTTTCTCCACAATAACAAGAATATGTCTCTCTTTCACACATAAGTGGCATCCATTGTTCCTACTGTGTCCTAAAATGGGTCTGCTTAGAGCCCCACTTCTTTGTATACTCTGTTGGGTTTTAGCAATGCTGTGTTCCATTGCCATTTGTGGTGGTTCTGATGTTTATGTGAAATTCTTGAAGGCCCCCCATGCATTCTCTCACTCTAAGTCAGCAACATTTGCTTTCCAAGTTATTAACTCTGGTAATGGGGACCCCAGCTCAAACTTCACCCTCAGTTGCAAGCTGGATGATGGGAGCACATCAGCATGTACAAATGGAAAAGTTA…
>TR512|c0_g1_i1 len=777 path=[1509:0-776] [-1, 1509, -2]
TTTTAAGACAAAGCATAATTACAGTGGAATTAGATATTAAACGATAAATTATATACAAATTATTTACAGAAAATACACAATTAAACAGGGATGCAATGCACAATTACGAATTATTTGATCTATGAAGGCGTAAAAAAAAAAATCAGCAAATTGGAACCAATCTGGCGGGAACCTTTTCCCTATCGGGATCCACAATGGACCCAGCCGCAATAATTCGAACGATCTTCTTGAATGCAAAATGCAGGCAATTCGAGAGCATAATCCACGACAATACCTGATACACAAAATCGAACGCAGGGTCCGGCACCGAAGACGAGGATTCATCCCAATTATGCCCACCCCCAAATCTATTGAAATTCCAACCACCGCCGCTGCCAAACCCTCCGCCGCCGCCAAAAG…
>TR541|c0_g1_i1 len=1596 path=[3294:0-1059 3295:1060-1083 3304:1084-1269 3301:1270-1293 3303:1294-1490 3298:1491-1514 3299:1515-1595] [-1, 3294, 3295, 3304, 3301, 3303, 3298, 3299, -2]
GTTGTTTCACCTGTACATTAGAATTTAGGTTTAAAATGGAGATTGTATTCAGCCAGGGAGATCTTATGGACATCCAGATGTATTGTCAAATGAGACCGCAGATATTTAACTAAAGTTAGCAAAAAGAATTTGCCCCGTGTCTGATATCTAACATCTCAAATATTTTTTCTTAGAATCCAGAATGAAGGTTAACAAAATAAGGCATTATAAGACGATATTTTATCAGTCTTCACACTATCTAGTAGTGGATTTGGGTTGATGCTTCTCGATTGTATCTTCATTTGATTCACCTTGAGAAATCTATCATGTCAACTTTTGCTGATGGCGAATTTTGAAGCAAAAAGTCCACTATCCCATCAGGTATAGGCGGCGGAGACGGTTTCAATGCTGCTTTCCACG…
>TR565|c0_g1_i1 len=402 path=[829:0-238 830:239-273 831:274-401] [-1, 829, 830, 831, -2]
GTTTAGAGGATACCTGGCAAGGAAAGCACTGAGGGCCTTAAAGGGATTGGTGAAGTTACAGGCACTTGTCAGAGGGTGTTTAGTGAGGAAGCAAACAACAGCAACTCTGCATGGTGTGCATGCTCTTGTTAGAGCTCAAGCTACAATTCGGTCCCACAAATCTCGCAGGTTCATGAGCACAAAGAATGAAGCATATAGATCTCAAAATAGAGCAAGAAGATCCATGGAGAGGTTTGATGGTACTAAGAGTAAGTATGCAGCTCCAATACACAGTAGAAGGGTGTCATCTTCTTTTGATGCTACAATTAACAACAACAACAACAGTGTTGATGGAAGCCCCAAAATAGTGGAAGTGGACACTGGCAGGCCTAAGTCAAGGTCTAGAAGGACAATATCAGA…
>TR569|c0_g1_i1 len=1638 path=[3268:0-725 3269:726-745 3270:746-1637] [-1, 3268, 3269, 3270, -2]
TACTCTCTCTCTTTCTCTCTCTCTCTCTCTCTCTTTCTGTTATCTCAAATCCTTTCCTTGTTGGGCCTGCAAACCCAGCAACCTCAACTGGCTCATTAACATTATTAAATCACCCAACCATCACCCTAGCAGTTCCCAACGGTTCCTTAATCCCTTCCAAGTACCATGTCTGACGCCGGCCTCTGGCTTCCGTCGCAGAACAACCACAAACACCTTGTGGACGCCGATTTCTGCTTCCCTTCCGAGTTCCCCTACGAGTTCGGAGTGTCTTCTCCGGCGGTGGAGTCGGTGGCGGGGTCGACGGAGACGGAGAGCAGCGACGGCGAAGAGGACTTCTTGGCGGGCCTGACTCGGCGACTGAGTCAGACCTCGCTTCACGAAACTCGGAAGCAACTCTCT…
>TR576|c0_g2_i1 len=1920 path=[3816:0-1293 3817:1294-1317 3818:1318-1919] [-1, 3816, 3817, 3818, -2]
GTTTGAGTTAGGCAGCACAGCACAAACACAAAATATAACGCACAAAAACTGACCCAAAAGCAGAACTGAGTCAAATCCCATAATTCAATCTGGCTTTGTCGTCATCACTCACAAGTTCGGTTTTTGAGCTTAAAGATCTGTGCTTTGGTCATGGAAAACTCGGAGAAGGTGGTGGCTGTGATCATGCTGGGTGGACCCACTAAAGGGACCAGATTTCGTCCTCTTTCCTTCAATATTCCCAAACCGCTTTTCCCTTTGGCTGGCCAGCCAATGGTTCACCATCCTATTTCTGCTTGTAAAAGGATACCCAATTTGGCTCAAATATATCTTATTGGATTCTATGAGGAGCGAGAATTTGCTCTATATGTTTCTTCAATCTCGAATGAGCTGAAATTACCA…
>TR580|c0_g1_i1 len=516 path=[987:0-515] [-1, 987, -2]
GATCAATCATCATGAAACCCACAATTCTTTTGACCGTCCTTTTAATGTTCCTTGTGGTCATCGCTCAAGCGAAACCTATTGCGCCGCCTACTTCGGATGAAGACGAAAAAATAGGAAAAAACTTACACACTGCTGGTGTAAGTTTTGAAGATAGCTACAAAAAGATCGCTCACCAATTGTTAAAGGTCCACTCCCAATACAATGCACTCTTTGATTCGTTCAACGGCGAGGTAAAAAAAGCCGCAGATAAAGATGGTTTACCCGTACCAAAATTTTTCACTACTTGGAATGATCAATATGTTGAAGAAGCAAATAAAGCACACCAAACCTATTTAGTTTTTATCGCGAAACTCAAATCATTTAAGAAGAGGATTGATGCAGCATATAAAGGTCATTAAA…
>TR583|c0_g1_i1 len=1545 path=[3094:0-308 3095:309-332 3096:333-1544] [-1, 3094, 3095, 3096, -2]
TTTTGACCCATGAAAATTTTATGTATTTCACGCGAACAATTTTTCTCTTTCAGTAGTTTATACCACTAATCTAATCATTTGTGAATCAATTTTTAATAGCAACTAACATTACAGCAGAATCTGAAGTCATCCATCTGTGCAGATCATATACTTAACAATAAATGCAAACCCACATCACTTTTTCTAGGATTTCTTCTCATTCTTCTCGTTAGACTCTCCATTTTCAACTCTATTGTCAAAACCTTGATAAGGAACTTCAATCATTGGCCTGGGAATTGGCCGTTCATTGAAATCCTCAGGAAAACAGTCGAAGTCAGGACCAAAGTTGAACTTGACCGTGCAGTTTGGTTCGTTGGGAAGAGTGAACATTGAAGCAGCAGGATAGTAACGGCCACCTTG…
>TR586|c0_g1_i1 len=599 path=[577:0-598] [-1, 577, -2]
TCCGATCTTTTTTTTTTTGATAATCGATACAGTTTATTTAAATTGATTAAATTGATACAACATTAATCGCGAACCGCTACTAGGACTGACCAGGTGCAGAGGTGCTGATGAAGTACCATGCCTGACCCTGCCCGGGGGTCCTTTCCCAGAGTTGAACGATATTGCCTGCAGTTGGGTCACCATGGTCCTTGAGATCAAGGTTCTTGTCGGTACCGGGGACGCAAATGCGGATAGAGTCGTGATCATCCTTCTGGTTTACGCCCTCTCGGCCGATACGGACCTCCCATGGGCGAGGACCGTTGGTAACGATGACCTGCTTGCCATCGTTGGCGTCATCGGGGAAGGTGATGTACCTGTCTCCCGATCCATTCTTGATATGGTAGTTGCCATCCCCATCTG…
>TR597|c0_g1_i1 len=1325 path=[1303:0-1324] [-1, 1303, -2]
CAAAAACTAAACAATTAAATCAAAAAAAAAAAAAGAAAACGACTAGTTAAGTAATTAACCGGTAGCACCTCTTAATTACTCTATCTAAACATATTATTCTCTCTTATTATTTTTTTCAAGAAGAAGAAGAAGACCCATTAGTACCGCCGCCGTTAGTCCCACTATCATTCTCGTACTGGTTTGCATCCTGGGAACCGAGGTTGTCGTTTCCATTTCCATTGGCGTTAACGTTACCGTTAATTCCGTCGCCTTGATGTTCGTGAACAAAAACGGTCATAGTGGCGACGCCGTTAGCGTCGGCGCTACCATTAACGTTGTTGTTGTCTCTCTTCCCGAAAGTGTTCTTGTTGTTGTGCATCCAAACCTTGAGAACGCTTCTGTCAACGCCAACTTCGTTGC…
>TR622|c0_g1_i1 len=541 path=[3175:0-376 3176:377-540] [-1, 3175, 3176, -2]
GCGATCATCCCCTCCTCCACTCTTAACCTTATTTTGAAATGATTCAATCATAGCGCCTAATGGTTATCCACCCATAATAAAGTAAAAGAGAGCAAAGAAATAAGAGAATCGGGCTAGTCTCAAAAAGTTGTATTATTATTGTATGCATGAGAATTGAAGGAGAGATTGACTCGCGAACATCATGTATAGCATGGATTCATCTTCAGGATGTCCCTCTCAGCAGCACCCACATCTCCCTCCCGGGTTTCGCTTCCACCCCACAGATGAGGAACTAGTCATTCACTACCTCAAGAAAAAAGCAGACTCTGTTCCTCTTCCTGTTGCCATCATCGCCGAGATCGATCTCTACAAGTTTGACCCATGGGAACTCCCAAGTATGCAACTTCATCGCACCCCACC…
>TR641|c0_g1_i1 len=313 path=[291:0-312] [-1, 291, -2]
TTTTAAGTCACCGTCACTGTCAATTTTTTATTCGAAATCTCATGTACAAAAATTAGGGGAAACTTTCCATCACGCAAGATGAAAACCAAGCGAAGGAAGAAATAGAGAAAGAGACCCGAAACAGTTCCTTCCATCCACCACTTCTCTTTCCATGTCATCATTTCCGTTCGGTCCGGGTAACTTAAATGCATGTCCATATTCTTGCGCGTGAACTTTAAGCTACACGCTTACATAGAAAAAACAAATATTCGAATAATAAAAGTAAAAAAAAAAAAAAAAAAAAAAACCCCCAATTTTTTTAAATTTTAAAAAA
>TR643|c0_g1_i1 len=344 path=[643:0-343] [-1, 643, -2]
AAAGAGACCAAAGACCGAGGAATTGGAAATTGTTTTTTCATTGAAACTTAAGAAAATCAAACAAAAAATCCATTCCTCGGTTATTTCAGGAAAAAAAAAAAAAAGAAACTCGGCAAAAATCGAAATAAACAGTCGTATCCGTTTTCTATTCGTTATCAAGGATGAATTCGTTAAAACCGGTGGAGAAAAAAGCAAAACAAAAATCGCAGGATTAGTTTGTTATTTTGGGCGCAAAAATCGATTCAAAAAGAGGAAAATCGATAAATCAATATATCGATTGATTCGACCATGTTACTTTCTACAGCTTGTTGGGCCCATTCGCTGCTGCTTTACTGCCGTTGTGA
>TR649|c0_g1_i1 len=574 path=[1103:0-573] [-1, 1103, -2]
GGGAAATTGCCAAGCCATCGATGCTGCAACGCTAGTGATACAGCACCCAAATGGAAAAGTAGACAAATTTTATGCACCCTTGAGTGCTACCCATGTTATGAAAACCAACCCTGGTCACTACGTTGCTCTTCTCATCTCCACCACATTGTGTCCAACCAATAACACTCACACCCCGGTTCGATTAACTCGTATCAAGCTTCTCAAGCCCACTGACACTCTTCTTCTTGGCCAAGTTTATAGACTCATCACAACTCAAGAGGTCATGAAGGGTCTGAAGGAAAAGCAAAAGGCAAAGATGAGGCAAAGCGTGTCAGAGTCAGGTCACAAGCCAGATTTGGAGAAGGAGAAAGTAGCAAGAAATTCTGACATGGAGGACAGCAAGGTAATGACCAAACCCGA…
>TR659|c0_g1_i1 len=1185 path=[2325:0-1184] [-1, 2325, -2]
AAGCAATTGGCCAAATGAGGACAGAATTTTTTGTTTCCTTTTATAATTGCAGTCACTGCCTCACGTTTAGAAAACAGCTCCTTTTTTTTTTGTTCAAAAGTAGTAACACTGTAGAGCTTTCAAACAATGCTTTTACACAACTCGTATGTACAAAACCATCCCACAAAAGGCAAAACTACCTACATAGCTTTTTCTATGGCAAATTGGCAATTACTTGAGCACTTGCACCCAACTAAATACACTTGACTAGAGATCCCCGCCTTTCCTTTTTAACTCACGGAGGGGTTACCTATTTCTTTGGTTTCTATTTTGATTTGATTCCCTCATTAGTGTGATCGCAAGTCTCTCAATTTGAGAGTGGCAGGTATATAGAATGTGGACTGTTCGTGACTCTTCAAA…
>TR671|c0_g1_i1 len=299 path=[553:0-298] [-1, 553, -2]
AAGAAACATCACGCCTAAATTACCAACAGTTTACAACCTCACACACACACACACACACTAAAACTAACATGAAGACACTGCCTTTTGAAAGATTCTATGTCCAGGGGCAAGCAGTGCTAGTGGGTCATAGGCCCTTTTTCTTTCCACGAATGCCTCCCATCGTGACCCAAAGTGGGCTTCCCATTCTTCCTCTGTGCTGTAATGGGCAAGGTATTGCTTCACTCTCACTTGGGCACGGCTGCAGAAATCCATTATCCTTTTGTTTTGGGCTACAATGTACTCTAAACTATCTGCACCTG
>TR674|c0_g1_i1 len=657 path=[1318:0-251 1319:252-275 1320:276-656] [-1, 1318, 1319, 1320, -2]
CAAGCCTCTATCCTCCACTCTACAGTTGCCATCAATTAGAAGCGTTTTAATTGGGACCTGATTATCCTGCGGTTTCCTCTTGTAATACGCGAGCAGCCGCGACTCCAACACGAAGTACCTCATGTGGATGAACGATCGCCCGATCTTTCGCCGGCCGTACCGCACCATCCATCCTTCATACACAACCTTCGACGACATCGTTTCGCCAGAACGCAAATTTCAAATTCCGAAAACAAAAAACGGCACAAATTGGACGCGGCGCCGGCCGGAAGCTGGAGACGGAGAATCTCTGCTTCGGCGAGATCAATTGCGAGCTACGTGACCTGGCGAGTCATCACCGGCGCCAGGGGCGGAGGATCGCGGAACCGGCGATTCCACTTTCCGTTCGTTATTCTCGAC…
>TR685|c0_g1_i1 len=1538 path=[3056:0-496 3057:497-520 3058:521-1537] [-1, 3056, 3057, 3058, -2]
GCGAAGCCGTTAGGATAAGGCAGAGAGAGAGAGAGAGAGAAAACAAAGCGACTTCCAATGGCGACTCTGCAATTCACATTCATCGACTCAACCTCCTTGTTCAGACCTGCTTCACCCTCCTCGCGAACCTTCTCTCGAAATCGAAGCCTCATTGTGAAAGCTTCTTCTTCTCTCGACTTCTCCCGGAGCAGAAGACGCTTCATCGCCGAAACTGCCGCAATCTCGGTCTCGCTCCCTCACTTACCGGCGAGGGCCGAAGAAACGCTTTCGGAGTGGGAGAGAGTGTATCTCCCTATCGACCCCGGTGTCGTGCTTCTCGACATCGCCTTTGTCCCCGACGACCCCAACCACGGTTTTCTTCTCGGGACGAGGCAAACCATTCTGGAGACAAAAGATGGA…
>TR685|c1_g1_i1 len=1020 path=[1975:0-1007 1976:1008-1009 1977:1010-1011 1978:1012-1013 1979:1014-1015 1980:1016-1017 1981:1018-1019] [-1, 1975, 1976, 1977, 1978, 1979, 1980, 1981, -2]
GCATATCCTAGTGACTCTAGCAAGAATTCAAGAGCCTTGCCCTTGTCCCATTTTATGGTTGGTCGAATCTCAAGCACTTTTCTCCCATGGGTTAGCTTAAGTTTCGGGTACTGGTTGAGCACCAAGCTAACTTGTTCAGCCAATGACGCCCAACTCTTTTCATCAACACAGCGAAAGTGCACGGACAGGCAAAACTTGTTATTTTCTACCTTAGCCCCCGGGACAGACTTTGTTTTTTCCACCAAAATATTGTACACCTCATTGATCATGGGAAGAAATTCACTCGCGGGTTGCAAGAGTACTTCCTCATTTCCTTTCTTAGTACTTCGCCTATTTGTTGGTCCCTTGATGTCCATCCCATGGCTCCCAGCGTAGTACAGCTCTCCCAATCTTACAAAG…
>TR690|c0_g1_i1 len=870 path=[1776:0-416 1777:417-440 1786:441-743 1783:744-758 1784:759-869] [-1, 1776, 1777, 1786, 1783, 1784, -2]
ATAAAATGCGAGGCCGTTGGAGTGTGGGGAAAAGCAGAGTATTATTAGAAGATCATCCGAGCAATGAGAAGGAGTGGTTGGACAAAGTGGTGCCACGTCAGATAAAGAAGAGTGGTTGGAAGGTGAGGTGAGGATTGCAGCTATGGCCACTGCATTTGCATCAACACACATCGCAACCTTGCTCTCTTCTTCTCCTTTTCACTCATACTTACCCCTTAGAACTACTACCACTCTTCCATCCAAAAAGTTAATCCTTTTTCACAACCCAATTAAAAAAGATAACAGACTCCGACCCATTGTTCCTGCTGCTGCTGCTGCCGAAGATGTTGTCGCTGCGGAGCAATTGGTCTCAAACACTGATGAAGGAGTGGCCACACTCGTATCCTCTCTTTTCTTTTT…
>TR697|c0_g2_i1 len=736 path=[3379:0-612 3380:613-636 3388:637-689 3383:690-715 3384:716-735] [-1, 3379, 3380, 3388, 3383, 3384, -2]
GTGAAGGCTTTCACCATCAAATACTCTTTCACTTTTTTTCAAGAAATAACAACAACATCAACAATCATAATGAAGAGGAAGAAATCAACACCATAAAAATACAAAAATGTTAACAAACATCCTTAGCCCTATACAAATCAAAATGACTGTTTGAGGCTCCAGCCAGGAAAGTGTGAACAGGCGACTTCTTTAAATTCTTTTTTTTTTCTTCCCTCAAACTATTGTTATTACACCAACACATTTAGTCTAGGCAACTGCAACTTCTTCATCCTCAAAACTAAGATTTAATGTCTGCAATTTGAAGCCTGAACCTTGTATGGTTTCTACCAGACCAGAAGCCACTCCAGTAGCTTGCACTGTTGTCTGTTTCTTCAACTCTAAAATTGCAAGTCCCTCAGC…
>TR698|c0_g1_i1 len=283 path=[261:0-282] [-1, 261, -2]
AATATTTTAGTGTGGCCAACACCTGAAAAGTGAGCGCTTTGTTTTGTTGTTCTCCAAGTTACTGGATCCATGTTTGTGTTGGAACGAATGGCACGTGTCATTATTTTAACTTGTATATCCATTTTTTTTTTTTTTGCTCTACATCTGTCACAAGCTTTCGTTGAGTAGCAAGTTATCCCTGCTAATCAATATCACCGCAGCAGCATGTCTTCCTTTGAGAATCTGTTGTTCTCTAATCTCTACTGCTTCAACTCATTAGATCCGAGATAAATGTGAATAAAAG
>TR708|c0_g1_i1 len=1760 path=[3500:0-793 3501:794-817 3502:818-1759] [-1, 3500, 3501, 3502, -2]
TCCGATCTCTTACCCCTCTTCTCTTTCTCCTTCTTCTTCTTCTTCGCGAATAGATTAGATTTTGAGAAGCCATTCTCACAATTGAAACATGGTATTTTGAGGGGATGAGCACCATTGGCATGATTGCTTTGGCAACCCTGGGGGTATTATTATTCGCAATTGGGGCGGGGTGGGGGAAGAAGCTATGGAGAAGAATGGAAGATTGGTTCCACGTGTATCAGTTCCTGAAAGTCCCAGAAGTGAACGAAACGATGCAGCATAACGAGCTGTACAGAAAGGTCTCCCTCTACTTACATTCCCTACCTTCCATCGAAGACGCGGACTTCGCCAACCTCGTCACGGGCAAGAAGCAAAACGACATCGTTCTCTGCCTGGGCCCCAACCCCAACCTAACCATCC…
>TR753|c0_g1_i1 len=232 path=[581:0-95 582:96-231] [-1, 581, 582, -2]
TGCAGACGTCCGACATTGCCCACGTGGTGAAGGAGGCCGTCAGCCTAGGCAAGCCCCCCAGCCTGGACGACGTTGGGCCACCACCATCTAACATAACCAAAAAAGAGAATGACAAGAAAGCTTACGGATACGGAGGGGAATAAGCTGTTCCCCCGGCGGTGCGCGCGGTGACGAGAATTGGCGTGAAAAAAAAAAGATTTTTTCCAATTTTTCAAATTTTTTTTTATTGTCA
>TR753|c0_g2_i1 len=321 path=[583:0-184 584:185-320] [-1, 583, 584, -2]
GGAGATTCATGCGGTGGTGGAGAAATTGCCAGCGAAGGCGAAGGCGGAGCTGGCAGTGGAGAAGGGTACGGAAGAATTGGACAATGTGGTCATGCAGAAGTCCGACATTGCCAACGTGGTGAAGGAGGTCGCCAGCCTAGGCAAGCCCCCCAGTCTGGACGATGGGCCACCACCATCTAACATAACCAAAAAAGAGAATGACAAGAAAGCTTACGGATACGGAGGGGAATAAGCTGTTCCCCCGGCGGTGCGCGCGGTGACGAGAATTGGCGTGAAAAAAAAAAGATTTTTTCCAATTTTTCAAATTTTTTTTTATTGTCA
>TR763|c0_g1_i1 len=1256 path=[2467:0-1255] [-1, 2467, -2]
GAGGCCCAACAGACAGAGAAGCCCTGTGCCATCACTGTGCCTTCGTGACAGCCATAGGTGTCGTCGCCGGCGCCATCATCTTCTCCAGTAAGTCGTGACTCACTTTCCCGAATTTCGAAGCCACGATTTTGGAGACTCCAATCTCTCATATCTGAAGATAAAAAAGGAAACTGGTTATCCTTTTCAGTGTCTGATTTTCTCTCCGTAACCCCTTGGTAGTATTTTTCATTTCTCAGCTAAAGGAAGAAAATGAAGATTGTTTCAGTTGCTGTTAGGTCATTAAGTGCCAATTTGTTACATCAGTTTAATCAGACTCATTTGCTCAGAAGTCTTTCCACTTGGAGATTTACAGATAATGGAACTGATAATCAGCAGGCTAACAAAAAAGAGTTTCCTGAG…
>TR765|c0_g1_i1 len=814 path=[1736:0-241 1737:242-265 1741:266-502 1734:503-526 1740:527-630 1730:631-813] [-1, 1736, 1737, 1741, 1734, 1740, 1730, -2]
GCCAACTTCGGGTACCCCCTTACCCTCTCCACATCCTCCCTCACCACCAAATCCACCACCTCACCGTCCCTCTCCAGTGCCACCGCATCATTCTTCTCACTCTCCATAATCTCGTTAATTTTCGCCAAGTCGGCACTCCACGGCACGGCCACGGGGCGCCGCGCCATGTAGTCGCCGACTTTCACGCTTTTGTCGGTTTGATTCGTCCAGTCACGCTTCGCGACGTAACCGAGCAGTTTCCCGGCGGAGGTACCGGTGTCGGTGACCAGGAGGAAGGGGGAGGCACCGAAGTCGTCATCGTGCTCGACGACCGCGGAGGGGGCGGAGAAGACGGGGTCGGAGAGGATGGGGACGCGGCGGGACTTGGCGGCGCGGAGGAGGGCGGCCTGGGCGGCGGCC…
>TR767|c0_g1_i1 len=1565 path=[1543:0-1564] [-1, 1543, -2]
TCTTACCATACATATCTCCAATCCTATTCTGGAAAATGATGACATTTTCAGTTATCATCACACTCAACTCGTCATTCTCTTACTTTGCATTCAAGAATTCCATCAATAAGCTGAAACTCTCCTCCCGCAATCGGAAGATTGCATTAAAAGCATAGGCCAAGTACACTATTAACATAGTAGTAATAAAGAACCAAAAAATAAAATAACATGGAAAGAAAATATCCCCCCAAACATTTACCATCATACACACACACACTAAATTGAAACTTTGCTTCTATCCAAACTGTGTTCCTTTCATCCTTTGCCTGAAAAAAAATAAAGCAATGCAACACAACAAAACCTTGTTTAATCACACACACTGTTTTATAATTGACAGAACATTCCATCCTCCTGATTCCA…
>TR769|c0_g1_i1 len=682 path=[1319:0-681] [-1, 1319, -2]
TGAGAATAAAGCAGATAGCGATGGAGAATCCTCGAAGAAGAAGAAGAAGAAGAAGGTGGAAGGAGAAAGTGAAGTGGAACAGAGAAAGGTGAAGAACAACGGTGGGTCTGGAATTATGAGCACCGAGTCATTTGAATCTCTGGGATTATCCGAACCTACTTATAAGGCCATTTTGGATATGGGATTCCACCACATGACTCAGATTCAAGCGAGAGCAGTTCCGCCACTTTTGATTGGAAAAGATGTTCTTGGAGCTGCAAGGACTGGTTCTGGAAAAACTCTTGCCTTCTTAATTCCTGCTGTGGAGCTGTTGTACAATGTTAAGTTTACACCTCGAAATGGAGCTGGTGTTGTTGTTATATGCCCAACTAGAGAGCTTGCAATACAGACACATGCTGT…
>TR769|c1_g1_i1 len=261 path=[239:0-260] [-1, 239, -2]
TTTGGTTGTTCGGCTCTCGCAAGTTCTAGAAGGAAGAAAAAACCGCGGAAGCAGTTATGGCCGAAGCAGAACACAACGATCCTACCTCGCCCGAGCGCGAGAACCAAACCAAAAGCAGCAAGAAGAAGCTGCGCAAGAGGAAAAGACCTCAAAAGACCGAGCAGAAACACGAGGAGGAGAAGATTGATAATGCGCAAGCACAAACCGAAGAAGAAGAAGAAGAAGAAGGAGAAAAAGAAGAAGAGACAAAGATGAACAATG
>TR786|c0_g1_i1 len=1347 path=[2649:0-1346] [-1, 2649, -2]
AAGATAACATTTGTGAAAGAGAAACAGAAACTGCTGTTGTGGTGGCAAGTGAAGAAGAAGAAGAAGAACAAGATGGGAAAGAAAGTTGTGCAATGGAAAGCACAGAAAACCTAGAAAGTAAGGAATTTCCCGAAGAGGAAGAGAAGGGTGATGAAGAAGCAGCAAATGAAAATGCCATTGACCAAGGTGAAACCTTAACACTCTCTGAAACTAATTCAGATCTAGAGAAACATAAAACCGAAGAAGAAGAGGTTCATCTCCAAGAGGGTAAAGAAGAGAGAGAAAACGAAGAAAGCTCGGAACTTTCCTCCACCCCAGAAACGTTCACTGCTTCAGAACCGGAAAACGACGAAGCAGCAACGGCGGAAACTCCAGAAGCGTCAACGGAAGAGGAACAAT…
>TR788|c0_g1_i1 len=774 path=[752:0-773] [-1, 752, -2]
GTTTAATTTGTCACTTTCCCGAACCTGGTCATCACCCTAATAATCAAAGGTCAAACAGCATGATATAAGGAGTTGGGGGGTTTAAAAATTGTGGTGAAATTGAAGCATAGCATATGAGAGGGAGAGAGGAGAGAGAGATGACTGAGCTTCAGAGGTCAGTAACATCATTCAGGAGACAAGGGTCTTCAGGGTTGGTGTGGGATGACAAGTTCATCGCTGGGCTTCAGAACCAAGAAACTAAGCCTAATCAGAACGAACAAGGAAGTGATGAGGTGAGAGGTCAAAGGCAGATGCACACCGTTGGATCAAGTGCCACGTTGGAGCGTAGCAGATCGACGGGGGCACGCCCTTATCGGACGGTCAACGTTGTATCACCATCCATCGACCCACCTTCTCCCA…
>TR810|c0_g1_i1 len=2017 path=[4038:0-839 4039:840-863 4040:864-2016] [-1, 4038, 4039, 4040, -2]
GCGCAATCTTCATGCTCGTTACCCTCTTCCATCTCTTCTTCTTCTTCTTCATTTTCTTCTTCTTCTTCTCATCTATCCCAATATTATTCATACAGAAGAGATGGAACCTGATCAATTGCCTCCGATCAAAGGTTTTGTTATAATCTCCCTTCCACCCCCAGATAACCCTTCTTTGGGCAAAACTATTACTGCTTTTACTTTCTCTGACCCTTCTCCCCAACCCTCTCTTCAACCCCAAACACACCCCAATGCCAATAACACTGATCCTCCACTACACTTTCACTCCTACCCATCTAATCCTCGGCTTCGATTTTCACTCAGAAGACTCTTCCGCAGCACCCCAGTAAAGCTTTTTTCCTTCTTTGGTGTTCTTCTCTTTGCCCTTTTTCTCTACGGTTC…
>TR829|c0_g1_i1 len=1103 path=[2186:0-316 2187:317-340 2188:341-1102] [-1, 2186, 2187, 2188, -2]
GTCACAACTCACAACAAACACCACTCGCATATACAAACAAGCCCCAACCTCATCTCTCTCTCTCACACACTTCATCTCCTTTTTATTATTATTCTGGAAACAGTTCCATTCCTTGACACGACGCGATGGTTCGGTTCAGCAACAACGTGATCGGAATCTTGAACATCTTGACGTTCCTTCTCTCAATCCCCATCGTGGTGGGGGGCGTCTGGCTGAGCAAGCAAGGCAGCACGGAATGCGAGCGGTGGTTGGAGAAGCCGGTGATTGCGCTGGGCGTTTTCCTGATGCTGGTGTCACTGGCGGGCCTGGTCGGCGCGTGTTGTCGCGTGTCGTGGCTCCTCTGGCTCTACCTATTGGTAATGTTCTTGCTCATCGTTCTTCTGTTCGCCTTCACCATAT…
>TR830|c0_g1_i1 len=378 path=[350:0-365 351:366-371 352:372-377] [-1, 350, 351, 352, -2]
CCCTCCAAACCCCCAATACTCATAAGCCTCTTCTTCTCACTTGACTTTTCTATGGCTGGCCTTCAACAATACAACTTCTTCCCCACAGATCTCTTGTACCCTCGTCCACAACCACAACAACCTTCTACTAAGCCCACTGTGCTTCCCCTCCAAACCCCCAATACTCATCAAGATCACACTCATCACCACCAACCAACTACCACCAATCCCACTCCTTCTCCTTCTGCCCTTCTTTATACCCACAATAAGAACCATTCTCTTGCTGCCCTTGACAACAACAACAACAAACTCTCCAATTTAACATCGGATCCACTTTCTTGGATGCTTTGGATGGCTGGAGATGAAGATCAAGATCAAGATCAAGATCAAGATCAAGAT
>TR836|c0_g1_i1 len=2382 path=[4884:0-418 4885:419-442 4892:443-2053 4893:2054-2054 4876:2055-2069 4877:2070-2070 4878:2071-2381] [-1, 4884, 4885, 4892, 4893, 4876, 4877, 4878, -2]
GTAAAAGCACTTCCCAGTCTCTCACTCTGAGCGTTAATTAATCATCTAATAATCACACCCCACGGAAACCCTCTCTAACAATGGATCTCCTTCACCAATACTCAGACGACGATCCAGACTCCCCAAGCCAAAACCCTAGCTCCCCGCCGCGCCTCCTCCCGGGGCGTTCCGGAGCCCCCGTGGTGGACGACACGATGCTGGCCCTCACCGTGACTTCCTCCTCGGCCCTGTCGAAGCCCATCGACCCAACCCAACACTTGGTGGGCTTCAACCCCTCCTACGACCAGCTTTGGGCCCCCATCCAGGGCCCTGCCCACCCCTACGCCAAGGACGGCATCGCCCAGGGCATGCGCAACCACAAGCTCGGCTTCGTCGAGGACGCCTCCATCGAACCCTTCC…
>TR852|c0_g1_i1 len=293 path=[271:0-292] [-1, 271, -2]
TTCATCATATAATGCCACACCACCACCACTTTCGCTGCTGCTCCCGCCGCTCCTGCTGCTGCTGCTGCTGCTGCTGCAGATAGCCGACGGCTGCCGGCTCTTCGGAGCAGCAGTGGAGGGCGAGGGCAACGCCTGGGAAGAACTCGTCAAGACCAACTACCAAATTGAAGTCCCCCAGGAAGACGGAACCTCCATTTCAGTGGATTGCGACGAGGCGGAGACTCTGCGGCAGGCGGTGGTGGACGGCCGCGCGCCCAACGGCGTCTACATCGGCGGCACCAAGTACAAGCTCG
>TR853|c0_g1_i1 len=534 path=[1023:0-533] [-1, 1023, -2]
TTTCGGTGACGACAATTCACGGCCATTCTAAACGTCGTCGTTTTAGACGCGGGAAACTTCCTCGCGCGCGTGACCGCGCGCCACAGCAACGCGCACACCGACTGAAATGACGAAATCTCCACCGTTTGCGGTTTCGAATTCGAATTAACCTTGAACCAATTTTCGAGAATTGTGCTGGCCTTGTTCTCCTTTAACTGATGATCGTTGCTTTGCTTCCACATCAACTCGGTATTGTTGTTGTTGTTGCTTTCCGGCCACCGGCGGTTGTTCGCTTTGGCTTTCAGCTTCTGAATCGCTTCGCGACTGAAGCTGAAGATCCTCTCGCGCAGCGGCGCGTCGGCGTCGAACGTCACCTGAGGACCGCCCTCCGGTAGCCGGAGAACGACGTTGGAGATCAGG…
>TR855|c0_g1_i1 len=295 path=[521:0-116 610:117-128 605:129-132 599:133-133 592:134-150 584:151-167 575:168-170 565:171-174 554:175-175 541:176-192 619:193-239 623:240-251 537:252-255 549:256-256 536:257-294] [-1, 521, 610, 605, 599, 592, 584, 575, 565, 554, 541, 619, 623, 537, 549, 536]
TGGAAGCTCACACTCTCATCATCATCATCATCATCATGGAACTCCATCGCACGGAGGTGGTGGAAGTTACAGTCCAACCCCATCAACTCCTCCCGGTGGTGGAAGCTATGATCCAACCCCATCACCACCCTCAGGTGGTGGAGGCAGTTATGATCCAACCCCATCACCACCCTCAGGTGGTGGAGGCAGTTATAATCCAACCCCATCAACTCCCCCAGGTGGTGGAAGCTATGATCCAACCCCATCACCACCCTCAGATGGTGGATATTACAATCCAACCCCATCACCACCCTCA
>TR870|c0_g1_i1 len=2006 path=[4036:0-1725 4037:1726-1758 4038:1759-2005] [-1, 4036, 4037, 4038, -2]
ATCACTTTGTGTTCATAAAAAAAAAAAAAAAAAGTCTACGCAAATATTGGAACTAAACATAAGCTTTCACTTAATTACAACTAATTTTTAGGTATTTCACTCGTATAGAGCATAGACTTCTTATCAGATATACACTAGCTTTCTCTTAGTGCAACCTGCTCATGGAGTACAATTTGAAGATCCTTGAACAAGATATTCTGTCGTCTTGTGCCAAAATTTTACAAATAAAACAAATAAAAGAATACGCATCACTACTTGTTTGATTTTGCTGAGCAGCTAAAAATTCAGTTAAAGCATTTGAAGAAAATGTCTGCATTAGTCCCTTTCCTTCCGGTAACTGTTGGAATCATGAGAACTCTAACCCACATTAGGTAAACTACATCTCGGAGATTCTGCTCC…
>TR870|c1_g1_i1 len=202 path=[360:0-131 361:132-201] [-1, 360, 361, -2]
GTTTTTCCGGGTAAGAAAGGGGAAAAATATCTATTTGAATATAAAAAAAAAAAAGAAAGTAAGAAACCAAAAATTTTAAAAAAAAAAAAAAACTTTTAAAAAAAAAAAAAAAAAAAAAAAATTTTTTTTTTTTCCCCCCCCCCCCCCCCTTTAAATTTTTTTAAAACCCAAAAGGCTTTCTTCATACACGCGGCATGGCTGC
>TR873|c0_g2_i1 len=3238 path=[6568:0-331 6579:332-2768 6571:2769-2795 6572:2796-3237] [-1, 6568, 6579, 6571, 6572, -2]
TTAACGGCAATCCACATAAAACTGGTGAGTGCAAACTGAAAAGGTTAACTATGTTGATTAATCTTTCAAGCATTCAACAAAAAAATGGCAGTTATTTGATGCAATGTATGCGAGAATTGTAACAGCATGAGGCCCACATTAATGAAAGCACACTGAATTGTAACAGCGGGGAGAAATAAATTACTAGAGAAACTGGAGATAGCACCAACAACTTAGCACATGGCACAAGATTACTCCGTCAATGCTTCAAAAAACATTCTCCCACAGACATCTTCTATGTTTTCATCCGCATCCTGGTCAGACAGGATAATCTACACGCCCTTCCATATTCCTATCTTCTAGAAGGGTACACAGCACCAGTTGCCCTGGTCTGCTGTTTAGGAGCAAAGCTTGAGACTA…
>TR874|c0_g1_i1 len=1298 path=[2551:0-1297] [-1, 2551, -2]
AGCAGCTTTGAATACTTAAGAGTCAAGATAGAAATTTTACATGAAAACTCAAAGGAATCTTGGTCTTATTACACGTAACTTGAAAACACACAGTGAACATTGTGATGAACATATTCAAGCTGCTTTTACATAACCACACAATCCTTAAAAAAATTAAATCCAAAGAAGACATGACCCGAGATTAGGATATGAGAGAGATTCCAGCAGCCAACAAGTCATCGGACAAAACCTTGTTTGCAGCGTCAGAGGGATGAAAACCATCCCAGAATACATATTCAGATGCATTGGCACATGTTCCTATGGATTCCTGATTGCACAATATAGATGTCTCTAGCAAGCCTGTTCCACAACATGCCTTCCTTGCTTCAAAAAATCCATTTTCAGAAGGCTTAGTGACAA…
>TR877|c0_g1_i1 len=992 path=[1988:0-704 1989:705-728 1990:729-991] [-1, 1988, 1989, 1990, -2]
TTTTAAAACAGTAAGGAGTAACATAATATAATTAAGTATTTTAAACATGTTTGTAGACTGCAGAAATTCAAATTTCCAAAGGTTTGGCTGGTAATTAGCTGAACGTCGACTATCATCATCTTGTGTTGAAAATCTGATACCTAGTGTTAGCGTCCGGGACAGTAAGATAAAGGTGGAACACGTACAACAATAATGCCATTCCGATAATAACAAAGATGTCATTTGAAGAAAAAATGGAATGGTATCAAAACATGGATGATTAACGTCGTATATTATGTATCAGGAATTGTATTCCCCTTTACCTTTAGGCGAACAGCTACCTGGTAACCATAGAGACAAATACGCAGATCACCCTGGATCATCGGTTGATAAAAATAATTCTTGAACAGCTCCCAGAAT…
>TR894|c0_g1_i1 len=943 path=[1841:0-942] [-1, 1841, -2]
TTTTTTTTTTTGCAGTAGAATATTCCTTTGCATTATAATATTTATTGGAGAATACAGATGGCGAAAGACATCCACACGAGGACACGTAGATTTTGTACGTGTTATTGAACCAAAATCACCGACATTAAAATGTTACATAAAACCGACACTTGCTCACAAGAAAATCAAGCCAACCGAACAACAAAGCCACGCGTAGGTGATAGAAATTGAAACAAGCAGACAAGCTCAATTATTATTATTATAATATTATATTTGGTGCAGGAGTGGAAATAACTTTGTGTCTAGTAGTCGGGATTTGCCAAAACGTAGCCCTCAACAGCCCTGAAAAGTCCAGTTCCCTTGGCCTTAGATTCCTCGCGCACTGCATCTGAGAGCGGTGCATCGCCTTTGGTGTAGTAT…
>TR898|c0_g1_i1 len=549 path=[1053:0-548] [-1, 1053, -2]
TCCAAACGGATTGTCTTTTTCGGAAAAAAAAAAAAAAAAAAAACTGGTTCCTTGTTCAGCTCAGAACAGCCAATACACTGAAGCCTAGACCTGCTGATCTTAGGTGAAGGACACAAACCTTCGTTCAACAAGCAAATAGAAAGAATACATAATGACAAGAAGCATAATTTGTAGAGGTAAACTGGATCAAGATGCTTGGATCCAATATCTCGGATCACAAATATATTTTAAGTTTTGAATCTCCAATACCCGGTAATCTTTCGACAATTTATCCTTGAAGGTGTTTTTTAACCAGTCACAACAGAAAATTCTAAACACAACAGGCACAATTAAGCGTCCAACACAACCAACCAAAAAGAACCCATTTTCAATTTCAAATGTCCAATCTGAAACAGCTAG…
>TR909|c0_g1_i1 len=336 path=[753:0-49 754:50-50 759:51-249 757:250-335] [-1, 753, 754, 759, 757, -2]
GAGAAAGTGACGATGACGGCAAATCCGCCTCCACCTTCACCTCCTCCACCACGGTCCCATTAATCTTCGGAGGGGCTTGCGCGTTTGCCTTGACCTGCAAGCCACCCCAACCTTGTTTCGGTTTGAGTCCTCCGAGGTTCGCAGAGCCTCCACCCAGTTTCGCGGGTTTTCCTTTTCCAGAGTCCGGTGGAGGGACGAGGATAAACGACGCCGTTGCGGCTGTTGCAACCATGGTGAATTCTTGTGTTCTACTCCTTATTACTGAAGCGGAGCAGAGCAGAATGAAAAAAAAAAAAAAAAAAAAAAAGGGGGGAGAGAAAAGGGGGGGAAGCAGTT
>TR910|c0_g1_i1 len=1772 path=[3648:0-501 3649:502-523 @3654@!:524-839 3646:840-885 3647:886-1771] [-1, 3648, 3649, 3654, 3646, 3647, -2]
GATCTCTGGGACCCCCGTGCCCAGCCCTCAGAGCCAATCCTTCCCTCATTAGTCATTTCTCTAATTTTCTTCTCAATCCTCTCTGTTTCTTGAACAAAAACCTACCATGGAGCACTTCAACAATAACGATCTCGAGTACCTCGTCGATGACTACTTCGACGATTCCGACTTCGAAGGCGAAGACTCCTCCGACATTGTTCCTCAACCAACTTCCGATCAGGACTCCGACTTCGAAGATTTTCCAACGAGCAATGCGAAGACTGATACCACTGCCTCGGAAGCAAGAAGCGGGAAAGATATCCAGGGAATCCCGTGGGAGAGGCTTAATTACAACAGAAACCAATACCGCGAGACTCGACTGAATCAGTACAAAAACTACGAGAACTTCTCGCGCTCGCG…
>TR910|c0_g1_i2 len=1809 path=[3651:0-501 3655:502-560 @3654@!:561-876 3646:877-922 3647:923-1808] [-1, 3651, 3655, 3654, 3646, 3647, -2]
GATCTCTGGGACCCCCGTGCCCAGCCCTCAGAGCCAATCCTTCCCTCATTAGTCATTTCTCTAATTTTCTTCTCAATCCTCTCTGTTTCTTGAACAAAAACCTACCATGGAGCACTTCAACAATAACGATCTCGAGTACCTCGTCGATGACTACTTCGACGATTCCGACTTCGAAGGCGAAGACTCCTCCGACATTGTTCCTCAACCAACTTCCGATCAGGACTCCGACTTCGAAGATTTTCCAACGAGCAATGCGAAGACTGATACCACTGCCTCGGAAGCAAGAAGCGGGAAAGATATCCAGGGAATCCCGTGGGAGAGGCTTAATTACAACAGAAACCAATACCGCGAGACTCGACTGAATCAGTACAAAAACTACGAGAACTTCTCGCGCTCGCG…
>TR918|c0_g1_i1 len=618 path=[1191:0-617] [-1, 1191, -2]
TAAAACTAGAGTTTGTCTGTCCATTGCTAAACAAAACACACCAAAAGAAAGGCCCCTTATGGAGTCCAACAAGGCCAACTCCCACCTCAGTATGTGATTTGTTTTTCATAAGAGACAGAGATTTCTTATCTTTGATGAGAACTTGTGAAAACGCTGACGATGGCTCCAGATATTTTCTTTGGCAGCCTACAATGTGTCCAGTTATGGTGCCAAAAGTTGGTAGCTCCACACCGCAGTTGGGAGCAAACACCTCAGGGAAGTCGTCTTCAGGAGGTTTGCAGTTTACAACATTGTTGTCAGTGCAGTTCCCTTTGCATAACTCAACATATTGTAAGGCCATGCACCCTAGACCAGCACTGTCATTCAATTGAGGAAGCTTTTGGTCGGTTCGATTCTTGT…
>TR920|c0_g1_i1 len=1036 path=[2074:0-295 2075:296-342 2076:343-1035] [-1, 2074, 2075, 2076, -2]
TCAGGTTCAGTTTATCCACTAATGTCATATTGGAATAGGACATTATTATTTACTTGAAGAAGAAAAAAAAAATCAGTACAAAGCCAAAAAAGAAGAGCTGGGCGTGATAATGCAAGAAAGAAGGTCCTAATTAAAGTGTGTGGTTCACTAGAAATAATGACAGTAATAATTGGACCAGTACATCAAATTACAACAAAAGCTTTAGTCAAAGTGGCTCACAGCATACAAATAATGAGGAAATAAAAGATCCACCAAAATAATAACAGGGAGAATAAATGTGAGTAAAATAAAATCAGTAGAATACGGAGACAAAGAGAGTAGACATGCCAAAAATGAAATTAGTCAAAGCAGAGGCTTGAATGGCTGAAACTCCATTTTTGTTTTCAGAAGGACTGGCAG…
>TR932|c0_g1_i1 len=882 path=[1807:0-194 1808:195-218 1814:219-719 1805:720-736 1806:737-881] [-1, 1807, 1808, 1814, 1805, 1806, -2]
GTGTGAGAAAAAAATCAGGTAGCTGCCAGAAGTCTACTTTGGCAAGAAAGAATAAAATCATTATAAAAGAGAAAATCTATACAACTTGCAGCAGGGGTACAAGACTTCAAGGTATCAGAAGCAACATCAAAGAAGGGGGTATACACGATGAAAAAAAAAAAGAATGGAACAAAATTAAGCCTAATGCTCAACATACACGATGTCCTCATCATAAGATCATAACAGCAGATCATGAAAGAAATTTTCTTGTCGCAGTTTTCCCTGCTGATGCATCTGTTTCATCAAACCCATTAAAAAGAAACATAAGGAGAGGGAAACCAAGAGTAGCTGACAGAGGATAAATCTTCAGCCAGTTTGTTTCTCTTTTCCAGAGATCTGGAACACTTGGTTGCTGTTCTA…
>TR947|c0_g1_i1 len=619 path=[597:0-618] [-1, 597, -2]
TTCAGTCAGCACCATGATTTTAAATTGCAGTACACAACTGCAATTGCGCTAGCAACATAAAATTCTTTTTTAACTTATCGCCACCGCAATTACAATTGCATCAGCCAAAATTTTTCACAAGGTTAATAAGAATCGCGATAAAATCAAAACTACAACGACAACTACAATTTAAAACCATGATAAACACGGTAGAAGACTAGAGGAGCTATTCCTGCAACTATCGAACTTTGTTGTTGTCACCAATAATCCCTCTGTTTCTATCTACTTTTACTAATGAAAAGAAATACTTAAAATAAAAGGAAGAAGAGGGAGAGGCTTAACCACACAATATTCACAGAAAATAAAATCAGTAAGAGTAAGTCAATCGTTGGGCCACACGATCCCTGAGAATTCCATTAT…
>TR951|c0_g1_i1 len=276 path=[254:0-275] [-1, 254, -2]
GCGGGATACGCCGCCGCCGGATCCCAACCGCCCCCGCCGCCTGCAGCGCCGCAGGCCAACCCATACGGTGGGAACCAGTCTCCACCAGCGCCTTCTAATCCGTATGGAGGCGGACGAGTGCCTCCGCCTCCACCGCCACCCCTTCCACCACCACCACCACCTCCGCCCTCTGCTGGCGGTGCTTACGGTCCAGTTTCCGCACCGGTGGTCAATGCCCCGCAAGAACAGGCACCGCAAGAGCAGTGCTGCTCCTGCGCAGTTGGACCTGCAGGTGCA
>TR970|c0_g1_i1 len=1919 path=[3908:0-1701 3909:1702-1724 3910:1725-1918] [-1, 3908, 3909, 3910, -2]
CAAAACCAAATAGGAACATAGCCATAACTCAAGTGCCACGCTTAATTATTATCCTATTTCTGACATTAGCTAAGCTGCACTTCATCCTATGATCTCTTAAGTAATTTTATTTAGGCTCCCAAAAACAACTCATGGCTAAGTGAATTATCATTGACACAAAACTCAACTTCAACCAAACCATTGAGGATCGCATCAAAAAAAGACTTTGGAAATTAACACAAAAATTGGCCGGTGAGAAAACCGAAGGAACAAAACTACCAAAGTAAAACTCCTTTGGAAATGAACACTGTTCAAGAACAATTAGATCGATCATGCTGTTGCATGGATGACACAAAACCCTCTTATTTAGAAACCTATCCTATATTAAACCTCTACAGGAACAGCAACTTTCATTGTACC…
>TR970|c0_g2_i1 len=2007 path=[3904:0-1701 3911:1702-1812 3907:1813-2006] [-1, 3904, 3911, 3907, -2]
CAAAACCAAATAGGAACATAGCCATAACTCAAGTGCCACGCTTAATTATTATCCTATTTCTGACATTAGCTAAGCTGCACTTCATCCTATGATCTCTTAAGTAATTTTATTTAGGCTCCCAAAAACAACTCATGGCTAAGTGAATTATCATTGACACAAAACTCAACTTCAACCAAACCATTGAGGATCGCATCAAAAAAAGACTTTGGAAATTAACACAAAAATTGGCCGGTGAGAAAACCGAAGGAACAAAACTACCAAAGTAAAACTCCTTTGGAAATGAACACTGTTCAAGAACAATTAGATCGATCATGCTGTTGCATGGATGACACAAAACCCTCTTATTTAGAAACCTATCCTATATTAAACCTCTACAGGAACAGCAACTTTCATTGTACC…
>TR971|c0_g1_i1 len=678 path=[3543:0-56 3544:57-69 3545:70-677] [-1, 3543, 3544, 3545, -2]
AGCACCCAGTTCTGTTCAGAGGGTTGTGTGCTGCTGCCACTTTCATGGTGGCTTGCTGATTGTCCCTTTATGATTTGAAGGGCAGGGCCTTTGTACAAAGTCATAACCATTGCTCCTGAAACTGTTACTGCGGTTCCAATTACCTTGGCTACACTGTGTACTTTTCTCCAATTCACAGTCTCTAACCTGCAAATGAGTGCCATTATAAAAGTAATGGCTGGGAGGACATTAATTGTGGCCGATGCAAACGTTGTTGAGGTGTTCTTCATACCCATGTTATACAAGTTTTGATCCAGCACTGGCTCAAGGAAACCAAGAGCCGCTAGCCTCAGGAATACGGGGAGAGTCATCTTTGGTCGTATTTTTCTTTCAAGGAAAAATGCAAAAGGGGTCATGATG…
>TR971|c0_g2_i1 len=1476 path=[3569:0-394 3570:395-425 3583:426-463 3577:464-538 3582:539-688 3575:689-754 3580:755-775 3573:776-867 3568:868-1475] [-1, 3569, 3570, 3583, 3577, 3582, 3575, 3580, 3573, 3568, -2]
TTGTTTTTCTTTGACCCTTTTTAACAAAAGCATTAACGCGTTATTTTACTCATACTCAGCTTCAGGAACATAAAAAGGGTCAAAGAAAAACAAGAAAGGTACATAACAAAATGCAGCCACTATGGCAGGCACCGGAAAGATTTGTATACAGCACAAAATCTCTCTAGATATCATTTTAATTAGTAGGAAAATTTGTTATGCTAGTCCTAAGGGACCTATGTTCTTGCTGATGGAAGCACATTCTTTCCTACCCCAGTAGGAACATTGATCTCAATACTGTCTAAAATGTCTGATCCTGATTTTGTTCCGTCCCTTATTGGCAATTCTTGGCCTTCACTTTTTTCGGTGTCCGTTGTGTTCAGTTTGTCTTTGCTTTTTCCCCATACCACGGTATAGAGT…
>TR976|c0_g1_i1 len=487 path=[465:0-486] [-1, 465, -2]
ACAACAGCATCAGCAGCTACAGCAGCAGCAACAGCAGCAGCAGCAGCAGCTACAGTCATTGTTGCAAATACCAATGAACCAGCTCCAGCCGCAGAGGCAACAGCAGCTGCCTGAACCACAAAACCTGCCATTGCTGCAGCAACTTCCCCAGAAACAGCAACAGTCAAATCAACATGCTACTATTATGAATAATGGGGTGGTTGCTTCTAACCAGATTACAAATCAATTTGTGCAACAACCAATGTCCTATGGTCAGCTTCAGCAACAACAATTACTCTCAGGAGGCATCCCACCCCAGCAAGGTATCCAGCCAGCTAGCAAGAACACATTCCCTTTGACATCCTTACCACAAGACTCACAATTTCAGCAACAGATAGACCAGCAAGCTAACCTCTTACA…
>TR978|c0_g1_i1 len=351 path=[329:0-350] [-1, 329, -2]
GGCGAAGGCCTGAAGCCGGAGGAGTACGGGAAAGTGCTGTTTGTGTCTCGGGGGACGTTTTTGGGGCTGGGGTGTACGTACACCGTGGCCTGCGCGTGCTGCGCTGCAGTGACCCTCTGCGGCTACTTCTTCTGGGCCAAGCTGCTGTGTCTGGCCTGCCCGCTGCTGCTGCTGTGTCAGCTGCTGTGTCTGGTGGCAGCAGCATTTGGGGGCTACATGCTGCAGCAGCTGGAGGCGTTTCGCAGCAGCCAGGTGGAGCTGCTGCGGGCGCCGGGCGGCGCAGCAGCAGCAGCAGCAGCAGCAGCTGCGGACTTCTCGCTGCAGCTCCTCGACGCCCACGCCTCCCTCGTG
>TR993|c0_g1_i1 len=1077 path=[1055:0-1076] [-1, 1055, -2]
GTGGGATCCATGTCTTGTGCACGCTTAAGAAAGATACATTAATCCCTGACTCTCTCTGCAGCAAAATTGACAGGTACATATACTACTGCTCAAGGTTTTGAATTGCCCCTAAGGTTCTAAATTGCCGCCACCGTTACATACCTCAAAAAACTTGATATTTTGAAAATTCTTGGACAACTAATGCCGATGCGGTCAATATTGCAGTTGCCATAACGTGATTACAAATTAATTAAGACTTGAAAAACTGTAATGCTACTGGCCAGAGTGATCATGTCCTTGTTCATCATACTGTTGTTGCTGGTTGTAGAAGTAGGATGAAGGAGATGAGGAGGAAGACAAAGTGGTAGAGAATTCAGAATTGAAAGGTTGTTGTTGTTGTTGATTGAAAAGATGGGATGT…
>TR996|c0_g1_i1 len=679 path=[1349:0-678] [-1, 1349, -2]
CTGCCTTGGAATTGGCTTAAAATAAAAATAACCATAGAAGTTAAATTTCAATTAAGTACATCTACCAGAATCTAAAGAAATAAAAGACATTGCACAAGCCTTCTTCTATTGAATATAGTTGCATTTAGCAACCATTTTTAAAAAAACACTGATATTAAAAACAATTAGCACTTCCCCATATACCTGAAATGGTGTTCACTAATCTTTCTATTACAAAAGACCTTCTAAGGAGAAAAAAGAAAAAGGGAAGGGCTGTTATGCATTTTTGAACACTTTCTGTAGGTTCCTCTGTTGTTAGGAAGATTTCCTATGGTCCAGTTTATGTTGGCCGGAAGAACCACCTCTAGTGATGCTCCAATGAGATATCTTCGCGTAAGGTTCTGACATGTGTTGCAGAGA…
>TR998|c0_g1_i1 len=225 path=[435:0-149 436:150-180 437:181-224] [-1, 435, 436, 437, -2]
TTCTCCTCCAACAATGACTTCACGAAGGCGCTGAACGGGCATCTGAATGGCCATCTTCAGGCGACCGCAGCCGTAGAATAGAAAAGGGATTGGAATTGAAGGAAAGGGAAAAAAGAAAGACATAACCCGACGAAGCACAACTTTTGTGCGTGGAAAAAAAAAACATTTTGAACGAATGGCTTTGCAAAAAAAATTATATATTAATTTTATGAAACGAATGTACCG
>TR1004|c0_g1_i1 len=228 path=[411:0-227] [-1, 411, -2]
GGGCGGCGGGCGGAGCTCCGGCTGGAACACGGCGCGCTTGTGGAGGAATCTGCGGAAGAAGATTCCGCTGTTTCCGGGATCCAGAGCAATGTTGGGTTTCTTCGGAATCGGGGAGCGAACGGAGGAGGAGGAGGAAGAGGAAATGCGGTAGTTGGAGATTTTGGTGATGTTGAGGAGGCGCTGAGCTAGGGCTTTCTTGAACGACATGATTGAATAGAGAGAGAGAGA
>TR1038|c0_g1_i1 len=1243 path=[1221:0-1242] [-1, 1221, -2]
AATAAATCCAATATCCAATATTTAGAATAAAATAAAAAAAAAATAGAATCCAAAATGAAATTCAATTGAATATAAATAACTAAAACTAAATTCAGAAATTCAAAAGAATAATTAACAAATTAACTAAGAACTTGAGATTCATTCTATAAAAAAAAAAGATAGATTCAAATAGAATAAATTAGAGAATATAAGCGGGTAGCGGGAATCGAACCCGCATCGTTAGCTTGGAAGGCTAGGGGTTATAGTCGACGTTGATTCATCATTTTGATTTAACGTCTCTAATTCAAAACCGAACATGAAATTTTTGTTTCATTCGGCTCCTTTACGGAAGAAATTAAGGAGATGGAAAATAAAAAAAATTGACCCATAATATCTATGTCAGCCTTTTTGTTTTGTATG…
>TR1043|c0_g1_i1 len=221 path=[641:0-176 642:177-197 643:198-220] [-1, 641, 642, 643, -2]
AGAATCGTGGGAAAAAAAAAAAAAGAGAGTGAATAGATAACCCTAATTGGGGGTCAAGTCCAGTGGCGGAAGAAGTTCCAGGATCGCCAAAGCCTGCCCCGGCTCATGTAGGGAAAACGGCACACGATGGATGACGATCCCTTTCTCAGAAGAAAAGTCATCGGCACAGTGAAACCCGGGGAAGGAGGAGGAAGGAAGCGCGAGCCGCACTCAGATTTCAG
>TR1043|c0_g2_i1 len=321 path=[644:0-176 646:177-297 640:298-320] [-1, 644, 646, 640, -2]
AGAATCGTGGGAAAAAAAAAAAAAGAGAGTGAATAGATAACCCTAATTGGGGGTCAAGTCCAGTGGCGGAAGAAGTTCCAGGATCGCCAAAGCCTGCCCCGGCTCATGTAGGGAAAACGGCACACGATGGATGACGATCCCTTTCTCAGAAGAAAAGTCATCGGCACAGTGAAACCCTAACACACCGAATTCAGTTCATCTCAGAAATCATACACAAAAAACATGGGTTAGGGTTAGGGTTATTCGGGTTCACACTGATTATCAACGCATTCTTACCGGGGAAGGAGGAGGAAGGAAGCGCGAGCCGCACTCAGATTTCAG
>TR1043|c1_g1_i1 len=1460 path=[2875:0-1459] [-1, 2875, -2]
GCTTTGGCGGTCCTGGAACTTTTTCCCCCCCCGGGCTTTCCCCCCCATTATGGGTATCTTTTCCCCCTCTTTTTTTTTTTTTTTTCCCACGATTCTACTTCTCTCACTGCCGACGATTCGGGTGTTACTTCTAGTTGCTACTTTCTGAAGCACTTCATATTTCGGTTTTTTTTTTTTTTTCTGTTTTTTGTTTGGATGGCCGAAACAAAATTGATTCCAGGGTTTCGGTTTCATCCCACTGACGTTGAGCTGATTGAGTATTTTCTGAAGAGGAAGGTCAAGGGTAAGAAATTCCCTTTCGATGTAATTGCTGAACTTGACTTGTACAAGTATGCTCCGTGGGATCTCCCAGATATGTCTTTGCTCAAAAGTGGGGATTTGGAATGGTACTTCTTTTGC…
>TR1058|c0_g1_i1 len=1441 path=[4779:0-25 4780:26-37 4781:38-40 4782:41-52 5073:53-55 5017:56-76 5071:77-89 5015:90-121 5069:122-175 5012:176-199 5068:200-214 5011:215-238 5067:239-265 5007:266-298 5065:299-322 5005:323-346 5064:347-372 5002:373-398 5062:399-406 5091:407-422 5087:423-457 5060:458-496 5095:497-515 5103:516-519 4989:520-539 5096:540-540 5056:541-543 4987:544-664 5055:665-704 5090:7…
TACAACGGGAACGGATACAACGGGAACGGATACAACGGGAACGGATACAACGGGAATGGATACAACGGAAACGGTTACAACGGAAACGGATACAATGGGAACGGAGGGTACAGTGGCGCAGGGGGATATAACGGACCGCCCCCTCCTTTTGGTGGGTTCATGCCGAATTATGGAGGCGGATTCATGCCGCCCACGTACGGCGGTTTCCTTCCGCCCCCGTCGCCATATGCACCGCCGCAATATGTTCCACCTCCGCCAGTGGCCCTTCCAGTCCCACAACCATTTCCTATGCCTGCCCAACCAGCAGCACCAGTTGCAGTGCCATCTATGCAGCTTCCTGCTGCAGCTCCAACGGCTGTTGATCCAACTTGGGGCACCATTCCGGGAGGAGTTCCACCC…
>TR1058|c1_g1_i1 len=1465 path=[1443:0-1464] [-1, 1443, -2]
GAAGAAGAAGAGGAGGAGGAGGAGGAATCTGAGTATGAGACTGACTCTGATGAGGAATATACGGGAGTGGCTATGGTGAAGCCTGTGTTTGTTCCCAAGTCTGAGAGAGATACCATTGCTGAGCGAGAGCGTCTTGAAGCCGAGGAGCGGGCCCTTGAGGAATCAAGGAAAAGGAGATTGGAGGAAAGGAGGATTGAGACGAAGCAGATTGTTGTTGAGGAGATCCGGAAGGATGAAGAAATCCAGAAAAACTTGGAAATGGAGGCCAACATTGCTGATGTGGATACTGATGATGAAGTCAACGAGGCAGAGGAATATGAAGCTTGGAAAGTGAGAGAGATTGGTAGGATCAAGAGGGATAGGGAGGATCGGGAGGCAATGTTGAAGGAAAAAGAAGAG…
>TR1065|c0_g1_i1 len=402 path=[508:0-27 509:28-28 510:29-33 511:34-34 512:35-401] [-1, 508, 509, 510, 511, 512, -2]
AGGAAAAGGAAAAGGAAAAGGAAAAGGAAAAGGAACAGTTAGGAATACGGGAAGAGGTGAAGAGTGATGGAGAAACTGAAAAAGAGGTGAAGGAGAATGGTTTCGTCCATTGATTTGGAAAACGAAGATCTAAGTTAATATGCATGCAATAAGTTTCTGCTGCTGCTGTGTATATTTTATTAGGAACGTATGAAAATTGCGAATTAATAATTTGTATATAATGTATAGTCCACGTGTATGGTCTTCATACTAGGATATCATTGTGTATATGGATTATATTTGTATAAAGCTATAGGCTACTTATGTGTACTAGCCTAAGGGTTTCCATGTATATGGTTTGTATATTGTGTTGAATCAGGATTTTAATGTGTATATGTATATTATACCATTGATGTAAAA…
>TR1066|c0_g1_i1 len=756 path=[1673:0-40 1674:41-755] [-1, 1673, 1674, -2]
ACGACGCTCTTCCGATCTTTTTGACAAAAACTGAAAACAACTGCATAACACAGGTGGTTATCCAAAAAGAAGCTTGACACACTATACAAAATCCAAGGAGACAATAACAGATATAACAAATTTGCATACTCTAAATATGACCATGAGTTTCCAACATGTGCCACCAGAGGTAGGGTTAGTTTTGCAGCATCCAATGCATAATGTCCTTCCTAATAACACCCCCTGACCAATTTACTCTGTAATCTGATAGGTGCCTACCTTGGGTGGTAGTTCCAGCAGGATTGGGCGGTCGCAACATTCTTGCAACAGTAGGAAAAGGTCTTGTCCTCAATGAGGTAAACAAATGCCTATCAGAGCCCTTCCTGAAGATACCAGAAGCCTTGTTGGAAGTGCCAGCTC…
>TR1066|c0_g2_i1 len=850 path=[1675:0-134 1676:135-849] [-1, 1675, 1676, -2]
CTTGCATAAACTAAATTTGCCAGGAACGATTAAAAATGCAAGAAGAATGCACAATTTTCACTACCATTATTCATTCAACAGGAAGATTATCCGTGGTATTAACAACTAGTTCTTTTGACAAAAACTGAAAACAACTGCATAACACAGGTGGTTATCCAAAAAGAAGCTTGACACACTATACAAAATCCAAGGAGACAATAACAGATATAACAAATTTGCATACTCTAAATATGACCATGAGTTTCCAACATGTGCCACCAGAGGTAGGGTTAGTTTTGCAGCATCCAATGCATAATGTCCTTCCTAATAACACCCCCTGACCAATTTACTCTGTAATCTGATAGGTGCCTACCTTGGGTGGTAGTTCCAGCAGGATTGGGCGGTCGCAACATTCTTGCA…
>TR1066|c1_g1_i1 len=1376 path=[1499:0-1375] [-1, 1499, -2]
ATTTTAGATTAGTTGAGCAGCGTAATGAGTGCATATAGTATTTTCCAAACTAGAAATAATACATAAAAGGAAGAAATTACATAATCAGACAGTGTTCATGCATACTCGACCAGCTAGCGCCTGAGTGTGAAAGGTGCTTGGAATAAGCTTTTACATCTATAGTCTATCATCATAGGATTCTTTCTATCAAATTCCCCATATTTGGGGGCACAATTAATCAGCCTGAGTAAACAAAGCAGAAATTCCATAAATACTGAACCAAAATAAGTTAAATAACTGTAGAGATACAGAAATACGCATCAATATCTACACCGTCTCTGCCTCTTTCGCACGTTTTACCAATTTTACACGTAAAATAGAGAGAGATAGAGATTGAGGCACAACCGATAGATCTTCCAT…
>TR1077|c0_g1_i1 len=696 path=[9540:0-556 9541:557-695] [-1, 9540, 9541, -2]
ATAAACTCAAAACAACGAACTCTGACATAGCAAAATTAATTTGTAGAAAAACGGAGAGAGGAAAAAAAGGGGAACAACAACGGTGAGAGAGAGAGAGTGGTTCTCCACACTCGCATTCCGCAGATCAGATCCAAACATTTGGAATTCCTAGATCTATTTTTGTTTTCTATCTGCACTCAGAATTTCCGATTCGCGATTTCAGTTTCGTTTCTTCGGCGCAATTAGGTTTTCGGAGATCGAATGGCGTGCATCAAAGCGGTGAATCGATCGGCGTCGGTGGCGCTGGCGCCGGATGCACCGTACCTTGCCGCCGGGACCATGGCCGGCGCCGTTGATCTGTCCTTCAGCTCGTCCGCAAATCTTGAGATATTCAAGCTCGATTTTCAGTCCGACGATCCG…
>TR1077|c0_g2_i1 len=3799 path=[9645:0-556 9646:557-559 9647:560-583 9687:584-637 9628:638-661 9686:662-664 9699:665-688 9685:689-709 9698:710-733 9684:734-829 9702:830-871 9697:872-946 9679:947-970 9696:971-979 @9678@!:980-1492 9694:1493-1528 9701:1529-1570 9693:1571-1594 9674:1595-1664 9637:1665-1688 9673:1689-1777 9704:1778-1801 9706:1802-1819 9692:1820-1841 9700:1842-1843 9691:1844-1864 9669:…
ATAAACTCAAAACAACGAACTCTGACATAGCAAAATTAATTTGTAGAAAAACGGAGAGAGGAAAAAAAGGGGAACAACAACGGTGAGAGAGAGAGAGTGGTTCTCCACACTCGCATTCCGCAGATCAGATCCAAACATTTGGAATTCCTAGATCTATTTTTGTTTTCTATCTGCACTCAGAATTTCCGATTCGCGATTTCAGTTTCGTTTCTTCGGCGCAATTAGGTTTTCGGAGATCGAATGGCGTGCATCAAAGCGGTGAATCGATCGGCGTCGGTGGCGCTGGCGCCGGATGCACCGTACCTTGCCGCCGGGACCATGGCCGGCGCCGTTGATCTGTCCTTCAGCTCGTCCGCAAATCTTGAGATATTCAAGCTCGATTTTCAGTCCGACGATCCG…
>TR1094|c0_g1_i1 len=725 path=[2383:0-700 2384:701-724] [-1, 2383, 2384, -2]
AGAAAATATAGTGTTGCAAAAATATTAGAACCACAGAGAGGCAGAATAATAATAATAATAATAACGATGAGATAGATAATTATACAGTGACGATAACATAAAGCTGGGTGTGATGAGAATGACATTACAGGGTCAGGGTGCTTACAAATGGAGAAAAATAGATTTATTTAAGTTGTTTTGGAGAGAAATAATATTGAATTAGGTAGAATGAGGGTGATGAGAAGAGGAGGCAAGGAAAGCCTTGAAGGGGCAGTGAGGCGCAATGGAGTGGAGAAGCAACCTTGCAGTGTGCTCCTGTTTGATGACAGCTCCATCCTTCTCGACCAGCACGGCGGCGACAATCTGGTGGTAGTCGCCGGAGCCGGAAACAATGAAGGAGACTAAGGCAGCCTGGAGGGG…
>TR1094|c0_g2_i1 len=1121 path=[2381:0-700 2386:701-837 2378:838-1120] [-1, 2381, 2386, 2378, -2]
AGAAAATATAGTGTTGCAAAAATATTAGAACCACAGAGAGGCAGAATAATAATAATAATAATAACGATGAGATAGATAATTATACAGTGACGATAACATAAAGCTGGGTGTGATGAGAATGACATTACAGGGTCAGGGTGCTTACAAATGGAGAAAAATAGATTTATTTAAGTTGTTTTGGAGAGAAATAATATTGAATTAGGTAGAATGAGGGTGATGAGAAGAGGAGGCAAGGAAAGCCTTGAAGGGGCAGTGAGGCGCAATGGAGTGGAGAAGCAACCTTGCAGTGTGCTCCTGTTTGATGACAGCTCCATCCTTCTCGACCAGCACGGCGGCGACAATCTGGTGGTAGTCGCCGGAGCCGGAAACAATGAAGGAGACTAAGGCAGCCTGGAGGGG…
>TR1117|c0_g1_i1 len=1003 path=[1961:0-1002] [-1, 1961, -2]
GAAATGAATGAACTAAACTAAAATCCTTCTACTTTGAAGTCATTCATGTTGCTCATTTTAGGTTTTATTCATCATCATTTTATTTTCAAAGAATATGAGCATGATTTTACATACACCAGTTACATGAAATCCTCTGGGATAATATATATATTCATGGAAATAAATTATGGCAAAGAAGGTGTGAGGGAAGGCTTTGTAACTTTCAGCTCCCCACAGTTGCTAATATAAACAGTCTTGAGAGGCCTGCTCCATATGTTTCGAGCATTCTGAGCCCTTTCATCTCCAAAAAATTCAGCCAAGTCATTAAACTGGCGAATTCGCTCAGATGGCTGGTATGTGGGAATGGAAGCTATGGCTGTGATGACATCCAATCCTTCGAGAACAGCGCCAAAGACAATG…
>TR1118|c0_g1_i1 len=1603 path=[3276:0-232 3277:233-262 3279:263-1063 3271:1064-1087 3272:1088-1602] [-1, 3276, 3277, 3279, 3271, 3272, -2]
GTTTGAGGCAGGCAGGGAAGAATGAATGGTATAGCCTTGTCGACAGCGGCATACAGTCCAGCAATACCATGTTGTCAGAAATTGATGAGACCAAAAGGATGGGTCCAGGCCTTCAGCACCTCCGACCCCTACGTTGTGGAGCTGGCGGAAAGCATTGAAGAGAGCCTCCCCTCCTCTGGATCAACCCCAGTCCCTCTCCAGAAGCTCCGCCACGCCTCTTCGGAATCCCTACTCTCGACTCCATGGCCCTCCCGCAGAGACGAGCCCTTCCGCTTCACCGACCTCTCCTTCATCCGCCAGTCCCGCATCCTCCCCGTCTCCCACCCCTCCCCCATCTCCCTCCTCACTCCCTCCTCCGACCTCCCCAATGGAGTCTACTTCGGCTCCCTCTCCGCCCTC…
>TR1123|c0_g1_i1 len=206 path=[559:0-59 560:60-80 561:81-205] [-1, 559, 560, 561, -2]
TTCCAAGTGATCATAACATTAGTTGGGTCATTCAGAAATCACTCACTTCCAACTTTTAACATAGATATTGCTATTGAGTATTGTACGGCTAAGGGCCTAAAGATGCTGAATCCACGGTTGAACAAGATTGGAATTTGGGAAGAATTATCTAACAAGTGACAAAGAGAGAGAGAGAGAGAGGGAGGGAGTACCTAAGCAAAGGTAGA
>TR1123|c0_g2_i1 len=281 path=[564:0-59 566:60-155 563:156-280] [-1, 564, 566, 563, -2]
TTCCAAGTGATCATAACATTAGTTGGGTCATTCAGAAATCACTCACTTCCAACTTTTAACCTGCCGCAAGGAAGAAACGGTAATTAATTTCACGAGACTTAACAAAATTTGCACAAAAAGGCATGAACTTTGTACATAGATATTGCTATTGAGTATTGTACGGCTAAGGGCCTAAAGATGCTGAATCCACGGTTGAACAAGATTGGAATTTGGGAAGAATTATCTAACAAGTGACAAAGAGAGAGAGAGAGAGAGGGAGGGAGTACCTAAGCAAAGGTAGA
>TR1126|c0_g1_i1 len=1530 path=[3103:0-367 3116:368-406 3117:407-467 3115:468-491 3108:492-1529] [-1, 3103, 3116, 3117, 3115, 3108, -2]
AACGAACCTGTGGAGAAAAGAGTGCAATTTTCCGCCATGGCCCTTGTTCTCCATCTCCATCTTCGAAGAAGAAGCAAAACCAATCCTTCTAATATTCTGTTCTTCTCCACTTCCAACTCCAATTCTCCATTCTCTTCCCTTTTTAGAGATATCAGGGAGAGTCTCAAGGAACCCTCTCCCCCTCCGCAAAACACAAGGTCACCGAATTCCTCCTTCAGTGCTCCCCCCAACTCCCAACAACCTTCCACTGGCGAGATTCTAAAGAACCTCTCCGAGTTCCGTGCCCGGACCTCCGCGCCTCCGCCGCACCAAATCTCGTTTCAGGATCTCTACCAACGGAACATGCAGCACAATCCGCCCAAATCTGGATCCTCCATCAACGTTGAGTCCATTCGCGAG…
>TR1157|c0_g1_i1 len=2845 path=[6167:0-76 6171:77-335 6166:336-2844] [-1, 6167, 6171, 6166, -2]
AAAGAATTTCTTCGCTACACATATTGTCACCAGAATGAAGATGGAGGTTGGGGACTACACATAGAGGGTCACAGCACCATGTTTTGTACTATCCTTAATTACATATGTATGCGAATTTTGGGAGAAGGGCCTAATGGAGGTCAAAACAACGCTTGTGCTAAAGCAAGAAAGTGGATTCATGATCATGGTGGCGCAACGCATATACCTTCTTGGGGAAAATTTTGGCTTTCGGTACTTGGTATAGTTGATTGGTGTGGAAGCAACCCAATGCCCCCTGAATTTTGGATCCTTCCTACTTTTCTCCCGATGCATGCTGCTAAAATGTGGTGTTATTGTCGGTTGGTATACATGCCTATGTCTTACTTATATGGAAAGAGGTTTGTGGGTCCAATCACACCA…
>TR1171|c0_g1_i1 len=1070 path=[1048:0-1069] [-1, 1048, -2]
TTTGGATCCGCATCTGCTTGTGTTTGACATCGTAACAGAAAAGAGCAGAACAGGAACCTGCGTGTGTCGAGAATCTGAGCCATGGGTAGCAACGGTTTGAGGTACGAGGTCGCACAAAACGCTTACATCAAACTCGTCCTTCATTCCCTCAAACACCCAACCTCCGCCGTCAACGGCATCTTGATCGGCCGCATCTCCGCTTCCAACGACGTCGTCGAGATCGCCGATGCCGTTCCTCTCTTCCACTCTCACATCTCTCTTCTTCCCCAATTGGAGATATCCCTCATTCTGATAGAGGAATATTTTTCTGCGAAAGGGTTTAACATCGTGGGCTATTTTCATGCGAATGAGAGATCTGATGACAGTGAGCTTGGTGGTGTGGCGAAGAATGTTGGTGAC…
>TR1181|c0_g1_i1 len=448 path=[851:0-447] [-1, 851, -2]
TGAAAAAAAAAGTAAGGAAAAAAAAAAAGGGGGGAGAAAAAGAAAAAAAAAAAAAAAAAGGGGGAGAAAAAAAAAAAAAAAAATATATATATATATATATAATATTTGTGTCAAAAAGCAAGTAATAATAATATAACATAGAGTGGGGAGGGGTACTTTATGTTGGTGTAAGAATGGCATTCGGGTGCTGGTATGTGATGCTGAATGTACATAGTGGTTTGTAGAAAGGAATTGTATAGCATCAAATTAGACAATAAAAAAATGTTATGAACTCGTGATGGCTATTAATTATATTCTCTTGGTTTGGTACATCGCCATGTCCTTGTCCTTTCAAAGTTGAAAGTGTATGCCTTGTTTGGCTGGTGGACGAGTGGTTAAACTTTAAAGTGCCAAAATTAA…
>TR1201|c0_g1_i1 len=823 path=[801:0-822] [-1, 801, -2]
TGCACTTTGTCCCAACTTGTCCAAAGCCAGGCCTAGGAGCAAAGCTCAAAGACTTGCATGAAGTAGGGTAACTCATCTCTATTTCACCACACATGGTGCTGCCATTTTCAACAGTACTTGTGACAATAGGTCTCATCAGAACATCTCCCTGGTCACACTTTCTGCCACCTCTAGTCCTCCTTCTCCCCTTGTTCCTTGCATGAGGTGAAGTTTGGTTGTGGGGTTCCTGTGGGAGTGGTGGTGGACCTTTCCCATTTTGAACAGCTCTAGTAACCTTCTTAGATGCATTCATGGGGTTCTGCAAATGGGATTTGATCACAAGGTGCTGCTCTGAGCTCTCTCTCATCTGTCTCAGAGGCATGTTCACCTATTTTTGTTGAGTGCTGGCCAATGGATACA…
>TR1202|c0_g2_i1 len=1168 path=[2313:0-641 2314:642-669 2315:670-1167] [-1, 2313, 2314, 2315, -2]
GTACCATAAATCTTTTTTTAGTATTATTTTCCTTGACCTAACAAAGTTCCGTCATAGGTAAATAGGTCATACCATCCATCGTCTTTGTTTTGATCTCTTGATGACCTTGCCTTAGCTTCCAATTCATTTTCCCATTACCCCAAAATCTAGCTTCTCTTTTTCTAATCCTATCATCATCATCATCCTCTTCTTATCTCTAATCTCGAAGAAAGCAGCTACGATGGCCTTGCAGTTTGTACCTCTCTGACAGAGCCAGATTCCCTATTTGGGTTGGTCACCATGGAAACTGGAATAATCCAGGGACCTTGGGGATTTCGGTCTCTATCCAAATTCATATTATGCACCATTTCTGGGGCCCTCACCGTCTGTTTTGCCATTGCTGGGGCCCTCACAGGAGCT…
>TR1208|c0_g1_i1 len=992 path=[2847:0-248 2848:249-268 2852:269-529 2850:530-630 2846:631-991] [-1, 2847, 2848, 2852, 2850, 2846, -2]
CGACAAGATTGCACTTAGAACATCACCAGAAAAGGAAACTCATTCTTTTTTTTTTTTTACAGATAAGTATTTTTTTGACAAAAACAATCATGTTCGAAAACCAGACAAAACCATTATAGATTACAAAACACTTTCTTCAAATACTCAATGTAAATATATATCCAGTAGTTGAACTTGAGATAATTGATTTAGTTAGAACAGCTATGCACCAGTTGATCCACGCATGATTGTTATCTTACAATGGATGCAACTGTGTGAGCCCAGAACCTGAGATTGTCCTTGATGTTTATCTCATTGCCAACAACTGGTACCCTCCAATTTAACAATGGATTCACAACCTTCCTTTGGTCTAAAACACCCCAAGCTTCAGATAAATAAGGCCTGCAAATCATAGTTTCA…
>TR1210|c0_g1_i1 len=1515 path=[3086:0-398 3115:399-416 3112:417-486 3114:487-503 3110:504-1420 3105:1421-1444 3106:1445-1514] [-1, 3086, 3115, 3112, 3114, 3110, 3105, 3106, -2]
TGCCAACTCAATCAACTATTATCTTCTCTTGAATTCCAACGGGATCAAGGGGGTACCATCACCCCAAATTCGCACCGTTATGGTCATTTCCAACAACAAAGAAAATAATAGATCCAGCTAAGACAGTAGCTGATGCGGAAGATGAACATACAGCGATACTTCTATTTGCCACCAAGTATAAAATTAGACAAAACTTACTCAAAGTCAAATTATCTAAAGCCGCTCCAAGGTTTATTTTGCATTTGCAAATGAACAAAGAGCATATGCTCATATATGATATAGAAAGATAGCAAATGAAAAGGGCAAAAGAAAAATTAAACATTAAAGAGAAGATACAGTCACTTTGACAGAGCACGTTTACCGCACTGGCTGCTGATTGTAGTGGCCCTTCTCTTTTTT…
>TR1213|c0_g1_i1 len=891 path=[2160:0-315 2161:316-387 2180:388-466 2177:467-547 2166:548-582 2167:583-890] [-1, 2160, 2161, 2180, 2177, 2166, 2167, -2]
AAAATAAAAGCAATCATTAAAAATAGGGTATAAAAAGGGAAAATATTTTTTGGCCAACGAAAAAGCCCATTTTTTTTTTTTGGCAACAAACCAGTTGTTCGTCAAATGTTGTCAGAAAAAGTTGTTGCCAAACAATAAAATTTGTTGCCAAAAAATGACACGCTTATAAATCACCATCATCAAATCTGTCTTATGTTTTTCGCCTTAACATCGACGGATTCAGAATCAGAAGCTCATCTCAGAAGCCCTGTTGGCACACGTACGGTCGCTGGTTGGTGCACGGACGAATTTTCCACTTTCCGCTGGCGCCCATCACACCGCATCCCCCGCCGGCGCGCTCCTCTTCCGCAAAGTTGGCGTACCCCGCACCGCCTTGCCGGAAGCCGCCGCCATCCGTCA…
>TR1217|c0_g1_i1 len=1269 path=[1247:0-1268] [-1, 1247, -2]
TGGCTTTCTTTTTTCCTGTCACCTTTTTCCAACATGTCCAACACAGTTACATAATGAAAGATATCCTAGAGCTTTATAATGTAATCAAAGACTCTCTCCTTCTCTTTTAATGTTTGATTTACTTATTTGTACAATATAATGAAAAGCATGTACTAAAGCAATTTAATTATTTACATTAGACCTTGATTATGGACTGCAGCAACCGCAATTGACCCGCCCGCATCAACCTTCAACCACCCTTATGTAACATATCATGAGGGGATTGCCTTTTGTTAAGCAGGGTCTTGTTAACTGTGGCTTCCATGTACATATTCCCTCTATCAAGCATGTTCTTCGAACAACTATCATTATTCTCTACTCCAAAATTGAAAGTAACTGAGATCATGAGAAATTGAAAAA…
>TR1233|c0_g1_i1 len=219 path=[393:0-218] [-1, 393, -2]
ATTTTGATGAGGGTTTTTTCTTTATTTTTTTTTTTTTTTGGTGTAGACTGTATACTATATTGATATACAATCTAATTCTTGTGTAGAATAGTAGCAAAGGGCCAGAACATGTTTAGTAATTTTATTTATGGATTCACCATTGTTTTTACAATTTTCTGGCATGCCTTTGATAGAAAGATTTTACCCTTCTCATACCCTCTCCAAGAGCAGATGGATCAG
>TR1235|c0_g1_i1 len=980 path=[968:0-84 969:85-85 970:86-979] [-1, 968, 969, 970, -2]
GCACTTTATACATTAACCAAACAGAACACAACACGTACAGGTATCCATCCTCACTGAGTCAATGAGTGAGTGAGTGAGTGAGTGAGAGTGGAAGATGGAAAGCATTTGGTGGTTGATGTCCTTGGTGGTGGTGGCTCTGATACTATGTCAAGCAAATGCAGATAGCATTGAGGAAAAGCGAGCATTGCTTGAGTTGGTAGAAAAGTTGCCTCCATCGAGGCCTCTGAATTGGAACGCAGGGTCATCTCCGTGTAGGTCATGGACGGGTATAACCTGTAACGGAGACAAGTCAAGAGTTATAGCCATTCGGTTGCCAGGGTTTGGCTTCCACGGAACCATCCCTCCAAACACAATTAGCCGCTTGACTTCTCTCCAAACACTCAGTCTCAGATCCAACTT…
>TR1235|c0_g2_i1 len=929 path=[961:0-25 962:26-26 963:27-29 964:30-30 965:31-33 966:34-34 967:35-928] [-1, 961, 962, 963, 964, 965, 966, 967, -2]
GAGTGAGTGAGTGAGTGAGTGAGTGAGTGAGTGAGAGTGGAAGATGGAAAGCATTTGGTGGTTGATGTCCTTGGTGGTGGTGGCTCTGATACTATGTCAAGCAAATGCAGATAGCATTGAGGAAAAGCGAGCATTGCTTGAGTTGGTAGAAAAGTTGCCTCCATCGAGGCCTCTGAATTGGAACGCAGGGTCATCTCCGTGTAGGTCATGGACGGGTATAACCTGTAACGGAGACAAGTCAAGAGTTATAGCCATTCGGTTGCCAGGGTTTGGCTTCCACGGAACCATCCCTCCAAACACAATTAGCCGCTTGACTTCTCTCCAAACACTCAGTCTCAGATCCAACTTCATAACCGGCCATTTCCCTTCTGATTTTTCCAACCTCACTAACCTTTCCTT…
>TR1248|c0_g1_i1 len=698 path=[1372:0-74 1379:75-220 1378:221-697] [-1, 1372, 1379, 1378, -2]
AAGATCTTCTTCGAGCAGCTGATCAATATCTTTTGGAAGGACTTAAGAGACTCTGTGAGTACACAATTGCACAGGATATATCGCTAGAGAATGTGTCAAGCATGTATGAACTTTCAGAAGCCTTCAATGCAATATCACTGAGGCATGCATGCATCCTTTTTATCTTGGAGCAATTTGATAAATTGAGTGCAAGGCCGGGGCACTCTCTTCTGATTCAGCGTATAATACCTGAGATCCACAATTACTTTGTTAAAACTCTTGCAAAGGCCAACTTTCATAATAACAGACTGTAGTATGCACCCATTCTATTCTTGACCTCTAACTGATTGTGATGTACAGAATGTAGTAGATGTTATTCCCTTTTGTTGTACCAGGAAGAGGGGTCTCCTTTATGGTATG…
>TR1248|c0_g2_i1 len=573 path=[1374:0-74 1375:75-95 1376:96-572] [-1, 1374, 1375, 1376, -2]
AAGATCTTCTTCGAGCAGCTGATCAATATCTTTTGGAAGGACTTAAGAGACTCTGTGAGTACACAATTGCACAGGCACTCTCTTCTGATTCAGCGTATAATACCTGAGATCCACAATTACTTTGTTAAAACTCTTGCAAAGGCCAACTTTCATAATAACAGACTGTAGTATGCACCCATTCTATTCTTGACCTCTAACTGATTGTGATGTACAGAATGTAGTAGATGTTATTCCCTTTTGTTGTACCAGGAAGAGGGGTCTCCTTTATGGTATGCAACTTGGCTAAAAGAAATATCTGACACCCGAGTCACGCTGCTGCTGCTGCTTCTTTCTCTTTTTAAATGAGGTGTAAGCCCCTTTCTGTCTGTAACGTCATTATCATAGATATAGCAAATATGA…
>TR1265|c0_g1_i2 len=1345 path=[3274:0-481 3275:482-497 3309:498-601 3272:602-618 3307:619-806 3312:807-846 3313:847-861 3314:862-864 3303:865-937 3270:938-1344] [-1, 3274, 3275, 3309, 3272, 3307, 3312, 3313, 3314, 3303, 3270, -2]
AAGGCACTATCTATCTACACTCCTATCTTATTGAAGGTATAACTAAACAAAGGATACTTGCTAGGTATAACAACTGATACACATGCCGCCACAACTAACAAAATAAAGAGCGTATACACTTAAAATCTAGATGGTATGATCTCAAACAATAGGCTAGGTAATATGATCCAGTAATCCCCTTAATCATGACAGACGTACCAAATGGCGCCAAAGAATAACCCCTAAACATTAAGGTTTATGTTAACAAAGTCTATAAACGATGATTACGTCACACAGTAATAAGGGGAAAAAAGTTGCAGCTTCTCAATTTTTTTCTTCTTAAATAATAAGCCTTGTTATCCCTGCTTAACAGTAGCAGGATTCGTTGCTTGAAAAACAAAGCAATTCGTTTGTGGACCA…
>TR1265|c0_g1_i3 len=1290 path=[3274:0-481 3275:482-497 3309:498-601 3272:602-618 3307:619-806 3312:807-846 3313:847-861 3314:862-864 3302:865-882 3281:883-1289] [-1, 3274, 3275, 3309, 3272, 3307, 3312, 3313, 3314, 3302, 3281, -2]
AAGGCACTATCTATCTACACTCCTATCTTATTGAAGGTATAACTAAACAAAGGATACTTGCTAGGTATAACAACTGATACACATGCCGCCACAACTAACAAAATAAAGAGCGTATACACTTAAAATCTAGATGGTATGATCTCAAACAATAGGCTAGGTAATATGATCCAGTAATCCCCTTAATCATGACAGACGTACCAAATGGCGCCAAAGAATAACCCCTAAACATTAAGGTTTATGTTAACAAAGTCTATAAACGATGATTACGTCACACAGTAATAAGGGGAAAAAAGTTGCAGCTTCTCAATTTTTTTCTTCTTAAATAATAAGCCTTGTTATCCCTGCTTAACAGTAGCAGGATTCGTTGCTTGAAAAACAAAGCAATTCGTTTGTGGACCA…
>TR1277|c0_g1_i1 len=1678 path=[3311:0-1677] [-1, 3311, -2]
GTACACCACAACACAAGCACTCTCTTAACTTTCTTAATATACAATGCATTATAATACATATAATAAGTATGGTCGCCAATAGTCTTCAACTGCTTTTACTTTATTCCTTTTCTCCCTCTTTTTTGCTTTGCTAAGTGTATTTTTTTTGCTTGTATCAGCCACTGACAATGAGCATTTTGTGTTCTCTTAACTGAAATCTCCCCGAACAGACATGTTAAGAAGCCTTAAAGCAGCAGTCCGAGTAAATTTTCTTGCAAAAAGGAAGCAAGTCGATGGTTTACCCTTGCTGCTGCACCATTCTCTTCGGTATTCGGTTTCGTAATAAATATTATCTATATCCTTAATAGATTTTAGAAGCATAGGTGTAGCATCTGAGAACTTGTAAGTCACGGGATGCCA…
>TR1289|c0_g2_i1 len=2069 path=[9844:0-436 9845:437-437 10007:438-1454 9869:1455-1472 9870:1473-2068] [-1, 9844, 9845, 10007, 9869, 9870, -2]
GGAAAGCAAAACTGCAATTAACCCTATGATATAGATCTGGACATCTGAGCAGTGGTGATGGCTGATGAATGATGATAATGCACAATACCAATCACTTTCCTTATGTTGTAGGATACCATAAAGCGACAATTAAAATTTATTAGCAAAACGAATATGGCACACTCAATCTCCGACGAAATGTCAAGCACCAGCACAAGCACCCCCTTCCTCCGGCGAAGCCGGTGGGTCCCATCCACCGTGAAACTGAAAACAAGCCTTTTCTCGGAGCTCTCCGGCGCGGTGGGTGACCTAGGCACGTACATACCAATCGTGCTGGCTCTGTCTCTGGTGAACAGCTTGGACCTCAGCACCACACTCATCTTCACTTCGCTCTACAACATCGCCACCGGTTTGCTCTTC…
>TR1320|c0_g1_i1 len=334 path=[312:0-333] [-1, 312, -2]
AAATAAAATAAAAAAAAAAAGAGATTTCACAGAGAGAGAGAGAGATGGGTAGAGGAGAAGATCGAGAAGGGGTCTTAGCCGGGGACTTCTTCTGGTCCTACACCGACGAACCTCATGCCACACGACGTCGTCAGATCCTCTCCAAATACCCTCAAATCAAGCAACTCTTTGGCCCTGACTACTTCGCTTTCTTCAAGATTAGTGGAGTTGTTCTGCTTCAGCTTGGTACTGGTGCCTTACTTAACGATGCTGGGTGGCTGAAGATACTTTTAATAGCATACTTTTTTGGCTCATTTCTCAACCACAATCTCTTTTTGGCAATCCATGAGTTGAG
>TR1356|c0_g1_i1 len=868 path=[1854:0-267 1855:268-283 1859:284-572 1853:573-867] [-1, 1854, 1855, 1859, 1853, -2]
GAAAATTTCTGTTGGAGGAGGAAAAGAAACGAACTCAATCAAGCTACAATGATAACAGAAATGGCAACCGTTTTTTTGTTTTGAAAATTTAAGCAAAAAAAATTGTAATAATAGAAAGAATAAATGAATGCAGAGATCGATTTTCATGGAAAGGCCAAAGGTGACTTCCTTCAACATCAAGAAGATCCAATCATTTCAGAGCCAGAGAAACAGAAAGCTTAATCAAGCCCTAGGAAAATTTACAAAAGAAAAGCGTAAATTAAAAAAACGCAGGTTCCGAATACCAAGTGGAAAACCGAATCTCACCATCCAGATCAGGATTCGAGTTATCAGATTCACGATTCAGAAATGAGATCAAACGCCTACGCCGGATCGATAGCGGTAAAGCTTGCCGAAGAC…
>TR1356|c0_g2_i1 len=380 path=[1857:0-84 1858:85-379] [-1, 1857, 1858, -2]
AGACCGTAGCTAGGTTTGGGCTTCCGGCCCGGAAGCGCCCTCCGAGGGAGGCAGACCTGCTCCCCCCGCCGAGACGGCGACGGCGCATGCCAGCGGTGGCGGCAGCGGAGCCACGAGGGGCCATGACTCCCGGCCGCGTGGTAGCCGCCGAAGATGCGGTTTGGGATTGAGACTGAGAAGAGCCTCTCGCCATGTTGCGGAGCGTAGATCACGAGGGAATGGAGATTTCAGATGTGTGAGGGGATCAAGATCGAAAGAGGCATTAGAATTATTTATGTTGCCCAAAATATAAAAACAAAGTGTTTATTTAAAATCATTGGTGTGACTTATCCACTTTTTAATTGATGTATTTATAGTAAAAAGAGGAGTTTTTTTTTTTT
>TR1376|c0_g1_i1 len=445 path=[845:0-444] [-1, 845, -2]
TTGAAAGGGACGAACAAATGGAAAATAATAGCACAAGTATGGGTGGAGTTGTTATCATATGCAGCAGCTAATTGCCTACCCATTACCCATGTTCAACAACTTAGTAAAGGTGGAGAATTCCTTTCCCTTGTTTGGCTATTGATGACTCATTTAGGCCTTGCCAAGCAGTTTCAAATCAAGGAAGGCCATGCAAGGGCAAAATTGATCGTGGGTGAAGAAGATCAGATCAAAAGTAGCTAAAACAATAACTTGAAAATTGTTACTTGTACTCTTTTCTTCTAAGACTAAGATGTAAAAGTCCTTGTTTGTTTTTCTATATGCATGTGACATCATACATAATCGGTATGTGTTTGCTGTTGGTAGGAAATATAGAGGTTGTTTGTCTATGGTTTTGCATTT…
>TR1383|c0_g1_i1 len=1551 path=[3057:0-1550] [-1, 3057, -2]
AAAAGCTATTAATTTCACTCTAGCTACTTATACTTTTAACAATATAAAAAATTGAAATTAAAAGGTTCAGAAAAAAAAAATGATAGATGGAAATGCTAACCACCAACACTAGAGCACTATAATCAACATCATGATGATGACGCTCTTAATTCATTGCAGTATATGAAATTCCACGCTGCAATGATTCCCAAGTTGAGTACTACTGTTTACTCTCTCACACGCGAGATAGATCCTACTGATCCGAAGAACAAATCCACGCCTCGACGGCACCTTCCCTTGGGGAATTAACATTATTGTCTAAGTTCTTGTCATGGTTGAAGGTGCTGGACGCAGCAGAAACCGACATGTTGAGCTTGCAGGTACCATAATTATTCCCATCTATGAACCTAAACGAGTCTC…
>TR1386|c0_g1_i1 len=237 path=[429:0-236] [-1, 429, -2]
AAAACTTCCAAGATATTAAATGATAGTCATCAAATTACAATGTTTGTTATTTTAAAACATAAAACTAGTGATCCATGCTTTTCCTACTTTATCATTTCAGCTCCCACTCCATTTTTCTTTAAAAATTACTAACCTCGTAAGACTCAAAATTATAAACCTAGCAGCCTAAACACCAGTCACAAAAAAAAAAAAAAAAAAAAAACTTTTTTTTTTGGCAATCCACAAAATAATAAGATA
>TR1387|c0_g1_i1 len=487 path=[465:0-486] [-1, 465, -2]
GCGCGTTACACAATCATAAGCATTTTTTAAAGAAATTGTCCGATAAGTTATAAATCGAAAGTGCGCATATTTGCAATATAAGCAAATTGAATTAAATTTAAAAAAAGGGACAGAAATAAGGACAGAAAAGTTTTTGTCTTTTTATGCATTTGTTTGCCTCTTGTATTCAAAAAAAAAAATCGTTCAGACAGAATTTCAGATGCACACAATGCCATCCGTGGTGCTCATTCCAGACGGACAGACCGCCGTCATTTTGCAAATATATCCGGCCGCTAAAGTGGAGCTCGGAGCCAGAAGCGACTGTGTGCCATCCTGTCTTGAAATCCATCCGCCCGGATACACGCTGTTCCTCAACATGTATGCGATGGTATTTGGTGCTCCATTGATCGGATCCTTTGG…
>TR1394|c0_g1_i1 len=392 path=[1166:0-65 1214:66-101 1218:102-112 1216:113-148 1212:149-182 1219:183-188 1210:189-189 1200:190-212 1150:213-213 1151:214-237 1199:238-333 1193:334-359 1194:360-391] [-1, 1166, 1214, 1218, 1216, 1212, 1219, 1210, 1200, 1150, 1151, 1199, 1193, 1194, -2]
AAAATAAGATAAAATGTCCTTATTAATGGATTTAATGTTTATGAGCTTCTTTCTTTGCATCACCAGTATTTTTGGTGATATTGCCTTCAGCTTGCATCTGTTGATTACCGATGGCTTTACCCGTGTTTTCTTTTACAGTTCCAGTGACGCTGTCTTTAACTCCTTCTGCTTGTCCTTTTGTTTGTGCTGCTTTGTATTCACCTTCACCTTCAAGTTTTTTGGCTTTTCCTTCGGCTTCCATTTGTTCATTGCCTATCGCTTTGCCGATAGTTTCCTTGACAGCACCTTGGTAGTATTTGGAGTTAGCATCGACTCTGGATGGTTCAGACATGTTGAATTTTTTTTAATGAATATATAGATTTAAACTGATTGGTTTTTTTTTTTTGATTCGG
>TR1397|c0_g1_i1 len=1164 path=[3165:0-138 3150:139-153 3151:154-1163] [3165, 3150, 3151, -2]
AAACACTTTCTAATACTTCTTTTCCGCTTTCTTTTTATTGGTTGAAATTCATGTGAGTCTAGCTCTTTTGTAAATGAGACCCGCATATTCACTGAGACTCACATAAATTTCAACCAATAGGAAGTGTCAGAAAAAAAAAAGAAAGTATTAGAGTGTATTGCTAGTACTTTTGTAAGTTAAAATAACTTAAACCAAGGCAATGCTGCTATCTCCACCAGGGGGCTTCCGAGCACCTCGCACAGGGTCTTTGATTTCTGCCTTTCCATCAGCAAATATGTCACTGCCAGTCATTTCTCTCAGCTTAGCCCTGCTCAGAGGCTTTTCTGCTGAGCCTGGAGGAACATCTCCTTGGAAAATATTATTGCCTGTCAGCTCCGCAAACTTCTGGTTATGTATTTT…
>TR1401|c0_g1_i1 len=230 path=[208:0-229] [-1, 208, -2]
GCTTTGCATTTTTTTATTTTTTTTTTTTTTTGTTTTTGGCTCTAGCCTTATTTAAATTCTTTTCATGCTTATGTTGTTTGGTTATGGGGGGTGAATTAAGGCCCCTTTTATTAAGAAAAAAAAAGCATGGGAGCCGGTGTATGTAACATATTTATGTAGAAGAGCTCACCAAACTAGTAAATTCTAAATGATCAAAGTGTAATTCTCAAGTAACAAATGAAAGCAGCCAA
>TR1425|c0_g1_i1 len=1685 path=[3453:0-681 3454:682-1684] [-1, 3453, 3454, -2]
CAAACGAAATTATGTTCTTCCTAATAAATAATATTTGGCTGTATAACACTAGCAACAAGAAATATTATAATAAATTCGCGGTTAGGATTGTTAATTTAAAGAAATAAATCATAGAAAGAGTATGAAACTAATTATCTGTTGTTGTAATTGTTTCATGATCAGAGTCCACCTTCGACCAATTATTAATACGACTACGAACTATAGTTACCTGCTCGTCCCAATTAGTTTTGTAGGTGATCAGAAGTAGCACTATTGTTTGAATAAATGTTCCAAACAACATTCCGATCCAGATACCCTTAACTTGTAAATGGAGAACGTTACCAAGCACAAGTCCTACCGGAATACCTATGATATAATAACACCCTATGTTCACATATGCTACAATGCTTTGCCACCCTG…
>TR1425|c0_g2_i1 len=1152 path=[3451:0-148 3452:149-1151] [-1, 3451, 3452, -2]
AAAAAATAAGAAGAATAAAAACAGAAGGAATCCGATGGTCAGTGATGTGAGCACTGCCACAATAAAGAGAACTTTGCAGCTCTGGCACTTCCTTTTCCAAGTTCATTTGCTACTCGAACACTTGCTGCAGCCATGAAACCAAGTGATATCATCATTTCCCATCCATTGATGTTGAGGCATATAGATAGAGCATCAATTTGGACCTCTGCATTTTTCATGTGGCCCGTTAAAAGAACCAATATTGTGTAGTACCAGAGCTCAAGACATAACATGGCACCAGATGAGAGGGAAAGCTTGACAACAGGCAAAAGATCTTTGAATGCTAAAAATGAGAAACCATTCCAAGTTTGAGAACACCAACCACATGTAATAAATATTAGTTGACCAATATTGGGAATC…
>TR1439|c0_g1_i1 len=924 path=[2069:0-58 2070:59-67 2071:68-923] [-1, 2069, 2070, 2071, -2]
AAACGGTGCGTAGCAAATACTGCTACCATGGCAGGCACACCACGCTCAAGAGCAAACTGAATCTGATTTTCATGAACATCTTTTGGTGCTATTGAAAGTGTAGTCACATTACGTTGCATCAAAAAGGCACCAAAACTTGCCACTCCACAGCCAATGTCTAAAGCAACTCTGGTATTGTAACCAAATGCAATCTCAGGAACCATCTCAGAAATCTGATCCAGGTATTTATCTGCACCATGTATAAATTGAGTTCCACCACCAGGAAAAACAAATTTATCCTTCTTTATTGATATCCAATTTTGGCCACCTTTATCCTCAACCAGACGTGTATGGGGTACATTACTGAACCAAACCTCGTCTCTGCTTTTGGGCCAGAGGATGGGCCTCCGGTAGCCCTGA…
>TR1450|c0_g1_i1 len=1534 path=[3042:0-325 3043:326-343 3044:344-1533] [-1, 3042, 3043, 3044, -2]
TTTACATACAACTATGATGTATTTCACCATTACTTTTTATTCATATCCATAAAACTCATCCCTTACAATAAAAAGGGAAGGGGTGGAGCTATTATAGAACTTCTTACAGACTTTTTTAATCCTAATTGAGAGAATTAAAATTTTATCTAAAACAAAAAGCCAAATAAAAAAAAAACATTTTATGAGTTTTCATGAAACACAGCTGCCAAACCGGACTGTGAACTCTTTGGTTTCATCTCGGGCAACTTCTGAACCACCAGCGGCTTTGACTTTGACTTCTCATCATCTTCACGGAAACTTTCACACGCATTCACAGGCTGTTTTTTTCTCTTCCGTTTCCTCTTTTACTTCACGCCAGCACGTGTAAGGGGAGAGCCATTTTGCTCTGACGTATTCCAC…
>TR1459|c0_g1_i1 len=264 path=[483:0-263] [-1, 483, -2]
ATCATCCTCCTCCTGTTGATGGAAGATAAGTGCCGAGCCGTTTGCAGGCAAAAATGTGAGCAAAATGATGGCAAAATTGAGGGAAAATGTGCGCAAAATTTGTCGCCGACGGCGCCGTTTGAACGGACTTTCGCATCCATCGCAATGGGAAAAACCTTTTGCTGTGCTTGAGGATGACATCTTCAGAGAATAAATTTTTCAAAAAAAAAAATCAAAATCTTCGCCAAACAAACAACAATGTTTTCTCGTCGTCGTCAATTTCCG
>TR1467|c0_g2_i1 len=1113 path=[2197:0-241 2198:242-259 2199:260-1112] [-1, 2197, 2198, 2199, -2]
GAAAAGGGCATCTCAAGATTTTGTTGAAGAAGAAGAAGAAGATGAAGATGATGATGAGCATCATTCTCATAAGCACAAGAACAGAAACACCACTGATAGAAAAAAATCAGATTGGCTGAGATCCGTTCAGTTGTGGAATCACAATCCCCCTCCTGCCAAAGAGGATGTGCCTAGGAAAACAAATGTTGTGGAAGTGAAGAGAAACGGTGGAGCTTTCCAACCGTTCCATAGAGAGGAAAAAAAGTAGTGATGCAAAGGCTAATGTATCAGCAATTGGTAAAGCACCCTCTTCACCACCAGTGGCAGCTACAAGTTCTACAGGACCAGTGAGAGTAGACAACAACAAAAGAGAGGAGAAAGGACAGGCTCAGAGAAAGCAACGTCGGTGTTGGTCACAGG…
>TR1467|c1_g1_i1 len=207 path=[185:0-206] [-1, 185, -2]
CCTTTTTTGGCCCAAGGGTGGCTTTGGCGGGGGGGTCCCGGGGGAAAAAATTTTTGGGGGGGGGGTTTGGGGGGGGGGGGCAACTTTTTTAAAAAAAAACCGGGGGGCCTAAAAGAGGCCCAAAAGAAAAAAAAAATCCTGGGGGAAAAAAAGGGAAAAAAACGTTTTATTTTTGTTTTCAGTAAGAAAAAGAACCAGGAAAAAGGG
>TR1468|c0_g1_i1 len=1029 path=[2060:0-575 2062:576-699 2056:700-1028] [-1, 2060, 2062, 2056, -2]
ATAGAGGTAGAGGTTTTTTATTTTATTAAAAATTGAAAAACACACTCATAATCAAGTAATTAACCTAATGTTCATTGCGACAAGCATGAAGATGCATACATAAATTAAGCAAAAAAGATCAGCAAAAGAAACATTCACATAATTAAGAACTTCTGCTAGAACCCTAGATAGTAGAGGTAGATATTTTCTGTAGATTGAAAACGTACATCTTGAGTACCTTCCTCAAAAGCTTGCAACCTTCCTTGAATCTTGCTTCTTTCTGCTTCCAACTTGCAGCTCATCTCTATACAATTGCACAACATAAATATATATATATATAGGCCTAAAAGCCAGACATCAATTCTCGTAGTTATATATATATACTTGATATATATAGCTAGGTAGAATATATATACTCTA…
>TR1468|c0_g2_i1 len=926 path=[2057:0-575 2058:576-596 2059:597-925] [-1, 2057, 2058, 2059, -2]
ATAGAGGTAGAGGTTTTTTATTTTATTAAAAATTGAAAAACACACTCATAATCAAGTAATTAACCTAATGTTCATTGCGACAAGCATGAAGATGCATACATAAATTAAGCAAAAAAGATCAGCAAAAGAAACATTCACATAATTAAGAACTTCTGCTAGAACCCTAGATAGTAGAGGTAGATATTTTCTGTAGATTGAAAACGTACATCTTGAGTACCTTCCTCAAAAGCTTGCAACCTTCCTTGAATCTTGCTTCTTTCTGCTTCCAACTTGCAGCTCATCTCTATACAATTGCACAACATAAATATATATATATATAGGCCTAAAAGCCAGACATCAATTCTCGTAGTTATATATATATACTTGATATATATAGCTAGGTAGAATATATATACTCTA…
>TR1485|c0_g1_i1 len=2537 path=[2515:0-2536] [-1, 2515, -2]
AGATGACCCCCTATTTGGTTATATTCCAAACACTCGTCTTCGTTTTCGTCATCTTCTTCTTTCGCCATCTTCCCCAAACCCGCGCCGCACGGGCCAAATACCTTATCTCTGATATTCCCACTCTTCGCACGTGCACCCAAATTCCTCAACTTCAATACACGAGCACAGAACGCAACACAACCCCTTCCTCCAACCACACCTTCTTCCCGTATGATCCCACTCCCGTGGCCAAGGGTTAGGGCTAATAACAGCGACGGAAAATATTCATTCCAACATTGAGCGCAAGCGATAGTGGTTTGTGAGGGTTTTGCCTCAGGAGTAATTGCAAGTGCAACGGGAGGAACCTGTGTTGTTGTATAAAAGAAGTTTTAATGGAAGATTTAGGAAGTTCCCGGTTCG…
>TR1486|c0_g1_i1 len=1786 path=[3589:0-1727 3590:1728-1785] [-1, 3589, 3590, -2]
GCACCTGCCACATGCAAAACCTCTCTTCTCTTTTTTCTTTTTTTTTTCTTTTTTTTTTCATTAAAACAAAGTTTGATTTAAGTTAACTTAGGTAGGCTTACTATTAAGTGCTCAATCCAAGCCTAGGGCGCAGTTTAACATTGAGGGGGTTAGCCATTTCGCAAGAGAGCCTGAGGACCTCCGTTAGATCAACCCCATTCCCCTCATCAGACGGCAGCCATTCAAACTCGTGCAGAAGCCTTGCCACCCAGAAAGTCACAGTAGTCAAACCCAAAGTTTTTCCGGGGCATGTCCTCCTGCCCGACCCGAACGGAGCAAGTCTCAGATCCGACCCGAACACAGAAAACTCAGCCTCTCCGCCCACAAACCTCTCGGGCTTAAATTCAAGTGGGTCCACCC…
>TR1496|c0_g1_i1 len=2431 path=[7193:0-54 7194:55-2430] [-1, 7193, 7194, -2]
TACATGCAAACAATGCCATTGTTGTTTCTTTATTGAAGGATGACAGTACATTTATCCAGGAGTTGTTTGCTAGGCTAAAATCACCCACTACCTCTCAAGAATCAAAGAAGAACTTGGTTTATTTCTTGCACGAGTTTTGTAGTTTGAGCAAGAGCTTGCAGATGGTGCAACAGCTTCGGCTTTTTAGGGATCTAATGAATGAAGGCATCTTTGACGTTGTCACAAATGTTTTACAAAGTCAAGACAAGAAGCTTGTGCTAACTGGAACAGATATCCTCATTCTTTTCTTGAATCAGGATCCTAATCTTCTGCGATCCTATTTTGTTCGACAGGAAGGTTTTGCTCTTCTAGGACTTCTGGTTAAAGGAATGTTAACGGATTTTGGAGAAAACATGCACT…
>TR1496|c0_g2_i1 len=1109 path=[7195:0-1095 7196:1096-1108] [-1, 7195, 7196, -2]
GGGGTCAGTCTTTGCACAGAGAAAAAATATTAAAGGGGAGAGGGAGAGAGAGAGGAAGAGAGAGGAAGAGAGAGAAAGAGAGAGAAAGAGAGAGAGGAGGGAGAGGAGAAAGTTCACGCTGCTATGTCGATGGCGGTTAGGGTTTCCTGTTGATCCCGCGAAACTTACTTCCTTTGCTGTAATTGTTTTCCCTCTTATTCTCCTTCTCCTCAAAACCCTAATTCGAAGCCCCCAAGATTGAGCGTGCCCCGTTCTTGCTAGAATTTCGAGGAGTTGCGATGGGAGCGCCGGAGAAATCACAGGCTAATGCTAATTCGATGCAGCGTGTCAAGGTATATCGTCTGAATGATGATGGGAAATGGGATGACCAGGGTACTGGCCATGTCACTGTTGATTATT…
>TR1496|c0_g3_i1 len=3589 path=[7191:0-1095 7199:1096-1212 7198:1213-3588] [-1, 7191, 7199, 7198, -2]
GGGGTCAGTCTTTGCACAGAGAAAAAATATTAAAGGGGAGAGGGAGAGAGAGAGGAAGAGAGAGGAAGAGAGAGAAAGAGAGAGAAAGAGAGAGAGGAGGGAGAGGAGAAAGTTCACGCTGCTATGTCGATGGCGGTTAGGGTTTCCTGTTGATCCCGCGAAACTTACTTCCTTTGCTGTAATTGTTTTCCCTCTTATTCTCCTTCTCCTCAAAACCCTAATTCGAAGCCCCCAAGATTGAGCGTGCCCCGTTCTTGCTAGAATTTCGAGGAGTTGCGATGGGAGCGCCGGAGAAATCACAGGCTAATGCTAATTCGATGCAGCGTGTCAAGGTATATCGTCTGAATGATGATGGGAAATGGGATGACCAGGGTACTGGCCATGTCACTGTTGATTATT…
>TR1500|c0_g1_i1 len=1025 path=[1967:0-1004 1968:1005-1006 1969:1007-1008 1970:1009-1010 1971:1011-1012 1972:1013-1014 1973:1015-1016 1974:1017-1018 1975:1019-1020 1976:1021-1022 1977:1023-1024] [-1, 1967, 1968, 1969, 1970, 1971, 1972, 1973, 1974, 1975, 1976, 1977, -2]
CGTGAGGACATAGATACTAGAAAGCATAGGCGAGTCTCCTTCCTTGTGAGTAACGAAGGGTCTTTGTTTAGCCTTGAAAGTAGAAATGGAAAAGCCGAAGAGATTTGAAGGGAAGGTTGCCATCGTGACGGCTTCCACACAGGGAATCGGCTTCGCCATAGCCGAAAGGCTTGGCTTCGAGGGTGCATCTGTTGTCATCTCTTCTCGCAAACAGCAAAATGTTGATGAGGCGGCGGAAAAACTCAGGTCCAAAGGAATTGAAGCGTTGGGGATTGTTTGCCATGTTTCAAATGCTCAACAAAGGAAGAATTTGATTGACAAAACTCTGCAGAAGTATGGAAAAATAGATGTTGTTGTGTCCAATGCTGCTGCAAATCCTTCTGTTGATGGCATCTTGCA…
>TR1513|c0_g1_i1 len=2382 path=[4913:0-563 4914:564-580 4933:581-1113 @4932@!:1114-2034 4924:2035-2061 @4930@!:2062-2315 4922:2316-2381] [-1, 4913, 4914, 4933, 4932, 4924, 4930, 4922, -2]
CCCATTTTCAATATTCACTAACATTATCATCTGCTGTATACAATATATTAGTGAGGAAGATTACTAAAAAAAAACTGCCACAAGTCTAATCCAGAAGCTAATACAAATTTGGAGGCAGAAAATTTGTTTTCAATTATTTATAGTGGGACCTACAAAATTCAACGTGTATCTTGCAGCAAAAAAAAAATTTGCTGGAGCTCAAGGTTGTGAGATCAATGGCATTGGCATTTGGTACATGGCAATGCAAGCCGTTTGATACGGCATATTCTATAAAATTGAACCAAGTTGTTTGTTATTCATGTTTAATAATCAGTGCTAATGTACATGATGTCTTCCTCTGAAATGTGCATTGACCCTCTGTCCCTTCTGCTGCTAGGTTGGCTTTTGTCTGGTTGACCT…
>TR1549|c0_g1_i1 len=1100 path=[2216:0-532 2217:533-556 2224:557-1078 2222:1079-1099] [-1, 2216, 2217, 2224, 2222, -2]
ATTAGATATTAATTAATTTACCACTTATATACGTTTTGTTTCTGTTATCAAAGCTCCAATCCCACCATCAAATACATCCATAGATAACCCATTCAATTCAGAACGCATTTTCTCCCTGGATTGCACTTTTGCCTTGAGAATTATACAGCCAAATTAAAAAAAAATAATAATTATAAAAATAATAACAAACAGAAATAACAGAAGGATTAAAAAATTCAAGAAGTTGGCTTCCTTCATATATTTATATCTCATAACATGATCATGATCATCATCTGACATCAATGGCCATCATCACAATCACAACCACGTCATCACCGCTGCAACTCCATCATGCGCGAGAAGTCCTCGAAGCACACGAACCCGTCCCCGTTCCTGTCGACGCCCTCTATCATGCGCCGG…
>TR1561|c0_g1_i1 len=398 path=[376:0-397] [-1, 376, -2]
TAAGAGGCTATTTTACGAGCAGGGTGTGGGGCCCGCAATCTGCGAGCTAGATGAAGACTCGAGAGGGAAGGAAATGGAATGGGCTCTCATGAGACTCGGGTGCAACCCTTCTGTCCCGGCGGTGTTCGTTGGTGGCAAGTTTGTGGGTTCGGCCAACACAGTCATGACACTTCACCTCAATGGCTCACTCAAGAAAATGCTCAGAGATGCTGGTGCTCTATGGCTTTAGTTAGAAATTACTAAAATTACCTCGTATACTATACGTACGTACATAATGTGACCTGGCCTTCTAGTGCAATGCAAACAGCTACCCAAACACGGCCTTATAACAGAAGCTGGCTCGTTTAGCTGTATTATAATATCATAACCTAGCTCTCTTTTTTTTTTTTCGAATTTCG
>TR1563|c0_g1_i1 len=1054 path=[1032:0-1053] [-1, 1032, -2]
AAAGAACAGAAACTGAATAATTTTAACAATTTTTTGCCGAAATTAAACAAATATTGCTAATTAATTTCAATCATAAAACATTTTGTACAGACCACTTGTTCAAAATAAACTAAGCACCAAACTAACAAACAAGTTGAACCTAGAGAAAATTATCAACGCTAAACAGTTACTCAAATCGTCCACCCACCAATAGCTGGAAAAGAACGTCAACTTCCGATGCAAGATTAGTAAGACTAACAGAAAATGTGACTAAAAATCTTGCATGAAAGGGACCTTCATTTGCAATCGTCATGCTCCTCCAAAACTACATGTCACTTGAAGATGTACATTAACAGCTGTATTTTCTACTGGAGAAAAGAAATACGGAATAACAGTTCTTTTCTGCAGATCACAACCATC…
>TR1570|c0_g1_i1 len=672 path=[1299:0-671] [-1, 1299, -2]
TTGTGCAAAAACCACTCTCTTCAAAGTTACATTCTGTAAATGGTGTGCAGAAACCACCACCCTCTTCAAAGTTGCATTCATCTGTTCCAAAGCAGAGTGTGGAACAAAGAAAAGACTTAAGAGAACAGAATAAACCTAAAATGATATCAAAACAACCAGTGGCATCAACCAAACCTCAGATAAATAAGCCACTTAAACAAATTCCAAAGCATTCTGATTTGCAAGATCACCGTCCCAAGAGTAAGGTGCGGAAACGATACTATGATGATGCTGAAGATGAAATGGATGTCAGTAGAATGATCAGATCAATGTTTAATTACAACCCCAACAAATTTGTCAATGATGATGATGATGATGATATGGAGGCTGGCTTTGATGAAATAATGAAGGAGGAAAGGA…
>TR1605|c0_g1_i1 len=1302 path=[2559:0-1301] [-1, 2559, -2]
TTTCAATCAAATTCAATACGGCGTTATATAATTCAAACATTGAAAATTCGGAAAAAGAAAACGAACCAAAATTACAAACTGATTTTCTAAAAGTAACGAAAAAATAGCAAAGAGAACCAACTAAATCCAAGTTAGAGCAACACTGAATTTCTTAACTAGTATAATACACAAAGAAGAAGAGGATCCGTGGGAGCAATGCATACATCCCACATTGGATAACCCACAAATTCATCTTTGAACAGACATCATAATTACTTCCACTTTTTTTAGTCCCATATTTCTTCCTAAATAAAAATTTAAAAAATAAAATAGAACCCAACGGAATGTTCCTCTCACAGAATCAAGATCATATTACCATAATCTTACATCTGATCATCATTTTAATTTTTTTTCCGCATA…
>TR1606|c0_g1_i1 len=977 path=[1909:0-976] [-1, 1909, -2]
TATTTCCACAAGGCACCCAACAAAGAAGAGTTCCATCAAGAAACTTGCCGCAAGATTAAGGCACTCCACAAATATGATTGCTTGCGAGCCAATAAATCTACCTTTGCTTGGGGTCTCGAAGCCCGAGTACCGTTTTTGGACAAAGAGTTTATCAGAGTTGCAATGAACATTGATCCTGAGAATAAAATGATAAAACGAGAAGAAGGGCGAATTGAGAAATGGGTATTGAGGAGAGCCTTTGATGATGAAGAGCATCCTTATCTGCCGAAGCACATTTTATATAGGCAGAAAGAACAATTCAGTGATGGAGTTGGCTACGGTTGGATTGATGGCCTTAAAGCCCATGCTGAGAAGCATGTGACTGACAAAATGATGCTCAATGCTGCTCACATTTTCCCC…
>TR1608|c0_g1_i1 len=1152 path=[2308:0-773 2309:774-797 2310:798-1151] [-1, 2308, 2309, 2310, -2]
TCCAACCTTAAAATAAGATATTTGTTGAAATTAGAATAATCATCTACAATAATGTAAACCAAAAATCAACAACTTGTGTTGATTGATGGTATCAAACAATTAAAATACAAGTCATTGAACTAATTTACAGGGATATTGTACATTGTTTCTATGAACAATTAAAATACAGGTAATTGAAAAATTAAAAATTATTTTTGTACGAGCAAATATTGTACATAGTTCATCATAGGACAACACTAAGGTCCAGGTTTTATTGTTTGGAAAACATTCTGCCAGAAGAAACTACCAACTTCCTTCCTTGGACATCTTCAGAAAATGGGACAGGGTGATATTTGGGAGCACAGGAGAAACCTTTTTCTTCTTTATCCTTGTCATCTTTGACGACTCCACGCCATTATA…
>TR1613|c0_g1_i1 len=788 path=[1883:0-77 1885:78-146 1879:147-170 1880:171-787] [-1, 1883, 1885, 1879, 1880, -2]
CTTTGCCTCACCCTTTTTCAGTTTTTAGAGAGAGAGGAGCAGCACAAGGAGAAAAAGAACAACAACAACAAACATATTGGTTCAGAAGAATGGCAGACAACAAAGATCAGGATTTCTTTTCCCACAAATTCCCTACAACCTCTCAGGTGGTGGAAGAGATGAAGGAGCTGTGGGGCATGGCTTTACCCATCACAGCTATGAACTTGTTGGTGTTTGTGAGGGCAGTGGTTTCTGTTCTTTTCTTGGGTAGGCTTGGAAGCCTAGAGCTAGCAGGTGGTGCACTTTCCATAGGGTTCACCAACATAACAGGGTACTCTGTTCTTGTGGGTCTTGCAGCAGGCCTAGAGCCTGTGTGCAGCCAAGCCTATGGTAGCAAAAACTGGGACCTCCTCTCTCTCT…
>TR1613|c0_g1_i2 len=882 path=[1881:0-171 1885:172-240 1879:241-264 1880:265-881] [-1, 1881, 1885, 1879, 1880, -2]
TGTGATAATGAAACATTGTAGACCCTATTTTGTTTCCATCTCCTTTTATTTTCCCCCTCCCCCTATATGCTTCTACTATTGCTGAATAGGTGTTGTCAAAAAAAGTAGTCTTCTCTTCTTCACCACTGTTTGATTCACCACCCTTTTGCAGAACAACAACAACAAACATATTGGTTCAGAAGAATGGCAGACAACAAAGATCAGGATTTCTTTTCCCACAAATTCCCTACAACCTCTCAGGTGGTGGAAGAGATGAAGGAGCTGTGGGGCATGGCTTTACCCATCACAGCTATGAACTTGTTGGTGTTTGTGAGGGCAGTGGTTTCTGTTCTTTTCTTGGGTAGGCTTGGAAGCCTAGAGCTAGCAGGTGGTGCACTTTCCATAGGGTTCACCAACATA…
>TR1619|c0_g1_i1 len=861 path=[839:0-860] [-1, 839, -2]
CAAAAGAAGCATCATCCAATCCAATCCAACCCAACCCAAGAAAGCAAATAAGAGTGTTGTATAGATGGGCACATGCAACCTTAACCTGGTATTCCCCATGGTGCAATCCATGGTGACCATCCCACGCGCCCCATTGCTCACTCGCATTCGAAACGGGTTCCCCTCCCTGGTGGCGACGCGCGCCATGGGCAACGATTACTTGGGGGATTTCGGGGCCAGAGACCCTTTCCCTGCTGAGTTGGAAAGTGGGTTCGGAGAGAAAGTGCTGGGAAACGGTAACACTGAACACAAAATCCTTATCCCTAATATCTCTGCTCTCTCTCTCTCACAGCAAAACTGTGCCCCCATTTCCCCTTCTGCCTCCCCCATCTCACAACATGACGCTCAAACCCTCGTAAG…
>TR1620|c0_g1_i1 len=927 path=[1809:0-926] [-1, 1809, -2]
ATCAAAAGTAAATTTTGTTAACAAGTATACGAGTAGTATATGTGGTATTACATAAGTGCATGATTCCTCGGAGTCGTTTTTAATTTTATTAGATATTCCGTTATATTAACTTCCCTGTATCATGAGCAAATTCGGCGAATCTATGACAATTCCAATGGTTTTGAAAACCCCAAGTTCAGAAAACACATGAAAAGAAACATATAAAGAGAGAAGGGACTAAGAAAGGTTTAGTTCGGGCCAAAAGAGAAGTTGGTTGAATCACGTAACACGAACCTTGCCCCTTTTCTTGTGCCTCATCCCCTCTTCAAAATAACCGCCAAAACTGACCCTCACACCCATCACGCCCCACCTTTTCTTATATATAACTTCCAATTCCAAGCTCTCTCGTACTCATTTTCT…
>TR1632|c0_g1_i1 len=2230 path=[4415:0-2229] [-1, 4415, -2]
TGATTTTTGCCAAATACCAAATCCTTTGTCTTGCAGCAGCTCCAATGATATACTGCTTGTTATATATTCTACATCATGAGTTAATATCAGAATCATAAATTATTTCAAAAACTCAGTCCTTCACAACGCGGGGTTCCCAGCGTGTTATTAGAAACTCAATAAGAATAGCAGAAAAAAAAAAAGGCATTGAAAAATTGGAAGATTATCATCAGCTGTTGCTAAGCAATTTTACCATTCTCAAAATTTTGGGCACACAAAATGACCATCTTTTAAGGGGCCACCAATCCTTCAAGAGCATAAGATAGAGACTCTGCCCAGTCAGCTTTAAATAGCAGCGTATGCAAAGCGTGCAACACATTATATTCTGGATCAAGTCTTCGCTGCCAACCTTCCAGAACC…
>TR1641|c0_g1_i1 len=1188 path=[1166:0-1187] [-1, 1166, -2]
GGAGATTAGAACATGAAAACAACAATTTAGAAAAGTTCCCAAATTCCAATATATTTACTTTGGAATGGTACCATTTTATTCATGGGAGTTGTTGGAGGGTTGATGTTTACACAATGTTAGCTTCATGATAGATTTAGTACAGATTCACCACATGGAGTCCAAATTGAATGGTTGCTCCTGCTGTTGCTGCTGTGTAGTTATACATTCTAAAACTTCAGAAGAAGAGGCAGTGAGATTTGAACTTAGGTCAGTTCCAACGAGGGATACTCCTTGAGTCATATATGATGCAAAATTATCTGCTGCTGCTGCTGCTTCTCTTTGTTGATAACTCCTAATTTGCAATGCCTTGAGAAGCAAAGAATTTATAGAAATACTTGGATTTAGCAAACCAGAAGGCCA…
>TR1647|c0_g1_i1 len=440 path=[418:0-439] [-1, 418, -2]
GCTGCCACGTGCGAATCTGCATATAACGCACAACTGTGCTTGTATAATCAACTGCCTTCCTTTGAGTAAGCTTTCTTATTCTTTTTGCACCATGGCTATCACTGTGAACATCGTAATGAGGAGGCAGGGGACCTCCAGGACCGGGGTGGTGAAACTCGGGCGCAAGGTTCGTCGACGAAGCGGAGCCTTGCCGCATCACCGGCGGCGGCTGCGACGGAGGCGGCGGTCCACGGTGGAACTCCGGACCCGGCGGCTGGTGGTGGAAATGCTGCTGCTGGTGCTGCTGTTGTTGTTGCTGGTACTGGTGCTGCTGGTGCTGGTGCTGTGGATCATTGTACATCATTTTCACTGGATTGCGGAAAGAGAGAGAGAGGGAGAGGGAGAGAGCAGAGTGAGGGG…
>TR1681|c0_g1_i1 len=5823 path=[12423:0-355 12462:356-523 12414:524-536 12467:537-649 @12460@!:650-1475 12466:1476-1513 12458:1514-1552 12464:1553-1603 @12455@!:1604-5266 12447:5267-5291 12453:5292-5804 12469:5805-5805 12440:5806-5806 12441:5807-5807 12442:5808-5822] [-1, 12423, 12462, 12414, 12467, 12460, 12466, 12458, 12464, 12455, 12447, 12453, 12469, 12440, 12441, 12442, -2]
TTTTATAATTGCAGCGAAGATATGGCAGAAATAATATTTAGACAGAAATCCGAATATAAAATTCTTCTACCCAAGCACCAAGCAGCCCCCACCCCATGGAGAAAACCATTTCGGCAAATTTGAGTATCCTCCTAATAGCACTAGACATAATAAATAAATATATTTTCCTCTATGAGCATATCTCTATCCCCCTAAATAAATTTCTCTAACTTCCTTGATGTAAGAGGTTCAGGTGGCCGGAAGGTCTCGAACCGCAAGTTAGAGCTTGCACAGATATCCGACAAAACAGCATCACCCTTTTCCATTTTGATTACCTCCAAGGTGCTTCCAAGAACATCAGCTGCAAGTCCAACTTCCAAGAGGCTCCCCGGTTCCTCTCCACCCTCCTGTATTAACCGC…
>TR1681|c1_g1_i1 len=254 path=[278:0-46 279:47-47 280:48-253] [-1, 278, 279, 280, -2]
AAAAAAAAAAAAAAAAAAAAAGAAAAAAAAAAAAAAAAAAAAAAAAGAGGAAAAAAATAGGAATTTTCTTCCTCAAATTTCCCTGAAGAGTGTGCAATTAGGGTTTCTTTTCTTTGTATTGTTATTATTCGGTGGTTGGTGCTTCGCAGTGGTGTGTGTATCTGTGACGAAGGGAGCGACGGATAGAAGGGGAAAGGATGATTTGGGGAAGGAAGAGAGAGAGAGAAAGAAAGAGTGTAGTGAGAGAAAGCGTG
>TR1681|c1_g2_i1 len=270 path=[275:0-62 276:63-63 277:64-269] [-1, 275, 276, 277, -2]
TTTGCATTTTTTTTCCCCTTCTAAAAAAAAAACCTTCTCCAAAAAAAAAAAAAAAAAAAAAAGAGGAAAAAAATAGGAATTTTCTTCCTCAAATTTCCCTGAAGAGTGTGCAATTAGGGTTTCTTTTCTTTGTATTGTTATTATTCGGTGGTTGGTGCTTCGCAGTGGTGTGTGTATCTGTGACGAAGGGAGCGACGGATAGAAGGGGAAAGGATGATTTGGGGAAGGAAGAGAGAGAGAGAAAGAAAGAGTGTAGTGAGAGAAAGCGTG
>TR1701|c0_g1_i1 len=1174 path=[1152:0-1173] [-1, 1152, -2]
CATCACCTTCCAGAGACTTCCACCATCCCCATCATCATCACCATCATCATCATCATCATCACCATCATCCACATCCCTCCAACCCATCGAAGATCTCCCTCCGAAGCTCCAAGAAATTGTCCACCTCTTCCAGTCCGTGCCGGAACCCAAAGCCAAGTACGAGCAACTCCTCTTCTACGGCAAGAACCTCAAACCCCTCCACGCCGACTTCAAAACCAATGACAATAAGGTCCAAGGCTGCGTCTCCCAGGTCTGGGTCCGAGCCTACCTCGACCCTAACCGCAACGTCGTCTACGAAGCCGACTCCGACTCCGTCCTCACCAAGGGCCTCGCTGCACTCCTCGTTCTGGGCCTCTCGGGCCGGCCCGTTAACGACATCCTCCGTGTCACGCCCGATTT…
>TR1714|c0_g1_i1 len=3962 path=[7843:0-3941 7844:3942-3943 7845:3944-3945 7846:3946-3947 7847:3948-3949 7848:3950-3951 7849:3952-3953 7850:3954-3955 7851:3956-3957 7852:3958-3959 7853:3960-3961] [-1, 7843, 7844, 7845, 7846, 7847, 7848, 7849, 7850, 7851, 7852, 7853, -2]
TTGTGCGAATGTTCCATTGAAACCAAAACCCTAAACTAAACCCGAAGCAGTGCCATGTATCTCTACAGTCTAACTCTGCAGCGTCCCACCGGCGTGATCTGCGCCATCAACGGCAACTTCTCCGGCGGAAAGAGCCAGGAAATCGTGGTCGCACGAGGCAAGGTCCTGGATCTCCTCCGCCCCGATGACAACGGCAGAATCCAAACCCTTCTATCGGTGGAGATTTTCGGCGCCATTAGGTCCCTGGCTCAGTTCCGCCTTATCGGCGCTCAAAAGGACTACATCGTGGTGGGGTCGGACTCTGGCCGCATCGTAATCCTGGAATACAACAAGGAGAAAAACGTGTTCGACAAAATCCACCAAGAAACCTTCGGAAAATCCGGTTGCCGGCGAATCGTC…
>TR1727|c0_g1_i1 len=366 path=[814:0-40 815:41-41 816:42-42 840:43-43 839:44-44 838:45-45 837:46-46 836:47-47 835:48-48 834:49-49 833:50-50 831:51-99 827:100-139 794:140-365] [-1, 814, 815, 816, 840, 839, 838, 837, 836, 835, 834, 833, 831, 827, 794, -2]
AAAATCTTATAAGCTTTCATATATATATATATATATATATATATATATATAGTCTTATATATATAATATACCACATGGCAGCAATCTAAGGACAAAAAAACACTGCATATGGCTGCGTCTGTGTATATATGTATGTATGTACGCGCCTAGATCAGACCTGTAAAATGTTATGTTATAATTGGATTCCCTTTGATCTGTACGTACGTTCATAATTCATTGAGCTTGTGCAGTCTGAAACACTAGCAGCTGCATGTTTAATTCCTTCTGCCATTGGAATTAAGGGTGATGACACTTCTTAATAGATTCGTCAATTCGGTCAACTTTACACTATCTGAAAATAATTATCCTAGTATATTTAGATTAAAA
>TR1727|c0_g4_i1 len=347 path=[810:0-248 830:249-289 761:290-338 762:339-339 763:340-340 764:341-341 765:342-342 766:343-343 767:344-344 768:345-345 769:346-346] [-1, 810, 830, 761, 762, 763, 764, 765, 766, 767, 768, 769, -2]
TTTTAATCTAAATATACTAGGATAATTATTTTCAGATAGTGTAAAGTTGACCGAATTGACGAATCTATTAAGAAGTGTCATCACCCTTAATTCCAATGGCAGAAGGAATTAAACATGCAGCTGCTAGTGTTTCAGACTGCACAAGCTCAATGAATTATGAACGTACGTACAGATCAAAGGGAATCCAATTATAACATAACATTTTACAGGTCTGATCTAGGCGCGTACATACATACATATATACACAGAAGCAGCCATATGCAGTGTTTTTTTTGTCCTTAGATTGCTGCCATGTGGTATATTATATATATAAGACTATATATATATATATATATATATATATATAT
>TR1755|c0_g1_i1 len=642 path=[1288:0-481 1289:482-505 1290:506-641] [-1, 1288, 1289, 1290, -2]
GGGCAATAGAAACCCGAAGTTTTCCAGAGGTTGGAGAGTTAGAGTAGTGCAGTGCAGTGCTTAGGGTTTGAGTGAAAGGAAGGGAAGAATGGCGTCTCTGAGAAGTGGAGCTTTGTTGTTGAATCGCCTATCGAAATCGCTGCTTCATTCCTCAAACAACCCTAAACCTCCATCTCACCTATTATTCCCTTCTCTCTCTAGGCTTCCCGCTGCTATCTCTCCGCAAAATGACGTCGAATTTCCCCACAAACATGGCTTTCTCTACCCTTGTGGCCTCCCCTCTCTCCGCTTCTTCTTACCCTATGGCGATGCTCCTTCGTCGGATGATCCGATGCTTTTATTCCCTAAGAGGACATTTCAACCTAGCCTTATTAAACGAAAGAGAAACCATGGATTTTT…
>TR1765|c0_g1_i1 len=1158 path=[1136:0-1157] [-1, 1136, -2]
GTCTACTATCCAGCGAAACCACAGCCAAGGGAACGGGCTTGGCGGCATTCTCTCTGATCGAGGAAATGGAAATGGAAATGGAGTCAAGCAGTCCGGTAGTGGCAAAGAAGCTATGGAGCATCGTGCGCGTGTTGTTCTTCATGTTGAGAAAGGGCATAGCGAAGAGCAAAATAATGTCAGAGTTCCATGTGATGGTGAAACGCGGGAAAAAGGCCTTAGTGAACAACTTAATGATCAACTACACCACCACGTCCCGCTCCCACCATAACAACACCTTCATCTCCCCCTACGACTACGAGTTCAGCTGCAGCAACAGCCCTGCCAATATTATCCCTTTCCACGCCCTCAAACGTAATAACAAGATGAACCACCACCACCACCACCACCACCACGCTTCCA…
>TR1778|c0_g1_i1 len=420 path=[795:0-419] [-1, 795, -2]
GAATGGTTCATTTTCAATTTCACTCCATAGTGACCGAGAGTGAAGAAGAAGGACCACTATGGCGGAGCATACTCTGATGATGCCCTGAAGCTCCTCTCCCAAGTTCAAATCTCAAGATGGAAGCACTTCCTTATTCAATCCCCTCGCGTCATATTTACACGGGTGTTGCACGAATTCGATCCTTCAAGCTCCCTCTTCATCCGCCCCTAATTTCAATCAAACCTTTATATTCCTCCAAATTTCTCATTCTCCACCGCCACACGCTTCGCTGCGTCGCTGAATCCACCAGTAACCACAATCATCTCGACCACGACCATCACGACCATGATGACCATGACCATGACCATGACCACGACCATGACCACGACCATCACGGTCATCACCATCACCATCACCATC…
>TR1799|c0_g1_i1 len=1584 path=[1562:0-1583] [-1, 1562, -2]
TCATATGGTTTGTGTTCAATGACCTCAGGAGCCATCCAACGGTATGTTCCAGTTTCAGCTGTCATCACTCCAGACTGACTTTGCACTCTGGCAACCCCAAAATCAGCAACCTTGACCACTTCGTTTTCATCCATCAGAAGATTGGCAGTCTTGAGATCCCTGTGAATTATATTATTTTGGTGCAAATAGTTCATTCCCTTGGAGACATCAATTGCTACTTTTAGCAAAGATGGAAGCTTAAATACACCTCTTTGCTTGTGCAGAAAGTCATATAAGCTTCCCCTAGACATAAACTCAGTAACAATACAAAGATTTGGGGGCCTAGTACATGCGCCAATAAACTGAACAACATTCTTGTGTCGAATCTTCCTCATGATATAAACTTCCTGCGCAAACTCT…
>TR1803|c0_g1_i1 len=2631 path=[5367:0-991 5368:992-1009 5382:1010-1182 @5381@!:1183-2489 5371:2490-2505 5372:2506-2630] [-1, 5367, 5368, 5382, 5381, 5371, 5372, -2]
TTTAATCCATTAGACTCATCTAAAAAAAAACCATTAAAAACAAAATACAAAGATCACTGATCACTCAATAAAGAAACATGATGAATTTATAAACAAAAGCTTTGGTAAATTCAAGTCTAATTAAACTGATCAATGATCATAACCCACAATTCTACTAATCATGTGAACAGAAAACTCAATGAAATATGTAAACAGGAAATACAAAGTGGAAATTAATCACCACCCATAAACCATTCGCCAATACCTATCCTTAAGCCACCTAAAGCTCTTTCTAAAGGAGCCTTTGACCTTTCCTTCCACAGAATACATTTTATAGGTGGCAACCCTCTTCTTCCTTTGAAACTCAGGATCAGCAAAGCTCCAAGACTTGGAAATAGAAGTCCTGGACATGCTTTTTCC…
>TR1823|c0_g1_i1 len=532 path=[510:0-531] [-1, 510, -2]
TTTTTTTTACCTGTAAGGTGATGCATAACATCACGAAAGCCAATTATAATTAATAGCCCTAGTAAATGCATTAGCATCCAATACTTAAAGAGTGTTAGTTTATAAGGATTAAATCGCACTTAATTCCAATATTCGGAGAACAAGAAGGGGAACACAATTCCAGCAAAAAGACCTAACATACCAAACTAAACCCGTAATAGTTTCATAATTTCATTGGTACCTAAACAAAAATTCGAATTAAAATAACAACCCATCCGACAATTAAAAAAAAAAGATAAAAAATATAGAACTACTACCAACGAACAACAAAACTTTTCCACAGCATAAAACATGAACCGAAAACCAAAGACAAGACCAAAACACCTTCCTTCGCTTCGCTCTCAACGGTAAGACTTCTGG…
>TR1829|c0_g1_i1 len=1054 path=[2203:0-1053] [-1, 2203, -2]
CTTCCGATCTCTATCCGTCAGCACAGTCTCTCCTTCATTCCCAAATCTATCTCTCTCTCTCTCTCTACCATCCAATCGCGACGATGATGGCGGGTATTCTCTGGAAGGCGAAGGGGCTGCAGCGAATCCAATCCCTGGCGGTGCCCGTCCGGCAGCGGTCGAGCAAGGCGCAGCCCCAGGTGATGGAGCTGGACACGGCGGAGTACGACGTGGCGCTGAAGCACTTCGACGACCTAATCCACCGCATCCTGGTGAAGAAGGCCACACCCGACTGGCTCCCCTTCGTGCCGGGCTCCTCCTTCTGGGTCCCACCGCGGCCCTCTCCCTCCAACGTCGTCGACCTCGTCCACAAACTCACACACGAAGACAACCGCCCCCACGACTCCCCTCTTCTCTCCA…
>TR1834|c0_g1_i1 len=2076 path=[7938:0-595 7939:596-614 7949:615-793 7931:794-794 7947:795-899 7923:900-916 7924:917-946 7925:947-962 7945:963-1930 7918:1931-2075] [-1, 7938, 7939, 7949, 7931, 7947, 7923, 7924, 7925, 7945, 7918, -2]
CTGTACAGTCATTCAACAACATTAATTTGGCTACATGACAGTAATGACATCATTGACAGATAGAATAGTTGTTCATTGTTTCCCTTCTATACAACCATTCTGATCACATTATTAATAACATTAATTATATCTGCAATGGTCAAAACAAAAGGTCGGTAAAAAAATAACAAATCCCAGACGGAGTCATCCTGCACAATCTGGCAAGCATGCTGCTGTAGAAACTCACAGTCCTGCAGTACACTGCACCTTATTCTTTTCCGCTGGTTAAATGACAATGGCTTCTCTACGCTACACATCAGCAAACTGCATCCTTTAGTCTTCGGGCACTGATAACCAGGCTTTTCCCCCACCTTTATACAACAATTTTTTTTTTTCTTTTTCTTAATAAATCAGCTTTGT…
>TR1834|c0_g1_i2 len=2112 path=[7927:0-595 7928:596-650 7949:651-829 7931:830-830 7947:831-935 7923:936-952 7924:953-982 7925:983-998 7945:999-1966 7918:1967-2111] [-1, 7927, 7928, 7949, 7931, 7947, 7923, 7924, 7925, 7945, 7918, -2]
CTGTACAGTCATTCAACAACATTAATTTGGCTACATGACAGTAATGACATCATTGACAGATAGAATAGTTGTTCATTGTTTCCCTTCTATACAACCATTCTGATCACATTATTAATAACATTAATTATATCTGCAATGGTCAAAACAAAAGGTCGGTAAAAAAATAACAAATCCCAGACGGAGTCATCCTGCACAATCTGGCAAGCATGCTGCTGTAGAAACTCACAGTCCTGCAGTACACTGCACCTTATTCTTTTCCGCTGGTTAAATGACAATGGCTTCTCTACGCTACACATCAGCAAACTGCATCCTTTAGTCTTCGGGCACTGATAACCAGGCTTTTCCCCCACCTTTATACAACAATTTTTTTTTTTCTTTTTCTTAATAAATCAGCTTTGT…
>TR1837|c0_g1_i1 len=753 path=[1461:0-752] [-1, 1461, -2]
ATTTGTTTCATTGAAGTAGGTTGTTTTGGAAGAAAACAAAACTTTGCCAATACTTTATAGCGAGTTGGACAAAAAATCCAGGACGTATCTACAGCCACAAGAAAACCCCAGATATTATTTTTTATATTTTTGCATCGTATTAACACCCTCGTCCCTCACCACATATTCAGAGAGAGAAAGAGAGGTTGATGAGATTTTATGTGTTGCTCAAAATCCTAACACAAACTGTACATTACAACGTTGGCTAATAAGAGCACTCGGTTCTATGCACTCGGTCCCTCAGAATCCCGTTATACAAAGCCATTCTGTTCGCTGGCATTCCACCACTTTCCGAGGTTTCGTCTCTGCAGTTGCTTGTTACTCTCTTTTGCTCTCTTCCTTCCTTCACATTTTCTGCAA…
>TR1839|c0_g1_i1 len=1616 path=[3199:0-105 3200:106-121 3201:122-1615] [-1, 3199, 3200, 3201, -2]
GAGCTCTTGAACTTTTCTTATTGATAAATTCTACAATACATGGGGCTGTAATAGATCCTATGAAATAAGTTCCTCGTTTCATTTATACATTAACAATGTATGTATGTATGCAGACCCACTCTACGCAAGTTGCATCGCTTCGTCCCGTTTCAAGTCAAAAACCCTGATGAGCGCATCTTCAACAACCTTGTCTGGTGTGGATGCACCAGATGTTACACCAATTGTTATTGGACCCTCTGGCAGCCAGTTTTCTTTCTCCACAAGCTCTCCATGGTTCAACTTATATGCTATTTTGTTCCCTGGACCAATTCTTTGCTCACTGTCAATCCAATAAGAGGGGATTCCACGTTCCTCAGCTATCTCCTGCAGGTGTGATGTATTGCTAGAGTTCCACCCACC…
>TR1847|c0_g1_i1 len=816 path=[1587:0-815] [-1, 1587, -2]
GGCGCAGGGCTTTCGGCCTTACCTACTATTGGATTTGAACCAATGACTCTCGCCGTATGAAAGCGATACTCTAACCGCTGAGTCAAGTAGGTCAAGCTGAGTCAAGTCAGAGAAAATAGACCCCTATCAGAGAAAGCGTTATCACTATACGAAATATCGGCCTATTCACTCAGCTAGGGAATAAGACTAACCTAATTTCCCTATTCACTGAACCCAAGACTAAGGGCAAAGAGAACTTCCTTTGCTCCCTTCCTTCCACTTATAGGATGGAACCCGGACTCCTAACTAAACCCTCTTCCGATTGATTGTCTCGATTTCACTGCCTTGGTTGGCCACCATGCCTACTTCTCTCCAATGCCTCCTTCTTAAACCCCTTCGTACTGCAATCCAATCAATCGA…
>TR1881|c0_g1_i1 len=923 path=[1849:0-206 1850:207-922] [-1, 1849, 1850, -2]
TTTTGATAAGAAATAGTAAGAATTGTATTATAAGTCATGGATGAATATGATTTAGCAAAACAAGAAAAGCACATTTCAGGTTTCTTGGGAAACCAGAAAACAATACAAGAGATGAAGAGCACATACATTCTTTGACTAGTGAGTGACTAGGTAGATACACACTTATTGAAAAAAAGAGTTACCTGAGAGAGGATGAAGCAACAACATAAAGAAACTATTGTAGGAAGTATCCCCCCAAAAAAAGCGCAAAGAAAAACAACAAAGTCCCATATATAAGGATGGTCTTCTGACCGGAAGTGAGAGAATTGCCCCCGAGCCCATATTGCTGATTCTGAGCAAACCCGGCGATCTCAACGCTCTTGCTTACGAAGAAACTCTGAGCGGCCCCGCACGTGGGAC…
>TR1881|c0_g2_i1 len=763 path=[1851:0-46 1852:47-762] [-1, 1851, 1852, -2]
ACTTATTGAAAAAAAGAGTTACCCGAGAGAGGATGAAGCAACAACATAAAGAAACTATTGTAGGAAGTATCCCCCCAAAAAAAGCGCAAAGAAAAACAACAAAGTCCCATATATAAGGATGGTCTTCTGACCGGAAGTGAGAGAATTGCCCCCGAGCCCATATTGCTGATTCTGAGCAAACCCGGCGATCTCAACGCTCTTGCTTACGAAGAAACTCTGAGCGGCCCCGCACGTGGGACAGCGCCAATCATCGGGAAGCTTCTGGAACTGGAAGCCCGGGGGAAGTGGATAGGAAGGATCGCCCACTGCCTCGTCGTATTTATACCCACAGGAGCGGCATTCGTAGATGCCAGTGTTCAGAACCGCGAATTTCTCCTCCAGACGCCGCGAGTCCAAGTT…
>TR1885|c0_g1_i1 len=452 path=[1061:0-366 1062:367-408 1063:409-409 1064:410-451] [-1, 1061, 1062, 1063, 1064, -2]
AATTTTTGCATTGCAAAAAGTTAAAAGAGCAAATATTATCGCCGATCGCATAAATCCAATTTTTCCATTTTTCTTTCCATCTTTCACCATGGGTTGTTGTTGTTGTTGTAGTTGCTTCCCCATCCACCGTCATGGTGCGGATGATGGTGATGGTGATAGTGTCGGTGCCAACCTTGGCCACCACCGTATCCTGCTCCGCCTCTACCGTACCCATCGTGTCCGGCACCGCCGTAACCGTACCCACCATGGCTATAGCGCCCATCTCCACCGTAACCGCCGTAGCCACCACCGCTACCGTATCCACCATTACGATATCCACCGTATCCACCACCTGTACCGTAGCCACCACCACTGTAGCCGCCATGCCTTGCATCACCGTAGCCGTTGTTCCAGCCATAA…
>TR1885|c0_g2_i1 len=506 path=[1053:0-366 1054:367-405 1055:406-406 1065:407-448 1052:449-505] [-1, 1053, 1054, 1055, 1065, 1052, -2]
AATTTTTGCATTGCAAAAAGTTAAAAGAGCAAATATTATCGCCGATCGCATAAATCCAATTTTTCCATTTTTCTTTCCATCTTTCACCATGGGTTGTTGTTGTTGTTGTAGTTGCTTCCCCATCCACCGTCATGGTGCGGATGATGGTGATGGTGATAGTGTCGGTGCCAACCTTGGCCACCACCGTATCCTGCTCCGCCTCTACCGTACCCATCGTGTCCGGCACCGCCGTAACCGTACCCACCATGGCTATAGCGCCCATCTCCACCGTAACCGCCGTAGCCACCACCGCTACCGTATCCACCATTACGATATCCACCGTATCCACCACCTGTACCGTAGCCACCACCACTGTAGCCGCCATGCCCTCCATCACCATAACCGTTCCAGCCATAAAGG…
>TR1907|c0_g1_i1 len=247 path=[225:0-246] [-1, 225, -2]
CACCCCCTTCAACCACACATTCATCAAAACCAAACCAACCCCATCACCAATACAACAACCCCAGAAAGTCCTATTACTTCACAAGAGACCTCACTCCAACAAACAACAACAACAACAAACTCCACAACACCTCACTCTCATCCATCCCCAAAACCACACACCCCATTTCCCCTCCAAGAAAATCAACCAAACACAGAACCAAAAGAACAACCTCAAGACCCCCAAAACTTGTCTCCCCAGGTTGTAG
>TR1908|c0_g1_i1 len=213 path=[191:0-212] [-1, 191, -2]
TTTTTTTTTTCAAACGTGTATAAGCTTTACTGTGTTTTTCTGAGGTGGGTCTTTTTAAAGTTGCGGTTTTTTGTCTACCCTTTTGCGGGGTTCTTGTAAAGACTGAAACTTTATTGTAGTTGTACGGTAATATACCCTCTTTGTTGAGATCTTGCAATGTTCTAGGTTTAGTGTGGCTTGGTGTTGTTTTTCCTCATGGATCGCGGATTCTGA
>TR1922|c0_g1_i1 len=427 path=[405:0-426] [-1, 405, -2]
AAAAGATTTAACTTCTAAGGAAATAGAGAAAAAAAGGGAAATCAGTAAAAATTGTGGGAAAAACTCTCTAAACACAGTTTCTTTTGATTTGAATTGAAAGCATAGGTATGTACAACGTTTGAGGAAAAATAGAAGAAGATGGAAAGTAAATAACAATTTGTTGTGACAATGAGGAAGCACATGAGAGTCGAGAATTGATGAACATAAAGATGATGACTTGTTTAAGCAGAGAAGAAGCTGTTGGAAGCAGCCGTAGCAAGTTGGGTCTTGGGCTCAAAAGCCCATTGGACAAGCTGCTTCTTTTCCTTGAGCCTGGAGACCATAACCGAAACACAAGAAACCATGTCAATTTCCCCCGCTTCACCACCACCACCACCACCACCACCTCCCTTTCTTAAA…
>TR1923|c0_g1_i1 len=1517 path=[1495:0-1516] [-1, 1495, -2]
CTGCTTCAACTTCGAACATATATAGCCTGCTATTTAACTCCAGAAGCTAATTAATAAACTTCATTCACAATCTATAGTATTATTAACTAGTCTTTCTACATATTGATGTTACCGTCATTCACCAAGAGCTGCAACACATGCATTTCAAAGGCTGTGCTTCTAACCAAGAACTGCAGAAAGCACACATTATGGGATATGGTTCTATCCTACAACTAGAGAAGATAAACAGCAACACAGGACTAAGAACACTGAACTGCACAACATACCCTTCACAAGTCTCACCAATTATACATATATATGCACAAGATGTTACTTGTGATGAATATTGTATGTAACCAAATCATTTACTGCTGCTATTACGAGCTACTTCTTCTGATTGAAGTCCATGAAGTTAGGGTG…
>TR1930|c0_g1_i1 len=1013 path=[1981:0-1012] [-1, 1981, -2]
GTTGGGATTCAGCCCAAAAAAGCTCATTGGATTTGGGGTTTTCCCTAAGCACACTTTTTTTTTTTTTAATGAATGGGCAACAACAAAAATAACAGAAATATAAGCGAAAGAATCTCTGTATTGGCATCACACTTCACTGGCTCCAGTCACATGGCTTCAGAGAAGCAAGCCGCTCTTTCTGCCACTCCCCCTGATGCTGATGCTGATGCTCCCACCATATTTGACAAGATCATCAATAAGGAGATTCCTTCTACTGTTGTTTATGAGGATGATAAGGTTCTTGCCTTCAGGGACATAACTCCTCAAGCTCCTACTCATATTGTTATCATACCTAAAGTCAAAGATGGGTTAACTGGTCTGTCCAAGGCTGAGGAGAGGCACTTGGAGATTCTTGGCCGC…
>TR1935|c0_g1_i1 len=1809 path=[3573:0-1808] [-1, 3573, -2]
GAAACTTGCAAATCCAGTAATTAGCAATCGCTACTAATTGACTCGTGCGGTGAAAAGATCCCATCAGATGGATCTGCGAAAGGAGAGAGGCTTTGTTTAACTAACGTCGTTTACACATCGGAGAACACGTCCTTGTAACCCGAACTAACACCACCAAAGCCCCGCAGTGTCGTGCACTCTCCACCTCACCCCACGCGATTGAGATTCACGCTAGCCACCACGATTACCACGAGTTCGTTATAACCGTCGCGAGCGAAGCGGTTGCTGTGAAACTCGCAACCAAACCCTCATGCGCGGTTACTAGCCAGATCTGGTACGACATCGAAATTGGCTGTTGGTGGAGATGGAGGGGAACTCCGGCGGGGGCGGCGGCGGCGGCGGAAACGACGTCGAATTGCT…
>TR1947|c0_g1_i1 len=360 path=[338:0-359] [-1, 338, -2]
TTCAACCCCAAAAATTAAAATTAAAAAAAGAAAAGAGAAGAAAAAGAAAGAAGAGCCAAATAGCCAATTCCAATTTCCAATTGGGTACAACAAAGAGAGAGAGAGATGGGCTCAGTGATTATTATTGGTGTGATGACGCAAACAAACACGAGCTCACAACAAAATGTGATCCGTTATTAATATTGCTTCTCAACAAATAACGAATTTCTTTTTTCTTTAAATTGATTGATCTGTATCAAAGCAGAAATAATGGAAAGGGGGAATGGGCAAAAACAGAAAAAAGAAAGAAGAGAAAGGCCGTTGGGGGTGGGGGAAAAAATGTAGGCAAGGGAAGTCGGCAAAATGGATCCGTAACCTCGG
>TR1957|c0_g1_i1 len=259 path=[473:0-258] [-1, 473, -2]
TAAAAATCGATGAGGTGCTTACTAGCAAAAAAAAAAAGGGGCTATGTATTCTTGTGTTAGCTCTAGTGTCACATCAATTTTCAGGGGAGAAAGGTGCCTTTGGGCCCTCCTATTATATTCAGAAATTGAATGCAAGTGGGAATTATTACTGAAGCTAACACTCGCATCTTGAGTCTCTGTCCATTAAATTTTTCTGTTTGATTCCATTGTAACGTTTGTGGTGGGTTTGGATCTCCATGTGGGTTTTGTTGTTCTCTTG
>TR1960|c0_g1_i1 len=1865 path=[3685:0-1864] [-1, 3685, -2]
GAAACCCTTCCACGTCTTGAACGCACGCTCTTTAAATACCAAAACACCTACCATTTACGCCCACAAACACTTGACCCGCATCTCACTCCGGTGACCGAGTCGCGGTCAGTTCCCAACTCGGAGCTTACTCCGTCCCGCATTTGAATTTTCTCTTCTACTCGCAAAGCCCAAACTCCCTCCCCTTCTTCTCTGGTGTCAGATTGGAAGAAGGAGGTCTAAGAATTGAGCCAGAAGAAAAGATAAATGGCCTCAGAACTTATTTTCAGAGGCCACGAGGCCCATCCCGTGGACGACGCCTACTCGCCCAAGCCCAACAAGCCCTGGCTCTCAGTCACCAGCCCGATTCGCTACATGCTCCGTGAGCAGAGACTCCTCTTCGTCTTCGTCGGCGTCATCATA…
>TR1972|c0_g1_i1 len=803 path=[781:0-802] [-1, 781, -2]
TGCATGCATGCCATCACAATTTCACAGCACACACTCGCTGTATCGTATTATCATTATTATTATTATTGTATTATTTCCTTCGAAACAAAAACTCAATTTAAAAAAAAAATTAAAAAAGCAAAGCTGAAGAAGAAGAAGACTCGAAGAAGGGTCCTAAGCTTAAAAGGAAGAAATTAAGGTGTCGTACCCCTTTTTTGACCGAGTCAACCCACGCGCCGCCACCTCACAAGTCACAACAACCTCGGCGGCGTTCAATACGTCGTCGTTTCGCAAGACAAGAAAGGAGCTCGCGCTCTGAATTCGCGTGCGATCTGTTTCCGATTCTTCTTCGCGGCGAGTTAGTTGGCGGTGGTCTGATCGGAGATGATGGTTTCGAGGGGACTGTTCGGGTGGTCCCCG…
>TR2000|c0_g1_i1 len=330 path=[1326:0-65 1335:66-66 @1333@!:67-281 1322:282-299 1323:300-329] [-1, 1326, 1335, 1333, 1322, 1323, -2]
GACTGCAAAAGTACACTGGTAATTCTGCTTGGACTTGGTACTGCAATTAAGAGATGAGCATGCTTGATGTCATTCTTCTAGCAGGAGTATCAGAATGAGAAGGGGAAGTCCAGTCTGTTCCCGAGGCCTTTAGACCGTACCCACCATTTCTGTGCCCAAAATCTCTAAGCTGATAGAATTGCACCAAATAAATAGTACGTGTGTGTGTGTATTCAGTGAGAGGGTTCTTTTAATGGTGTCCCTGTACCTTCACTTTCAGAAATCAGTTGTAGCTTCAAAAAAAGTGGAGGTTTTTGACAACCACTGGCAGCAACTTTGTTTCATCCTTTT
>TR2000|c0_g1_i2 len=391 path=[1318:0-104 1319:105-127 @1333@!:128-342 1322:343-360 1323:361-390] [-1, 1318, 1319, 1333, 1322, 1323, -2]
AATTGATTCAAGCAGAACGCAGTATTAGAAAATTGAATTCACTTACAATTTAAACTATAATTATTGTTTAACTTAACAAGTTGATGAAATGCTGATATCTCCGATAATTAAGAGATGAGCATGCTTGATGTCATTCTTCTAGCAGGAGTATCAGAATGAGAAGGGGAAGTCCAGTCTGTTCCCGAGGCCTTTAGACCGTACCCACCATTTCTGTGCCCAAAATCTCTAAGCTGATAGAATTGCACCAAATAAATAGTACGTGTGTGTGTGTATTCAGTGAGAGGGTTCTTTTAATGGTGTCCCTGTACCTTCACTTTCAGAAATCAGTTGTAGCTTCAAAAAAAGTGGAGGTTTTTGACAACCACTGGCAGCAACTTTGTTTCATCCTTTT
>TR2000|c0_g1_i3 len=597 path=[1324:0-104 1334:105-332 1335:333-333 @1333@!:334-548 1322:549-566 1323:567-596] [-1, 1324, 1334, 1335, 1333, 1322, 1323, -2]
AATTGATTCAAGCAGAACGCAGTATTAGAAAATTGAATTCACTTACAATTTAAACTATAATTATTGTTTAACTTAACAAGTTGATGAAATGCTGATATCTCCGATCTGCGGTGAATAAAAGAAGAAATCTTGAATTTTTCTTGTGATCTACCGTACGATATCTTTTTTCTCAACCAGATTTTCTAATTCTTTTCCTACATCACACTAACTGTTCACAGTTCGATGTGGGGGCATAGATAAAATTGCAGTGTGTTTGTAGGTGGACAAAATTTACAGTATATATCTAAACACAATAACAATTAGGAACTCACAATTAAGAGATGAGCATGCTTGATGTCATTCTTCTAGCAGGAGTATCAGAATGAGAAGGGGAAGTCCAGTCTGTTCCCGAGGCCTTTA…
>TR2015|c0_g1_i1 len=2124 path=[4626:0-86 @4635@!:87-425 4624:426-463 @4638@!:464-1481 4632:1482-1680 4607:1681-1704 4631:1705-1736 4636:1737-1760 4630:1761-1891 4621:1892-1915 4622:1916-2123] [-1, 4626, 4635, 4624, 4638, 4632, 4607, 4631, 4636, 4630, 4621, 4622, -2]
CTCTCTCCGTTGTTTTTGTTCCCTCTTTGAACCTCTCAAGTCTCCTATGAGCCAATTCCATTCCAATTACCAATTTGCAATTCCATTATTGACGAGTGGTTGAATTGAATTAGTAGTAATTAGCAAGATGAAGAGGGATCACCAAGATAGCTGCGGCGAGGGTTCGTCAATGTCGAACGGGAAGGCGAAGATGTGGGAGGAAGAGCAGCAACAGGGAGGGATGGACGAGTTGCTGGCGGCGTTGGGTTACAAGGTGCGTAACTCCGACATGGCTGACGTGGCACAGAAGCTTGAGCAGTTGGAGATGGTCATGGGGAGTGCCCAGGAAGAAGGAATTTCCCACCTCGCTTCCGACACCGTTCACTACGACCCTACGGATCTCTATTCCTGGGTCCAAAG…
>TR2021|c0_g1_i1 len=1231 path=[1209:0-1230] [-1, 1209, -2]
TTTCTCTCTGATTTTCATTCACTTCCCTTCTCTTCTCTTCTCTTCTCTTCTCTACCAATACCAATGGCTCTTCTACTAGACAACTGTGAAAGCATTTTGCTCTCTTTGGACACACACAAATCAGTCCCTGCACCTTTCCTCACCAAAACATACCAACTCGTAGACGACCCCTCCACCGACCACATAGTCTCTTGGGGCGAAGACGACACCACCTTCGTCGTTTGGCGCCCTCCCGAATTCGCCAGGGACCTTCTTCCCAACTATTTCAAACACAACAACTTCTCAAGCTTCGTTCGCCAACTCAACACCTATGGTTTTAGAAAGATTGTGCCTGATAGGTGGGAGTTTGCAAATGAGTTCTTCAAGAAAGGAGAGAAGCAGTTGTTGTGTGAGATCCAC…
>TR2024|c0_g1_i1 len=1876 path=[3707:0-1875] [-1, 3707, -2]
GGCATGCTTAGTTTCCTTTTCATTCTCATGCTTTTACCCTCATTTGAGGCTGTCTCAGATGAAGTTATTATTCCCTCAGAAATCCAAACCCAAGACATGCAAGCCTTGATTGCACAAGCCTGCATGGACATCGAAAACCAACACTCGTGTCTAACAAACATCCAAAACGAGCTCACAAAAATAGGCCCTCCAAGCCCCACTTCAGTTATGAGTGCTGCACTGAAGGCCACACTCAACGAAGCCAGAGTGGCCATCGACAACATAACAAAGGTGACCACATTCTCCGTCAGCTACCGCGAGCAACAAGCCATAGAAGACTGCAAGGAGCTCTTGGACTTCTCAGTCTCTGAGCTGGCATGGTCGTTGGGGGAGATGAGAAGAATCCGAGCTGGGGACAAC…
>TR2029|c0_g1_i1 len=220 path=[198:0-219] [-1, 198, -2]
ATTTCCTCTTTTTTCCTGACCTTTAACATAAACGAATTCCTATTTTTTTTTTCCATCACAGCTCCACAGTCCCACAGTTCAAAAATGTTTTTTTTTTCATCCCATTTCTTTATTTTAAGAGGCCCCCGATTAATCTTTTTATTAAGATATTTTGAACAATTTTGAACAATTTTGAACAATTAACAATTTTGAACAATTTTGAGGTTCCAATTTTTTTTTA
>TR2070|c0_g2_i1 len=1131 path=[2242:0-201 2243:202-233 2244:234-1130] [-1, 2242, 2243, 2244, -2]
TCAGGTTCCATTCCCCCACATCATATCTTATTTCTCTCTCTCTCTCTCTCTTTCTCTTTCTCTCTCACCATGGGTAGATCTCCTTGTTGTGAGAAAGAACACACCAATAAAGGTGCTTGGACCAAAGAAGAAGACGAACGCCTCATCAACTACATCAAGCTCCACGGCGAAGGCTGTTGGAGATCCCTCCCCAAAGCTGCCGGCTTGCTTAGATGCGGCAAGAGTTGCAGACTCAGATGGATAAATTACCTCAGACCCGATCTCAAGAGAGGAAACTTCACTGAAGACGAAGACGAACTCATCATTAACCTTCACAGCTTACTCGGAAACAAATGGTCTCTCATAGCCGCGAGGTTACCGGGAAGAACTGACAACGAAATAAAAAACTATTGGAACACT…
>TR2097|c0_g1_i1 len=1815 path=[3651:0-689 3652:690-753 3653:754-1814] [-1, 3651, 3652, 3653, -2]
TATGGTTTGAGGCGGCAACCTTGTGACCTACTTCAGCAGTAAGATCATCTTCAGTGAGAACTTTGGTTGCAATTTCATCAAACAATTCATCAGTAACCTTCAAAAGAACTTCAGTCAGAACTCTTTTAATTTCAAGGTTGATTGCTGCAGTTCTAGCCACTTCAACTTGATCCTCTTCATCTTCTTCATCCTCAGCAGATCTAGACGAATCAATGCTTTTACTATCTGTCTCATCACCTCTCACATATGACTTGTCAATGCCATCATTTACAAATGTTGTTTCCCCTTTCGGATTCTCTGCAGAAGGAGCAGCAATGACTGTTTTCTTTATTTCCTCTCTAAGCCAGTTAGGAACCGAAGCCTTCTTAGGACGATCAGGAACACCAGATACCCCATATG…
>TR2099|c0_g1_i1 len=637 path=[1229:0-636] [-1, 1229, -2]
GCAATTTTTCTTCTCCGCCTCTCTCTCTCTTTCTCTCCAATTCAACCTTCGTAGCCATGAAAGCTCCTCTCCCTTAACGCAGCGAATCGGTGTGTAACCATCACCACCCATTTTCGCAGCTTCCCTTCTTCATGTGGGTCTGCCCGGGTTCTTCTTCTTCCATGGAGGTGGATGCAATGCAAGTTAATGACCTAAACTGTATCGAGGAGCAAGCAGATGAACAATCACTTTCTCCAGAATATTCCGGTGTTTATGATGTTTTTGGTGATCCAGACATATTTCCTCGGGTGGGTGAGCAGTATCAAGTTGAAGTTCCACCTTTAATTTCAAAATCTGACTACTATTGGTTTCTAAGGAACTCACATGAGGCAGAAAGCACAGCAAGTACTCTCCATAAGT…
>TR2101|c0_g1_i1 len=841 path=[1637:0-840] [-1, 1637, -2]
TTTTTTTAATAATAAACTATCTTCATATATATAATATAAAAGTAAGCAAAATTACAGTCCATAATTAACACTCCTCTCACCCACCAAGCAGAGTCTCATAATTTTCTTTTTCCAACCATAGATATAACAATACATATATATATAATAAAAAGCAAGTCCCAAAATGACCAAAAGAAACCCACCTACATAGAGATGTATCTACTTTGTGTTTATTTATCTAAAAGAGCGACCATAATATATAATATAAGTCTTAATGATAATAATAATAATAATAATAGTAGTGTTACCATTATGGTGGTTAATAATTCCCTCAACAATAAGCGACGCACTTCTTCTTGCAATCAATGGTACAGCCACCACCACCGCCGCCGGCACCGTAGCCCTTGCCGGAGCGGGTGA…
>TR2101|c1_g1_i1 len=298 path=[276:0-297] [-1, 276, -2]
AACTAAGTGAGCACCGAATGTTGAAGAAATGGCGCTGCCACATTCCATGACTTTGCCCTTCCCGTCTATCCACTGGTCCAATTCATGGCGTCTTTCCACCAACAAAATTTTCAATTTCAGCCTTCCCTTAAACCTGGATGGCGATAGCAGATCAACAAAAGCCCCAATAAGAGTTCAGGCACTCAAATCTGATGGTGGTAATTGGAAGAGAGGGCGAGAAGCATCTAGTGACACCGATGATGATGATAATAATAATAATAATAATGATAATGACCCTTCCCTTATGAGTCCTGGGGAG
>TR2120|c0_g1_i1 len=2698 path=[2676:0-2697] [-1, 2676, -2]
AAAATATCCGAGAATACGAGATAATATTCAAATTCAAACTGGCTTTTTACATTATATCATACAAATTGTGGGGAAGTAAAATGAACAACAATAACAGGGAGAGCCCATTTTTTTTTTTTTTTTGGAAACGGTGAGGTCCACACGAAGTATATACAAATTAACATCAAATGTACCTCTACCCTCACCATCTCCTCTCTGACATTAAAGAAAATAATAAAACAAAGAAATAAAGAATAGAAGGCTTTCCATTCCAAGTTTCAGACCTTGGATATTGTATTTTACACCTAACCTCCACCACCATTAAGTGGCTCCACCTGGGTCTCAAATATCACGTCCATAACTGCAACTTTCTAATTCTGAATTGACTTTCTCAAGTAGCTTAAACCTGTCATGCTGGTG…
>TR2121|c0_g1_i1 len=1417 path=[2823:0-1085 2824:1086-1416] [-1, 2823, 2824, -2]
TGGAACTTACATCTCATGAATCAAGAAGCACAATGCAGACATTCGAACGTAAGCCCGGTTCCATCCTTTTTGAGATATACTACATACGGAGATTTATTTCAAAGTATAGAGTATTACAATGAACTAATAGGTTCAACATGTATTCGTTTGCTCTTAAGGCTAAACAACAATGAATAAAAAAATCCAGTGTAAGAAAAATAGAAGGCAGAAGTCATAGTTATCTTTGCATCTTCCCAGCAGAGTGCAGATAAATTGCAACAGAGACAACAACTGTGCCCAGGAAGAAGGCAAGGGAGAGATGGAAGCCAAAAAGGAACACAGAAACAACTGCCGTAAGAAGCATTGCAACTGAAGTAGAATACACTTTCACAATGTTGTCAGCATACTTCATTACCATTG…
>TR2127|c0_g2_i1 len=3649 path=[7736:0-251 7737:252-275 7752:276-1152 7745:1153-1169 7750:1170-3503 7735:3504-3648] [-1, 7736, 7737, 7752, 7745, 7750, 7735, -2]
CAACCATTAGGGGATAAAACGAACTGCAAATATTTTTTAACCAAAGTATTTACATCAGTGCAAAACCTTAGATCATCTAACTATATTATTTCATCTAGGACCAAAACAAAGTAGAAATACAAATTTCCAGACTTCAGTGTAAGATGATGCATCCATTTTTTTTTCTCCTTTTATCAAAAATAAGATGATGCATCCCCCCTATAGAGCATCATACAAAAAATGAAGAAAAAAAATGCAATTCTTCCCTCGTCTTATATGTGGTTGTTACAAGTATTTTTGGGTCAAGGCATTGAAACTTTTTCCTCTCTACAAGGAGCTGAAACTGATATACTTTGTTATTTACACTTTTACATCCAACAATGGAACAAATCATTTTGAACTCAGATCCTCAGCAGTGGC…
>TR2134|c0_g1_i1 len=1553 path=[1531:0-1552] [-1, 1531, -2]
TGTACAGTGACAACATTAGCGCTAGTAAGGAACGTTCAATATTTTTGTGATCATAATAATTCCCTGAGCAACAACCCTTTGTCACTATTACAAACACATGGACCAAGATTAAGCTTACTCAACTATCATGTAATGAAGTATTAAACTTCAATCTCAAGTCTTGAGGGCATTTACTAAGGAAAAGTTAAAAAAAAAAATAATAGACGCTCTGTTCTTTCAGGTGAAGCCAGGAATTTCTCCTGGCATTGGAGCTAACTCGTTCTTGCTAAACTTCTCCTCATCGTAAAATGAGGCACGCACTACTCTACCCCCAAAGTACCGACCATCAAGGTCAATAAGTGCTTTTGTTGTTTCTTCGGATCTCTCAAACTGCACAAAGATTCTTACTGCTTCATCGAC…
>TR2157|c0_g1_i1 len=999 path=[1953:0-998] [-1, 1953, -2]
ATTCCTCATCACAAGCGAAAAACCTTCCGATTCTAAAACTGCAAGAGAAAAGAAAGAAAAAAAGAAAAAAAAAAATAGTAAAACATTTTTTGTTATTTAAAGAGCGGGTGTAAAAAATGGTGAAGCCGGTCGTGGAAAAACCTGCGGCGGAGCGAAGCAATACATCGTACCGAGGAGTACGGAAGAGGAAGTGGGGAAAGTATGTGTCCGAAATTAGGCTACCCAACAGCCGCCAGAGGATTTGGTTGGGATCCTACGACAGCGCCGAGAAGGCGGCGCGTGCATTCGACGCGGCCATGTTCTGCTTACGTGGCAGCGGTGCCAAGTTTAATTTTCCCAACGACCCGCCGGAGATCGACGGCGGGAGGTCCATGACCCCCTCTCAGATTCAGATCGCCG…
>TR2163|c0_g1_i1 len=245 path=[445:0-244] [-1, 445, -2]
ATTGCCAATAAGTAGCTGCCAGCAAAAATCTAAGAGACAAGATATATATACCTGGGTGTTTGAATAAAGAGGTGAAGAAGAAGAAGAAAGAAGTGAGGAACAAAAATAAGGCTTTTGGGTAGTTGGAAATAACAGAGAGAGGCAGAGCAAAGAAGAAGGTGGAGACTTAAAAAAGAAGGCAAAGGATGAGGAAGTGACTTCTGGGATGGTTCGCACGTTAAAGAGAGAAAGTCGTTGAATACGAG
>TR2167|c0_g1_i1 len=2754 path=[6224:0-1265 6225:1266-1289 6230:1290-1430 6222:1431-1445 6231:1446-1613 6229:1614-2105 6213:2106-2129 6228:2130-2193 6216:2194-2210 6217:2211-2753] [-1, 6224, 6225, 6230, 6222, 6231, 6229, 6213, 6228, 6216, 6217, -2]
TTTCACCCCTTCTCTCTCTCTTTCTCTCTCTTTTTTCTCTCTCTCTTTGTCGGTGTACGCAGATCTTGTGCACTCCACGCTCTTGGCACCTGCTTCTGCTGTTGTTGTTCTGTTTTGGCCTTGTGGGGTGTAGCAAATTGTGGTTTTTCTGTTGAGGGTAGCTGAAAGGTGGTTTTTTGAGTTTGTTTTTTGCGGAAATGAGGGTGCTTTTGTTGCTGGGTTGGAGTGTATGATTGTGGGTGGTGACTGGTTTTGGTGGTTTTGGAGAGGGAAGGTGCATGTGGGATCTCAATTGGGTTGTATGTTTGGTGAAGAAGGGATTGGGAGAGGGGAGAATAAGCTGGGATTGTTGTGGGTTTGTCATAATAATGAGCAGGGGTAGGTGGGGGAAATGTGGGT…
>TR2167|c0_g1_i2 len=1494 path=[6207:0-170 6208:171-185 6232:186-353 6229:354-845 6213:846-869 6228:870-933 6216:934-950 6217:951-1493] [-1, 6207, 6208, 6232, 6229, 6213, 6228, 6216, 6217, -2]
CCGATCTCTGGATACCATATCCCGGGTACGCAATGATAAGGCAAGGAGATACCTAACTAGTATGAGGAAAAAGCAGCCTGTACCATTTGCACAAAAATTTCCTAATGCAGATCCTTTAGCACTACGACTACTGGAAAGGTTGCTCGCCTTTGATCCAAAAGACCGGCCTACTGCTGAAGAGGCATTAGCTGATCCTTACTTCAAGGGACTTGCAAGAGTTGAGAGGGAACCATTCTGCCAGCCTATTACAAAAATGGAGTTTGAATTTGAAAGGCGGAGAGTCACAAAGGAAGAAATTGGAGAGTTAATTTTCCGTGAGATTCTAGAGTACCATCCTCAACTATTGAAAGACTACATGAATGGAACAGAGAGAACTAATTTTCTTTATCCAAGTGCTGT…
>TR2167|c1_g1_i1 len=790 path=[1535:0-789] [-1, 1535, -2]
GTTTGCATTTGCCAGTATATTCTTGGGCTTAAGGTCTCTGTGATATACATTAGCTGTATGCATATACTTCAATGCCCGGAGCATCTGATAAAGAAAAAACTGATGGTGCTCACGGGTCAAATCGTCATTAGCTTTGATGACTTGATGGAGATCAGACTCCATGAGCTCAAAGACTACATAAATATCCTTAAACTCCCTCTTTGAAGGCGGCAACATGATCCGCTTAATGTCAACAATATCAGGGTGTCTTAAAAGTCTTAGCAACTTGACTTCCCTGAGGATTCTAATGGCATCAGAGATATGTTCAAAAATATCATGAATCTTCTTTATTGCAACCTTTCCCCCAGTGTGTGTATCAACTGCTGAACAAACAACTCCATAGCTACCCTTCCCAACAAC…
>TR2173|c0_g1_i1 len=1007 path=[1997:0-751 1998:752-766 1999:767-1006] [-1, 1997, 1998, 1999, -2]
GGAAATTTAACTCTCTCTCTCTCTCTCACTTCTATATACTGTCCTATATATCAGTTTAACTCTATGTGATAGTATGAGTAGTTTCTCATTTGTTTGTATATCCGCCATGTCTAACGACACAAGGTATCTGAGTTACTCTTCCCTAACGCGCTTGAACAGGGCAATTACAGGCACAGAGCCTTGGTCGTTTCTGTGACTTTTCTTTCTCACAAACAAAATTTGGGGGTGTTTTTTTGTCTTTGTTTCTTGGTTCTGGAAAATGGGTATGGGGGAGAAGAGTCCGAGGAGCTTCCATTTGCACAACAACAGGCACGGAGAGGGGAAGAAGCAAGAGTTCAGAGGAGTGCCGAAGGGATGCATGGCGATCAAGGTGGGTCAAGGGGAGGAGCAACAGAGGTT…
>TR2175|c0_g1_i1 len=694 path=[1839:0-389 1840:390-431 1876:432-441 1875:442-505 1870:506-527 1857:528-693] [-1, 1839, 1840, 1876, 1875, 1870, 1857, -2]
ATTAAAAGGAGTGAAATAACTATGGTTTTACAAGACATATTCATATCCCTCCCAGTACAAATGTGTGCAGTTTTTACTAGTTCCAGCCATAATCTTTACAACATATTGGTGAGGTTAACACTGACCAAGCCATGCAGATATATTAAAGAGCGGCTGACACAAGAAATGTGCGAATCCTCTGCAACAACTCAGCCTTTATGGAATCAGGAATGGAGGCTCGGCCCTTTGGAGTGATTACATGTACAAGTTCATCAACAGTAACATTATTCCTCCCTTTCTTCTTGACAACGGCTCTGCAGAGAGCTTTCATTTCATCCTTCCAACCACAATCAACAAGCCTTTCCCTCAACAGCTCCATGAGGCGCTCCTTCTCTCCAGTCTCGATCAACTGAAGAGGCA…
>TR2175|c0_g1_i2 len=823 path=[1850:0-389 1851:390-396 1873:397-410 1876:411-420 1875:421-484 1874:485-524 1869:525-656 1863:657-822] [-1, 1850, 1851, 1873, 1876, 1875, 1874, 1869, 1863, -2]
ATTAAAAGGAGTGAAATAACTATGGTTTTACAAGACATATTCATATCCCTCCCAGTACAAATGTGTGCAGTTTTTACTAGTTCCAGCCATAATCTTTACAACATATTGGTGAGGTTAACACTGACCAAGCCATGCAGATATATTAAAGAGCGGCTGACACAAGAAATGTGCGAATCCTCTGCAACAACTCAGCCTTTATGGAATCAGGAATGGAGGCTCGGCCCTTTGGAGTGATTACATGTACAAGTTCATCAACAGTAACATTATTCCTCCCTTTCTTCTTGACAACGGCTCTGCAGAGAGCTTTCATTTCATCCTTCCAACCACAATCAACAAGCCTTTCCCTCAACAGCTCCATGAGGCGCTCCTTCTCTCCAGTCTCGATCAACTTGATATTAA…
>TR2175|c0_g1_i3 len=673 path=[1850:0-389 1851:390-396 1873:397-410 1876:411-420 1875:421-484 1870:485-506 1857:507-672] [-1, 1850, 1851, 1873, 1876, 1875, 1870, 1857, -2]
ATTAAAAGGAGTGAAATAACTATGGTTTTACAAGACATATTCATATCCCTCCCAGTACAAATGTGTGCAGTTTTTACTAGTTCCAGCCATAATCTTTACAACATATTGGTGAGGTTAACACTGACCAAGCCATGCAGATATATTAAAGAGCGGCTGACACAAGAAATGTGCGAATCCTCTGCAACAACTCAGCCTTTATGGAATCAGGAATGGAGGCTCGGCCCTTTGGAGTGATTACATGTACAAGTTCATCAACAGTAACATTATTCCTCCCTTTCTTCTTGACAACGGCTCTGCAGAGAGCTTTCATTTCATCCTTCCAACCACAATCAACAAGCCTTTCCCTCAACAGCTCCATGAGGCGCTCCTTCTCTCCAGTCTCGATCAACTTGATATTAA…
>TR2175|c0_g1_i4 len=844 path=[1839:0-389 1840:390-431 1876:432-441 1875:442-505 1874:506-545 1869:546-677 1863:678-843] [-1, 1839, 1840, 1876, 1875, 1874, 1869, 1863, -2]
ATTAAAAGGAGTGAAATAACTATGGTTTTACAAGACATATTCATATCCCTCCCAGTACAAATGTGTGCAGTTTTTACTAGTTCCAGCCATAATCTTTACAACATATTGGTGAGGTTAACACTGACCAAGCCATGCAGATATATTAAAGAGCGGCTGACACAAGAAATGTGCGAATCCTCTGCAACAACTCAGCCTTTATGGAATCAGGAATGGAGGCTCGGCCCTTTGGAGTGATTACATGTACAAGTTCATCAACAGTAACATTATTCCTCCCTTTCTTCTTGACAACGGCTCTGCAGAGAGCTTTCATTTCATCCTTCCAACCACAATCAACAAGCCTTTCCCTCAACAGCTCCATGAGGCGCTCCTTCTCTCCAGTCTCGATCAACTGAAGAGGCA…
>TR2191|c0_g1_i1 len=563 path=[1557:0-202 1558:203-211 1559:212-215 1568:216-311 1562:312-562] [-1, 1557, 1558, 1559, 1568, 1562, -2]
GGCGGATTTGGCTGCTTTCTTCGCCAAAAAGGCGGCAAAGAAGAAGAAGAAGGGCGTCATCAATTTGCAGGAAATCGGTGAACAATTGGAGCGACGAGCAATGGAGCAAAGAGATGAGGCGGAGGACGCGGAGAACAAGCCGATGGACGAGGCGAGCGGGCGCGGCAATCGCCAGAATTCGAACGATGGCGCCACCAATGAGGACTCGGAATGGCTGGACTTTGATGACAAACCCAACATTCCGATCTCGATCAAGGAAATGGCTGACTTGGACATTGAGGACGACGACGAGGATAAGCGATCAAGTTCAGAGCCAACGCGCACGTGGAACATCAACAACGAGACAAATGAAGAGGACGGCGCAGCAGCGCCAACGGCGGCTGTTGTCGAGAAGAAGTA…
>TR2195|c0_g1_i1 len=1095 path=[2281:0-210 2286:211-413 2274:414-426 @2284@!:427-761 2277:762-1094] [-1, 2281, 2286, 2274, 2284, 2277, -2]
CCTTTTGACAAGTCCTCTCCTTCACTGGGAAACTCATCAGAGGAGGAAAAGGCCATAGCTGAAAAGGGCTTCTACTTGCATCCCTCTCCCATGTCCACTCCAAGAGACTCAGAGCCACAGCTCCTGCCTTTGTTCCCAGTCACCTCACCTAGAGTCTCACAGTCACCCTCTTGAGGTCCAAGGCTCTCACTTGTCTTTTGGATGATTTAGATAGAGAGAATGGTTACGTGGGTTTTGAATTTTGATTTCAATGCTTTCTTTCCTCCTCCATCAACAAGGTACAAAGCTTGGCCTAATTGTAAAAGTGGCTTTTCTTACCATGAAATGGAAACTCTTTCTTTATTCCCCTGCTTTGTTTTCCCACCTCAAAATATTGGTATCTTTTTCCTTTCCATAAAT…
>TR2197|c0_g1_i1 len=1417 path=[2789:0-1416] [-1, 2789, -2]
AAATTCCGCAATCCTTTTTTTCTCTACTGTTCCCCTCGCATTCGAATTTGGAGAGGAATTTATTTGAATTAGGGTTACCCCTTCTCTTCGTTTCATCATGGACGCGCAGAGAGCTCTTCTCGACGAACTCATGGGTGCAGCACGCAACTTGACGGAGGAAGAGAGAAAGGGATACAAGGAAGTGAGTTGGGACGATAAGGAAGTGTGTGGATTCTACATGGTGCGCTTTTGCCCTCACGATCTCTTCGTCAACACGCGCAGTGATCTCGGACCTTGCCCAAGAATACATGACCCGAAGTTGAAAGAAAGTTTTGAGAAATCTCCAAGGCATGATTCATATGTACCCAAATTTGAAGCCGAACTAGCTCAGTTTTGTGAGAAATTGGTGATGGACTTGGA…
>TR2215|c0_g2_i1 len=3210 path=[9488:0-405 9538:406-536 @9533@!:537-833 9537:834-927 9530:928-1137 9511:1138-1154 9528:1155-1308 9503:1309-1323 9527:1324-1565 9506:1566-1625 9526:1626-1866 9516:1867-1870 9517:1871-3209] [-1, 9488, 9538, 9533, 9537, 9530, 9511, 9528, 9503, 9527, 9506, 9526, 9516, 9517, -2]
TGTGTCCAGCTAAAATGAAAAGAAAATCTGCCCCGAAATAGAAAAAAAAGTGCCAATCACAGAATAATAAAAATAGAACAATCGAAACTTAACCATTTTCCACATTTTGGCAATGTGTATCACATTAAAATCATGACTATGAATGGTTAATAGTTCAAGTATAAAACTGGTCAATGAAGGGGCACTCACCCCATATAATTAGATTAGATGGACTTACAACATCAATTTCCGCTAAGATTGACAAAATAATTTTTATAGAAAAAGAAATAAGTAAAAAAAAAAGAAATGTTTTTCCCCATCATCACAACATGGCTCCATTGTATAGATCTCAGAATCTGAAGTCAGGATCCACATCCATTGCCCAACAGAATTTCGCCAGAAGGGATTTGTTGAAAATCT…
>TR2242|c0_g1_i1 len=1315 path=[1293:0-1314] [-1, 1293, -2]
CAAAAAATGAAACAAGGTTTCCCCCGTTTTAGAACAAGTATTCCACACTACTCATTATCATTATACTAGCGATATAAAACGCAATTCTAATTCAATGACTCAAATGGAAACAATAAAATCGAAGAGGTAGTATATTTAATTCATTAACGCAATAATCCTGAAAATAATTGAGAACTAGAAAGAAGAAAATGCCTATATGTATCCCCACGGGGATAAAGTTTTCTCATATCTTGGCTCCTTACTACTATAAAGGTTAAAAGTTCTGTTCCAGAAAGACTGATCCAGCCATGCTTAGATGTAACAGAGGATAGTCTTTTTTTTTTTTTTTTTCTAAACCAAAGTTGTCCACAAAAAGTCGATATCGTCTCGTGCATAAAGGGTTCCCACCAATCTGCAAAT…
>TR2255|c0_g1_i1 len=216 path=[194:0-215] [-1, 194, -2]
GTCGACGACATTTTCAGAAACCAATGCAGGAAAATATGGGGTTTTTTTTTTATTTTTCACCATCCCAATCGCTCCAAAAGGCGCTGTTTGGTGTTATGACCAGAGCTCAGTTTCTTAGAGATACATCAATAGGCACTTTAATTTTGTTGAAAAATCTCCCAACTGAGATGCTTAATGATGTTCTTTTTCTTGTAAAGATAACTTCATCCAAGTTCG
>TR2265|c0_g1_i3 len=2934 path=[8681:0-307 8692:308-402 8677:403-417 8690:418-579 @8694@!:580-2073 8688:2074-2394 8668:2395-2430 8686:2431-2738 8684:2739-2933] [-1, 8681, 8692, 8677, 8690, 8694, 8688, 8668, 8686, 8684, -2]
GCAGAATCGATCGAATTGAAAGTGATTCAGGCCGAGTTGGATGAGTTGAACCGGCGGAAATGGGAGCGAGTCGAAAACTTCAGGGCGAGATTGATCGTGTTCTCAAGAAGGTTCAGGAAGGCGTCGACGTCTTCGATAGCATCTGGAACAAGGTTTACGACACGGATAATGCGAACCAGAAGGAGAAGTTTGAGGCTGACCTGAAGAAGGAGATTAAGAAGCTGCAGAGGTACAGGGACCAGATTAAGACCTGGATTCAGTCCAGTGAGATCAAAGACAAGAAGGTTAGTGCCTCATATGAGCAGGCTCTGGTGGATGCACGCAAGCTTATTGAGCGTGAAATGGAAAGATTCAAGATCTGTGAGAAGGAGACAAAGACAAAAGCATTCTCCAAAGAAG…
>TR2277|c0_g1_i1 len=832 path=[1672:0-500 1673:501-525 1674:526-831] [-1, 1672, 1673, 1674, -2]
CTGACTTGGCATATTCTGCCTTGCTAGTGTTTTCTTAGTTTCGTAATTCGATTAAGTGTTGTGTGGTCGGTCACTGCAAGGTACACGCACGCGAGAGAACGAGAGCGAGAGCTTCCATTTTCTTCAGCTCCACCCTTCTTCTTCTTCTTAGATGGCTAATCGGCACACTATTATTCTAATGCAGACCTCGCAGAACAGAGCCACTAGGACGTTCATGGATTATGAATCTATAACTCAGGCCATGGACGGCATATGCGCACTGTATGAAAGGAAACTCAAGGAGTTGAATCCGGCCATCAGAAATCTCTCTTATGACATTACAGATCTCTACAACTTCATAGATGGTCTTGCAGACATGAGTGCCCTAGTGTATGATAGTTCGATTCATGCTTACTTACC…
>TR2300|c0_g1_i1 len=1580 path=[3383:0-501 3384:502-525 3386:526-1304 3379:1305-1328 3380:1329-1331 3381:1332-1355 3382:1356-1579] [-1, 3383, 3384, 3386, 3379, 3380, 3381, 3382, -2]
TGAACATCTTTTAAGGCTCTACTCTACTGCTTCAGAAAATTCAGTGCTGAACCATGGCTTCGGCTACTCTCTCTGTAGCCAAACCAGCTCTTCAGGCAAATGGGAAAGGCTTCTCTGAGTTCTCTGGCCTTCGCAGCTCATCAGGCTACCTTCCCTTTTCTAGAAAAACTTCAGAGGATTTCCATTCTGTCATTGCCTTCCAGACCTATGCAGTGGGAAGCAGTGGAGGATACAAGAAAGGTGTAGTAGAAGCAAAACTGAAAGTTGCCATAAACGGGTTTGGAAGGATTGGGAGGAACTTCTTGAGGTGCTGGCACGGTCGCAAAGACTCCCCTCTTGATGTGATTGCCATCAATGACACCGGTGGTGTAAAACAAGCTTCTCACCTTCTCAAATACG…
>TR2305|c0_g2_i1 len=464 path=[945:0-279 946:280-463] [-1, 945, 946, -2]
GGAGCACAAACAAAAGATGGAAGAGGGCAAATACGACTTGGCCTTTTGGTCAAGATTCGCTCATTACCTGAAGAAGCGTGACTACCCGCCAGGGGAGTTCTACAGTCACCATTATATGCCAAAATTTCCGGGTCTTGGCGACGAAGCAATCTCTACGGATCCGCGCTACTACAAAAAGTTGCATGACGAACCCGAATTCGACAAGGCCAATTATCCGCGCAAGATGAACGAATTCGCGAAACTCCACAAGGAAGGATGGGACGCGAAATATGGAACAGTTTCGAATGGGAATGGAAACGGAAACGGTGGCGCAAATGGGAACGGAAATGGGAAGGAAGAAACTGTGAATGGGAATGGTGAAGGAAATGGAAATGGTTCAAATAGGAACGGCGATTGAAT…
>TR2319|c0_g1_i1 len=1083 path=[2195:0-312 2196:313-336 2201:337-546 2199:547-570 2200:571-1082] [-1, 2195, 2196, 2201, 2199, 2200, -2]
GAAATTGTTATTGATATTTGCAAGCCATAAGCCAGCTCATGCCAACAAAGTATCAACCTAACACACAGACACACACACAAACTAAATAAAACCCCTCCACTACTTCTCCACACACCACCACTTCTCTTCAATTCTTAATTCCACACACACTCAAAGCCAGCATGGCCTCCAGAACTCTCACTCTCATTCTCCTCACCCTTACCACAATCCTGACTCATGAAGCCCAAGCCCAAGCCCCGGCCCCTTCCCCATCCGGGCCGGTGAACCTGACCGCAATCCTCGAAAAGGGTGGGCAATACACCACACTGATCCGACTTCTCAACGAAACGCAACAACTAACCCAAATCGAGAGCCAACTGAAGTCGAACTCGCAGGGCTTCACGCTCTTCGCACCCACCG…
>TR2320|c0_g1_i1 len=697 path=[1337:0-687 1338:688-690 1339:691-693 1340:694-696] [-1, 1337, 1338, 1339, 1340, -2]
GTTCCTTCCTTCATCTTATCATTTAAATTCTCTCATTAATTTTCTCTTTCCTTCACCTCTCCAAAACAACCAGCTATTAATTTAATCCTGTACTTAAACCCTTCCTCAGCAACCAGTTCAGCGTTTTGTGATATTTTACTAAAAAGGAAAAAGTGTCATGGAGCTTCATACTATGGTGGATGATTTTTTTGTCACGGCATCCCTGGCGCTTCTTCTAACTTTCCTCGTCGCAAAGCTTGTTGAGGCCATGAACGGCATTCACACCGCACCAAAACATCACGTCCATAGCGAACCGGTTCCCCTTAGGAAACGGTTTAAGGTTCAGCGCGCACAAAGCAAGAGCAAGGTCGGTTTTATTAGTCCGGTTCAAGCTGCCACGTGTGTAGGAACCCAACACAA…
>TR2346|c0_g1_i1 len=3111 path=[7387:0-287 7388:288-358 7414:359-379 7422:380-392 7420:393-409 7413:410-2106 @7419@!:2107-2408 7412:2409-2578 7359:2579-2579 7360:2580-2594 7408:2595-2687 7391:2688-3110] [-1, 7387, 7388, 7414, 7422, 7420, 7413, 7419, 7412, 7359, 7360, 7408, 7391, -2]
AACTTGCAGAGTGTTGTTGTTACACAAAAAAAAGAAGCAGCATGGCCCTAGAGAACTGTTTACGAGTAAGCACAGTAGGCACAGGCACACCCCAATGCCTTTCTCCATTCTTTTCAACTTCAAGGGAGAAGCTTGTCTTCCCAACTCACAGAGGTTTCAAGAAATCCATGCTAAACTCAACAGTGTCATATCCATCTCTTTACTCAACCGGTGCTACCTATACAAAATCCCGATTTGTTTGCAATGCTCGTGAAGCACTAAATGAAGTTAAAGTAGTGACTGACTCGAGCTGGAATAACCTTGTCATTGCAAGTGAGACCCCTGTGCTAGTAGAGTTTTGGGCACCATGGTGTGGTCCCAACAGTTCTGTTCTTCAAGAATGGAGAGAAAAAAGAAAGC…
>TR2346|c0_g1_i2 len=1089 path=[7392:0-84 @7419@!:85-386 7412:387-556 7359:557-557 7360:558-572 7408:573-665 7391:666-1088] [-1, 7392, 7419, 7412, 7359, 7360, 7408, 7391, -2]
AAGGCAACTGCATCCGGAATTGATTCCATTACTAGGCATAGCTTAGAAAGGTTGGATGCAAGCCATAGGTCCAGTCCCAGTTTCTCTGCTGTAATCTATCAAGTCTTTCATACTATTTACCACTTCTGATATCTGTAGGCAGCGCACATATCTCTTCGTATATCCTAAATCATTAACCAATGGCACTTCTAAGGCTTTAGCCAACTGACGGGCTGATGCAACAAACATATTGCAATTGTTTTGTAATTCTGGAACAGATACATTCTGTGTTGCATTTTGAGTAAAAGCCTGGTATTTTTGAGCAACCGCTCCAAGCTGACTAACCTGCGGTATTAACAATTTCCTGGGGATGAGCTCCTCGTGGCGCCGAGCACAAAATTCCCAAGAACATATCTTCAG…
>TR2346|c0_g1_i3 len=3236 path=[7404:0-287 7405:288-358 7416:359-504 7422:505-517 7420:518-534 7413:535-2231 @7419@!:2232-2533 7412:2534-2703 7359:2704-2704 7360:2705-2719 7408:2720-2812 7391:2813-3235] [-1, 7404, 7405, 7416, 7422, 7420, 7413, 7419, 7412, 7359, 7360, 7408, 7391, -2]
AACTTGCAGAGTGTTGTTGTTACACAAAAAAAAGAAGCAGCATGGCCCTAGAGAACTGTTTACGAGTAAGCACAGTAGGCACAGGCACACCCCAATGCCTTTCTCCATTCTTTTCAACTTCAAGGGAGAAGCTTGTCTTCCCAACTCACAGAGGTTTCAAGAAATCCATGCTAAACTCAACAGTGTCATATCCATCTCTTTACTCAACCGGTGCTACCTATACAAAATCCCGATTTGTTTGCAATGCTCGTGAAGCACTAAATGAAGTTAAAGTAGTGACTGACTCGAGCTGGAATAACCTTGTCATTGCAAGTGAGACCCCTGTGCTAGTAGAGTTTTGGGCACCATGGTGTGGTCCCTGCAGGATGATAGCACCAGTTATCGATGAGTTAGCAAAAG…
>TR2353|c0_g1_i1 len=247 path=[1920:0-54 1921:55-78 2039:79-88 2097:89-90 2028:91-112 2089:113-156 2013:157-157 2082:158-168 1997:169-178 2070:179-183 1977:184-195 1945:196-204 1946:205-222 1947:223-246] [-1, 1920, 1921, 2039, 2097, 2028, 2089, 2013, 2082, 1997, 2070, 1977, 1945, 1946, 1947, -2]
GCGAAGAGAGCGACGAAAGCAGCATGGAGCAGTTCAACCAGCTGTTCGCTGACGAGCAGGAAGACCAGCAATGCTGCTGCTGCTGCGCCAAGTCGTGCGAGCAGAAGTGCGGCTACGACTCGCAGTGCGCGCAACGCTGCAAACAACAATGCAAGGAGCAGTGCAAGCCGGACAGCGCGGAGCAGTGCAAGCAGCAGTGCAAGAACGGACAGTGCCAACAGCAGCAGAAGCTGAAGACCAAATGCAA
>TR2353|c0_g2_i1 len=214 path=[1791:0-32 1792:33-34 1793:35-56 1794:57-58 1795:59-73 1796:74-85 1797:86-88 1798:89-91 2079:92-100 1992:101-148 2067:149-166 1975:167-190 1619:191-213] [-1, 1791, 1792, 1793, 1794, 1795, 1796, 1797, 1798, 2079, 1992, 2067, 1975, 1619, -2]
CAGGAAGACCAGCAATGCTGCTGCTGCTGCGCCAAGTCGTGCGAGCAGAAGTGCGGCGGCGACTCGCAGTGCGCGCAGCGCTGCAAACAGCAATGCAAGGAAAACTGCAAGCCGGACAGCGCGGATCAGTGCAAGCAGCAGTGCAAGAACGGACAGTGCCAACAGCAGCAGAAGCTGAAGACCAAATGCAAGGGAAAGAACTGCGAGCGTGAAG
>TR2353|c0_g4_i1 len=205 path=[1697:0-54 1698:55-59 1699:60-64 2100:65-111 2164:112-114 2162:115-129 2160:130-141 2148:142-165 2138:166-168 2125:169-171 2107:172-178 2048:179-183 1951:184-195 1765:196-204] [-1, 1697, 1698, 1699, 2100, 2164, 2162, 2160, 2148, 2138, 2125, 2107, 2048, 1951, 1765, -2]
GCGAAGAGAGCGACGAAAGCAGCATGGAGCAGTTCAACCAGCTGTTCGCTGACGATCAGGAAGACGCGCAATGCTGCTGCTGCTGCGCAAATTCGTGCGAGCAGAAGTGCGGCGGCGACTCGCAGTGCGCGCAGCGCTGCAAGCAGCAATGCAAGGAGAACTGCAAGCCGGACAGCGCGGAGCAGTGCAAGCAGCAGTGCAAGAA
>TR2359|c0_g1_i1 len=767 path=[745:0-766] [-1, 745, -2]
CTCAAAACCACCTAATCTCAAATGTTCTTTGTAACCATTAATATAACGTTCGTAGTAACTCACAACACCCTCTGTTCCCTCCCTTTTCCTCTCTTGTAGTCAGTCCTTCGCCATGAAACAATAGCTACCTTTCACACAAAGCCACTCTCGTTTTACATGGCGTACCACAACCCCCAAGACCTTCCACTTCACCATTTCACAGACCATAACCATAACCATAACCATAACCAACCTCTCACTGATACCTCCATGCTCTCCGACCCTACCTCCAAACCTGGCTCCGATCCTCACCAACCCGCGCCAAATTGGCTCAACAACGCCCTTCTCCGCACGCACTACACCGACAACAACAACAACACCACCACCACCAACAACAACAACAACTCATCCAACACCAAC…
>TR2379|c0_g1_i1 len=3143 path=[6241:0-3142] [-1, 6241, -2]
ACAAGGCAAAAAATTCAAGCTCTCTGCAGAGTGAGAAGAGATAGTAAACCAGAAGAAATACACAAGAATGCAGAAACTAGATTTTCAGATGAAACCCATTTTCATTCAACCAAAATCTAGGATACATATGAACAATCTCCGAAAGCACATCTTGCAAAAGTTGCCAAAAACAATAACTAATTCATTAGATGTTCAGATACTTACATCTGTACTACTCACATCGCGCATCCAATCGAATATTAATAGCTTCACATCTGCAACAAACAATCTTGCAAATCACAAAGCGTGACTACCTATGGTCAATTAATGACCCATGGAATGGTTGGTCCAAAGGAAGTTAGCAGCAACAGAATTGTTCCACTCAAACACACAATGGAAGTTAGCTGGTTGCAAAGCTTT…
>TR2388|c0_g1_i1 len=2097 path=[6726:0-211 6727:212-235 6754:236-399 6765:400-557 6753:558-623 6763:624-632 6751:633-667 6767:668-683 6766:684-707 6759:708-713 6747:714-737 6758:738-782 6745:783-1054 6715:1055-1055 6744:1056-1103 6756:1104-1120 6742:1121-1457 6681:1458-1470 6740:1471-1844 6755:1845-1910 6739:1911-1934 6691:1935-2096] [-1, 6726, 6727, 6754, 6765, 6753, 6763, 6751, 6767, 6766, 6759…
GGCACATGTATTGAGAAAACCTCCAAATGGCAAATTGAACATACACAGCTCAGAACAGTTCCTCTCTAATTACTTGTCACTCCCATATTATGATTCCTAAAGCAGTAACTAGTAATTTGACAATGCTACAAAGATGAAATTATAGGGTTGAAAATGAAGATCTCGATATTAGGGTGATGCCGGGATGGGTTCAGTACCAGAAACATGGGAAGTAGCATCTTCTTTTGATATGGCCACATAATTCACGGGAGCAACCGGTCTGGTATTATCCCTTTTTCCGTCTTTTGATGTGGACCTGCTTCCATTTTGATGAGCATTAAGCGATAGCCGTCGGTTAGGAGTACCATTGGCTCCGCCGTTAGCACGAGGACCGCCTACCTTACTGGAACTAACTGGCCT…
>TR2388|c0_g1_i2 len=2100 path=[6726:0-211 6727:212-235 6754:236-399 6765:400-557 6753:558-623 6763:624-632 6751:633-667 6767:668-683 6766:684-707 6759:708-713 6747:714-737 6758:738-782 6746:783-1054 6668:1055-1055 6669:1056-1103 6670:1104-1120 6743:1121-1457 6693:1458-1470 6741:1471-1847 6755:1848-1913 6739:1914-1937 6691:1938-2099] [-1, 6726, 6727, 6754, 6765, 6753, 6763, 6751, 6767, 6766, 6759…
GGCACATGTATTGAGAAAACCTCCAAATGGCAAATTGAACATACACAGCTCAGAACAGTTCCTCTCTAATTACTTGTCACTCCCATATTATGATTCCTAAAGCAGTAACTAGTAATTTGACAATGCTACAAAGATGAAATTATAGGGTTGAAAATGAAGATCTCGATATTAGGGTGATGCCGGGATGGGTTCAGTACCAGAAACATGGGAAGTAGCATCTTCTTTTGATATGGCCACATAATTCACGGGAGCAACCGGTCTGGTATTATCCCTTTTTCCGTCTTTTGATGTGGACCTGCTTCCATTTTGATGAGCATTAAGCGATAGCCGTCGGTTAGGAGTACCATTGGCTCCGCCGTTAGCACGAGGACCGCCTACCTTACTGGAACTAACTGGCCT…
>TR2388|c1_g1_i1 len=1927 path=[3809:0-1926] [-1, 3809, -2]
AGAGAGAGTAATTCCCAATCAAGTAAAGATTAGCAGGGAATCAACAATGGAGTGTAGTAGTCATCCACCTTGTTAGTAGTCTCAGTCACACTGTAAAAAATTGTCTAGGTTTTATTTATCTCTTTTTTTCTTGTGATCTCTCTCTCTCTCTCTCTCTCTCAATGCATATGCAATTACAATTGCAAAGCATTTCCGATCCAGAGGGAGAGAAGCCTTGTGACAGCTGTATCCATCAAAGAAAACCCCATCGAGGGATAGATTGTTGATTTTTTGGTTTGTCGCGGCAAGATCTCTCTGTGCACTCTGTACCTAGGGCCAGGGCTAGGGCTAGGGTTTTGGTTTCCGTGGCGGCATGACGACTTCTTCGAGTTCGAGCTGGCGCGAGGGCATGTCCTCCGA…
>TR2407|c0_g1_i1 len=256 path=[234:0-255] [-1, 234, -2]
GAATCTGACATCATGTATCTTTGTATGTGGAGATTTGCATAGAGTAGTCTTATTTCATTTCCTTGCCAATAATTAAGCTTTTGATGTTAAATAGGTTTGCATGAACTTTCTAGTCTGATATGGTGATAATTCTTGGTCAGCATTAATATTGAATTTAAGAATTACACTAATTAATCTAGTATTTTCGGTTAGCCACAACATATATCATAATTAAGACTTTTCTTGAAAAAAATAATTTAACTTTTTTTTTTATGAC
>TR2411|c0_g1_i1 len=2081 path=[4144:0-857 4146:858-961 4143:962-2080] [-1, 4144, 4146, 4143, -2]
CTTAAGATTCATGGAAGAAAAGGGAGGGCAAAAAAATAAAAATAAAAAAGTAAAACACACACTAGTCATACAAATATATATAAGCAACAAAACTATGTCGGCTTCGGTCCCCCCATGTTTCCCATGTCATTCAATGTGAAACCAAACCCATACATGACATCCTGTTTAAACGTTATTCCCATGAAGATGCAATTTCCATTCTAACCCATCCCCGAAAATGAGGGGCCCTAAGAGTAAAGGCATATAGACTTATATCAGAAAATTTTGTACACCATGCTTTGAATATGTGGCATCAAATTTTTTTGATCATAAAGTCAACTTTTATAATCGGATTTTCCCACCACTCCCAAACTAAAGATGTGGCTGCATAATTATCGGAAAGCTGCTCTAGTTTCTAGA…
>TR2411|c0_g2_i1 len=1999 path=[4139:0-857 4140:858-879 4141:880-1998] [-1, 4139, 4140, 4141, -2]
CTTAAGATTCATGGAAGAAAAGGGAGGGCAAAAAAATAAAAATAAAAAAGTAAAACACACACTAGTCATACAAATATATATAAGCAACAAAACTATGTCGGCTTCGGTCCCCCCATGTTTCCCATGTCATTCAATGTGAAACCAAACCCATACATGACATCCTGTTTAAACGTTATTCCCATGAAGATGCAATTTCCATTCTAACCCATCCCCGAAAATGAGGGGCCCTAAGAGTAAAGGCATATAGACTTATATCAGAAAATTTTGTACACCATGCTTTGAATATGTGGCATCAAATTTTTTTGATCATAAAGTCAACTTTTATAATCGGATTTTCCCACCACTCCCAAACTAAAGATGTGGCTGCATAATTATCGGAAAGCTGCTCTAGTTTCTAGA…
>TR2417|c0_g1_i1 len=356 path=[647:0-296 648:297-297 649:298-299 650:300-300 651:301-302 652:303-303 653:304-305 654:306-306 655:307-308 656:309-309 657:310-355] [-1, 647, 648, 649, 650, 651, 652, 653, 654, 655, 656, 657, -2]
TCTGCTGCTACTGACGCTGACGTTGCCGCTGTGTCAGCTACTGTTGCTGCTCGCAACTCACCCACGCCCACCCACTCCCGTACTCTGTTCCAGGAACAAACATGTGAATGCGAATGTCTCCGTGCTGCGCGAGGTTCGCCTTCAGCTGCGCCTCGGTGACGCCCATGGGGATGTTTTTGATGGTCACCCGAGACGCTGTGTCGGTGCGCGTCTGGGGGATGACAGGCCTCATAGTGTAGAAGGAGTTGGCGGCCATTTTGCTGTTGAAGTTGAAAGCAGCAGCAGCAGCAGCAGCAGCAGCAGCAGCAGCGGAGGGCCAGCTAGGCGGTGAAAAGCCACAGAAACCGAAGGGCTGG
>TR2429|c0_g1_i1 len=542 path=[520:0-541] [-1, 520, -2]
GTCTCAACCTCTCTCTCTCTCTCTCTCATAAGTCTTAAGCACACATGACACGAACAACGCCTGCACTGCTACAATCCAAACAAGGTTGAGAATAAACTCCTTTTAAACACACACTTTCCATTACTTTATGTTGATTGGTACACCCAATTTCATCCTCTCTAGCTATACCTAAGTTTCTCACTACACCTATAGCTATATCCACCATACGTTAATTAATTATTTTGGATTAGCTTCCTTTGCCCTTCTCAATCTTGAACATTCTTTGTTCTTGATCGTCCATGTTTTCCCAATCCGGTACTTGTTCCTTTTGCTTCATGGGGGTATCTTCGAATTCCAAAGTCTTTCTCTCTGACAAAGATCTGAAAGGCGGCAACAACACCAACATGGAAAAAATTCACA…
>TR2434|c0_g1_i1 len=856 path=[1665:0-42 1666:43-43 1667:44-45 1668:46-46 1669:47-855] [-1, 1665, 1666, 1667, 1668, 1669, -2]
TTTGGATCCACATTCACATCCAGCAGCAGCAGCAGCAGCAGCAGCAGTAGCAGCAGCAGCAGCGACCCCACCCAAAACAGAATCCATATTCCCGTTCTTTACCCCAAACAACAAGCCATTCCCGAAATCCGAATCTCGGAATCGATTGAGCTGAGACGCCCAAGGCTAGGCTAGTTGTTGGCTGGGTGCTTTCGCTTTCTTCCCCAACTACCGCTGATTAGGAATTTCATGTTCGCTTTCGGTGCTGCAAAACCGAATCCCTATTTAATTCTCTTATTGCTCGATGCCAAATACATATTGATGTTGCAGCTATTTAGTTCAAAGTCGGCTGGTGCAGGACTGTTGATGTAGATTCACTGAGCCAAGATGCCGTTCTTAACTAAGATAAAATGGGTTGTT…
>TR2443|c0_g1_i1 len=1272 path=[1250:0-1271] [-1, 1250, -2]
TAGAGCCCAACCCTCGCTTAGAAAACCAAAAGCCTTTCGCAGTCGCAGAGTAAGCGAAGGAAAACCCTAGTAATCTCAGCGAAAGAAATGGCAGAGGGTCTAGTTCTCCGTGGCACCATGCGCGCCCACACCGATGTCGTGACGGCAATAGCCACACCCATTGACAACTCCGACATGATTGTGACGGCGTCACGCGACAAATCCATTATTCTCTGGCACCTCACAAAGGAGGACAAGACCTATGGTGTCCCGCGCCGCCGCCTCACGGGACACTCCCACTTCGTTCAGGACGTGGTGCTCTCCTCCGACGGCCAGTTCGCGCTCTCCGGTTCCTGGGACGGCGAGCTCCGCCTTTGGGACCTCGCTGCCGGCACTTCCGCACGCCGCTTTGTGGGCCAC…
>TR2444|c0_g1_i1 len=623 path=[1201:0-622] [-1, 1201, -2]
GCTCAAATATGTCTAGAAAGGGTTAAAAATGAACAAACAAATCACCGAACACGGGTTTGAACAAAACAATGCACATCTTTACTTAAATCAATTAGCTGGCAAATGCATGTACATGTTCACTAAGGAAAGGGGAAAAAAAAAAAGAAAGAAACAAAGAAGACTAGAAAGAAACAAGAGACACTCATTTCATAGACGGTGTTAGTTGATCACGAGGTTGTGACAAAGGAGGCATGAGAACACTGAGGTAATGTTCCAGAACCAGAACCAAAACCAAAACTTATGAACCCTGAGGCTTTCCTGGGGTAAAAGATCAGCGAAGTTGGTATGGTATTTACACCTTTCTGCAGCAGTTAGAAGAGACTAAGACTAATAGTCAGCTTCAAGAAAACTCTCATAAAC…
>TR2448|c0_g1_i1 len=1004 path=[1963:0-1003] [-1, 1963, -2]
AATATTCATTCTTAAGAGAATTGAAGAGGCCAGGACGAAACATTTTAATTTATCTCAAATGGCTTTGTTACAGATTGTAATTTCGCTTCATATATCTTCGAGTGCAATTTTATTCTATAGCAAAATGTACAAATTCCAAATACCATAACAAAGACACGCACGTATACCTAATAACAAAGTGATCCATCAATACAGAAGAAATAGGCAGAAGATAAGAAGAATACGTATATATAAAAAAAAAAAAGAAATGAGAAAGGCCGTATATAGATAGACAGAGCAGAGGAAGACACGATATATGTTGGACAAACGGCGTTGAGATCAAACCCCGACGGAGCAGCGCTGGACCAATTGATACTTAACGGCGTTATTGCCAAGGGCAATCCCAGTGCTCCGGGGGCC…
>TR2465|c0_g2_i1 len=1866 path=[4803:0-276 4804:277-298 4809:299-299 4807:300-1741 4794:1742-1765 4795:1766-1780 4796:1781-1865] [-1, 4803, 4804, 4809, 4807, 4794, 4795, 4796, -2]
TTTTTGACTAATAATTTTACTTTATAAGACTTAATAGTTAAGTTATTTTTATCTATTTTTAATTTAAAATTATTATATCAAACACTTCAGGTATATATATATATATTTCATCAGCCAGACGGAGAATGGGAAGCGTCTGAGCGTCTTCTACTCTACTAGAGAGCACGAGAAGCGGTCACACCTGCCAGCCGACCTTCATTGTACACTCTTTATTTATTTGAACTTCAGGGCCTTCTTCGATCAAAGGATAAGGTTTGCATCCTCGCTAGCCAACTCCATGTTGGCGACTTCATCAATAACTCTTAACAGAAAAAGCTTCAGTTTTCTTCTTCTCCGATTGCTTCCCCAATACTGGTTGTGCAATTCGAAAGAGTCAGTTTGTACTTTCTTGCCATCATC…
>TR2465|c0_g2_i3 len=1919 path=[4797:0-276 4808:277-352 4807:353-1794 4794:1795-1818 4795:1819-1833 4796:1834-1918] [-1, 4797, 4808, 4807, 4794, 4795, 4796, -2]
TTTTTGACTAATAATTTTACTTTATAAGACTTAATAGTTAAGTTATTTTTATCTATTTTTAATTTAAAATTATTATATCAAACACTTCAGGTATATATATATATATTTCATCAGCCAGACGGAGAATGGGAAGCGTCTGAGCGTCTTCTACTCTACTAGAGAGCACGAGAAGCGGTCACACCTGCCAGCCGACCTTCATTGTACACTCTTTATTTATTTGAACTTCAGGGCCTTCTTCGATCAAAGGATAAGGTTTGCATCCTCGCTAGCCAACTCCCTCCAGTAATCCAAGTCCAGTAATCCAAGTAAGTCAATAGGTGATAATGCTAGATGTTGGCGACTTCATCAATAACTCTTAACAGAAAAAGCTTCAGTTTTCTTCTTCTCCGATTGCTTCCC…
>TR2489|c0_g2_i1 len=1678 path=[7077:0-1213 7078:1214-1236 7100:1237-1454 7084:1455-1456 7085:1457-1677] [-1, 7077, 7078, 7100, 7084, 7085, -2]
TTTTTTAAAAATTATCAGCCGCCAAGACTGTTTCACAGATCATATATAATCACCCTCGAACATCAATCGAGATTTCCCAAAACTATGGTCTCTTGACTCTATTTGACAAGGCAAAGGAAAAATATTGTCCCATACTTTAGATACAAGAGAATAAACTTCACACATGCTTGGGCGAGTTAATTGTTTTAACTCCATCTTCAACACAGATGACAACCATTCCAGAAAGCAACAAAAATGGAAATAACATTGTATTTGTTTCAGACACATGCAGGGATGTGTCCAACAACAGAGAAACAAATGAAACAAAAACAAAAACAAAAACAAAATTAATGAACACTGAAGGAAAATGAAAAATAATTTGTAGCTTTATTTACATACAGAGGGAGACCAAGAAAAAGC…
>TR2508|c0_g1_i1 len=1585 path=[5278:0-665 5296:666-1145 5287:1146-1172 5295:1173-1390 5298:1391-1395 5275:1396-1584] [-1, 5278, 5296, 5287, 5295, 5298, 5275, -2]
GCTAAAAATAAACGGAAAAAAAAATTCCCCGGGAAAGGGAAAAAAAAAAAAAGGAAAAAAATAAAAAAAATCCAAAAAAAAAAAAAAAAAGAGACAACCGGAACACCAACTCCTAATGACCTTAAGGGACCTAAATTACTAGACCTAAGACCCTACCCTTTTTGACTTGCATATGTCTACCCCTTTTTCCTCACTTGTCATTACAATCTTCCCCTAACAGCTAAAATATGATCATCATCTATTGCTCCTATTCCCCAGTCCAACCCTGTACAAAATCCAATGAACCAAAGAAATGAAATATCAATAAGAAATAGCATAAGACATGACTCTAGAGGGCAGTAACGAAAGAGAAATTTCCAACAAGGATAACTCCCCCCTCCCCTGGCATCACATGTAATC…
>TR2508|c0_g1_i2 len=1543 path=[5278:0-665 5296:666-1145 5287:1146-1172 5295:1173-1390 5298:1391-1395 5291:1396-1404 5292:1405-1542] [-1, 5278, 5296, 5287, 5295, 5298, 5291, 5292, -2]
GCTAAAAATAAACGGAAAAAAAAATTCCCCGGGAAAGGGAAAAAAAAAAAAAGGAAAAAAATAAAAAAAATCCAAAAAAAAAAAAAAAAAGAGACAACCGGAACACCAACTCCTAATGACCTTAAGGGACCTAAATTACTAGACCTAAGACCCTACCCTTTTTGACTTGCATATGTCTACCCCTTTTTCCTCACTTGTCATTACAATCTTCCCCTAACAGCTAAAATATGATCATCATCTATTGCTCCTATTCCCCAGTCCAACCCTGTACAAAATCCAATGAACCAAAGAAATGAAATATCAATAAGAAATAGCATAAGACATGACTCTAGAGGGCAGTAACGAAAGAGAAATTTCCAACAAGGATAACTCCCCCCTCCCCTGGCATCACATGTAATC…
>TR2508|c0_g2_i1 len=1605 path=[5276:0-665 5297:666-1187 5281:1188-1214 5282:1215-1604] [-1, 5276, 5297, 5281, 5282, -2]
GCTAAAAATAAACGGAAAAAAAAATTCCCCGGGAAAGGGAAAAAAAAAAAAAGGAAAAAAATAAAAAAAATCCAAAAAAAAAAAAAAAAAGAGACAACCGGAACACCAACTCCTAATGACCTTAAGGGACCTAAATTACTAGACCTAAGACCCTACCCTTTTTGACTTGCATATGTCTACCCCTTTTTCCTCACTTGTCATTACAATCTTCCCCTAACAGCTAAAATATGATCATCATCTATTGCTCCTATTCCCCAGTCCAACCCTGTACAAAATCCAATGAACCAAAGAAATGAAATATCAATAAGAAATAGCATAAGACATGACTCTAGAGGGCAGTAACGAAAGAGAAATTTCCAACAAGGATAACTCCCCCCTCCCCTGGCATCACATGTAATC…
>TR2522|c0_g1_i1 len=1241 path=[1221:0-1136 1222:1137-1240] [-1, 1221, 1222, -2]
CTCTTCCGATCTTGAAAAGTGAGCTTTACAAGCAGGTAATGCAAGATAATTACAGGAAATTGTATATACCCGTGCGTTTATTGACATTGAGTACAAGTAGCAGCAGCTGGAGTCTCTATTATCTGTAATTCTCCAACAATGCAACATAATAATCGCCCCACCTTATTATCTCAAAAATATATATATGACAATTGACAAGTAAAAAAGTGTTCCTATGATATCCATAAAAAGTTTGAACATGAGAAAAAACAAAATGTCAGCTACTCAAGGCTGAATAGAATGAGCACTAACCCAAGTCCAATAATGCTTCTTAACAGAGACAGCCCGGTCGGTAACATTCTTGTCTAGAAAATCCCCTCCATACTCATCGACCTCGTAAGTGCAAAAATCGTCCTCAGG…
>TR2533|c0_g1_i1 len=451 path=[857:0-450] [-1, 857, -2]
GTTGAATTGCAGGGAAACAGTTTCCAAAAGAAAAAAAAAAGACAGAGAGGGTGAAAATTGCTTGCACAACATTTCCCAATAGTTCAGGACTCTCTGTTTTGGACAACCCCGGAAAAAAAACATGATTATTAATCATGTTTTTATTGCTGCCGTCTCGGGTGGTCTGATTCTCATCTCGGAGGAAGAGAAATAACGACAAAGACGGGGAAAAGAGAAGGCACACTTTTTCTCGCCCCTTCCAAAGAAAAAGCAAGGAACGCGCACTCTCCCTCTTCCCACCACCTAATAAAAAGCTCACGCACACTCGCCACGTTCCTCTTTGGACCGCTCTTTTCTACGAGAGGTTCATCTCTCACAATAAATTTAGCAGGGATTCTGACTTAGAGGCGTTCAGCCATG…
>TR2539|c0_g1_i1 len=896 path=[1782:0-202 1783:203-220 1784:221-895] [-1, 1782, 1783, 1784, -2]
ATTGTTCTTTTCAAAAGAAATTGATATAAATTTTATAGTATCTTCAATATTAGTATGCTCTTTGGCTTACAACATCCTTTTGGTCCAAAAATCCTTTTGTATTTTCCATAATAGAATGCACAATAACCAAATAAATCCTAAACATAATATTTTCATCTTCCTTTAAAACTCAAATTTGAGCAGAAGATAGTTTGTCAAAAAAAAACCTGGTGGACTTTCAAGCAAAAAGGACATACTTTGACAAATTGATTACACTATACACATTCTTTCCCATTGCATATACACATTGCAACTCTCCTCGTCAGAGAAATGCTCTAGTGCTTCAGGCAGCAGCGTTGATTTAGGCTTATTGACACTACGCACTCTAGGCACAGATGAGAATTGTGCTTTCATTTAGGC…
>TR2542|c0_g1_i1 len=473 path=[451:0-472] [-1, 451, -2]
AGGGAAGTTTTTCGAGCGTGGAAAAAAAAAAGCAGCAAGCAACAACGGCTTTTCAGCCGTTGCGCGCTAGCTTGTAATTTAGGGGGTAGGGGTGCCCCTTTCTAAAACTTAGATTTAATATAAGGAAGAATAAGGCCCTTTTTTGTTTGGAGTTTTCCCCAACCTATACCTAAGGGCTTCCGTTTTTCAGCTGCATCGCACTGCCGCATAAACAATGGATCCGCTGGGCTGGATGAGCGACCTTCTCTGGAAAGGAATAAGGAATAGTGAAAAGCCATGTCACTTGGAACGGAACTGGTTGCTTATTTACTTTTTTTTAGTAAGACCACTTTGCTTTGGTAAGCCAAATTCTATTATATTATTCTTACTTAGGCATGGTTGCTTACAAGACAAAAGCTA…
>TR2547|c0_g2_i1 len=648 path=[1834:0-144 1835:145-204 1866:205-211 1861:212-334 1864:335-361 1858:362-385 1869:386-427 1863:428-487 1855:488-535 1840:536-647] [-1, 1834, 1835, 1866, 1861, 1864, 1858, 1869, 1863, 1855, 1840, -2]
AAGAAGCGCATTTGATGTTGATGATGGATTTTTTGATAGTAAAATGGCAAGCAGAATTGTTGACGGATTCTTGGTTGGACTACGGTATTTTTTTTTTGCAAGGGATCAAAGATCGCATAATGACCTCAAAGATCAAACATCAAAGATCAACTCTCTTCCAAGCATCATCCGTCCATTCCGCTTCATCGCCACAACTGCCAGCCGGGCCGCAACGCGTCAAAGTCCGCGAATTTGACGGCGAGCGCGTCCACCGGTTCCGCCGCGATGTGCGCTCCGCCCATTCCACTGCGCTTGCCCAGCGATTGGCCCGCCAGCGAGTCAAAGTAGCGCTTCTGCTCGCGCGTGCGCAACAGTGCCGCACGCGGTCCGTCGCCCATCGAGCGCTGTGCGTCCACCAAC…
>TR2551|c0_g2_i1 len=836 path=[3566:0-253 3567:254-258 3578:259-435 3570:436-459 3577:460-492 3580:493-516 3576:517-593 3561:594-617 3562:618-835] [-1, 3566, 3567, 3578, 3570, 3577, 3580, 3576, 3561, 3562, -2]
AAATAAGATAACATAATTATCAGTAAAGTTTTGAATTTCGAAAGAACAAAAAAGGCATTGCATTTGGAGTGGCCTCATGTAATTGAATCTTTCATTTAAATAAAAGAAGCGAGTTCGATTTAGTTTCTCATGTTTTTTACAGCCAACAGAGAACATCATCAACTGCAATAATAATAATAATAGCAGTACAGCAGAAAATTATGGCGTTTGGTACAGGAAAACGTTGCCCCTTTCACCATTTCCAGAAAACATTAGAACCACACTTGTATTTCTCCTTTCCTTCGCATTCAATCTCCAAATCATCAGAAATAAATGGCACTTTCTTTTGCTTGGCTAGATCTTGGCAACCAGTGAAGTTTTGTGGGAAGTTGCAGGTGCCAAATTGAACAGTGTATGCTC…
>TR2555|c0_g1_i1 len=721 path=[1397:0-720] [-1, 1397, -2]
GGAAAATCATTTATTTTTATTTGAAATGTAAGCACTAAGTTCTGTAATACAAGAGGGCTTCGGCTACAAAACCTAATCTTGTTCTACCCCTCAACACAATTGTTATGTGGTGCATCTCCACCAAGCAAAAAGAAAAAGAAAAAATAAATAAAAAACTTCCTAAAGAGGCCTGTGTCGCTTGTGGCCAGCTTTGCCGTCAGATTTCACAGCACCACTGGAATCCCCTTCGGAAGAAACTTCCATGGATTTGGTAAAGGAACTTGAAAGATCCGCATAAAGGTCAACTACTCTTCTGATGTTGTTGTTGAGCTCCCTAATAAGGCCAACGTTTCTGCTGAGGTTGTCGGGGACCTTGGACTCGTGATTCTGGTTTATCTCGTTGATGAGTACCCGGTTCTG…
>TR2567|c0_g1_i1 len=1972 path=[1950:0-1971] [-1, 1950, -2]
GCAGATGTTTGACTGAGAAAAAAAAAAAAAGTAAGCTATATATAGCGTAGACAGAGATTGCTTTTCTGTTACACATTACTGTAAACTCTAAAATTCAACTATCATTAATGTCTTTCCTACTAAGACCCTATAGACAGAGGTAGCCTCGTAGTGATTGCATTGAAAGCTACTCAAGGTGATTCCTCTTGTCACGAGAAAATGGGAGGTTCTGTTCATTTTGATAGAGCTTGTGCCACTTAATTGTTGCCACAGGTGCTCGTGGTCCAGGTCCACCATGGTGGGCATTTCATTTTGCAAAATGCAAACACTACCGACTCACGATTCTTATTCAGTTATTCGTAAAAGGTGAACCATTCATCGCATCGTAATAATTAGATATTTCGCAGCAGCGGGCGCCAC…
>TR2568|c0_g2_i1 len=268 path=[437:0-219 438:220-220 439:221-225 440:226-226 441:227-231 442:232-232 443:233-237 444:238-238 445:239-243 446:244-244 447:245-249 448:250-250 449:251-255 450:256-256 451:257-261 452:262-262 453:263-267] [-1, 437, 438, 439, 440, 441, 442, 443, 444, 445, 446, 447, 448, 449, 450, 451, 452, 453, -2]
GTTGGAGTAAAGGTGTAGGTGGTGGCCTTGGTGGCGGTCTTCATCATAGTTCCAGTGGTTATATTAGCTTTGGTGGTGGAAAAGGAGGTCAAGGTAGTGGGAGTGGTGGTGGTAATGGTGGTGTCGGTACTAGTGGTGAATCTAGTTCTAGTGGTAGTGTTAGCATTGGCGGCGGCAGCGGTGGCAGTGGGAGCGGTAGTGGCAGTGGCAGTGGCAGTGGCAGTGGCAGTGGCAGTGGCAGTGGCAGTGGCAGTGGCAGTGGCAGTGG
>TR2581|c0_g1_i1 len=1080 path=[1058:0-1079] [-1, 1058, -2]
TGGCACAACTCCAAACATTCTCAGTCCAACAAGGGAATGTGATGAACCTAAAACTGGGCTCTCTCACAGTGCCTGCACCATCCATTCCTGTGATCCCCCTTGTGTTCATAAGTGTCCTAGTTCCCATGTATGAGCTATTTTTTGTGCCATTTGCAAGAAAGATCACTCAGCACCCTTCAGGCATCACACAGCTTCAAAGGGTGGGTGTGGGGCTTGTACTCTCAGCAATATCAATGGCAGTGGCAGGGATTGTGGAAGTTAAAAGAAGGGACCAAGGGAGGAATGACCCTTCTAAGCCCATAAGTCTCTTTTGGCTTTCATTCCAATATGGTATATTTGGCATTGCGGATATGTTCACCCTTGTAGGACTATTGGAATTTTTCTACAGAGAATCACCTG…
>TR2600|c0_g1_i1 len=342 path=[320:0-341] [-1, 320, -2]
GACATGCCATTGACCAAGGTCAGTTTGATTTGGAAAAGGTTGATCATGTGAGAAAAAAAAAACATGTTGCAGTCAATGATCCTATAGATTTTAGTGAGCGGAATATGCATGAAGTTCAAGGAGGTGGAGCTATAGATACGCATAGCATTAGCAAGAGACTGACCCTTGTGCCTAGGTCATCCAATGATGATTTCCTGTTGTCTGGAATGTCAGGACATTCTGCTCATGGTAGGTCTGTTGATGATGTACAAGGACAAGGTTATTCAAGCAATAAATTGGAAAGGAAGTTGTTTCACGATATGGACGATGACTCCTATATAGTTGAATGTAGGTCCGTCAGAG
>TR2615|c0_g1_i1 len=2571 path=[5097:0-2570] [-1, 5097, -2]
AAAAAATAAAAAAAAAACAAAGCCAAGAAAGACCAAGGATTCTGTTTTCTATAGCTCTAAGTGAAAAAAACTCATACCATCTTTTGAGTAATTTAACTGTTGCTTGTGAATTCATTTGTTTCAACTCTATGCTGTGTGTGACTAACCAATCTCTATCTTAGTACAAATATTTTAGCCTCACAACATGAAGAACTTGTGGGTTTGTTTCAGTTACTTGTTTCCTGCAATCATTCTTGTTCTGCTTACTCCTTCCTCAATTGCACAGCTATCACCAAGTGAGAGTAGAATTCTTTTCCAAGTTCAGAAGGTTCTTGAATACCCTCAAGCTCTTCAAGGGTGGACAAGATGGACCAACTTGTGCTTCCTCCCTCCCTCACCTTCCCTCAACATAGTTTGCTC…
>TR2636|c0_g1_i1 len=2222 path=[4465:0-561 4466:562-2221] [-1, 4465, 4466, -2]
GCGCTTTTAAGTATAAATCGATACGTTTAAACTATTCATGGTTTGAAGCATGATGAAATGATTAGTATGCTTTTCCTTCCATCAAATTCTATCTTCCCCTTCTCGCCATATAGCACAGCACAGCACAGCACAGCACTGAGACTAAACTTGGAAGCATCAGATTTGAGCCAATATTAATCATTTACAACATTCAGTGATCCTGTCTGACAAATGACAATCTTCAAATACGCCTTGCTCTCTCCTTCCACTTGCAAAGTTATGTTATCTTATATTCATTGGAAATATAAATACAGAAGTTAAGACACATTTAAGTTTCCAGCGTATGATTTTTAAACCTTATTTCGCCGAGTGCAGAAATCTGCAGCAGGTAGAATGAAGCAGTCTGCCTCAGAGAAAACA…
>TR2636|c0_g2_i1 len=1749 path=[4467:0-88 4468:89-1748] [-1, 4467, 4468, -2]
GAAAAATATAAAATTCTAAATTGATGGCGTTATTGTTACTATAATCAGAGAATGGTTGACTCTTACAGCAAATGGAACTCAATCTTTACGATATCTTGCCCAAAAGCCTTTCTTCCTGGCAGAATCATTCTCCGACAGGGATCGGCTCCACTTGGATCCAAGTGAAAAGTGCCGCCTCAAGAATGGCTTTCCAAATGAGCTCCTCGCACTAGAGCTAGGCTCCATTTTTGAAACTTTTCCTCCCAAATCGATATCTTTTTGGCGATCAAAAACATCAAAACCACCATCAAGGTAGCTATCAACTACACGGTTTCTGGATATCTTGTGGTTCTTGGCCTTCATCTCTGATTCAGCCCGAAGGCCTTTTCTGGACAACTTGGACAAATGCTTATCTCCTCC…
>TR2637|c0_g1_i1 len=2132 path=[6469:0-881 6504:882-947 6514:948-953 6502:954-1010 6511:1011-1043 6499:1044-1229 6458:1230-1238 6459:1239-1283 6460:1284-1286 6495:1287-2102 6472:2103-2112 6473:2113-2131] [-1, 6469, 6504, 6514, 6502, 6511, 6499, 6458, 6459, 6460, 6495, 6472, 6473, -2]
CGTTGGTTAGTTTGACTGGCCCAGACCAAGTCCAGTGAGTTCCCCAATTTGGCTTTCCCTTTTTTTTTCACCCCAATAGTAAAGTTACAGTTATGTATGGACTTCCTAAAGGAGGGGGAAGTTGGACATAAACAATAATCTAAAGTGCATCCACTTGTACATGCTCACAAAACAAAATAGGTGGGGGGGGGGAGATTATTTTTTTGAATGTAAAATGGCAAGGTAGAATAGAATTAATTAATATTCTCAAGGGTCAGGTCAGGAGGGTCTCATAAGAGAGTGGAACCCATTTTTCTGCAGCCAACCTTGTGAGGGTCTAATCTGCGGTGGGAATCCTGATGATGCTGCAGCACTTGCTAACAAATGTGGAGGCCCGGCTTGCCATTGTTGTTGATCAGA…
>TR2637|c0_g2_i1 len=1998 path=[6446:0-881 6505:882-947 6514:948-953 6503:954-1010 6512:1011-1043 6500:1044-1229 6485:1230-1238 6498:1239-1283 6455:1284-1286 6510:1287-1532 6515:1533-1553 6434:1554-1556 6507:1557-1569 @6493@!:1570-1902 6506:1903-1920 6491:1921-1968 6464:1969-1978 6465:1979-1997] [-1, 6446, 6505, 6514, 6503, 6512, 6500, 6485, 6498, 6455, 6510, 6515, 6434, 6507, 6493, 6506, 6491, 6…
CGTTGGTTAGTTTGACTGGCCCAGACCAAGTCCAGTGAGTTCCCCAATTTGGCTTTCCCTTTTTTTTTCACCCCAATAGTAAAGTTACAGTTATGTATGGACTTCCTAAAGGAGGGGGAAGTTGGACATAAACAATAATCTAAAGTGCATCCACTTGTACATGCTCACAAAACAAAATAGGTGGGGGGGGGGAGATTATTTTTTTGAATGTAAAATGGCAAGGTAGAATAGAATTAATTAATATTCTCAAGGGTCAGGTCAGGAGGGTCTCATAAGAGAGTGGAACCCATTTTTCTGCAGCCAACCTTGTGAGGGTCTAATCTGCGGTGGGAATCCTGATGATGCTGCAGCACTTGCTAACAAATGTGGAGGCCCGGCTTGCCATTGTTGTTGATCAGA…
>TR2638|c0_g1_i1 len=1345 path=[2886:0-208 2887:209-232 2888:233-233 2889:234-257 2895:258-368 2879:369-392 2894:393-747 2892:748-771 2893:772-1344] [-1, 2886, 2887, 2888, 2889, 2895, 2879, 2894, 2892, 2893, -2]
TTCAAAATTGTCAGCATTTGATTAAGGCAAAAGAGAGAGAGAGACAATTACACTATTAAAGGTGCAAGAGAAGATGAGGCTACAATAAACAACATTGGCTCCATTGTGATACCAAAAAGGAAAACGATTTACAGTTATATAACTCCCAGTATATTTTTGGAATCTGAATTTCACTACTCCAACGACTCCTCAAGTACCTACAATCACATCATTGCACCTTATTAAAAAAGAAAAGAGTGTGATCTTAAAATATGAAATTTGGGTGATTTTGGTGTTGCCAATTGGAGTACATGCAAGGGAACATTCAAGGCCAGTTTGTGAACTCAAACACTTTCAATACAATGTCAAATCCAGTGGGAAGCTGAGACACAAATAGCAGCACGTTTAACGTATTCAACG…
>TR2650|c0_g1_i1 len=2209 path=[2187:0-2208] [-1, 2187, -2]
TTTTGGTATAAGCCGAAAACATAGACTCGGACATACAACAGATACTGTAAGAGTAGATGTGACAGCAATGACACCACGCCAAATCCACTAAGCTGCCCCCATCATACAAGCAAATACAAATACGAGGGGCCAAAAATTAGACGCGCCTTTGCTGCTCTATGCAACATGAACCTAGAAATCGTTAGTACCAAGACATGATCGATGTTGAATTCACATTCTGCAGCATCATTACATTTAAATACCCCAATCCACACTAACTTGCCCCCCCAACCCCTATTTTTGTTTTTTTTTTTCAACTGTGTACTGTTTGCTTCACATGATGACTAACAAACTACCAGAACGACGTGGGAGAACAGTGAAAGTTGGATTCAAGACGGTGGATAGACATGAAAACCAACA…
>TR2652|c0_g1_i1 len=335 path=[312:0-58 313:59-59 318:60-134 316:135-135 317:136-334] [-1, 312, 313, 318, 316, 317, -2]
GTTCTCTCTCCCAAGTTCCCTCTCTCTCAAGTTCCATCTCTCTCAAGTTTTTTCTCTCTCTCAAGTTCTCTTTCTCTCTCTCAAGTTCTTTCTCTCTCTCAAGTTATTTCTCTCTCTCTCAAGTTTTTTCTCTCTCAAGTTCTCTCTCCTCTTAAGTTCTCTTTCTCACAAGTTCCATCTCTCTCAAGTTGCGCCTCTCTTTCAAGTTTTCTCTCTCAAGTTTTCTCCGTCTTCAAGTTTTTTGTCTCTCCAGTTTTCTCTCTCTCAAAAGTTCTTTCGCTCTCAATATTTTTCCATTTTCGCTTTCTTGAATCTCCATGTCTCGCTAAACTGTG
>TR2661|c0_g1_i1 len=2519 path=[4993:0-2518] [-1, 4993, -2]
GGATAATGCAATGCGACTAGACAAGAAAAGAAAACTTTTGTTAACATGACTAGTTAATTTACAAACATAATATACTAGTGTGACCTAAAAATCCACCACAGAATCTGCAAAATCAGCCAAATGAACAGTTAATAGAATAGAGAAAGAAAATAGAAACCACACCATGAAAACCAAGATCATGCAAAACAATCAATTACACCAGAATCATGGCCCACCAAATACCCCTATCATCTTATTACAGAAAAGGGAGAAAAAAAACTCTAGAAACCGAAGAATCAAGTTTTGGTTCAAAAACTGTGCAGTTGCGTTAGCATGTGAACAAGCTCATCACTAGAAGGTCTATCTGCAGGCATATCAGAGAGGCATGCAGCAGCAATCCTAACAGCCATTAGCATCTCA…
>TR2668|c0_g1_i1 len=601 path=[1157:0-600] [-1, 1157, -2]
TGTGACCCTACAAGCCTAACCAGTTAAAAAAACATAAAGGGGTAGATGGCAAGGAAGAGAAAGGTTGTTGAAGTAGAGGAAGAGAGAAACCTGTGTGAGGGAAGCATGGGTTGGGATGAGATGATGAAACAAGCTGCAGCACTTGGAGGAGTCCAAAGAGCAAGGAAGAGGCTTGTTGGGGTAAGGCAAAGGCCATCAGGTAGATGGGTAGCTGAGATAAAAGACACCATTCAGAAGATAAGAGTGTGGTTGGGGACTTTTGACACAGCTGAGGAAGCTGCTAGAGCCTATGATGAGGCTGCTTGCTTGCTTCGTGGCGCCAACACAAGGACAAACTTCTGGCCTTGCTCTCAATCCTCCTCAACTCCAGCTCTCTCTTCAAAGATCACCAATCTCCTC…
>TR2671|c0_g1_i1 len=390 path=[735:0-389] [-1, 735, -2]
GGGTCAAAACCACCCCCTTTTTAAAAAAATTTTCCCTCAACCAACCCCCCTTTTTTTTTTTTTTTTTTTTTTTTATTTTTTTTGGTTTTCGTAGTTTTTCTTTTCTTTTCCTTTTGTTCCGGTGCCTTCTGTTTCTAAGAAGGAAAAGAAAAAAAAAAGGAAAATCTTCGGTTGTGAAAGAACATAAAAAAAAAAATTAGGGTTTGTTGATTTGATTAGGGTTGTGTACATAGATAGGTAGGTGGATACATGCGATGGCGTTGAATTTCTCGCATCGACCGATTTTTTCTGAGGATAATTTGATTTCGCCGATACTGATGGGGATTAGTGAGAAGAGTGGTGTTGAGAATTGCTACGATTTTGGAAGAGATAGGGGTGGTGGTGGTGCGG
>TR2673|c0_g1_i1 len=1288 path=[3133:0-486 3139:487-929 3132:930-1287] [-1, 3133, 3139, 3132, -2]
TAGAGGTAAAATGTAGTGCTCCATAAATTCTTTTCCACACAACTTTGTTATTTACATAATTACATCTTATAATATTGGAGAAAAGTTCGTTGTTTACATCTTATATTATTGAACATTGAATTTTTTTTAGGGTGCAAGGTACAAAATTTTCAAGCCCATAGGGCGAGAATAGACATTGCAGCAGAGCCAAGAGTTAAGGCAACAAAAGATACTTTCTTCAAGCTTGGATTGGAGTTCATAAGCTTGTTGTGAAAGAAATCAACTGCTATGAGGTCCACAAGAGCCATGTAAATAAGTATTCCTGATGAAATTGAACCCAGTAACCCTTCCATGATTAAGGCATTTGGGCTACTATCATCTAAGCCTGTGAGTGAGAATATTGTCATCCCCAAAATTATT…
>TR2673|c0_g1_i2 len=1100 path=[3135:0-298 3139:299-741 3132:742-1099] [-1, 3135, 3139, 3132, -2]
GCAATTGGTGTTAGTTTATTAAACAATTCGATAAGAATCAAACATTAATACCTTATTCTGTTCAGAATGACTTTCTAAACACTTGAAACATTGCTACTGATTAGGAATGAAAGTGAAAGGTGAAGAACCAATAATATATTTATTATTTAAACAGTTTTCCTTTTTCTTCCGGAAAATAACCTGCGGTCACAAGGTCAAGCACATGCTCTAAGGTCAAGCCAGGCTTCTAAATTCATAGTTTCATTTTCCAATTTGCAATCGTCGTTTTTCTCGAGACTGAGCGACGCAGCCACCAAGACCCATGCCTTCAAAAATTTGATGAAAAGCCAACGCAGCAACGAGAGGGCGAATGGTGCAAACGTTCTGCGACATCCCCATAGTGACCCCAATTATGACCGA…
>TR2673|c0_g2_i1 len=405 path=[3137:0-46 3138:47-404] [-1, 3137, 3138, -2]
GGACCAGCGAGGTCGAGAGGATCCCGCCCGCCGCGAAACACTTTATCACGACGATGGCCTTATCGTAGAGCGGCTTCCCGCGGAAGACGCCGGCGAGGAGCACCGGCGACGACATCCCCGCCATGCTGGTCGCAAAGATGACGAAGATGGATACGAATTTGAGGTGCGAAGCCGCCGCGCCGTCCCTGCACGCCGCCGCGCGGGCCAAGTCCGTGACGCACGCGGACGCCATGCACGGCAAGAGAGAGAGAGAGAGAGAGAGGAAAGTGTTGGTGGTGGAAGAAAGTGAGAGCGTTGTTTGTTGTGGTTGAAGAAGTGAAGTTGGAAGATTGAGTTGAAAGAGGAAGAAGGGACTCATAAATGACGTGGGCCAGGTTCCGGCTTACGTTGTCGGGTTGG…
>TR2676|c0_g1_i1 len=371 path=[4018:0-27 4019:28-28 4020:29-33 4021:34-34 4022:35-370] [-1, 4018, 4019, 4020, 4021, 4022, -2]
AGTTGAAGTTGAAGTTGAAGTTGAAGTTGAAGTTGCAGGATTAAGGTAAAATGTCAGTTACGGAGCTGAAGGAGCGTCACTTGGCGGCGACGGAAAGCGTCAACAATCTGAGGGAGCGTTTGAAGGAGAGGCGTCTTTCCTTGCTTGACACAGATGTTGCTGGCTACGCCAGGTCTCAAGGTAGAGCTCCTGTCACCTTTGGTCCCACCGATCTCGTTTGTTGCAGAACGCTTCAGGGTCATACGGGAAAGGTGTATGCATTGGATTGGACTTTAGAAAAGAATCGAATTGTTAGTGCATCCCAAGACGGGCGATTAATAGTGTGGAATGCTCTAACGAGCCAGAAAACTCATGCCATAAAGCTTCCTTGT
>TR2676|c0_g2_i2 len=1690 path=[4014:0-130 4027:131-234 @4029@!:235-552 4025:553-1647 4000:1648-1648 4001:1649-1653 4002:1654-1654 4003:1655-1659 4004:1660-1660 4005:1661-1665 4006:1666-1666 4007:1667-1671 4008:1672-1672 4009:1673-1677 4010:1678-1678 4011:1679-1683 4012:1684-1684 4013:1685-1689] [-1, 4014, 4027, 4029, 4025, 4000, 4001, 4002, 4003, 4004, 4005, 4006, 4007, 4008, 4009, 4010, 4011, 4…
AAATCACTCAATTATTTGTTACTGCACACAAGTTACAAAAAGAAATCATTTCTCGGTATCTCTCTGCAGTTGGACAATCACAGTTCGGCAACTCCACTCAACCTCTTATGTCACCTGAAATTTGTCCTGCTGAAAAAATGCACCAATCAAATTTCAGCTATGGTAGCATAATGCTATAAACTCCACAATTTACCAAGACATAAACCAAGCACCTCTATGTTGACTATTCGAACTTTGTATGTGATTCGACAAATAGTAACAATCTGAACAATGCTCAGGAAATATTCTCTCCTTGAGAGGCTCACAAGCTTCTGGCAGAACCAAGTTAGAGTACCCTTTAATGTGGGAGCAGTTCCATGGATAGTTTGAGGTCACATTAAGGGTAATGTTTGATAGGCA…
>TR2678|c0_g1_i1 len=2351 path=[2329:0-2350] [-1, 2329, -2]
TTTTTTAGTAGCGCTAGTAATAATAATAATAAATTTTAAAGTTGTGTACTACAAACAACAACAACAAAATAGCTCCACACCTGCTGAGCTAATAATGCCAAATCAAACTACACCCGTACATATTCACGATAAACCTATCCAAACCTCACGGTTTACACTCAAACAATCAAGCATGTCGTTACAATATCATGTTTCATGCTTTTAGCAACACTTCATTTGTCAGGATAGGGAAATGAACAAACCTACAAAAAACATAAATCTGTATCTGCAAGTGGAATTGAGGACGGAGAGGAAGCTACAGCTTAGGTAAAGGATTGAACAGCAGAAGATGTGGTGACTAAACTTGATAAGAGACCGACTATGACAGCACTGTTGTATGTGCTTGGTTCTGTTTGCATG…
>TR2691|c0_g2_i1 len=1045 path=[2092:0-666 2093:667-693 2094:694-1044] [-1, 2092, 2093, 2094, -2]
AAAAAATCAATGGCAAGGCCTTATGCTACTACACCTACTACTTCTTCTTCTTCTTCTTCAGAACTTAACCCTCTAATTCGGTCCGAGGTATCATTCTGTGTCGGGACTTGCCTCATTCCACATCCAAAAAAGGTTAAAACAGGTGGGGAAGATGCTTTCTTTGTGAGCAACTATAATGGGGGAGTTATTGCTGTTGCTGATGGTGTCTCTGGTTGGGCTGAAGAGGATGTGGATCCATCGTTGTTCCCTCGTGAATTGCTTGCTAATGCTTCCAATTTTGTAGGAGATGAGGAGGTGAACTATGATCCTCAGATTCTTATAAGGAAAGCACATGCTGTTACTTCCTCCACAGGCTCAGCTACTGTCATCGTTGCTATGCTGGAGAAGAATGGGACTTTG…
>TR2699|c0_g1_i1 len=2576 path=[5154:0-250 5156:251-350 5150:351-2575] [-1, 5154, 5156, 5150, -2]
GATCTCTCATCTCACCCTTTGCGTTGCGTGTGACACCACTTCCTGTTCCACTTCCGGGGCATCAGAGTGTGTGTCTTTGTGTTTGAGAGAGAGAGAGAGAGAGACTACTCACTCAACTTCTCTCCGATCCCTTTGACCCTTCATAGCCATTCATCTTTTGCTTTTTCCTCTCAGAATGGCACTCTTGAAACCTCTCACAGATCTCTGCTTCTGAGTTGATGGAGTGGAGCTGCAAGGGTGATCAGAATTGGTATGACCAAAATTTGTGCCTTGACTATACCATTCCTGTGAATTGAAGTCTGTGTATTGAGGTTTTCTTTGGGTTATAGGGTTTGTTGTATGGACATTGTGTACAGAGAGTGAAACTATAGTCACAAGCAATTGGAATTATGGGTGGTA…
>TR2699|c0_g2_i1 len=2497 path=[5151:0-250 5152:251-271 5153:272-2496] [-1, 5151, 5152, 5153, -2]
GATCTCTCATCTCACCCTTTGCGTTGCGTGTGACACCACTTCCTGTTCCACTTCCGGGGCATCAGAGTGTGTGTCTTTGTGTTTGAGAGAGAGAGAGAGAGAGACTACTCACTCAACTTCTCTCCGATCCCTTTGACCCTTCATAGCCATTCATCTTTTGCTTTTTCCTCTCAGAATGGCACTCTTGAAACCTCTCACAGATCTCTGCTTCTGAGTTGATGGAGTGGAGCTGCAAGGGTGATCAGAATTGGGTTTGTTGTATGGACATTGTGTACAGAGAGTGAAACTATAGTCACAAGCAATTGGAATTATGGGTGGTATTTGCTCGAGGTCATGGAAAGCCACTGTAGATGGTGTGGCTGTGGATAATGCACTTAGTGGAAGCTCGAGGCATGCTAA…
>TR2699|c1_g1_i1 len=662 path=[1319:0-412 1320:413-436 1321:437-661] [-1, 1319, 1320, 1321, -2]
TAACATTTGATTCGAAGAAGAGAGTAGAGAGAGGGATGTCGGATCCGTACGAGCGGGTGAAAGGTGGAAGATTAGCCTTCAAAGGAGGAATCCTTGCCAGCCGCTCCAAATCCATTGACAAGAAGGGAAAGAAGAAGAAGAAGAACAAGGACAAAAACCCTAACCATGAAGAAGAAGAAGAAGAAGAAACCCTTGTCGTTGTCGATATGGATAACAACGCCAAACAGGCTGAGGGCGAGGGATCCGAATATACCATCGACGCCGCCAAGCGTATGAAGTACGAACAACTCTTCCCTGTCGAAGCCAAGAAGTTTGGTTATCAACCCAAAACCAACTTCAACTCCCTTGAGGATGCCCTCGATGATCGCGTCAAGAAGAAGGCCGATCGTTATTGTAAAT…
>TR2700|c0_g1_i1 len=799 path=[1553:0-798] [-1, 1553, -2]
CGCGTTCATATATATATATAGACACAGATCTTGATTGATAAACAAAATTAAGCTCACAATCACACCAGTAGTTAACTAATTAAGAGTATATATATAGTGCGTCCATAGAGAGTACTATAACATTAAATAGAAAGGCAAAGAGCATATAAATAAGTTAACTTAATTCTATGGTTGATATGTACGTGCATGCATGTAGTTGTAGCAGAGAAAGAGTTCCAAGTTCCACGTTACAAGCTAGCAAGAAACTGTATTTGCTTGAGAAGAGGGGTTAGAGTTTCCATCAGCTTCTCGCATGGGTGGTTGTGAATTCCCTCGTAAGTCGTCACCACAATGCTTGTGTCTTTCGATAGCCTTTGCACTTGCTTCTTCACATTGCATGTGTGATGCGTGCAGCGGTAG…
>TR2715|c0_g1_i1 len=2041 path=[4054:0-593 4055:594-611 4056:612-2040] [-1, 4054, 4055, 4056, -2]
GGCCACGCCAGGAAGCTCAGCAGGACCTCCACAGTCGCCCCTCCCCTGCTGCCCTTGGTGCATCTGCTGTTCGTGGTGCTCCTATTGCTGGATTAGGGCCGTGTTTGCCAGCCCGGCCTGTGGCAAAGAAGGGAGCAAATTCGGTGGTTGGATCTGTTGTGTTGCCCAATAATAACAAGCTTGACAAGTCCCAGCCAGTTTTGCCTACTGAGAATGGTCCCGACATGAAGTCCCAGTTGCCAAAACTGGGATTGAAGTCTTCAAGTGGTTCTGCAAAGACATCTAATCCTAAAAAGGAAGACCGCAAGGAACATTCATCAACCATTCACGGGCAGAGTTCTGGGGTTTTTATTCAGTGGAGACCTTTGAAGCTTGTTTATGATCATGATATTAGGCTCT…
>TR2734|c0_g1_i1 len=1017 path=[1989:0-1016] [-1, 1989, -2]
AAAAGCTTGTTTTTGCCTTCTTTCTCCTCAACATAGCTGACAAAAACAACCACTACCTGTGTCTCTCCTCACTTTCCCCTACACCCCATTACTTTACTTCTTTTTTTTATTTAATTTGCACCCTTTTAACTTCTCTTTCCACTATTATCATCACAATAATTCTTCTTCTTCTTCTTTCTTCTTCCTCTTCTTCGTCCTTAGACTTCTTGCTTTGATAACAAAAGGTGTTTGGATTACATACATGGAGGGTCAACCTGCTAAACGCAGACGCGTTTATTCACTTGAACCGAACAAAGTGGAACAAGCAACGTTTGCTAGAAACTACGTTAACTATTTGGTGCCAGCATTGGTGAAGATTAAGGAAAGAGGCTCTTCAGAGCACAGTGGCCATTGTGAAGA…
>TR2738|c0_g1_i1 len=1844 path=[3744:0-376 3745:377-400 3747:401-975 3742:976-999 3743:1000-1843] [-1, 3744, 3745, 3747, 3742, 3743, -2]
GTTTGGTCAAGCTGCCCGAAATCTAAGCGGGCAGGTTCAAACTCCAAGAAGAGTCCAATACTTAGATTATCTATCACCCTCAAAGTCGAACCAAACACACTTCCACGTCACCACCACCACCACCGTGGAAGGTGGCGCGTGAGGCGGTTTCCGACGACCTCTCTCGGCGCTGAGTGGTGATCGAGGTGGGAGAGGAAATGGGTCAGAGTCTAAGTTGCAGGCAACAGCATGAGGACCATGGTTTGTTCCCTGCACTTGCGAGTGGAGAATTGGAGGTTGTTGAGGCCATGGTGGAGGAAGACCCCACTGTCTTGGAACACACCACTGGTCACGACAAGCTCTCGCCACTGCATGTAGCTGCTGCCAATGGTCGGATCGAGGTTCTTTCCATGTTGTTGG…
>TR2742|c0_g1_i2 len=1489 path=[3058:0-397 3059:398-421 3075:422-997 3062:998-1014 3077:1015-1190 3072:1191-1323 3065:1324-1488] [-1, 3058, 3059, 3075, 3062, 3077, 3072, 3065, -2]
TAAACCCTAGGCAGTTAAAGCACCCCTTTTATTCTTTTCGTTTCGAAAACCCTAAACTCGCGCGGTAGCTCCGATGTGGGGAAAGAGGAAGAAGAGCGATGGTTCCGATAACGATGATGTGGAAGAATCAGCTTCGAAGAAGAAAACAAGAACAACGGAGACGAGGGAGCAATTCCGTCCTTCGATGATAAAGAACAAGGAGAAGAGATCGGAGATGCACGCGAAGCTCAAGCATCAGAAGAAGCTCGATAAGCGCGCCAAGGCCAAGGCTCGTGACGCTGCTCTCAAGAGAGCTCTCGACCTCGGCGAGGAGCTTCCGGAGAAGAAGGTCCCTCGCACCATTGAGAACACGAGGGAATTTGACGAGACCGTTTGCAAACCCGATGACGAAGAGTTATT…
>TR2756|c0_g1_i1 len=269 path=[247:0-268] [-1, 247, -2]
CAAGCCATTGCCTCTTGTTGCTACAAGGTCGATGGACATGAAGGACCCTTTTCATGTCTCTTCTTCTTACATGCTTCTTGAGGCCACTGGTGACTCTGAAGCTGATTGTAACCCCACTTTGGGTGAACAAGCTTATGAAATTGGCAGAGAAGACGATGATGCTCAATCTTGCAGTTATGATATTTCTGAGACTTGTAATGCTGCTGAATTCAATGGATATGAGTCTTTGAATATTGATGATGATGATGAAGGTGAGAAGAGTGCTCAAG
>TR2758|c0_g1_i1 len=228 path=[206:0-227] [-1, 206, -2]
TCTTGTTTATATTGATACACTTATATCTACTATTTAATTTATCAATTGATAATGCTGAAAATTAGCTTCACTGTTGGATCATGAGAGATAGAGACAATAACAACAATGACAGTTGCATTTAAAACTGAATGTTTTTCTCATTCTGTGTATTTTCTGGATATATATGATAGCTGTTGTGCCATTAGTAAAAAAAAAACGAGAGTGAGGATAAAGGGAAGAGGCCCAAAG
>TR2760|c0_g2_i1 len=438 path=[855:0-156 856:157-182 857:183-437] [-1, 855, 856, 857, -2]
ACAAATTACCAAACGTCTAGCATTCCCTCACACTTGGCGCCAATGATTCTTTTATTTGAGAAAATATATATATATAAAGACTATACCTTCGCCATAAAAACATTTAATTTAATAAGTAATAATAGCATGGTATTTCGAATTCCATATGCAAATTTTTTTTTTTTTTAAACCATTCGATTATATATAGAAAGAGTAGTATGAAAAAGCGGGTATTTACAATTTTATCTGATCTATCAGGAACCTTGTTTAATTTTAGTGTCACAGACTTTTTTGTTTTTTTCATACCAGAAAGCTTTTAACAATTTTTATTTTAATTAGAAGAAAACATAACATATGAAAAAAAAAAGAAACTTTCGGATTGTTCAATAACAAAAAAAATAAAAAAAAAAAATCAACTAC…
>TR2764|c0_g1_i1 len=816 path=[1611:0-815] [-1, 1611, -2]
CAAACTTGTGTTTCATTTAAAGATTAAAGCATTTAAGAAAGCAAAAAAAAAAAAAGTGTTCACCAATCAACATTCAACAGCACTGCTAGTCTAGTAGTCTCCTATATTATTATTATTATTATTATTACAATCCAATTAATTCCAAAACGAACAAAGAGAGAGACATGTAGATTCATTCTTTTTACTTGTTCGGTGAAAACAAGGTAACATGTGGTTGAAACATGAAACTTGAAACCCAAACCTTCTATGTCAGGGAGGGTAGTTACAGCCACGGCGTATTTGTCCCAGACGCCAATTAAGTCCACGCGCCACCGCCCTCAGCGGCTTCCGGAGCCACGGCGTTCAAGTCAAAACCCTCATTGATCATTACCTCCCCAGCCTTTTTCTTTGCCTTGACAT…
>TR2788|c0_g1_i1 len=1191 path=[1169:0-1190] [-1, 1169, -2]
GTCACTTTGTAGCGAGAAAAAATTTTCCCCTTATTTTCTCGATAATTTTTTTTTTCTTCATTCCTGACACTGAGATTCTCTTCTCACAATTTCTTCTCACTTTAGTTTTCCGTTCTCATTGTTTGTTTCCACTGATCTCTCTCCATAGCCCCTTCGTGGAGAACGCGTTGACCCGAGTTCCTCCAATACATAGTTTTGATCTTTTCTGAGATTTTGAAGTTGGAATATGATTTCTAGTCAACTGGGTCAAATGGGTCTCTTCCAAATCTTTAAATTGTTCTAAATCTTTTCTGGGTTGAAATTTTGCTCTTTTGTGTTTGTGTGTGTGGGTTTTTTTTTGTTGGATATGGATTCCAAGGATGCTAATGGTTGCATCGTGGATAAACACAAACCTGTGGT…
>TR2813|c0_g1_i1 len=314 path=[283:0-301 284:302-304 285:305-307 286:308-310 287:311-313] [-1, 283, 284, 285, 286, 287, -2]
GTCCGAGGCAGAGGCCACTCAGACGATCCAAAATGCTCTATCCTTACTTGGCGACGAAGAAGGGGGTGTTCACCGCGAAATCATGAAGGCCGTTACCCCCGCGCTGAAGTCCCTCTTCCACGCCACAGCAGTTTCCATTCGCCCCCAAATCGAAGAGGAGTGCAAACGCATTGTGGAGGACTTCGCGAAGCACGAGCAGCAGCACGAAGAGGAAGAAGGGGACGAAGACCTGTTCAACCCGGACGACTTCTCGTTCAGCGAGCAGCAGCAGCAGACGTCGCAGCAGCAGCAGCAGCAGCAGCAGCAGCAGCAGC
>TR2862|c0_g1_i1 len=597 path=[1303:0-489 1304:490-508 1305:509-596] [-1, 1303, 1304, 1305, -2]
TGACTTTCAAGCAGATCGCTAATTCACGAATCTTAGACTTAATTTCTTTTTTGAATTTTTCTATTCCTTCACCTTGAAAAGGAATCGCTTTGCTCTGAGGTTCCCAATAATAAGATTTTAACCAATCAAGTGCCTTGACAGAAGCACTACGGACAATCTTAAGCGATGGAAGCTCTCGATGTGATCCCTCATGGCGAATATCAATCAGCATGCGTGGAATACGAATCGCATCAGCTGCCACTGCTATCGACGCCACTTCTTTCTTGCGTGTCTTCTCAACAGCACCGTTCACAAGCCTCATGATTGCCATGCAATACAGCATAGCGAGCATCTCCTCCGAAAGAGAAGCGTCATTAGATTGATCCTGTCTGAAATAGGGGTCTTTGTGTTGAATTTCGA…
>TR2864|c0_g1_i1 len=2412 path=[4826:0-1542 4833:1543-1674 4829:1675-2411] [-1, 4826, 4833, 4829, -2]
GGATAACTGGATGTGTTTGTCTTCCCTCTCATACTTTTCTTGTTGTTGTATATATTACTTCAGTTCAGTTTCTGTCTTCACTCTCTCATTTCATTCTGGTGTGTCCATAGCCATTTTTAACAGTGATGAAGCAAGGGTCAGCAAACAACCAACAGCTCTTGTGGGCAAGAGTGGTTATGCGAAAATGGCTTAACATGGGTAGTAACGAGCCTGATCATAGCGCTCACCCTGATGATGATGATAATGAGGATGACCCTGAAAGTGACTCAGACAATGAAGGGTGGGGAAGAAAGTCACAGTTTGGGGACAGCAAAGGGGAACGAGCTCCAATTGAGTCAAATGAATTTCTTCCAAGGTTAAGGAGGCAAAAGTCGTTAACTTCTAGGTCTCAGTATATAA…
>TR2864|c0_g2_i1 len=2303 path=[4830:0-1542 4831:1543-1565 4832:1566-2302] [-1, 4830, 4831, 4832, -2]
GGATAACTGGATGTGTTTGTCTTCCCTCTCATACTTTTCTTGTTGTTGTATATATTACTTCAGTTCAGTTTCTGTCTTCACTCTCTCATTTCATTCTGGTGTGTCCATAGCCATTTTTAACAGTGATGAAGCAAGGGTCAGCAAACAACCAACAGCTCTTGTGGGCAAGAGTGGTTATGCGAAAATGGCTTAACATGGGTAGTAACGAGCCTGATCATAGCGCTCACCCTGATGATGATGATAATGAGGATGACCCTGAAAGTGACTCAGACAATGAAGGGTGGGGAAGAAAGTCACAGTTTGGGGACAGCAAAGGGGAACGAGCTCCAATTGAGTCAAATGAATTTCTTCCAAGGTTAAGGAGGCAAAAGTCGTTAACTTCTAGGTCTCAGTATATAA…
>TR2873|c0_g1_i1 len=1539 path=[5981:0-466 5982:467-490 6037:491-595 5987:596-598 5988:599-637 5989:638-646 6032:647-724 5994:725-727 5995:728-766 5996:767-787 6029:788-1132 5992:1133-1538] [-1, 5981, 5982, 6037, 5987, 5988, 5989, 6032, 5994, 5995, 5996, 6029, 5992, -2]
CAATTTTCAGTGTCAAATTCCAATCAAGCAAATTTTGAAGGAAGAAAATCTTGTTTATTACACAGCTTGTGAAATCTGAAAATTTCAGAGCCACCTTAGTGCCATAATCAATTACAACAAGCACAAAGTTGGTATAAATATAGCCCAAGAAAGTGTCCGAAACACACAAATGATAGAAATGGCCTCCAAATAACATGTCAACTACAGAGATTTGGCATGCAGACCCCAGCATCCGAATTCTGCTGTTCCTTCCATATTCTTCCTGTAACTCTGAGTTTGAGCTCCTTTCTATCCCCACCAGAGAAAAATAGGGCCATATTTCTTTGAATAATGAGCCCATCATGGCTATCTCTAACTTTACGGTGGCTATCCCGAACACTTCGAGGTGTACCCTCCCAA…
>TR2873|c0_g2_i1 len=1885 path=[6016:0-274 6017:275-288 6036:289-843 6043:844-867 6044:868-893 6040:894-916 6031:917-929 6039:930-932 6030:933-971 6038:972-980 6028:981-1058 6020:1059-1061 6021:1062-1100 6022:1101-1121 6027:1122-1478 5985:1479-1884] [-1, 6016, 6017, 6036, 6043, 6044, 6040, 6031, 6039, 6030, 6038, 6028, 6020, 6021, 6022, 6027, 5985, -2]
GGAACATTGCCATTGGAATAGACAAACGGATAACGAGATTAACTTACATAGTACGCATACCAGAATGAATCACCAACATCATTTTCAAGGCCTTTAAAGCGTAAATTAGGTACAAACCAAAACTATCAAAGCAAGTCAAACAACCACAAGTTGAGTGTGTTCAATACTGAACCGTATTTCTATGGGAATTTGCATTACACAAACATTTAAAAAAAAGTGTCGTGGTGGTGAAAGAATGTACAAATTTCTGATGAGATACTTTATCATTTTTTTTTGGTCAGTGTAGTCTCTTGCGAATGCGCTTCCTTAATGGCATCGTACATAACTTTCAGATCAAGAGACGTTCTATCATGTCACGAGAACCTCACAGAAAATTCGAGCCAAATTCGGTTCCAGTCT…
>TR2873|c0_g2_i2 len=1928 path=[6016:0-274 6017:275-288 6036:289-843 6043:844-867 6044:868-893 6041:894-959 6031:960-972 6039:973-975 6030:976-1014 6038:1015-1023 6028:1024-1101 6020:1102-1104 6021:1105-1143 6022:1144-1164 6027:1165-1521 5985:1522-1927] [-1, 6016, 6017, 6036, 6043, 6044, 6041, 6031, 6039, 6030, 6038, 6028, 6020, 6021, 6022, 6027, 5985, -2]
GGAACATTGCCATTGGAATAGACAAACGGATAACGAGATTAACTTACATAGTACGCATACCAGAATGAATCACCAACATCATTTTCAAGGCCTTTAAAGCGTAAATTAGGTACAAACCAAAACTATCAAAGCAAGTCAAACAACCACAAGTTGAGTGTGTTCAATACTGAACCGTATTTCTATGGGAATTTGCATTACACAAACATTTAAAAAAAAGTGTCGTGGTGGTGAAAGAATGTACAAATTTCTGATGAGATACTTTATCATTTTTTTTTGGTCAGTGTAGTCTCTTGCGAATGCGCTTCCTTAATGGCATCGTACATAACTTTCAGATCAAGAGACGTTCTATCATGTCACGAGAACCTCACAGAAAATTCGAGCCAAATTCGGTTCCAGTCT…
>TR2875|c0_g1_i1 len=560 path=[538:0-559] [-1, 538, -2]
AAAACTCAAAAATGGTTCTCTAATACGTATATTGAACAGAATTATTACACTATGAGGCCATTAGCAATGGCGCGGTTAGTACTAACATGAGTAGTTTCGTACACCGGAAGCTCCTCACAATACCTTCCACTTCCAAACACAGCTAAATGATCAAGCTCGAAGAGATCCGAACTTGCATAACTCGATGCATCATCGTCGTCGTCATCATCGTCATTGTTAGGAACGTTGGTCCTTAAAGACAAGTCCTTCAAAACTAAATCGTTGGTCTTCTTCTGGTTGTGTCGGTACTCTTTTAAGAAATCTCGAGAAGCTTCTTTTTCTTCGTACAAGCGTTTGTGTCCGCAGGGTCGGCTATCTTCACCCACGATGACGCTCACGGGGTAAAAACGCACCGTTCGC…
>TR2889|c0_g1_i1 len=302 path=[280:0-301] [-1, 280, -2]
AACACCAAAAAGCCAATGGAACATCGAATTTCGAACTCACCACGACTATCACCATCCTGACCACAACACATCAACAACAACATCATCAACAACAACAACAACCTTTCCTCTTCCTCTTCCAAGAAGCCCCACAAGTACTTCTCCTTCTCCAGATTCTCCTCCGTTTTCCTACCAACTAAAACCCGCGACCCCGTCAAGCGAATGAGCGTCACCGCCAAAGAGGTTATCAGGAAGTATTTTAAGAAGGTCAAGCCTCTCTACGAGAAACTCTCCCAGAGAACGGTGGAGTTAACGAAGACGGA
>TR2891|c0_g1_i1 len=272 path=[499:0-271] [-1, 499, -2]
AAAAAAAAAAAAAAAAAAAAAAAACAACCAAAAAAAAAAAAAAAGAATGATAAAAGAACACTTAATGGTTACAGTTCTCCCAGAAGTTCACATTAACAGGTGAGGACTATCGCCGCAACCAAGGATAAATGCTAATAATAAGAGAACACAAGACAACAATAAATTCAACAAATACATTATTAGTTAGACCAGACATGAACCAGACCGTGCCTATTGCCTGTATAGATCTCGTTGCGCTCTTCGTCATAGAAGAGAGCAGTAATGTCTTCCAA
>TR2892|c0_g2_i1 len=1357 path=[2688:0-1061 2689:1062-1079 2690:1080-1356] [-1, 2688, 2689, 2690, -2]
GGATTGTTGTAGATCTAAAACATCGATAAAGATGATCCAAGAACTGTTGGGTGGTGCTAGTGCTAGTGCTAGCCTTATACCAGGAGAAAGGAAAATCTCCATTAATAACGCAGGAGGAGGAGGAGGACTTCTACTTACACCATCTTCTCCTTCTTCCTCATCTCCTTCTTGTACAACAAACATCACTTCTTCCACCACCGTCACTGCCACCACTTCGTCCAATTCTGAGAACCAAAACTTGAGGTGCCCTCGTTGTGATTCATCCAACACAAAGTTCTGTTACTACAACAACTACAACCTCACTCAGCCTCGCCACTTCTGCAAGACATGTCGCCGGTACTGGACCAAAGGCGGCGCTCTCAGGAATGTTCCCATCGGAGGTGGTTGCCGGAAAAACAA…
>TR2897|c0_g1_i1 len=1170 path=[1148:0-1169] [-1, 1148, -2]
CAAAATTAATGGCACTTTCCTCAGCTTTTGTTGCCATACTTTTGGTAGCTGGGGTCATTGTCCCAGGGACTGAGGCCAAGACAAGGGCTTTCTTTGTATTTGGAGATTCACTTGTTGATAGTGGCAACAACAATTACTTAGCCACTACTGCAAGGGCTGATTCCCCTCCTTATGGCATTGACTATCCAACTCGTAAACCAACTGGTCGTTTTTCCAATGGCCTCAACATTCCTGATCTTATTAGTGAACAACTAGGTGCTGAGTCCGTGTTGCCATATTTGAGTCCACAACTAAAAGGTGACAATCTTCTGAATGGAGCCAATTTTGCTTCAGCTGGAATTGGCATTCTTAACGACACTGGAGCTCAGTTTCTAAATATAATCAGAATGTACAGACAGT…
>TR2901|c0_g1_i1 len=947 path=[1898:0-600 1899:601-624 1900:625-946] [-1, 1898, 1899, 1900, -2]
TTTGGGAAGATGTAAGGTGAATTTGAGAGGTTGAGAGGTATATAAGAGAGCATGAGACCCACTCATGTTACAACAAGTGAAGGTTAGCATATTTATCTCTCTTATCTTGGATACCGAAAGAGGTGAATTGATTGAGAGTTGAGCATGTCTCTCGTGGCAGAAGATGTGAAGAGCAGAGCAGAGGTGTACCATGGTGATGCCATCTGTCAGGTGAAGTCCAAGGAGCTTCTCAAGGAGATTGCCCTTCCCAACGGCCTCCTCCCTATGAAGGACATGGAAGAGTGTGGCTACGACAGGGAAACCGGCTTTGTCTGGCTCAAGCAGAAGAAGTCCTATACCCACAAGTTCGACAAAATTGGCAAACTTGTCTCTTACGCGCCTGAGGTCACTGCGCGTGTC…
>TR2902|c0_g1_i1 len=878 path=[1848:0-85 1849:86-109 1860:110-144 1861:145-168 1859:169-550 1846:551-567 1847:568-877] [-1, 1848, 1849, 1860, 1861, 1859, 1846, 1847, -2]
AAAAAATGGTTGGCGACTAAATAGAAAAAGCCAAAAAAAAAAAAGAAGAAAAAGAACACAATCAAAGCATTAAGAGAGGAAGAATGCAAATGGCAATTTTGTTAAGAGGAGGAGCACTTGGAGATTCTAGCTTTCGTTTGTGTTCTTTAACATCAACTTCTTCTTCCTTGCATGTCTCCCAGAATGTTGCCATACACACCTCACCATCATCACCAATACTACCTTTGATTGCTAGTAAATTTAAAACGGCCAGCAGAAACAGAATCACCTGCTCTGCTGTTCAAGAATCATCTCCTAGCACAGCAGCTACTGCTGAAACAAAGGAGGAAGTAAAGGAAGAAGCTCCAAAAGCAGCACCAGCAAAGAAACCTCCTGCTAAAGCTCCAGTTAAGTCTCTAC…
>TR2906|c0_g1_i1 len=205 path=[365:0-204] [-1, 365, -2]
GCGAATGGCCCCCGGGTTACCAACCATCTCATATTAGCAGATTCGGTGTTTGATCTTCAAAGAAACTGTTTTGCATCTATGAACAACGTGCTATTCTTGAAACGACAAGCAGCATATCCAACAGGAAAAGAAAAAAAAAAAAAAAAAAAAAAAACTTAAAAAAATGTCGTAAAATATGGGGAAAAATAAAAAACTGTGTCTGGGG
>TR2910|c0_g1_i1 len=2079 path=[5930:0-661 5931:662-679 5962:680-814 5937:815-820 5960:821-943 5916:944-946 5958:947-1225 5945:1226-1228 5957:1229-1480 5951:1481-1483 5955:1484-1805 5919:1806-1819 5920:1820-2078] [-1, 5930, 5931, 5962, 5937, 5960, 5916, 5958, 5945, 5957, 5951, 5955, 5919, 5920, -2]
ATTTGGGCCAACGGGAACCGTTACGACGGGCAATGGGAGAACGGGGTTCCCAAGGGTCAAGGGGTTTTCACTTGGCCAGATGGGAGCTGCTATGTTGGGTGCTGGAACAAGGACCTTAAGCTGCACCAGCTTAATGGAACTTTTTACCCTGGCACTGCTGATAATTTTACCGGCACAATGAGGAAGAGGTCTTCCGTTGACAGTGCCCGAGGAAGCGTCGCTGACAAGAGTTTTACTTTTCCCAGGATTTGCATCTGGGAATCTGACGGGGAAGCGGGTGATATCACCTGCGATATTATCGATAATGTCTCCTTGTTGTATCGTGATGGAACCGGCTCAGATCGTAAAGATGTTAAGCCTTTTCGCCGGAACCCTTGTTGTTTCTCCGGCGAGGTTAAG…
>TR2915|c0_g1_i1 len=542 path=[1118:0-460 1119:461-541] [-1, 1118, 1119, -2]
TTTTGAACTAAATTGCAGCTTGACTACATTCCATTCCACACACATTATTCAATTTCGGCACAAAAGAAAACACACTAGCTTGTGAAAGCAAACAACATGGACTATATATCAGTAACACTCAAAAACACCTATTTAAAAATACAGGCAGCAAACCAAAAGCAGGCTAGCAAGTCACCATCTCCAAGACAAACTTAAATACAATGCAAAATGAAAGAGAGAGAAGGAAAAGTTAAAAATAAGAACAAAGAGAATAAAGCAAAACCTCATTCAGCTCCGTTATACACACAAGAATGGTTTGTAGAAAATGAAATTGAACGAGAACGTTGTTGTTGTGAGTTAGTGAGCCTTTCTTCTCTGTTGATGCTGTTGTTGTTGCTGCTGCTGCTGCGGCTTAGTGTC…
>TR2915|c0_g2_i1 len=542 path=[1120:0-460 1121:461-541] [-1, 1120, 1121, -2]
TTTTGAACTAAATTGCAGCTTGACTACATTCCATTCCACACACATTATTCAATTTCGGCACAAAAGAAAACACACTAGCTTGTGAAAGCAAACAACATGGACTATATATCAGTAACACTCAAAAACACCTATTTAAAAATACAGGCAGCAAACCAAAAGCAGGCTAGCAAGTCACCATCTCCAAGACAAACTTAAATACAATGCAAAATGAAAGAGAGAGAAGGAAAAGTTAAAAATAAGAACAAAGAGAATAAAGCAAAACCTCATTCAGCTCCGTTATACACACAAGAATGGTTTGTAGAAAATGAAATTGAACGAGAACGTTGTTGTTGTGAGTTAGTGAGCCTTTCTTCTCTGTTGATGCTGTTGTTGTTGCTGCTGCTGCTGCGGCTTAGTGTC…
>TR2915|c2_g1_i1 len=438 path=[831:0-437] [-1, 831, -2]
GCATCAACAACAGTTGCAGATGCAACAACTGCTAATGCAGAGGGCTCAGCAGCAGCAGCAGCAACAACAACAACAACAGCAGCAGCAACCACCACAGCAGCAGCAACAGCAACCACAGCCACAACATCAGCAGCCACCACCACAGCAACAGCAGGGTAGGGATAGGGCTCATCTCTTAAATGGTGGTACGAACGGGTTAGTTGGAAACCCTAGCACCGCAAATGCACTTGCAACAAAGATGTACGAGGAAAGGTTAAAACTGCCTCTTCAAAGGGACTCTTTGGAAGATGCAGCGATGAAGCAAAGATTTGGAGACCAACTCTTGGATCCAAATCATGCCTCAATATTGAAGTCATCTGCAGCTACCGGCCAGCCTTCAGGGCAAGTGTTGCATGGTGC…
>TR2916|c0_g2_i1 len=1026 path=[2047:0-627 2054:628-754 2053:755-1025] [-1, 2047, 2054, 2053, -2]
AGAAAACTAATCTTGGTTGAGGCATTTAACAGTTGACCTCCCCATCCCCAAGTTGAGCAATGCCAAAGGTATACCCAAACGCATCTGTATCGGAGAGGCCAAAAGCATCCGAAGTGGTCCTGACTGTGTGGAAGAAATCTCTGTTGCCAAGTTGCAATGGATTCACCGTTTTTGACAGCCGAGGGAATCTCGTGTATAGGGTCGATAACTACATTGCAGGAAATAAGGATGAGATACTTCTCATGGACGCTGCCGGCACACCTCTACTAACCCTCCGACGCAAGAGGCTAAGTTTGGGAGACACCAGCTGGCTCGTGTTTGAAGGAGAGGACTCCGTGAAACTACTTTTTACAGCGAGGAAGCTCGTCAACATCCTAAATACCAAGTGTTTGGCACACC…
>TR2932|c0_g1_i1 len=1298 path=[3831:0-46 3832:47-1297] [-1, 3831, 3832, -2]
GGATTGTCGCCACCATTGCTGACCCCGCCGCCGCCACTCATGCCTTGGTTACCATGACCTGCCACCATCCAAAACGCCGCCGTATTAGAAGCGTGGCTCGCCGGAAGTGACCCTGTGCTCGATTGTATCAAGTAGCTTCCCATTTGTGATAGTTCTTGCTCCGGCCTTCTCTTTCTCCCCAAGCTTCCGTCAGAATCCGAAGCCACCGATTCAAGACCGCCGCCGCCACCACCGGATTCCTCCCGAAGCTCTTGTTTAGCTTGTTGAATTACATTGACGTTGCCTATAGGGTTGAAATTCAAAATTGCGGAGATGGAAGAAGTGTTCTCCAACATGCTCCTACGAGAGTCCTCCATCACCATGCTCAAGTTCCGGTCCCACTCGGCGCGGTTTCTTAGT…
>TR2932|c0_g2_i1 len=1925 path=[3829:0-673 3830:674-1924] [-1, 3829, 3830, -2]
AGCAAATATAGTGGAATACCATTCTTAAAATTAATATAGGTATATTAATATCTTCTTCTCGAACCCTAACACGAGCCTCGGCAAAATCACACCAAAGGTCCAAAATCGCATACTGAACTCAATATACCAAAGCAATCAAACTTGGCCTTGCATGTTTTGCAAATGGACATAACATATATAATTACGTATTTAATATATATGTTGGAAACCATTAATTAGCAGCACTAATAGTAGTAATAATAGTAGCGCTAATAATATAGTGATTAAAAGAAAAATTAAGAAGCTAGCATCAGGTCATACAGTTGTAATTATTTGACCCTCTAGGAATGTTGACTGGTTGAGTCACGTCCATCATCTCCGCCGTGAGGTTGCCCGCCGCTGCTCGGAGACTCTGAGACG…
>TR2961|c0_g1_i1 len=1506 path=[1484:0-1505] [-1, 1484, -2]
GAAGTATAAAATATTTGGTGAGATTGACAGCTGAGGTTGCTGTTTCAATAATGATGATATAGAAGTATTAACGAAAAAAAAAAGGAAGTCAAATTATACGTGCACAATCACCAGATTCACATATTAAAACTGCTGAGTCTTGGCTTATTTGGCTTGCTAACTCGGGCTGGACCTTGACATATTCTCTCCTGACAAATAATGCAGCTTCAGTTGCAAGGTCAGACTCCACAAATGCAACGCAACACCCTCTAAACCCAGCACCACTGAAGCGCGCTCCCAATACACCGGGTGCCCTCAAAAGGATCTCATACAGTTGAATCAGTGGTTCAGAACCACATTCATAATTTTGAATGGAACTCCGACCAGAAGCTGTAATAAGCATTCCAAAATCTTTTAACT…
>TR2990|c0_g1_i1 len=296 path=[572:0-163 573:164-187 574:188-295] [-1, 572, 573, 574, -2]
GGGGGGGAAAAACCCCGGGGGGGGGCCCCGGGGGGGGGGGTGGTGGGGGAAGTTTTTGGGGGGAAAAAAAAAAAAAAAAAAGGAAATAAGTGATTCCTAGCTATACACAACCATTCCAACCCTCGCAAACGTCAATCAAATTGAAATTGCTGCATCGAAAATCAATCGGGTAACCCGATATCTAGAGCGAGAATACTAGAAATAGAGGTGAGGAAATCGAGTTGGGAATCAGGGAGTGTTTCAATTGCTATGGGAATTGGAAGGGAAGAAGGAATAGAAGACTTTGAAACCCTAAA
>TR3027|c0_g1_i1 len=2014 path=[4214:0-824 4215:825-848 4233:849-1070 4234:1071-1159 @4231@!:1160-1470 4226:1471-1509 4229:1510-1674 4209:1675-1691 4210:1692-2013] [-1, 4214, 4215, 4233, 4234, 4231, 4226, 4229, 4209, 4210, -2]
ATAACTCGCTTCCGATTCTGAAGGCCGAACCCTCAAACCCCTCAAACCGCAATGCTCTTTCCGTTCCCACTTCCTCTCTCACTCTGACTCAGTTCCCATTTAAACGACCCTCATCTTGAGAGAGTCTCTGACCTTTGTCCTTATCTCTTCCTCTTAAATTTCAGATAATTATTATTATGCAGCCCTGTAGCAGAGAAATGCAAGGAATTAACTCCCTCTTAAACTCCCCTCAAATCTCCCTCCAGGACCTCCACACCACCAACCAGATCCAAAATTCACACATGAATCACCAACAACAACAACTCAGCCACGCCACCCCTCACTTCGACCCAACCTCCCACGACGACTTCCTCGAGCAAATGCTCTCCTCCTGCGCCTGGCCTGACCTCAACCCAAACA…
>TR3027|c0_g1_i2 len=1945 path=[4214:0-824 4215:825-848 4233:849-1070 4218:1071-1090 @4231@!:1091-1401 4226:1402-1440 4229:1441-1605 4209:1606-1622 4210:1623-1944] [-1, 4214, 4215, 4233, 4218, 4231, 4226, 4229, 4209, 4210, -2]
ATAACTCGCTTCCGATTCTGAAGGCCGAACCCTCAAACCCCTCAAACCGCAATGCTCTTTCCGTTCCCACTTCCTCTCTCACTCTGACTCAGTTCCCATTTAAACGACCCTCATCTTGAGAGAGTCTCTGACCTTTGTCCTTATCTCTTCCTCTTAAATTTCAGATAATTATTATTATGCAGCCCTGTAGCAGAGAAATGCAAGGAATTAACTCCCTCTTAAACTCCCCTCAAATCTCCCTCCAGGACCTCCACACCACCAACCAGATCCAAAATTCACACATGAATCACCAACAACAACAACTCAGCCACGCCACCCCTCACTTCGACCCAACCTCCCACGACGACTTCCTCGAGCAAATGCTCTCCTCCTGCGCCTGGCCTGACCTCAACCCAAACA…
>TR3046|c0_g1_i1 len=1717 path=[3701:0-377 3702:378-398 3703:399-1716] [-1, 3701, 3702, 3703, -2]
TAACATTCTAACTATTAATTAAATACATAAAAAAAAAACACCGTTATTTTTTGTTCTGTGTAGCTTTTGGAGCTGGATCCTCCTTGAATTCTTCAGTTAACAAGTTTTTGTTTCTGGGTTTGCTTGATCTTTTCTAAGGGGTTCAGCTCCTGCGTACTGCCAAGGATTGTTCACACCAAAAATCGTTGTTTTGTGCTTTTCCTTTTGTTTGGTTAATTGGGATGTGGAGAGATCCGGGAGTTTCAGCTGATTCTTTCTATGAAATTCGCCCCGAATGCACCGATGTTCCCATTACTCGATTTAAGATCAAGGCTGGTAAAACACTAAGTGCAAGAAAATGGCATGCCGCATTTACTCCAGAAGGGTATCTAGATATAGAATGCAATATGCTACATGGAA…
>TR3046|c0_g2_i1 len=1850 path=[3699:0-377 3704:378-531 3698:532-1849] [-1, 3699, 3704, 3698, -2]
TAACATTCTAACTATTAATTAAATACATAAAAAAAAAACACCGTTATTTTTTGTTCTGTGTAGCTTTTGGAGCTGGATCCTCCTTGAATTCTTCAGTTAACAAGTTTTTGTTTCTGGGTTTGCTTGATCTTTTCTAAGGGGTTCAGCTCCTGCGTACTGCCAAGGATTGTTCACACCAAAAATCGTTGTTTTGTGCTTTTCCTTTTGTTTGGTTAATTGGGATGTGGAGAGATCCGGGAGTTTCAGCTGATTCTTTCTATGAAATTCGCCCCGAATGCACCGATGTTCCCATTACTCGATTTAAGATCAAGGCTGGTAAAACACTAAGTGCAAGAAAATGGCATGCCGCATTTACTCCAGAAGGGTATCTAGATATAGGCAAGACTCTAAGCCGAATCT…
>TR3054|c0_g2_i1 len=3914 path=[14982:0-434 14983:435-437 15031:438-958 14986:959-960 15029:961-2532 15003:2533-2534 15027:2535-2883 @15037@!:2884-3240 15024:3241-3294 15033:3295-3327 15022:3328-3491 15011:3492-3913] [-1, 14982, 14983, 15031, 14986, 15029, 15003, 15027, 15037, 15024, 15033, 15022, 15011, -2]
GTTTCAGAACCCGACAAAAGCAAAGCAACCTCTGCCTCCTCTTCTCACTCTCTCACCGTAATATACCCCAAAACTTTTACTCTTTCTCACAACAGAGAATGATATGATATCACACTTCAACTTCAACTTCAACACCACCCAACCTATTTCATTTCCCTTTCCCTGCAACCCATACCCACTATCTCTCTCGAATGGAGAACATGATAGCACTCCACAAGCTCGAAGCTCGTGGCATAATTTAGAAACTTTTTCAACTCTTTAATTTCCACTCTCTCTCTCTCTCTCTAGATTACTTTTCCTCTTTTTTTTGTCTTTCTCTCTCTACAACTTCCTCTGCCGGAGGATGGCGTGCCGGAAACTCGTCGCCGGGAACACGGATCCGCAGAGAAAGAGGAGTGG…
>TR3068|c0_g1_i1 len=335 path=[699:0-136 718:137-152 715:153-191 708:192-215 709:216-334] [-1, 699, 718, 715, 708, 709, -2]
GAAGAATCTACTAGTTCTACCAAAGTGGTTGAAAAGGGTTCTACATCTTCTGATAAGCCTTCCAAGTAGCTTACTTCCATCAATATCACTTCTCTTTACCATCGTAGTTGCCTGGGGCATAAAATAAGTTTTTTTTTTTGCTCCGCTAATCAACTGATTCACTACAGGAATTCCTCAATTATATTGAGCTTTGTAGAAATTGTTAAAAATTATATCTTATATTTTTCTTCCTAAAGTCTTGTGACAATATTATTGCACTGATACTGTTTACAGATCTTCCGTTTCAATATTGATCAGAGATGAACCAATGCATTTTTTGTTCGTGAGAATTTAAT
>TR3091|c0_g1_i1 len=461 path=[439:0-460] [-1, 439, -2]
CAACAACAAAGGCAACGGCAACCAAGATTTCTCTGCTGCACAAGTTCTTTCTGCAGTTTCATACACCAGGAGCATTAATAACAACCAAACATCCTCTGATGCAGATAACAACAACGTTGATTCAGGCAGCAGCAGCAGCAGGAGGAACCAAACACCTTCTCATCATGCCATTAAGCCTGTTGTCAAACCTTACCATGCTCCTCTTGCCACTCTAACGCTCCTTTCTGTTTCCTCTGCTGAGGAAAATGCTGAGGATTCAGATGATGAGGATACAGAGTATGAGGATTCAGATGATGAGGAATCAGATGCTAAGGCAAAAAAAGTATGTTCATGTGGGTTTACAACAGCTTAATAGAAGGAAAATCATAACAATTGTTGAAGGAATAAAGAAAAAGTTCG…
>TR3093|c0_g1_i1 len=948 path=[2524:0-187 2542:188-268 2548:269-292 2546:293-319 2545:320-337 2540:338-490 2523:491-947] [-1, 2524, 2542, 2548, 2546, 2545, 2540, 2523, -2]
CACCTTATGAGAAATCAAAGTCTTTGGGTTCCGGGGGGGGCCATCTCAGTTTTAGATTCTTTTCCCCAAGATTCAGCCAAGAGTTTTTGAGGAGAAGAAAAGTCGTCTGAGATGGCCCGTACGAAGCAAACTGCTCGTAAATCAACAGGTGGAAAGGCTCCTAGGAAGCAGCTTGCAACCAAGGCTGCACGTAAATCTGCGCCGACTACTGGTGGTGTGAAGAAGCCACATCGTTACCGTCCTGGTACTGTTGCTCTTCGTGAGATTAGGAAATACCAGAAGAGTACCGAGCTTCTGATCAGGAAACTCCCCTTCCAGAGGTTGGTTCGTGAAATTGCTCAGGACTTCAAGACTGATCTGCGTTTCCAGAGTCATGCTGTGCTTGCATTGCAAGAAGCG…
>TR3102|c0_g1_i1 len=585 path=[1227:0-260 1228:261-302 @1240@!:303-545 1234:546-575 1235:576-584] [-1, 1227, 1228, 1240, 1234, 1235, -2]
GGCGGCTACGATGGTGATCGCTGTTCCTACCGGGATTAAGGTTTTTTCTTGGTTAATAACTTTAAAAGGGGGTCTTTTTTTTTCAGAAAATTTTTTGTATTTTTGAGTTTTGGGTTTTATTTTTTTGTTTACTTTAGGGGGTTTAAGGGGGCTTGTCCTTAGAAATGCTAGTTTGGACGTCCTTCTTCATGACACCTACTAAGTTGTAGCCCACTTTCATTAGGTTTTAAGTATAGGGGCTGTTTAAGGCATTTTTGTTGGGTTTTTTAGGTTTTTTAGGTTTTTTTCAGGTTTAGTTTTAAATAGGTTAAAAGCTAAGGTTTTTTTTAAGCTTTTATTTTTAGGGGTTAATTTAACTTTTTTTCCTCTACATTTTGTGGGGTTGCAGGGGATGCCCCG…
>TR3105|c0_g1_i1 len=583 path=[1121:0-582] [-1, 1121, -2]
GTTTGCCATCATCATGTAGATACACACATCACCACAAAGCACCTTAAGCCCCATTCATATTCATAAGCACCATAATCTATTAATCTACTTATATACAATAATCACAAGGTTTGCATCAAAGTCACTCTCCTTTGTAAATAAGTAATAAACACAAAACCCGCTAAAAAAAAAAAAAAAAGTAGAGAGAAAGAAAGAAAGTGTAAAAGAAGACGAATCAAAGAAACCAGGCATCAAGAAAAGTAGAGTGGTAGTGAAGAAGCACGAGAACGAGGAGGATGAAAGCAGCAACACCCCATGGGGAGCTACCTTCTGATGGAACATGGTGGGTCCTTCTGCGCCTCTCCCATGGCGACGAGTTAAAGAAGCATTCAGAAGTATCCACCGAAGATAACCAACGAA…
>TR3114|c0_g1_i1 len=490 path=[935:0-489] [-1, 935, -2]
GTGGCATGACGAAGACGCTCCCGTTCCTTCCCTCGCCACGCCTCAGCCGTTGCCCCTTCCGGAGCTCGCCTCCGCCGCTGTGCTCCGTCACAGAGACGGCGAGTGCCGTCTTCCCTCGCCCAAGGATGCTGCACCCACCACCACCGGTTTTCGGATGCAGAGTGTTTTTGCTAGCCAAGAGACAAGAAGGAATGTGGAGCAGGGTGAAACTAGGTCATCAAGAATGGTGAACCAAGATGTGAGTGGTGGTTGTGAGAGTGCTCGAGATAATAGTAATAATAATAATAACTTTGTGAGTGTCCCCGGTAGGAGGAGTATTTCAGGTAGTCCTTTTGCAAGTCCTTCAATGAGTCCACAGAATACAAGGAATGGTGATTTCGTGTCATATTATTATACGAG…
>TR3123|c0_g2_i1 len=1548 path=[5039:0-600 5040:601-619 5056:620-933 5046:934-955 5047:956-957 5048:958-1547] [-1, 5039, 5040, 5056, 5046, 5047, 5048, -2]
TTGCATTTACCCTTATTTATCTCTCTCTCTCTTTCTCTCTCTCTCGGGCACACACACATACACACACACCTATTCCTATTCCCTAGAGAAGACCTAGCCACATAAATAGGTTAACATAGGCATAGTATGAGAACCAGGAGAGGCTTTTCTTATCCTCCACATCCACTTCCAACCATGTCTTCGGATATTTACAACGTTAGCCGCAAACGACAAAAGAAGTCGCCGGACAAAACCGCCAACTTCTTCGACTCGCTGCCCGACGACCTTGTCCTCTCTATCCTTTGCAAGCTCAGCTCCACCGCAACTTCACCCTCCGATTTCATAAGTCTTTTAATAACGTGCAAGAGACTAAACTCCTTAGGCCTTCACTCTCTTGTGTTGTCAAAAGCATCCCACAAA…
>TR3134|c0_g1_i1 len=1381 path=[1359:0-1380] [-1, 1359, -2]
TGAATCTATAATTTACATATAGTTAAATTTGAACAAATGCAATAATAATGGCAATAGAATTGTGTAAAAAAATATCACGTTGCAGTATCGACTATTTACATTGTTTCGGCCTAAAATTTTCAGAATCTAATAGTTTCACTATTAGTTTTTCTAGCTTCTTTGACCGTGAAGTAGGTTTAACTACAATTGGATTTCCATAAACTGCACAAGGGTCTTTTCCCAAAAGAGGATTGCCAATGCACCAACCTCCAGGTGTAAAATGACCATCTGATCTTCTTAAGAGTTCCTTGTCAATTTTGTTGAGAACTGGGTCATCCTTGGTAAACTTTCGAGCAAAAGGTGCACCACTGTGGACCATGTCATCAAAATGCTCCAATTTCAGTAACACTGGATGGTGCT…
>TR3153|c0_g1_i1 len=1081 path=[2117:0-1080] [-1, 2117, -2]
GGTCCCTCTCTTTCTTCATGTTCCAACCTTGAATCACAATCTCCCTCATTCACTCTCTCACTCTCACACTCTTACACGCCTTCTCTCTTCGTTGAGCTTCAACCACACCATGAAACACCACCAACAACAACAAATCTTCCAACGAAGTTCGAGTGCATGCACTGCCACAACAAGAAACAGCCGAAGAATCCTCCCTTCAAACCTAAACCACTTTCGCGCCTTCGAATCCGATGATGTCTCCGACAAACTCCTCGTACGACGAGGATCCTCGCCCTCGGTCTCAAACCTGTACCAACAACAACAACCAACAAAACTAACGCAACAAAACAAGCTATCCTCCCTCATACGCTCGTTACTCAACATCTTCACGTTCCCGACGATGATCCCAACATGCAAGTG…
>TR3166|c0_g1_i1 len=341 path=[637:0-340] [-1, 637, -2]
ACAACAACTACAACAATCATCATCATCATCAAGGTTTTGCCCATAGGTGTGGTGACTCACCGTGGGGTCGTTTTAGCCATGCAAGTGGTGGTGCACCAAGTGCTCAAAGCAGGGCTGGTGAGTATAGCATGAGCTATGATGCTATGAAGAGTGGTGAGTGTTTGGCTTCTGGAAAAGGTGGTTCTGGTCGACGAAGGAGGCCAGGGATTCCTCACTCTAAAATTTGCACCATTTGCAGTAACTATGCTTATGTTTTCACCACTAGATGCCTGGTATGTGGCAGGGTTTATTGCAGGCAGTGTGTGGAAATAGGCATGGGAGAAATGATAGAAGGAAGAAAG
>TR3192|c0_g1_i2 len=2717 path=[5627:0-291 5633:292-2045 5626:2046-2716] [-1, 5627, 5633, 5626, -2]
GCATTTTCAGAACAAATTCTACCAGCTCCCACCATTTAATAATCTCCCTCCCTCTCACCTCTCACCTCTCACCTCTCACCACTCACTCACCACCTCCAACAACTATACACCCTCCAATTCCCCCACACCACAATTATGTTCCTTTGAGAACCACACCAGATCTCAGTTATCATCCCTTCACAAGCTTTGCTTTTTTACCACAAATGTTCCCTCTTTATATGCGTGGGGCAGTGTCTGTGTTACAATCACGAGGCTTTTTCATTTTGGCCAGGCATATACAACAACTCTGGCCAACTCTCTAGCCGCACCTTCACCAACTGAAGCAGCTGTTGCTCCTTGCTTTTGTTTCCACAGCCTCCTATCTCTTCTTCTGCGTCTTCCCACCGATTACGGCTAACC…
>TR3196|c0_g1_i1 len=1620 path=[3195:0-1619] [-1, 3195, -2]
AGCCACTTCATTAATGTGATGAAATCCACTTGAGATACAACAAACTCTTCCAATTTGAACAACACACTACCTAGACGGTGTAACCCTCTAATTAACTCAACAACAGGAACAACAGCAAAACAGAAGCCGGTGAAACTAATACAATAATACTCTAGGGTTGCTCAAACTGCAGGCAATGGCAAACCTGCTTGTCCAATGTCAAGAGAGAGTCAAAGATGATTGATTCTAAATGTCAGTAACAAAACAAACGCTACCCAATGAGGTTTCTCCCTTGGGACCACGACACAGAAGAACCCTTTAAGTGTGGCCCATAAATAGGGTGAAGAAATTCTAATTCTACTCAATCTCTACTCCACAAAATTGCAGGCCGGGAAACCTCACAGTACCACAGCAACCTTT…
>TR3197|c0_g1_i1 len=206 path=[367:0-205] [-1, 367, -2]
AAGGGCCCAGGGGACCCCAAAAAACAACCCCCCCTTACCCCTAGTCCAAACCAAAAACGGTCCCGCCCGGGGATCGGGGGTTTTTTTTTTTGGGCCCCCCGGGGCCCTTTTAGAAAAAAAAAACTTTTGGGTTCCGGGGGGGGGTTGGGGCCAAGGCGGAAACTTAAAGGAATTTAGGGAAGGGCCCCCCCCGGGGGGGGGCCTGG
>TR3204|c0_g1_i1 len=648 path=[626:0-647] [-1, 626, -2]
AAAAGATATGTGGTGTTGCAAACACGCGACGGCGTTTAACCAGGGTCTTGTTCCGTTGGCATCATGGCGGCGCCACGGCGTGTCCGTCAACGTCAACGGCAACCAACAAGATGGGAAATTGGGTGTTAGTGGAATTCCGAAAGCAGAAGAAAAAGGGGAGATTAGTGGGTCAGATGTAATTTGGGCATTGCAGAGAGCAAGTAATCGTAAGAAGAATAAGAAGCATCCGAGGGATTCTTCCTCTGTGTCCACTCCCACCCAACTTACCGCTGTGGACTTCACCAATCTTCGCCCACTCTCCATAAATGCCAATTGGCCCGCTAAATTGGATCACTTGGAGGAACGTCTTCGTGACCTTTCACATACCATTTGATTTCACATATTTTCTTTTCCTTTCAT…
>TR3218|c0_g1_i1 len=1219 path=[1197:0-1218] [-1, 1197, -2]
TTCCTGCTGGCCTCCCTCATATACTCAAACCCTGAGCAGACAGAGACGATAACTAGAGTGAGGGAAAGCGTGAGAGAGAGAGAGAGAAGAAATGGTTTCCGGGTCCGGTATCTGCGCGAAGAGGGTGGTGGTGGATGCTCGCCACCACATGCTGGGAAGGCTGGCCTCCATCGTCGCCAAGGAGCTTCTGAACGGACAGAAGGTGGTCGTCGTGAGGTGTGAGGAGATTTGCATCTCCGGCGGCCTCGTCAGGCAGAAGATGAAGTACATGCGTTTCCTCCGCAAGCGCATGAACACCAAGCCCTCTCACGGTCCCATTCACTTCCGCGCCCCCGCTAAGATCTTCTGGCGCACGCTTCGCGGAATGATACCGCATAAGACAAAGCGTGGGGAAGCTGC…
>TR3225|c0_g1_i1 len=228 path=[206:0-227] [-1, 206, -2]
CGCGAATTTGCAGAGATGGCCGAGAAAATTTGATTGAAGGAAAAACGGACATAAAAAAAAAATTACCTCTGACAATTCACTTTCTGCGCGGCACAGTGTACACAGTTTCGAGCAACACGTCTTGTTACAAAAATCGGCCTACTGTACTGCTACCAGGCTATGCAAAATTGACAGGCGGTGAAATGACAGTGCCAAAATTGCCATTGGATTTTGTAAAATCGGGCGTTG
>TR3252|c0_g1_i1 len=218 path=[391:0-217] [-1, 391, -2]
TTTGGCAACATTGCTGGTAGCATGCCATATCAAGCTGCTGTTGTGCATTGACAACTCCAATAATGTCTTGCTGTGTAACGAATTGGCATGTCGCAAATGCAAAAATCACCACCAAACTGTTCATTATTGGCCACAAGTGAGTTACCAGCAGCAGCAGCAGATGATATAGGTAATGTTAAAGTTGTTAAAGTTGGGCGGTGTGCGTCGGGGAAAGAAAG
>TR3262|c0_g1_i1 len=562 path=[1124:0-78 1128:79-192 1127:193-561] [-1, 1124, 1128, 1127, -2]
AAATTGCGTTTTCTTTTTTTTTTCTGTTTTTTTTTTTTTTCTTCAATTCAATTCCTGAATTTCCCAATACCCTTCACGGTACGCGTTCTTGCCAGATCTCTCCCTATGTCATTTCTAACCTTAATAATCTTTGCATCTCACCGAAAAAACAAACCCTAATTTTTCAACAGGGGAGATCGGTTGGCGAATTCGGGTCTCAATTGATACCGTCCCGTTGATTTTCCTATTCAACGCAATAAAGGGTATCACTGTTTCTTAATCAACCATGTTTACCCGAATTTTTGGTAAACCTAAACAGGAAGCCAATACTCTAACGACTTTGGACAAGTTAAATGAGACACTTGAAATGCTAGAGAAAAAGGAGAAAGTACTCCTTAAAAAGGCTGCAGCAGAAGTTGA…
>TR3262|c0_g2_i1 len=469 path=[1121:0-78 1122:79-99 1123:100-468] [-1, 1121, 1122, 1123, -2]
AAATTGCGTTTTCTTTTTTTTTTCTGTTTTTTTTTTTTTTCTTCAATTCAATTCCTGAATTTCCCAATACCCTTCACGGGAGATCGGTTGGCGAATTCGGGTCTCAATTGATACCGTCCCGTTGATTTTCCTATTCAACGCAATAAAGGGTATCACTGTTTCTTAATCAACCATGTTTACCCGAATTTTTGGTAAACCTAAACAGGAAGCCAATACTCTAACGACTTTGGACAAGTTAAATGAGACACTTGAAATGCTAGAGAAAAAGGAGAAAGTACTCCTTAAAAAGGCTGCAGCAGAAGTTGAAAGGGCCAAAGAGTTCACTAGGGCAAAGAATAAAAGGGCGGCAATACAATGTTTAAAGAGGAAGAAGCTATATGAACAGCAAATAGAACAGCT…
>TR3269|c0_g1_i2 len=705 path=[2818:0-62 2819:63-86 3018:87-140 3029:141-176 3032:177-188 3034:189-200 3035:201-201 3021:202-212 3030:213-213 2989:214-221 2944:222-225 2984:226-243 2940:244-282 2982:283-329 3010:330-356 2978:357-401 2929:402-422 3008:423-436 2975:437-453 3023:454-460 3020:461-490 3003:491-521 2969:522-527 2901:528-545 2791:546-551 2792:552-553 2793:554-554 2794:555-704] [-1, 2818…
ATTCAAAAAAAAAAATAAAACAAAATTCAAAATGCATTCATTGGTTGTGCCAGCCGTGTTGCTTCTTTGTCTGCTTGGGCAAAACGAAGCATACTATTTCTTTGCTTCGTCCATCCACGAGGCGTACAAAGGCGTATTGCCTGGCGACGTGGCCGGATTGTATGCGCAGATGAATGTGGTTGAGTTGGAGCAGGTGAAGCTGGCCGGCACCCAACTGGACAACGGGGGCACCGATGCGGCGGCGTTGCGCGTGCTGAAATCGCTTAACGGGCCATTGCACGAGCGGGTGGTGGACGCGCGCGACCGCATTCAGCAGAAGATCGACTCGCTGGAGCCCGAGGCCAAGCAGTTCGTCAAAAATGTGGTGGAAAAGGCACGTTCGTTGCGCCCCGAAAGCGG…
>TR3277|c0_g1_i1 len=691 path=[1337:0-690] [-1, 1337, -2]
TCAAAATGTTGACAGATCGTTCAGGCAAGCCTCTCTGGGGTCTCCAAGCTTCTTGTTCCATCATCCCCATCTGGTGGAAGGCTCTCTGCTGTCTTAGGCTTTGTTCTAGCATCTTAAGCCTTGGGGTCTCTCCCTTGGTCAAACCTGAGGTCCCCACCCCATCTTTCTCTCCTAGTAGCTCACAACTTTGTTTCAGCTGCGCTGTTATTGCGTCCTTCAGACACCGGAAATGCCGAGACATTGCTTTCTGCGCCAGTGCTGTGTATGGAACTGCCGCCCCAAAACCCATCATCAGGTCGAATGAGTTCACTACCATTTGCATTTGTTCGCAGTAGTGGTTGTATCTCCGCTCCACCTCGTCAAGCATTGATAGAAGTTTGACCTTCCTTCTCTGATGCT…
>TR3309|c0_g1_i1 len=625 path=[1205:0-624] [-1, 1205, -2]
GTATAAGGCAGAGTGTGTACCCGATGGCGAGGGTGAGTGGAGTCAATTTCCACGTTCCGATTCTTTCCCCTTCTCTCGTTCCTATTCACCACAACACCCATTCATTTTCAAAGCTTCGCAATCCCCTTCATCTCGCGCCGCCGCCATTGCCGTTACCCAAAGCCACGGCGGGGAACGACGGTCCCACCGATGACGGAGTCTCTTTAGGCACCATGAAGCTTCCTTTCGACACTGACCTTCAGAGATTCGATTCCTTGCTCTTTCAGTGGGCAAACAGCCTTTGCCAGGGAGCCAATCTGCCCCTTCCCGTGCCTCTCAAGGTGGACAAAATACCTGGTGGAGCTAGATTGGGTTTTATCACTATTGGGGATGGGAAAACTGAAGTTCTTGTGTATATTG…
>TR3321|c0_g1_i1 len=234 path=[212:0-233] [-1, 212, -2]
TCCGATCTGTCTTCTTACAGTTACAGGTTCTCAGTCGAATAAATAAATAAATAAATAAAAGTTGTACCAGTACAGCAATTAGAAGGTTTCGTGAAGGTGAAACATGGAAGCAAGAAGTATATATACATCAGCTAGTGCATTTGTTTATTGTATTCGTTAATTTATTTGTTTCACTTTCGTTTGGTTTGCGTTTTGTTTCGTAAGAAAATATGTAACGTATAGCCTTAAGTGATG
>TR3344|c0_g1_i1 len=460 path=[875:0-459] [-1, 875, -2]
GGCGTCGAAGCCCTACGACGGTTGAAAGCAACGGACCCACCGTCATGGCTCGCGCCGAATCCGACTCTGTCCGAAGCCGCACGCACTGCATCCCAGTACTTGTTTTCTTCCCTTAAACCATTTTCCCCCAAATCACCGTTAGACCAACTCCTCGTCGACGGCTTCGACGCCGAACAGATATGGCAGCAAATCGACCTCCAATCGCAGCCTCTGTTATCCACGCTTCGCCGCCGCTTGAAGCAGCTGGCTGATAACCCCGAAGAAATTTCCCAGCTGAAGGTTCCTTCGGAGGGTGGGAACAAGGTGGAGGAAAAGAATCGAGACGAGTGGGAAGACGATAGTGACGGTTTTGACCAGGAATTGGATGAGGAAGAGGACGAGGACGAGGACGAAGAAAAG…
>TR3349|c0_g1_i1 len=1449 path=[1427:0-1448] [-1, 1427, -2]
TTTAAAGGAGGGAGGAAATCTGCTCCCTTTCGATGCTAAAAATAAATAAATGTCCGATCCTCTAATCCAATATTTACATTTAAAAAAAAAAAACACATCACGCTCTTCACATATCAAATCTCACTTTTCACACGAATTGATTGGGCAAAAAAAGAAAAGAAAAAAATGACTTCGGAAGATAAATTTCAGTGCCACTTTCATCACAATACACCCAGATGCAGATACCGTGGGTAAAAAAACGCTCAAACAAGACAACTGGACCACCAATTTGTATGGCCTTTCAGCTTCATAATCGCTTCCTCAATTGAGACCCTTTGCCTACTGCTTTCATATTTTGAGAATCTCTGAAACAGACAAAGTGCACGAGAGTGCTACCATTTGGGTAGACTGCAAAAACAC…
>TR3355|c0_g1_i1 len=551 path=[531:0-524 532:525-550] [-1, 531, 532, -2]
CTTTTGTGCAAAAGGCCTCTGCAACCTTGTATAGACCAGCTGAGCTGATATCTGGATTCTTCTTTATTCAAATTGCTCCCTATACAGTATGAGGTTTTATAATTTGAGAGCATTTTTGATGTTTGGAGTTGAAAACTGAGGAAATGGAGAAGGTTTGTGAATTCTGCACAGCTTTGAGGCCACTTGTTTACTGCAAGGCTGATGCAGCATATCTTTGTCTATCCTGTGATGCGAAGGTGCATTTGGCAAATGCATTGTCTGGCCGGCACCTCAGGAACCTTGTGTGTAACTCATGTGGATACCATCTTGCTTATGTTCTGTGTTTGAACCACAAAATGTTAATCTGTCGAGACTGTGATCAGAAGTTGCACAACGTTTCTTTACCACATCAGAAACGTG…
>TR3356|c0_g1_i1 len=1402 path=[5286:0-270 5301:271-783 5289:784-784 5298:785-888 5270:889-895 5296:896-1016 5273:1017-1019 5274:1020-1401] [-1, 5286, 5301, 5289, 5298, 5270, 5296, 5273, 5274, -2]
GGGGGGCCCACGGGAAAAAATAAAACCCCCCCTTTAATGTAAAAAAAAACCTTAAAAAAAAAGGGGGGGGGGGGGGGGGGGGGTTTTTTAAAAAAAAAAAAAAAAAACAAAACTAATCTAGGAATCTGAACACATGAACCATAAAAATTCAGTGGTCCATGTAGAGTTGAGAGGAAGGAATAGGATACATGATATTATCATAATACAATGAAACAAGTTAAAAGTCCTATTTAAGCTTTAAACCTTGAGAAAGCCAATGTGGCCCCTTTCTTTCTTGAGTAGATGTCACAGTGGAGCTACTCATTGGGGTGGTGGGGTCACTGCATTCTCCTGTTCTATCTGATTTCAAGGAATTGAGCTTCCTAGTTTTCCCATTATTGGTTGAGTTTGAGCATGGTA…
>TR3356|c0_g2_i1 len=1525 path=[5278:0-270 5300:271-691 5276:692-711 5297:712-828 5267:829-829 5295:830-933 5281:934-940 5294:941-1076 5284:1077-1079 5285:1080-1524] [-1, 5278, 5300, 5276, 5297, 5267, 5295, 5281, 5294, 5284, 5285, -2]
GGGGGGCCCACGGGAAAAAATAAAACCCCCCCTTTAATGTAAAAAAAAACCTTAAAAAAAAAGGGGGGGGGGGGGGGGGGGGGTTTTTTAAAAAAAAAAAAAAAAAACAAAACTAATCTAGGAATCTGAACACATGAACCATAAAAATTCAGTGGTCCATGTAGAGTTGAGAGGAAGGAATAGGATACATGATATTATCATAATACAATGAAACAAGTTAAAAGTCCTATTTAAGCTTTAAACCTTGAGAAAGCCAATGTGGCCCCTTTCTCTCTTGATCAAATGTCACACTGGAGCTGCTCATAGGGGTGGTGGGGTCACTGCAATCTCCCACCCTATCTGATTGGAAAGAAACTGAAGAATTTAGTTCCCTAGTTTTCCCATTTGGTGACTCTGTGC…
>TR3358|c0_g1_i1 len=523 path=[3890:0-83 3891:84-101 3892:102-522] [-1, 3890, 3891, 3892, -2]
TTTTAAGTAATAAAGTCTTCTTAATTCATGTCCTTTGCCAATCAGCTAGCTCATATTCTGGTCCTGGGTAAGGAAGACTATCCCTGGTTGCTGTGAATCCAATAAGCGAAGAGCAGTTGTTGTGAGGAGAGCAGCTTCTCCATGTGTAGTCATATTATCAGCGCTTTCATAGTGTGCTTCCAACAGAGAGGGCAACCTCAAAAGCAAATTCCCCAATGCCGGAACCACCTCCTGAAACCACTTCCTAGATTCCTCTCCAGACATAACCTCGTCGAAGAAGAGGGCGTATCCATGCGAAACGGAAGGGGCTAAGGGTTCGGAAGAGAGAGAGAGAGCGTTTCTGAGGTCGGAAATTGCGAGGAACAAGTGGTGGCCCGAGTCGACTCGCCCTCTTCCGAG…
>TR3358|c0_g2_i1 len=1742 path=[3870:0-686 3895:687-781 3878:782-798 3896:799-843 3893:844-1302 3884:1303-1320 3885:1321-1741] [-1, 3870, 3895, 3878, 3896, 3893, 3884, 3885, -2]
CGGATGGATAGCAATCAATCTCCTTCAAAGTGAGAACATGCATTAATAAAAGACTAACACATTCAACAACAGAAGATTAAGGCAGATTTGGCAAATCCATCCGAGCACCATGAGCACATATTTATCCCCGCCGGAGCCATTGGAAGAAGCCAACATTAGTTTCTCCTTTTGATCTATTTGTTGAGTACTCAATTAGCATTTTCCATAGGTCCCCAACTGTCCATCTCTGTGACGAAATCCAATGGGCAACCTCGTCTAGGTTCTTCAATGCCTCCAGGCCAACTGTGTAGTATGCTATGAAAGGTCTTAGAGCCTGAGAAGCTGCAAGCCACTGAATTATGGTCTTTACTTCAGGATTTCCTCCAAAGGCACCACACCCCCAGTTTCCAGTTGCAACCC…
>TR3358|c0_g3_i1 len=473 path=[3875:0-51 3876:52-472] [-1, 3875, 3876, -2]
CAGCAATCAACTCCTGGCTAAGGAAGACAATCCCTGGTTGCTGTGAATCCAATAAGCGAAGAGCAGTTGTTGTGAGGAGAGCAGCTTCTCCATGTGTAGTCATATTATCAGCGCTTTCATAGTGTGCTTCCAACAGAGAGGGCAACCTCAAAAGCAAATTCCCCAATGCCGGAACCACCTCCTGAAACCACTTCCTAGATTCCTCTCCAGACATAACCTCGTCGAAGAAGAGGGCGTATCCATGCGAAACGGAAGGGGCTAAGGGTTCGGAAGAGAGAGAGAGAGCGTTTCTGAGGTCGGAAATTGCGAGGAACAAGTGGTGGCCCGAGTCGACTCGCCCTCTTCCGAGTTCTCTCAGTGTTTCCACCGCTTGTGACGGCCAAAACGGAGAGGAAGAAC…
>TR3360|c0_g2_i1 len=2031 path=[4687:0-260 4688:261-275 4708:276-384 4706:385-1707 4709:1708-1708 4685:1709-1743 4686:1744-2030] [-1, 4687, 4688, 4708, 4706, 4709, 4685, 4686, -2]
CAATCCCAATAATTCACCCCAGAATTCACCTTAATCCCAATCCCAGAAATAAAAGAAAAACAAAAAAAGAAAAAAAAAAAACAAAAACAAAAACTCGTTCCCGTTTCGAGTTTGAGCAAAACAAAAAACACATATATTTTCAGAGATAGAAAGAAATAAGAAAGGAAGAGAGTGTTACAGTGGAGGAAGTAGTAGTGAGAGAGAAATGCCAAGTGTGGCTGTGAAGCTCTATAGCGTGTTCTTCAAGTTCCTCTTGAAGCACCGTTTGCAGAACCGAATCCAAACCCAAACCGAACGCTCCGACCCGTTCGGCGTCACCACCCGACCCGACGAATCCGTGGCCGCCGCCAACCCCTCCTTTGCCGACGGCGTCGCCACCAAAGACATCCATATTGATCC…
>TR3362|c0_g1_i1 len=2098 path=[2076:0-2097] [-1, 2076, -2]
TGAACCTGCAAGCAAGAGGAGCCTCCTAGTTGTACTAACATATAAAGGTAGCAAAAAAGGGAACAAAAGTAAACAAAAAGAAGTGAATATGTCCCCATGAGCATAACTTACACTTGCCCCATGGCAGCCACTACACATTTGCCTACTCTGTGCTAGCACAGGTTCTCTCAATCACCTTTGAATCTGTTCTTTGAGAATTCCTGGAAGGAGAACTTGATCCTCGGGAAGAACTATGTCCAAAGAGACTAAGCTTACCAATTTTTTTGGAGAAAGAACTCATGAATTTACGTGATCCAGACTTAGCCATATCCCTCTTCATGCAAACGTGCTCCCTCTCTAGATCATTTAGCCTCATTCTTAGTCGAGCCAGTTCAAGTTTAAGCTCACGGTTTTCGCGTC…
>TR3375|c0_g1_i1 len=1243 path=[1221:0-1242] [-1, 1221, -2]
TGGTTCCTCCGCTCTGCAAAACCCACTTGTTGAATTGCAATCCCCTATCAAAAGGGTATTCGAATTTGGTTTCAAGTTTTCATCTTTCAACTTGACGAACATGTCTCTCCCCTATCCTTCTCATCTCCTATCTGCTACTGCTTCTTCTCGTTTCCAACCCTTGCCCCTCAACAACACCGTTACAATCGAACCTCCCTTTCTAGGATTCAAGGGTACATCATGTTTTGTCGAGAAGCACAGTTGCTGCTCAAGTGTTAAACCATTTTGTACATCTCAGAAGAGAGGAACCAAGATCTCCTGTTCTATGAATATGTCTGCACAGCAATCAGATGATCATGGGAGAATGAAGCTAGACCAGTTAATAGAGAAAGCACGAAAGCTATGGGACAGTTCTCCTGA…
>TR3383|c0_g1_i1 len=326 path=[304:0-325] [-1, 304, -2]
GCGGCATGTCCGGCGCCTCCGCCTGCGCCAGCCCGGCGTCGCACCTCAGCTGGGACGGCATCCACCTCACCGAGGCCGCCTACAAGCAGATCACCGACGGCTGGCTCAACGGCGCCTTCTGCCACCCCGGCATCTCCCACTAGCCAGCCACTCCCGCTGGCCGATCAACCAGCTCATGCATCGTCGTCCATGGATCCATCATTAATCAATCAATCAATCAATTATTATTATTATTATTTGTTCAGTCGGGTTAATTATTATAAGGAAACGTTTCTGGGGACTGGCTAAGGCTGGGTTCCCGGTCTGATCTGGGCGCGTGTGTGCTG
>TR3385|c0_g1_i1 len=933 path=[911:0-932] [-1, 911, -2]
TACTTGAAGAAAGGAATCGCAAAGAGCATGATGATGGCTGGGGTCATGAACATTAAAGTCTATAAGTTATAGTACACAAAATAACATAGTTTGGAACAATCCCAGTGTGTTATTCTCATGAAGAATAACATTTATTATCATACATATATATGGAAATCCAGATCTATACCTCCATCTATATTCAGAACTTAAACTGGAGCAATAACAAGCTCAGTCTCCAACTCAAATTTACAAGTAAAAGAAGGCACAAAGTAATAGTGCTCACTAAACAACACAATAAAAAAGAAAAGGAGAGTAGTTTTGTTTTTCACCATCATCTTATATATCCAGAAACACCAAGCTCTAAACCACGTACCACGCTCTATATTCAAATCCATATATGTAACCTTTAATCACGTA…
>TR3403|c0_g2_i1 len=1399 path=[3177:0-442 3192:443-640 3194:641-673 3181:674-688 3182:689-1398] [-1, 3177, 3192, 3194, 3181, 3182, -2]
GAACCATGTTATAACAATATAACAATAACATAAACAGTACATACAATCTCTGACAGTTTCCTCTGGTGCATTTTTATAACAGAATACAGAACCAAATATACCCTACTCTGTACCTAGAAGCCACTATAATCATGTTCTTTATACATTTAAACAAGCTCCATTAATTGCTGCGAGACATCCCGAAGAATGGATGGTGTTGCCTCAAATTCTTGCCAGATATTGTGATAAGCAGTAAGATCAATTTTGAGAAACTTTGAAGCAAGATATGCAGCTCCAGCAGCAATATAATGGGGTTTATACTGAAGCCATAGAGAGCTCTGAAGCCCTTTACTGATCAAGTTTAATGCCAGATTCATCAAAACAGTTTTTGATAGGCCTAATTTGTCAAGGACGGATGCA…
>TR3413|c0_g2_i1 len=2074 path=[4727:0-185 4728:186-215 4729:216-216 4730:217-240 4736:241-314 4735:315-1256 4733:1257-1280 4734:1281-2073] [-1, 4727, 4728, 4729, 4730, 4736, 4735, 4733, 4734, -2]
ATTTTTCTCTACGGAAACCTCAGAGAATAACCTAGGAGTTTTTTAGTAGTTTTTTCTTTTTTTGTTATTGCATTAGGTATTGGAAATTTTTGGTGGAATCGCCATGAATGGCGAGGGGAATGAAGCAATGCAAGTGGAGAAGGAGAAGTTGGTGTACATGTGGGGTTACCTCCCGGGAGCTCTGCCTCAGAGGACGCCGCTGCTGACGCCAGTCCTCGTTAGGGTTCCGCCCGCCGGTTACTCTTGGAGGGATGTATGCGGCGGTGGTTGTGGATTCGCCATGGCTATCTCTGAGCCTGGAAAGCTCATAACATGGGGTTCGACAGATGATTTAGGCCAAAGCTATGTTACATCTGGCAAACACGGGGAAACACCAGAGCCTTTCCCTCTTCCAACTGA…
>TR3413|c0_g2_i2 len=1999 path=[4719:0-239 4735:240-1181 4733:1182-1205 4734:1206-1998] [-1, 4719, 4735, 4733, 4734, -2]
GGATTCGCCATGGCTATCTCTGATATTCAAACTTTTATTCGGCAGTCTACAAAATATGCCAGACTTTCACCACCAAAAGAGTTAAAACTAAGGGATGAAAGCTTGAGTATTTACAAAATGCAGAGACGAAAAGTGGGATTTTAAAAGTTGGGAAATACAATTTTACAAGCCGAAAAACCCCATTAGCCCTATTTTGTTAAGTTGCTCAAATCTAAGAGAGCCTGGAAAGCTCATAACATGGGGTTCGACAGATGATTTAGGCCAAAGCTATGTTACATCTGGCAAACACGGGGAAACACCAGAGCCTTTCCCTCTTCCAACTGAGGTGACTATTGTCAAAGCTGCAGCTGGATGGGCACATTGTGTTTCTGTGACAGATTGTGGAGAAGTTTACACTTG…
>TR3420|c0_g1_i1 len=658 path=[1602:0-116 @1608@!:117-401 1600:402-416 1601:417-657] [-1, 1602, 1608, 1600, 1601, -2]
TTTCAATCCAACATCAACTACTATTTATTTTGATCCACACTTCAACCGTTATTGTTGTCCTTCTCACTCATCAATTTTCCTTATGGTTCATCGACAGTGTTCGTTTGTTGAGCATCGCAACTACAAAATTGTATATCGCCGCTACGCCTCTTTGTTTTTCCTTGTCGGAGTCGACGATGATGAGAATGAGCTGGCTATTTTGGAATTTATACACCTCTTGGTTGAAACCATGGATCGTCATTTCGGCAATGTGTGCGAGCTAGATATTATGTTCCATTTAGAAAAGGCACATTTTATGTTGGAGGAAATGGTCATGAATGGCTGTATTGTGGAGACAAATAAATCAAATATTTTGACGCCAATTCAGCTGATGGATAAAACATCTTGAAGGAGAAAAAA…
>TR3420|c0_g1_i2 len=713 path=[1597:0-171 @1608@!:172-456 1600:457-471 1601:472-712] [-1, 1597, 1608, 1600, 1601, -2]
GTAGAATCAGAATGGGGATCCGATTCGTGTTGATGGTGAACAAGCAAGGGCAAACGCGTCTCGCCCAATACTACGAATACCTCACTATTGAAGAGAGACGAGCCCTGGAAGGTGAAATCGTTCGCAAATGCCTTGCCCGCAATGAACAGCAGTGTTCGTTTGTTGAGCATCGCAACTACAAAATTGTATATCGCCGCTACGCCTCTTTGTTTTTCCTTGTCGGAGTCGACGATGATGAGAATGAGCTGGCTATTTTGGAATTTATACACCTCTTGGTTGAAACCATGGATCGTCATTTCGGCAATGTGTGCGAGCTAGATATTATGTTCCATTTAGAAAAGGCACATTTTATGTTGGAGGAAATGGTCATGAATGGCTGTATTGTGGAGACAAATAAAT…
>TR3428|c1_g1_i1 len=339 path=[317:0-338] [-1, 317, -2]
TTCAATTTTTTTTTTGCTGAAAATGGTCTCACTGACTGCCAAGGTGGAGACGGGACACAGAGACATAATTCACGATGCCCAGATGAACTATTATGGGACTCGGCTGGCCACCTGCTCTAGTGACCATCTCGTCAAAATCTTTGAAATCCGAGCGGACGGGCGAAGCTTTCCGATGGCGGAGCTGACCGGGCACGACGGCCCAGTTTGGCAGGTCAGCTGGGCGCATCCAAAGTTTGACAGTGTGCTCGCTTCCTGCTCCCATGACAGAAAGGCGATTGTGTGGCGCGAAGTCAATGGCAAATGGCAAAAATCGTATGAATACAATCAGCACGAGGCGAG
>TR3449|c0_g1_i1 len=813 path=[1707:0-138 1708:139-162 1714:163-254 1705:255-278 1713:279-371 1711:372-395 1712:396-812] [-1, 1707, 1708, 1714, 1705, 1713, 1711, 1712, -2]
TTTACATGTATGGGGGCATCACACCTTGGATCACTCCTTCATGCACATGTGGCCTAAACATCTGCCTTATTCGCCGTCCCCACCAGCATGGCCGCCACGGACTGCTCCATCTCCGCCGCCACCGGACCCTTTATATCGGAACCAACATCATAGGGCTCCAAACGCACCAACCCCAGGAACACCGTGTTTTCCACAGCCTCTGACAACCACGAGATTTGGCTCTTCAACTGTTCCGGGCATCCCACAACATCATGCAATGTACCAAATTGTAGATCCAGGAATTGGCATCCCGGCCACCCAACCACCACCTCGCCCCCTCCTCGACTTTCATCCGTCAAAGGAGAGCATAGATGCGGCTATTAGTGATGCTTTGTCAAAACCATGGTTACCACTACCTCT…
>TR3452|c0_g1_i1 len=309 path=[573:0-308] [-1, 573, -2]
TGGTTTAAAAAATCCATATACCAAATTATAAAAAAAAAAATCAAGGAAAATTTCTTTTGTTTTTTGAGTCATTATCATCCCTCCTGGCCAAAATCCTGTTTGAATTCTTCCAACTTCCGCAAGTCGTGAGCATTAACAGTCGGTTTTGTGCAAAGCAATGACTTCAGCATGTCATTCATTGACAAGATCGGCTCACTGAGCTTGTCGGAAGGCACATCCAACCAGGACAATGGAATTGCACCCTCGTCACCCGGCGAACACGGAGTCAGAAGGTCGTGCATCACCACCGATGGATCCTGCGGAGACGGA
>TR3485|c0_g1_i1 len=1154 path=[2340:0-478 2341:479-502 2343:503-790 2338:791-814 2339:815-1153] [-1, 2340, 2341, 2343, 2338, 2339, -2]
GCTTTCCACACAATGTACCATTACCCTTAATTTGTTCATAAATATACATATATATATATATATAAGTCCATGGCCTCCTTAATGCTCACTGGAGCTCAAAATCCAAATCCCATCAGTGGCATAGCTCCACATGGTCTTAACTTTCACAGCAAGTGCTTGTTCATCAAGAAGGGTGTGGTGTCTCATAACAAGTTGAGAGTCAGAAAAATCATGAGCCCTTCATGCAGCATGTCAGCCTCTAGGCCTGCTTCTCAGCCTAGGTTCATCCAGCACAAGAAGGAGGCATTTTGGTTCTATAGGTTTCTGTCTATTGTGTATGATCATATCATAAACCCTGGCCACTGGACTGAAGACATGAGAGATGAGGCACTGGAGCCTGCTGATCTCTATGACAGGAAC…
>TR3495|c0_g1_i1 len=371 path=[679:0-217 688:218-226 689:227-278 687:279-287 686:288-370] [-1, 679, 688, 689, 687, 686, -2]
TGGCCATGCAGGAGTGTAATTATCTACAAGATTTCTCAACTGCACACAAGATTTCTCTCTTTACACGCAGTACACAAGACGAATCCTTTGTCGTCTCAGAGTCAGAATGAATGAGCTTGAGCTCTCCATTGTTATATAAAATAATGGACGATGAACTCATTGTCAATTATCAGTACAATTCTTGTTGGTTGAGACGGAATAATGGTATTGCAATAAGCAAACCATTAGACCAGGCCGTAGACAGCACACCTGAGATGGAATAATGGTATTGCAATAAGCAAACCATTATTAGACCACACTGTAGACAGACCTCAGTTCAATTCTTGTACTCCACTGTTCAGAAAAAAAAAAGGACAAACCTTTGATGTAAG
>TR3516|c0_g1_i1 len=325 path=[303:0-324] [-1, 303, -2]
TTACAGAACAACATCAAAAGCCAGAAACAGGTGTGAGAAAGTAGAAAGTGGGAGAGGAGCATTTAGTCATGTGTTAACAAAATTACACAACTGGACTCTAAAATCAAGAAGAGAAAAAAAAAAAAACATGATTTTTTACATTTCTGACAAGAGGGGGTGATCCAAAGACTCTCACCAAGTGGAGTTTGGAGAGCATAGATACAAGTAGTTGTGACATTAAATACAAAACTTAGATGCAGTTTTATAACTATATTTCGACCAAAAAATTAAAGTTTTACTTTACTAACATGTATAATAAAGATAAAATTTTAATTCTGATTGAAAA
>TR3521|c0_g1_i1 len=791 path=[1738:0-146 1743:147-541 1741:542-565 1742:566-790] [-1, 1738, 1743, 1741, 1742, -2]
AAGCAACTTAGCTAATGAGTTTTCACATGTATATATATATATTTAATTCCGAGCATAACCGAGACTCTTTCGTGGACTAACCAAATTCCAAGGTTGCAGATTCTATCAAACTAGCTACCCATAGAAAACACTTCTTTTATCATTTTGGCCGTTGCAAGAAATAAATGAAAATGGACATATACGAGCCATTTCAGCAAGTTAGTATGTGGGGGGACAACTTTAAAGTTGATGGCGGCCTGAATTCAATTGCTGCTCCAATGTTAATGGTTGACACTAATATGGAGAACAAGCCTGAGTATATTCCTCAGGAATCAAGAGAGCCGTCTGGAGCTGATCAAGATTCCACAAATAAAAATGTTAATAAGATGCTAAGACGCCTAGCTCAGAATCGAGAGGCTG…
>TR3540|c1_g1_i1 len=581 path=[2786:0-220 2787:221-244 2925:245-346 2959:347-349 2965:350-373 2968:374-391 2974:392-409 2976:410-423 2978:424-430 2980:431-433 2961:434-436 2949:437-460 2932:461-478 2930:479-502 2881:503-523 2927:524-535 2876:536-553 2839:554-580] [-1, 2786, 2787, 2925, 2959, 2965, 2968, 2974, 2976, 2978, 2980, 2961, 2949, 2932, 2930, 2881, 2927, 2876, 2839, -2]
CAACATTTATCAGTCAAAGTGCGCTAAAAAGCGAAACAATGTCGAATGTCCGTTAAAATTAAAACAACAAATAACAATTCTTTTCTTTATATTTGATAAGAGACAATCTCTCATTTTTCCTCCAACCATTTTCGGATTTAAGCAGCGTTCGAGTTGGGTCCGCGCCTGCGTCCAGGCCCAGCAGCGGCAACATTGACGTAGCGACGGTTGTATTGGATGCGACGAAAAGCGCGTCCACGTTTCTTCTTCTTCTTCTCTTGCTTCTCGACCTTCGGCGTCTGAGCACGAACCTTACCAGCACGCGCCAACGAACCGTGAACCTTTCCACCGCGCAGACGAAGCACCAAATGTAAGGTGGACTCTTTCTGGATGTTGTAATCCGCCAAAGTACGGCCATCC…
>TR3543|c0_g1_i1 len=277 path=[509:0-276] [-1, 509, -2]
TTTAACTTCAATAATTATATATATTCCTTTTAAAAATAAAAGTATGTCACCGCTAAGAATAGCTACCAATGCAAACCTGTTTGTTTTTTTTTTATAATAATCCAGTAGCAAGTCGAAAGAAAGGGAAGGGATTCTGATCCAACCTGCAAGGCATACGGTCTTGGACACTTAACCAAGCTCTTTATGAGCGGTATCCATCTTCACCTTATTCAACTCTACTTAGCCTCCGGCTTGGGCGTGGTGAAGCAAGGTCTCGATCGACAGATCTAGTGGTCAG
>TR3572|c2_g1_i1 len=292 path=[270:0-291] [-1, 270, -2]
AATCACAGTCCTCTTCACCTTCCTACCTTTCTCAAAATGCCCATCCTCATCCGAGGAAGAGTCAGTAGCATCAGGATCGTCACAAATGATGCGCAGTTTCCTTGTCATTTTGGAGTCATGAAATGGAACCCGCTTGTGTTTGAATTTCTTCAACATGGTGAAAATTTGGGTCAAAACCCTCAAAACCCCTCAAAAATACCCAGAAAATTGTTCAACAAAAGAAACCAAAATTTTAAAATTAAAATAAAACAAAAAAAAAACCTCAAAAAAAAAAAAAAAAAAAAGAAAAAAA
>TR3580|c0_g1_i1 len=688 path=[1331:0-687] [-1, 1331, -2]
AACTACCAACAAATACAATCATGGCCTTATTGTAGTTCAAGTTGATACTTTCCCATAATAGATAATTCTTTGATCAGTAGCCAACTAGTCATGCATTAAAATAATTGTACTACAATATTACATGCACAAGGTCTCATATCCTATGGTTCTTATATCCGAGCAAAACAAAAAGTTTTAGAGAAATACAAACATCCCAACAATCTACCCTCATCATCTTTTCTTAAAACCATATTTTTTGCGTTCATAAAATAGATCAGTTTTGGCACTTCCTAAATTAACAATTTTGGGGCAACCATCTCTATCTTTCTCCTGCTGTGTGCATTCCTTGCAGTAGTAGGCATCAGATATTCCAACTCCTCCACATATGACACATCTTCCCTGAAAAGATCCGTAGTTGCA…
>TR3594|c0_g1_i1 len=1938 path=[4041:0-325 4042:326-1937] [-1, 4041, 4042, -2]
GCGGTTACGAACTGGCGCGGAAGCTGGACACGAGCGGCGCGTGGCGAACCTGGCTGGGCGACTCCACATACGCCAATTTCGCTCCCTTCCTCTCTTCCCCTTCCGCTTGGGATTCTTTCATGACCTCCACCACTCACGTTCCCCTCCAACTCAGGGTCCGCGCCCTCCTCTTCGACAAAGCCTCCGCTTCTCTCTCCCCTAACCCTAATCCCTCTCTCTCTCTCCAACGCCTCAACCCTACCTACCTCCAATTGCACGCCGACGATGTCTACTTCACCCTCGACACTCCCTCGCTAGACTCCAAGAATCAATCCAAAACGACTGGATCCAGGTACGTTGAATCGGAACTCCCTGAAACCTGGTACAATCAGGTCCTCGACAAGTACAAAACTAACAGAA…
>TR3594|c0_g2_i1 len=1739 path=[4039:0-126 4040:127-1738] [-1, 4039, 4040, -2]
ACACTCCCTCGCTAGACTCCAAGGTCCGCAAAACCCTACCTCCTCCAATCTCTTTCCAATTGAATTCGTTCTCCATATTTACATTTCTTCTTCCAATTCAATGCAGAATCAATCCAAAACGACTGGATCCAGGTACGTTGAATCGGAACTCCCTGAAACCTGGTACAATCAGGTCCTCGACAAGTACAAAACTAACAGAAACCTAGTTTCGCGTTCGCCGACTGAGATGGCTTCCTATCTCACCTACGTTTCCAATCATAAGAAACGGCGCGTGGCGTTTAAGGACGACCGCCGCGACGTGAATTCGGTTTCCGATCACGCGCAACCGAACGGCGGTAATTTAGTTGTTGACGGTGATTCCGCCGTTTTCCCGGAGATAACGTATGCGTTGAACTGCGT…
>TR3610|c0_g1_i1 len=478 path=[1000:0-250 1004:251-406 1003:407-477] [-1, 1000, 1004, 1003, -2]
CGCGGCTATACCCTCCGCCACCACCATATCCACCGCCACCACCTCCGTATCCACCACCACCGCCTCCGTAACCACCACCACCACCTCCACCGCCTCCTCTTCCACGTGACTGTGCCTCGTTTACGGTGATATTCCGGCCATCGAGATTCTGACCGTTCATTCCTTCGATGGCGTCCCTCATGGACTGCTCCGTGGCGAAGGTGACGAATCCGAAGCCTCTGGACCTTCCAGTTTCACGATCGTTGATGACCGATTGGTGTGAGTAATAAAAGAATCATTATAGTAACACAAGTATCATAGATCAAGTAACGCAAAAGCACAGATCAGAAGGGATCGAGAGAATCCAAATCCGAATCGTGTCAGATCCGATCCCTGCGACTAACGGACCTTCGATTCGAC…
>TR3610|c0_g2_i1 len=341 path=[997:0-250 998:251-269 999:270-340] [-1, 997, 998, 999, -2]
CGCGGCTATACCCTCCGCCACCACCATATCCACCGCCACCACCTCCGTATCCACCACCACCGCCTCCGTAACCACCACCACCACCTCCACCGCCTCCTCTTCCACGTGACTGTGCCTCGTTTACGGTGATATTCCGGCCATCGAGATTCTGACCGTTCATTCCTTCGATGGCGTCCCTCATGGACTGCTCCGTGGCGAAGGTGACGAATCCGAAGCCTCTGGACCTTCCAGTTTCACGATCGTTGATGACCTTCGATTCGACGATCTCGCCAAACGGAGAGAAGGCTTTCTCAAGAGCCTCGTTATCGGTGGCCCAAGCTAGCCCACCAACAAAGCATCGG
>TR3614|c0_g1_i1 len=655 path=[1265:0-654] [-1, 1265, -2]
CAGTCATTGATCATCATGCTATTTAATATACAATTCCATAACTTTTGAGCAACATAGAAGAACACAGAGAAAAGGAGACTAGAAGGGGCAGAGAGAGAGAGAGATAAGGTATATAGACAAAAGTATCAATCACCCCAAATAATTAACCAACAAGGACAAAGGAACCAGGCATAGTCCTCTTTTCTTCAAGTCTGTGCAATCAATATTCTTTCCATTAAAGTTTAATTCATGCTTATTATCATCCATCTTCATATTTGAATAATGCTCTGAAGATGTGAGTCCCTTACCCATAGAACCTTCAAGTTGATCATCAATCTTCCTAGAACTAATTTCAGTTGGATTCAAGTCTCTCACCTTGGGGCTATTGACCGGAGAACTAGCAGTGTCTTCCAAAGGGTC…
>TR3619|c0_g1_i1 len=361 path=[726:0-275 727:276-299 728:300-360] [-1, 726, 727, 728, -2]
GATCTCGCACATAATCGATGACGGCGCCGCCGACGACCGGAAAATGGACTCGCCGGAGCTCCGGCCGCTTCCGCCGCTTGCGCGACAAACTTCGGTGCCGCCGCCGCCGCCGCGGGATGACGCGGGGTTCACCACCGCGGAGGAGGAGGAGGACGACGTCGATGAGGAGTTTTACTCGCCGAGAGGTTCGTCGTTGGGAGGCTCCGGCGGAACCGGATCGGTTTCCCGGCGAGTGTTCACCGCCGGGAGAAGCGTGACCACTAGCTCGCGCTCTTCGTCTTCCTCCGGATCGCCGGAAAGGTCTCACTCTTTCACGAACTCGCCGGCGGCGAGTTCGAATCCCTGGAGAACAGAATCAAAG
>TR3620|c0_g1_i1 len=513 path=[1026:0-406 1027:407-452 1028:453-512] [-1, 1026, 1027, 1028, -2]
ATTTTCTTTGCCTAATCATCTTTGCCACATCGTCATTCCCATCATCATCTTCATCGTCATCGTCTTCATCGTCGTCGTCTTCGTCTTCGTCAACATCCTTAACATCGAAAATAGGGAGCTCCTCATCTTCATCTGATTCTTCAGCATCATCATTTATGTCAAGGGGGACAATGTCCCTCTGCTTATGAAAGGTATCAATCTCGTCATCCATGTCGTCACTAGAATAAGCATCCCGTCCATGTTGAGAACTTGTTTTTGTGTTTTTGATGTCTTTCTTCCGATAACTTCTACCCCCTCTCTTCCCCATCGTATGTGTTCTGTTCTTCACCACCAAATCCTAGAACTGCACCTTTGTCTTTTGATTCACGAGCCACTACAGAGTGCTAAAAGTGTAAAGCT…
>TR3632|c0_g1_i1 len=1037 path=[2078:0-281 2079:282-305 2080:306-1036] [-1, 2078, 2079, 2080, -2]
CTTCCACACTCCATTCACCACAACATAACACTCTCACACAAACACCTTCATACACCCTCTTCCAATCCTTAATTTCTCAATATTACACACAACAACACAACCCTCTCTCCCATTTCCACATGGACAAGACAACAACTGAGAGAGAAACCCACGACTTTATGAACGTCGACTCCTTCTCCCAGCTCCCTTTCATCCGCCCGGCGCCTCCCATCAAAGAAAAATCCGGCATTCGTCTCTTCGGCATCGAATTCGCCGGTGGAAACGACTCAGCAGTCGTCTCCATCGACGACTCGGAGTCCGCAGAGACGACGGCCAACAATAACCACAACATCACCTCATTCGACCTTGATCCTGCCAACAAGGATGATACCACTACCACCACCGCCACCACCATCGCCG…
>TR3641|c0_g1_i1 len=390 path=[878:0-71 879:72-102 880:103-103 886:104-283 883:284-302 884:303-389] [-1, 878, 879, 880, 886, 883, 884, -2]
GTCTCCAAGGTGAAAAGCCTCTGGCCGATAGAAGAATGTAGGTAAGGGAAGTCGGCAAAACGGATCCGTAACCTCGGGATAAGGATTGGCTCTTAGGGTCGGGCGAACGGGTCTGGCCCCGGGGGCGGGGAGGGCCTAGGGGAGGCTTGCGGCGGGCTGTCCTTCGCGGGACGGCCCTTCGCGAGCGCCTCGAGGCCGCCTCGTCCTTTCGCGGGGTCAGGGGGTCCCCTACGGGGGGGGAGGAGGAGGAGGAGGGGGCGACCCTTCCCTCTCCTCCCCTCCCCTCCGGGGGACCCCGAACCTCCCGCTCGCGATTAACGACCGACTAAGAACTGTCACGGACAAGGGGAATCCGACTGTTTAATTAAAACAAAGCATTGCGATGGTCGG
>TR3684|c0_g1_i1 len=272 path=[499:0-271] [-1, 499, -2]
GCGGTTATGAGTACGGCCGGGCGAGAAAATGATTCTTTCCCTTCGATTTTCAAGGATCGTCAGGGGCACTCCGGACGCTCCAGAGATTGGAGCGCTTTCCCGGTCATCCGGCCCTATCTCTGGTTAACCCAATTCCAGGGCCGTCAAGGAATCGGAAGGGGGGAAAAAATACGCGGATTTCCGGCCCCCTTCTTTCCTTCTCTCTCTTCCGAAAAAAAGAAAAAAGAAAAAAAAAAGAACCGGAGAGAGCCCGGCCGGATGACCGCGTATTT
>TR3707|c0_g1_i2 len=1731 path=[6605:0-168 6643:169-316 @6640@!:317-694 6603:695-732 6638:733-884 6618:885-902 6635:903-1051 6608:1052-1054 6609:1055-1078 6610:1079-1082 6611:1083-1102 6632:1103-1243 6630:1244-1271 6631:1272-1730] [-1, 6605, 6643, 6640, 6603, 6638, 6618, 6635, 6608, 6609, 6610, 6611, 6632, 6630, 6631, -2]
GTCCCAACTCGAGTATCAATTTTGTTTTTTTCAAAAAGGAAAAATGGGAAGGCATTGAAAATAACATCAGCAAACAGAGTCTTCCCCACACCATCCTCTCCCCACAAGAGAATGAGCCCGTTCATGTTCCTCTACCACCGAACACACCCCGCCACCACCTCTCGCTAACGTGCGCCCCTTCCTTACCCTGCGCCTCGGGCACCCCTTTTTTTCTCTTTCCTTTTCCATTTCCTTTTTCTTTTTCCCCTTCATAAGCTCCGCGTTAACCGTTCTCTCTCTCTCTCTCTTCCCCAGTCAGATTCGAGGATCGGAGCGAGGTTGGAGGTTCCGGCGTTCGGGGCGTGCGCTTAGGGTTAGGGTTTTCGAGCGATGTGGTATGCTTCTGGCATTGATGAGTCT…
>TR3707|c0_g2_i1 len=1553 path=[6596:0-865 6597:866-868 6598:869-892 6599:893-896 6600:897-916 6636:917-1057 6642:1058-1085 6634:1086-1087 6641:1088-1150 6633:1151-1174 6583:1175-1552] [-1, 6596, 6597, 6598, 6599, 6600, 6636, 6642, 6634, 6641, 6633, 6583, -2]
CCCCCACACCAACAAGAGAAGGAACGAGCCCATTCCTGTTCCTCTACCACCGAACACACACACGCCTTCCTTCCTCACCCGGCGCTAACCTGCGCCTCCTGCTTAACCTGCGCACCCTTTCTTTTTCCTTCCCCACCCTTCTCTCTCTCTCTTTCTTCAGATTCGGAGTGGCGCCCCCATTGGGAAAGGTTCCGGTGCTGGGGGCCTAGGGTTAGGGTTTCTGAGAGATGTGGCATGCACCAGGCATTCATGAGTCTTATCGCGCGATGTTGGAAGCCGTTCGGGCACGGTGACGATGCTGCCAATGCCGGAAGAGAATGCAAAGACGGCCTGCTCTGGTTCCGCGACATCGGAAGGTTCGCCGCCGGCGATTTCTCCATGGCCGTTGTCCAGGCCAAC…
>TR3713|c0_g1_i1 len=911 path=[889:0-910] [-1, 889, -2]
TCTCGCCACAAATAGAAGTAATGATCAAACGGTATCACTCGATGCGATAACTATTCTAATTAATCCCAATCAGCGATATATAGAATACAAGATCAATTCAGAAAAAAAAAAAAAGTAAAGGTCCCTAGGCCGTACCGGACATCAGAAAAATATAACAAACAAGAGGTTTCAAGCCAGCATAATTTATACATAAGCAATCTCAAACTTCGTTTAGCAACTACGATGCCCAAAAATTTATGCCAAGTAAGCAATCACTAAAATTAACATAAAATGTATCTCTAAAGACATTGCTTTCTACATGTATTCTACATTTTGTCTCAAATTCCGAGATAAATAGTTTGTATACTACATATCACAATCACACTAATACTGTAGCCGGAGACTGCTTTTGGATTTAAT…
>TR3716|c0_g1_i1 len=263 path=[481:0-262] [-1, 481, -2]
CAGCTCTTATCTCCGCGAGAGAAAAATCGCGACAGCGCGTGCTCGAAGGTTCCGGGTTTCTGTCTCTCGCACCACCGACTCTGCTTACGCATCGGAAGATTAAGAATCCCATGATGGATAATAATAATAATAATACAAATAACGACGCAGCCATAACAGAGGCTATTATTGGAATTTTAATATTTTTGGTGTTTGATGGTTTGGGTGACGTAGGAGGTTGTGAGAGATTGGAAGTACTTCCGAGGTTGTTATTGCTGCTTAAG
>TR3723|c0_g1_i1 len=488 path=[466:0-487] [-1, 466, -2]
GAAGAGTTCAACAAAGTACTTAGCTCCTTTAGTGTGGTATTCTTCTCTTCACAGTTCCTCTTAAGATTATAAATATCTTGTTATACAGCCAAGCTTCATTAACAGAAACACTCAATGAAATTACAGGTTGCAAGCCACCGTTGCAGTACAGTACATGCCCAAATCCGGAAACCGCCGTGCGCCACAGAAAAGGCGATTTCCGACCGCCGTGGGTGGCGGCGCTTTCTCACTCCTCTTCTTCTGTTCCTCTTTATCTCTTCTCTCTTCCTTATTTCTTCCTTCTCTCTGTTTCACTCTCACCACTAGGGATCCTCGATCGTCGCCCCCTTTTTCTTATCATCTTGCAAAAAAAAAAAAACTCCTGAAATTTGAAATTGTAAAATTGTGATCCTTCTCTCG…
>TR3738|c0_g1_i1 len=813 path=[791:0-812] [-1, 791, -2]
CTCAACGCACCTTTCTCTTTCCCTAACGTCCCCGACGACGCCGTAACGTCCTCACCACCTTATGGCCTCTTGCGACGACGACGACGACTTCTCTCTCCTCCGTGACGACAACCACCACCTCCACCAACCATACGCGCCGCACCACCACTTCTCCCCCGCCGCCGTCTCCGTCGCCTCCGTCTCTGTCGCCTCCGTCCCGCCCAAACCTGTCTCCGACGACGCCGAGGACTACGGAAACCCGTTCGACGACGACGGCGGCAGCGAGAAGCGCAAGGAGCGCGAGGAGATCGGCGAGGGCGCGACGTCGTACGGATTCAACAAGAGATCGAAGGCAGTGTCGTCGAGCGCAGCCGCCGCCGCTGAGTACCGGAAGGACAGGGAGGAGTGGAGCGACACGGC…
>TR3747|c1_g1_i1 len=750 path=[1472:0-175 1473:176-190 1474:191-749] [-1, 1472, 1473, 1474, -2]
CTCAGAGATAGTTAGCAATTAAGAAAGGATAAAAGGAACACTTTCGTTACATAAACGGATCTCTCCGGCCATTGGTTGTTCCTCCTTTCTGATATTCTTTTTGGGTATTGGGTTGCTCTCTTTCTTGTCAAGTATTTTGTGGACTCTATGTGTTGTAGTAAATACAGAAAAAAAAAAGAGACAACTATAGGTGCCTAGAACTAGAAGAAAGGTGATATAGTGTGGAACATCTACATTTGACAAGGGAAAAGGTGCAACGGATAGCATTGAAGATTTTGAACTATTTTAATTACAATATAGCGCAGTGAAATCATGGGGGCTCCTTTATCAGCATGGCCTTGGGAGAACTTTGGAATATACAAGTATGTATTATATGGGCCGTTTGTGGCAAAAGTCCTG…
>TR3762|c0_g1_i1 len=308 path=[286:0-307] [-1, 286, -2]
GCTGGACACGCTGAAGCAGTGGATTGGCGAGTACTATCGTCGCAAGTGATCAAAGATCAATGTTCAAAGATCAGAGATCAAAGATCAGAAACCATTTGAACATCTTTGAAAAGAGCACTTTTCCACCGTAGTAAAAAATGATTTTTTTATTGTGGAACAGAAACGTGCTTCTTTTATGCTTTTTATGGATTTTTCTTAAAGTACTATGTTGAAGAAAAAAGTCCAAAATTTTCACACATTTTCACAAAATTTTCCTCCCTTCCGCCTCGCAAATTTGTACGCTTTTTTTTTTGTCTGTCCCATGCTTG
>TR3788|c0_g1_i1 len=231 path=[209:0-230] [-1, 209, -2]
GAAATTCACCGCTTCCACCTTCCGGGTCGCCATGCTGAAGCAATTAATCAGTAAGCTCTCCCGCAAGACCTCGAAGCCCGACTCGGACGAATCATGCGGACCAGACTCGTCGTGCCCGGACGATTCCCCGCGCGCCGCCGGGAGAAACAGCCGCTCGCACGGCGGCGGCGGCGGCGGAGGCTCCGCCACAGCGAAACGGACATCCTCGCCGGCGGTTTTTCCGGCCAGTTC
>TR3802|c0_g1_i1 len=1960 path=[4369:0-725 4370:726-743 4371:744-1959] [-1, 4369, 4370, 4371, -2]
AAAAAAAAAAAAAGGCAGGCTTGACAGGTTGAGCTCTAAGTGATGACTAACACGTCAACAGCAACCTTATAGTTGACAGGGATATTTTACAACTCAAAGTAGTGCCACCACATATATATATTTCGGCACTTTAGTCTGCAGGATGTTGCAATCTATCGGACGTAAAACAGCGTTTTAGACGCAACAGTAACTTAAAATTTAAAAATATGATCACAGTATTGTGAGAAATATATACGAACAAAACCATGCCAAAAAGCTAAACAAGCTCGGTAATGCTGACACACAAAGAATGAGAGAAAATGTGATGGGATGAATATAGAATCTGAGAATTTTACTTTTGGAACCCACCAAATTGGTATTGTTGGCTGCCACCGAGGTTTGAGAAAATGTCGTCTCCAG…
>TR3802|c0_g2_i1 len=2188 path=[4367:0-725 4374:726-971 4373:972-2187] [-1, 4367, 4374, 4373, -2]
AAAAAAAAAAAAAGGCAGGCTTGACAGGTTGAGCTCTAAGTGATGACTAACACGTCAACAGCAACCTTATAGTTGACAGGGATATTTTACAACTCAAAGTAGTGCCACCACATATATATATTTCGGCACTTTAGTCTGCAGGATGTTGCAATCTATCGGACGTAAAACAGCGTTTTAGACGCAACAGTAACTTAAAATTTAAAAATATGATCACAGTATTGTGAGAAATATATACGAACAAAACCATGCCAAAAAGCTAAACAAGCTCGGTAATGCTGACACACAAAGAATGAGAGAAAATGTGATGGGATGAATATAGAATCTGAGAATTTTACTTTTGGAACCCACCAAATTGGTATTGTTGGCTGCCACCGAGGTTTGAGAAAATGTCGTCTCCAG…
>TR3804|c0_g1_i1 len=1357 path=[2669:0-1356] [-1, 2669, -2]
AAGAATCGAATTTGTTTGGAGAAAAAGCATGACGGGGGAGGAGGGGAGTGGGAAGAAGAGAGCGGTGACAGAATCGCTGGGATGGCTAACGGAATCGTCAATAATGCCAAAGAAGCACCGAGCCATAGCCGGCGTTGGCGCATCGTCACTCTTCGAATTGAAGGCCGAGCTCTACAAGTCTCAGGAAGATTCCAAAAAGTCACGCGAATTGGGGGGCCCCGACGTCGAGTACCAACGCGCCAAAACCAAAATCGCTTCCAGAGACGCCTTCTCCGTCAAAAACCGCGGCGTCGATGCCCGTGCTCACAAGGACAAGCTTGAGCTGAAAGCGGTGAGTGATGGATCCGCCAGCTACGCGGCGCTGGAGAGGAAGGCTGAGCTGTATGATAAGTTGGTCAA…
>TR3805|c0_g1_i1 len=431 path=[409:0-430] [-1, 409, -2]
GTTCGTGGAGATATTCGGAGTCCTTTGTGATGTCCAAGACTTTGCGGGAACGAATCATTTCCTGCATTGAGCGGAGGAAATCGACGTAGGGGTTGAGAGAGTACTTGGGGACTCTAACGCCGCCGCCGGTGGGAACGGAGGTGCGAGTGTCGGGGGACTCTACGATGGAGTTGGAGGTGCCCGGGGAGGAGAAGAAGAAGCGCTGGGAGGCGAAGATGGAGGCGAAGTCTGGCTCTGTAGTGGCGTCGGAGACGGTGGTGGAGTTGTCGGTGGAAGGTGGTAGGGTGTGATCGGGGTCAGGGTGGCATAGAATGGTTGGGTATTTGAGCTTAAAGAAACAGAGGTGAAGGTGTTTCGAGAACAGGCTGGGCATCTTTGCGTAATGAAAGGGAGAGAGAG…
>TR3807|c0_g1_i1 len=558 path=[1071:0-557] [-1, 1071, -2]
GGAAATACTTCTCTGCGTGCTGCTTCGGTATCACCAGCCTGTTCAGCTTTCCTACATCGCTCGGTGTCACCACTTTGTCAAACATGTGCTCTTTCTCCACCACTTCCTTCGTGTTTGAACAAGTGCCATCATGATGATGGTGATGTTCGTGTTCATGTTGATGATTATGAACAATTCCTCCTCCTCCTCCTTGTTGCAAATTCCTTTCTTCTTCCTCTTCCTTGTTGCTCCCCAGTGACAACTCCATCAAGTCTAGCTGCTTTCCGAAATTGGATGATGCATCTTGCTGGTGTAACCTGCTGCTTTCTGCTTCTCTCGTGATTGTAATAATCTCTGTTGCTTCCTCTTCCTCCTCTTCCTCCCTGCTATCAGAATAATTACCTTTAACTTGTTGCATCA…
>TR3808|c0_g1_i1 len=1175 path=[1194:0-1077 1195:1078-1078 1196:1079-1111 1197:1112-1174] [-1, 1194, 1195, 1196, 1197, -2]
CTCATTCTATTTTGTTTTTCTATACTTTTTTGCTTCCTCTTTTCCTTCTCCTTGTGTCTTAAACTTCTCTCTCTCTCGTATATACCTTGCCAGAATACTTCACCCGTTGATGGCCACAACCAATGTCTGGCAGGATCCTCAGAATCTGATAACTCTGCTAAGTCCTCATCCATGCTCTTGAGTGTGCTGTATGAGAACCATTTGATCCACATTTGACCTCTGCGGCTCATGAACTTGTGTTGTTCCTGCATTACACCAGTCTCTGGCTCCACAAACACCATTCTCCTTGCACTGTGGTATGCCCACACATTTACAAGAAGCTCAAGAACCCGGGAATAACAATGCTTATCTTTTGACAAACTCAAAGAACAGTGTCCTGTTGAATGGTGTTCATCATAC…
>TR3829|c0_g1_i1 len=2064 path=[4267:0-1725 4268:1726-1747 4276:1748-1825 4273:1826-2063] [-1, 4267, 4268, 4276, 4273, -2]
TTGTTTGGGGGGGTGGTTTTTCCCCCCTCCTTTCGCTTTTTCCCCCCCCCCCCCCCCCCCCCCTGAAAAAAAAAAAAAAAAAAAAAAAACTGAACCAGATCCATTTCTCTCTCCACACCACCTTCCAAAATCTCTCCTCTCTTCAATTTTGGGCAATACCCCTCAAAACCCTAATCCCCTCTCCCCTGAGATCCGCTCCGTTTTCCATGTCTGGGATGTATTTACATTTGGGTCTGTTTCTGTGCATACTCTCCGTGTGCTGTTCCGCGACTTCGCCTTCTTCCTTCGCTTCGCGCCGCTCGATCCTCCGTCAGGTTAACGACGATCGCAAGAGCGCCGGCGTTCATCCCGATTACGCGGTTGAGCTGAACGCCACCAATTTCGACGCCGTTCTCAAGG…
>TR3836|c0_g1_i1 len=1114 path=[1092:0-1113] [-1, 1092, -2]
GGATGATGAGAAATACAAACATTACAAATATTGGTCAAACCCCTTGGAAACAACATTACCAAATGCCCCAGATATGGAGATTTACTCTATGTATGGGGTTGGGATCCCTACAGAAAGAGCCTATGTCTACAAGTTAACTCCTCAATCTGAATGCCACATTCCATTTCAGATTGACACCTCAGCAAATGGTGGAAATGAGCACTCATGTCTAAGGGATGGGGTTTACAGTTCTGATGGTGATGAAACTGTTCCTGTTTTAAGTGCTGGTTTCATGTGTGCAAAAGGTTGGCGAGGAAGAACCCGCTTTAATCCTTCAGGAATCCGTACATTCATAAGGGAGTATGATCATGCCCCTCCAGCTAATCTTCTAGAAGGTAGGGGAACCCAGAGTGGCGCTCA…
>TR3868|c0_g1_i1 len=399 path=[377:0-398] [-1, 377, -2]
TTCTTCTTCTTCTTCTTTGGGATCATCCGAATAGTAATCAATTTCCTCTTCCTCCGGCGCCACCTGAGCCACCTTCCAATCAAAATTAGCGAGAGCGTCACGTCCACTACAAAACCTTCTTATCTGACTCACGTGCGGTGCACGTGCTGCGTCAAGAGCATCATCCTTGTACTTGTTATTAATATCTCCAGGCGCAGAAGCGTTGGATTTCCTCCCCTCAGATTTTGGCTTCGCCCCTTGGAACGATAACATCTTTTGAAACGCGGAAACGTGCTTCTTTACCTCTATGTTTCTGGAAGCAGAGGATGATGTATTGCTCTTAGCCTTGGCTTTTTTTATCTTTTTCTTCTTGTGCTTGATCTGTCCCATGCATGAGATTTTTGGCGAAGTGGGTTCTTG
>TR3881|c0_g1_i1 len=1042 path=[2261:0-419 2262:420-1041] [-1, 2261, 2262, -2]
GAAAGGCTAGAAGCATTTCTCCAACTAATTCAAATGGAAAGTAAGTCCTTACCAGTTTCCTCAACAGCATTCCTCATTCATTTGAAACAAGAGAATGGAAATGACACAGTCATCTGTTATGGTCTCTAAATTTCAAAATGTTACGTATGAACAACAATGAAATTGCAGCTACCAGTCTTAATTTTGCTCCAGACACTGATTATTTCCAGTTCAGAAAAACAAAATCAATCATTCGTCCTATCCCTCTCTCACTTTCACTTGCGCCACCAATCAAGGCCAGAGCAAAACCTAAACACTATTCACCAATCCATATTCTGAGAAAAACAATCTCAACTAACAATTAAGCTGCCAAAAACAAAATTAAAAGAGAGAGAGAGAGAGAGATAAGTTTAGTTTTAC…
>TR3881|c0_g2_i1 len=865 path=[2259:0-242 2260:243-864] [-1, 2259, 2260, -2]
CAAAAATGGAAGAAAAAAAAATTACAGTCTAACATTTGTAATCTCAAGAGATTAAATGGTTAATATTTTTTTTCTAGGCACCGAAGTATCCCCTGTATTTATTTCAGAAATCAGTTTGTGCCTTTACAAAAAACTACTAAGACAACAAAGTGCACCGAAGCAGCTTGTAATCAAGTGCCAGGTTTTGTAAACCTTCTCCAATGGTGATCCTCTTTAAAGAACATTTCCCAACAGCATCAACTCAACGCGCGATGCTTTGCCACGAAATCGCCGCTTTACGTTTGTTCCTATGCGTCCACGCGTCGCTATTCCTTCTCCAATTGCGAACCTGCAACGTGTCTTCCCCTCTCACCCGCGGCGCGAAGAACGACGGACGCGCCGCCGCAACGGCGATCCGCG…
>TR3883|c0_g1_i1 len=3451 path=[6906:0-776 6907:777-800 6908:801-3450] [-1, 6906, 6907, 6908, -2]
TTGACCCAAAAGAAAAGTTGAAGAATGTCTTTTATTCAGTATACATTTTGAGCACACGCTGCTTGGCCAGATTCTAGACATTCCCGGTAAAACGTACTTTTAGCAAAAGTGTAGATATTCCTGCTTGTGAAGTACAGTAATTTACACATTACCGAGTTTTGATTCCTCGGACAAGCTATCACGAAAATACAAAAAGGCTCTGCAGTTGTTTGGCTGCAGTAGCAGTTGATATTTTCCTCAACACAAACATTTGCCGTTAAGTTTTGATATAATTTTTTTTTTTCCCTTTTATTGTGTTCTTGTTACCTTTATACGCACATAATTATGCAGAATGCCTACTTATTCACACTTGAGAAGGGAGACATTTCATGGGATGGAATTTACAGAAATCTCCTGCTG…
>TR3909|c0_g2_i1 len=2064 path=[5419:0-418 5420:419-436 5482:437-597 5474:598-643 5479:644-644 5472:645-676 5477:677-701 5468:702-740 5476:741-900 5465:901-1262 5425:1263-1288 5463:1289-1524 5440:1525-2063] [-1, 5419, 5420, 5482, 5474, 5479, 5472, 5477, 5468, 5476, 5465, 5425, 5463, 5440, -2]
TCGATCTCACGTTCTAAAATTATGATTTAAACTCTTTTAAAAAGGAAAAAAAAAAAAAAAAAACTCTAGAACTATAATAGCAGAGAACTCCACGCAAAAGAGGCTGAACATGTTGCAAGCCTTTACACAATTTTGAAGACTAACTGTACACAGGGTAGCTTCTTTGTTTATTTTACAATCAACCCCAGCAGACCCTTTCATAACGCATCAATTTTCTGGCAGGCCAATAACCCTGTCACTCCATGGCATCTGAAAGTATGAATATATCTGAACTGTGGACTTCTAAAGAAAATCTCAAGAAATCACTCGCGATGAATCAAACTGTCCTTGATCAAGGCAAAGGTATCACTGTATATAGCCATAGCATTTGAGAAGACAGCGAGGACTATCATAAAGACA…
>TR3935|c0_g1_i1 len=292 path=[270:0-291] [-1, 270, -2]
CAAAATCAAACTTTAGTTTTAATTAAAAAACAATACTGAAAACAAGAATTGTATTTAAGTTTTATTCTTTTATAAGAGAAAAAAAAAAGGGAAGGGGTTGTTTGTGAAATACAGAGGGGTGAAAGTAGAAACATCGAATAAATTAAATTCATGTGTAGCACACACCTAGATATATAGGATCTATGATTCACAAATATCTGAAACTGTGGATTGGAAGCATAAAGAGGGGGAATTGAGGATTATTTTTCAGCTTGTAGTTTTTTTTTTCTTTTTTTATTTTATTTTAATGGAG
>TR3941|c0_g2_i1 len=284 path=[568:0-134 569:135-179 570:180-283] [-1, 568, 569, 570, -2]
GCCAGACGGGCACCAACAGCCTCGGGCGGATCATCAGCCGCAAGGATCCCTTTCCCGGGCTGCACCATTTTGGCTACAATGTCCCTTAGTTCGGTTTGTTCCGATTCGGTCAATTCAAAGGTCGAAGAAGAAGAAGAACCCATTTGGTTTGACGTGCTCATTTTTAGTGGTGGTCCCATCTTTTTTGCATCTTTGTCTTCCGCCGCAGTTTCACTTGGCCGATCATCCGATCGGAGAACGGATTTGATCAAATTCATTTTGCGAATTGTAAAAACTCAAACTTG
>TR3968|c0_g1_i1 len=1553 path=[1531:0-1552] [-1, 1531, -2]
TGAATATCAATCTATAAATTTGATTAAGACAACGCTGCTGAAAGTTTCTGTAGTTGAAATTACATACCAGGGGCTCTGGGCTATGGTCTCATCAAAATAAAGGCAATCAAAATAAGGCTATGGACATACGCGTTCGAGCTGGTGCAGCAATACAATTATACGTGCTTGTCAAACTTATTCTTTTCACTTGCTAACTGTCATTAAGTGATGTACAGAACAAGCAAGCAGCATCAAGTGACACAAGGTATTGACCATTTTCCGTTTGGATCTTCAGTGGTTTCATACCCAGATCAAATTCATGACCAGATCAGACCTTCAGTGGTTTCAAACCCAGCGCTGCTCGCAGCTTGTTCGCTTCTGCAATCTCTGGATCTGGGTGGTCAGTTCCGTCATCCTTCT…
>TR3976|c0_g1_i1 len=1798 path=[3576:0-466 3577:467-490 3578:491-1797] [-1, 3576, 3577, 3578, -2]
GTTAATTTGAAGAATAGAACATTGTGGCTACTACCTCAAAGAATAGCATCCATATGCAGGGTATTCGTTTTCCGCGTAACCTTCCTTCTTCTTCACTCTTCAAAGATGAGACTCTTAGTCTACTTCTGAAATCTCTTTCACACGTTAACTGGAATCCTTCATAAATTAGCAAAGATTCCCATGATGCGTATTATGAGGAACCCCATGCTACTCAATTACTTAGATTCTCAACAGGACGTGAATGATAAACCAACGATTTCTCAAGCATTCTCTGTTCCAACTTTTTATCTATAATAGCCAACTTGGACAGTGCCATCTCTGTGGAACGAATCGTATCATATGTCTCTGATAACACGTCTTTGACTCACTACCATAATGTCGCAAAAACCCCATAGACCT…
>TR3981|c0_g1_i1 len=271 path=[497:0-270] [-1, 497, -2]
GGCAGAAAAAGATGTAACAGAGAGAGAGAGAGAGAGGGAGAGAGAATGGGGATAGTTTTGTGTGAGAAGTGAGAAGAGAAGTGCTAAAGAGTGTGAAGAGTGAGGAAAGGTTTGTCTGGTTCACTCAGAGACAAACCTCACCCAGGTCTGGAAGATGTAAAGAAATGGCCTTTTTCTGGATTTAGGTGTTGAGATGGTTTTGTTGCTTGCAAAGATTTTCACTTTTGCAGAGAATAGAGATCTATGAATATGGTGCGGTGTGGTGGGAGAG
>TR3994|c0_g1_i1 len=418 path=[779:0-405 780:406-411 781:412-417] [-1, 779, 780, 781, -2]
CAAAAATGAAGCTGTTGTTGCGTCCCCTTTTGGCCGTTTTTGTTGTGCTTTATGTGATGTGCGCCCATTGCAATTTGGCCAAACCGGCCAGCTCGATGACCAGAATTCAGGAAGTGTTTCGCACTTTGATGGGTCCAAAGCCGATGATGTTGGTGGCCTCACGGGGAAAGAAGGCAGCAGAATTCCCCTCGTCCCCCTCAATGCCTTTGCCATTGCTCAGCGCGTCCAATGGAAGAGACAATTGGGATTGGGACGCGCTGATTGCCGGCGAAGGGGCAGCGGAGGAGGGGGAAGCAGCGGGCGGAAGAAGTGCCCCATTGTGGATGATTGTGCCGCCTGGGGCGGCGGATGGGGATGAAGAGGAAGCGGAAGAAGGAAGAAGAAGAGGGAGAGGGAGAG…
>TR3997|c0_g1_i1 len=221 path=[199:0-220] [-1, 199, -2]
TAAATTTCAAACAATAAAAGCCACAATAATAATCCAATAATCTCATCACATATAATTATCAACAACTATTCAAGAAATAATTCTCCCGATCGAATAAGAAAATACAGATAATTAATAAATAATAGAACCAATCAGTTTCAAAACATACGGTGGTCAAACAGTACAATAAAAATTAATTAAGTAGCAGTGAAAAAAAAAAAAAAAAAACCACAAGCAAAGAG
>TR4003|c0_g1_i1 len=2204 path=[4461:0-275 4462:276-299 4467:300-1488 4465:1489-1512 4466:1513-2203] [-1, 4461, 4462, 4467, 4465, 4466, -2]
TACATCTCATCGTGCTGCGAGAAACACAACACTGGCACAAAGCAATCGGTAGCAAAACACCGACACAGTTCGTTAGTGTGACCTCTCTCATTTCGTCAAACACTTGGAAGGTGACACACGCAGAGCCACGATGGGAGGGAAGAAGAAGAAGTTCATCGACAAGAAGAACTCTGCTACTTTCCAACTCATCGCTCGCGACTCCTCCGACCCTTCCTTCTCCCAATCCGACCGTGTCTTCGTCCGCCTCGACAACAATCCCGTCTCCTTCCCCGTCGCTGCCGACTCCGTTTTCGAAGACGCCCCCGACGACGACGACGACGGCGGCACAGTCAACGGCGGTCCGTTGCCGGAGGACTTGAGGAAGGAGATTCTCGAGCTAGGGTTTCCGGATGATGGCTA…
>TR4014|c0_g1_i1 len=1502 path=[3042:0-786 3043:787-826 3044:827-1501] [-1, 3042, 3043, 3044, -2]
TGAACTTCTAAAACCCTATTCTCATCAAATCACATTCCCATCATCATCACGATGATGGCTCCTTCTCAGCCACCCCACTGGGCCCCATCTCCAACACCAATCCTCAACAACAACTCTTTCTTACCCCCGAACTCAAACTCGCCGGCGGTTGACTTCAGCCCACCCTTGATAGCAATGGTCGTCGTGGTCGCCGCCGCCTTTCTCGTCGTAACATACTCCCGCCTGATCGCGCGCCATCTCAGGCCGCCCATCCACCGTCTCCTAGGGCGCTTCAGACGGCGGCGCTTCCTTCCATCCTCCGTGGGCGACATGGACTCGCTCCCTTACGAGTCTCCCTTCGATGGGCCGCACGTATTCTCTCCCTACGGTTTGGACGAAACGGTGATAAAGACGATCCCG…
>TR4016|c0_g1_i1 len=354 path=[421:0-27 422:28-28 423:29-33 424:34-34 425:35-39 426:40-40 427:41-45 428:46-46 429:47-353] [-1, 421, 422, 423, 424, 425, 426, 427, 428, 429, -2]
TCGTCCTCGTCCTCGTCCTCGTCCTCGTCCTCGTCCTCGTCCTCGTCGTTTTGAAGGTCGTTGTCGTTTTGGAGTTCTCTATCATCGTTGGTAGGTTCCTCGGGGTGAAGAAGGGGTTCGGAAGAAGAATTGGGAAGTAGGGAAGTGTTGTGGGTTGCATTGGGGTTGGGTTCAGGGGTTTCTTTGAGGTCCGGAGCTGCCAGCTTGGGAATTTTGGTTGGGAGGTCTTGGAGGTCAGGATCGGGCTTGCGCTTCGAGGGTAATGTGGGTTCGGCCATGAATGTGGTGAACTGAAGGAATTAGGGTTTTGTGGAGAAGGAGAAGTAAATTGTAAACTGCCCCACCCCACTCTCA
>TR4017|c1_g1_i5 len=348 path=[2522:0-32 2709:33-33 2701:34-39 2690:40-211 2705:212-213 2697:214-282 2704:283-285 2696:286-288 2678:289-318 2535:319-347] [-1, 2522, 2709, 2701, 2690, 2705, 2697, 2704, 2696, 2678, 2535, -2]
CCCGTCTTGTAACACGGACCAAGGAGTCTAACATGTATGCAAGTTTATTGGAAATTTTAAAAAAAAAAAAAAACCTAAATAAAAATAAACACAACGAAAGGGAATTTAATTTAAAAATTAGAATTTTAAAAAATGTATAATTAACTGGTTAATCTAAAAAGATTTTTACTGAGTTATAGTAAATCATGATGGGACCCGAAAGATGGTGATCTATTTGTGTGCATGGTAAAGCCAGAAGAAATTCTGGTGGAGGCCTGTCACGATACTGACGTGCAAATCGTTCGTCTGACATGCGAATAGGGGCGAAAGACTAATCGAACTATTTAGTAGCTGGTTTACATCGAAATT
>TR4031|c0_g2_i1 len=618 path=[1347:0-270 1348:271-294 1363:295-428 1358:429-456 1361:457-500 1345:501-532 1346:533-617] [-1, 1347, 1348, 1363, 1358, 1361, 1345, 1346, -2]
GTAAAACTGACGATATATATCTAGGACAAATTAGAATTTGTACAATAGATATAATATTCTGGATCCACTTGAATCTGCTCTTAAACTCATCCCATCACATAGGCACAACGACGTAGTATTATTCCATTCAACACCAATATCTCTAGTAGTAAGAGAGGTCATGGGAATCCATGCCTCTCGTGACACGAGATTTTATTCATGAAACTATGAAGTACTAAGTAGAAGTGCATAGTCTCAATTGTGAGTGTTATCCTGAGTTTGTGCAGCGACAGCTTCACCGGCGTAATAGCAGCACCTTCTGCAACCTCCTACATATGCCCCACGGCAACAGCCATAGCGACAATGCCCTCCTCCTCCACGACCAGGGTACCCACCGCGGCCAGGGTAGCCACCACCACC…
>TR4033|c0_g1_i1 len=646 path=[624:0-645] [-1, 624, -2]
AAAGAATATATAACTTAGTATAGATTATAGATTTATAGCCATAAGAATAGGAATAGTAGGGCATTAGGTACTATGAGTTTTATTGGATAGACATAAATTTCCACATCAACACAATAATCCATACAAGCCAATTTCACAACTCAATTGTGAGAGAGTTGAGAAGGCTCTCATCCCTCACTAAACCGAAGGTCATATTCAATTCCTTCTCTCTCTCTCTCATCCAATACATGGCGGAAACGGTTGAGCTTCCGAGTCGGTTAGCAATCCTTCCTTTCAGGAACAAAGTCCTTCTGCCTGGGGCCATCATCCGAATTCGCTGCACTTCCCCCACCAGTGTCAAATTGGTGGAACAAGAGCTTTGGCAGCGAGAAGAGAAGGGGATGATTGGCATCTTACCAG…
>TR4049|c0_g1_i1 len=703 path=[1662:0-107 1676:108-152 1679:153-160 1674:161-203 1678:204-220 1673:221-244 1667:245-469 1637:470-490 1638:491-702] [-1, 1662, 1676, 1679, 1674, 1678, 1673, 1667, 1637, 1638, -2]
AAAAAAACCAAATTAAACACATCTGGGTCATTGCTTCAACACTTTCCACATCTGAAAATGGCTTTCAAAGCTTCCTCTTTCCTTGCACTTGTTCTCATTTTCAATGTCCTCCTTGCCACAACAGTTGCTGGACGCAGCATTGCCAAGAACTCCAACACCGAGGACAAGAAGGAGCCTCAGTTTTTCTTCAAGTCTGATGGTAAGGTGTATATTCCAGGCATTGGACGTGTAGGATTTCCCCCTAAAAAATGTCACCTTACACCCCAAAATCCATTCACTGGTGGCAATGGAGGAGCAGGAACAGGAACAGGTTCGGGTTCAGGATCAGGAACACCAGGTCGCAGTTATGTTCCAGGTGGTGATGACACCTTTGTCCCAAACCCTGGTTTTGAGGTTCCC…
>TR4049|c1_g1_i1 len=212 path=[379:0-211] [-1, 379, -2]
AATGAAGGTCACTCATGCCGACTTTAAGAAGGCCAAGGATAAAGTGATGTTTAAGAAGAAAGAAGGGGTGCCTGAAGGGCTATATATGTGAAATATTATCCTCTATTATCCCTGGCCCTCTTTCTTGTCTTTTTTTTTTTTTTTTTTCCTTCAATTTTCTAGTTATGCAAAAAAATGTGAATTCATTTGTATTTGTTTTATGCAAACAAATT
>TR4081|c0_g1_i1 len=1739 path=[3433:0-1738] [-1, 3433, -2]
GTCTGGCACAAGTCTGGTGAAAGCAAATCACAGGCAGTTTTTAGGTTGTTAAATTCGTGTCTGCATTTTGAGTTTGAAAGACAGTGATAACCTTATTCGCTTGCTGTTTCAATTCCCTCTTCGTCGCATCCTGTTACGCCACACCTTTTTCAATGTTCCACAACAACACTAACACCAACAATGTGTCGATCTCCGTCTCGGACGACGAATCCGACGAGCTGGGTCGGATGCGGATCCGCGCGCGGCGTAAGCGCAAGAAACTTGGGCACAGACGATTCCTGAGGAAGCTACTCCTCAAATACTGGATGCTACTCATCATTATTCCAGCTGCGGGTTTGCTCCTATTCGAGGCCACAAGAATTGGCATACTCAAGCCCACTTTAAACTCCAACTCCGACA…
>TR4083|c0_g1_i1 len=284 path=[262:0-283] [-1, 262, -2]
CTGGAGGCTGCCTGTGAAGAGCTGCGAAACAGTAGAATGTTCTTGAAGCTTCTGGAGGCCGTGCTGAAAACTGGGAACAGGATGAACGTGGGGACAAACCGCGGCGACGCACATGCATTCAAGCTGGACACGCTTCTGAAGCTGGTTGACGTAAAAGGGGCGGATGGGAAAACCACCCTGCTGCACTTCGTGGTGCAAGAAATAATAAGAACTGAAGGTGCACGACTGTGGAGCAGCAGCAGCAGCAGCAGCAGCTCAAACTCTAACGACGATGGCAAATGCAG
>TR4091|c0_g1_i1 len=242 path=[3189:0-48 3190:49-241] [-1, 3189, 3190, -2]
GCCAGACAGGCAGACACCGTACGGATACCTGAGCTCCTGTTGGAGAGAGAAGAAAATCACGATCTTGGGAAGCAAGTAGGTGTGAAAATTTAGAGATTGAGACTTTCCCGGAGTTACCATTATCATTCACCACAACTTGAGTTCCATCCTCGGTCTCCGTCTTCATAACTCTCTCTCGCTCTTTCCTTTTTTTTTTTTTATATATCTACCAAGTCTATAGATGAAAGCACCGCGATGAGAGA
>TR4091|c0_g2_i1 len=1571 path=[3191:0-817 3192:818-878 3197:879-1377 3188:1378-1570] [-1, 3191, 3192, 3197, 3188, -2]
TACATATCGGATCGAGTATCTCCTTAATTTCCCTTTTATCCCTGTATTTTTCTTTGAGTCACATATTGGCAACAAATAAAAAAGCACCCATAAAGATATGTAATTGAATCTAATTAATTCTAAAGTATCTCCTTAATTAGGATAGCCAACCCCACTAACACAGGACATTGAATTAATTCCTATAAGCAGCTACCAAGACATTGTCATGACGGTCCACAGTTCTGACGCACTTGGGGTGCACTTCATAGCCACATTGGAGACACTGGTAGGCCCAGCTAGACCCTTGTTCATCACACACACAGCAGATAAATGGCCCTCCACCATTGCCATCTGACACCAAATTCAGGTCGTGCCGGTGCCCTTCGTGATACACCAATGTTGGAAGACCCTTGGCCTCTT…
>TR4097|c0_g1_i1 len=386 path=[727:0-385] [-1, 727, -2]
GATTTTCCAAATGTAAGGGGAAAAAGAGATTTTTTTTTTTTTTGTTTTTTTGGAGAGGTTTTATGGTAGAAAGGTTAGAGTTACATAATTGGATGGTTTTTATAAATGTGTTGTTAAGGAATGGAGGGAGAGAGAGGAGCCAGGTTTGGAAGTTAGGAAGAGGAGTTATGCAATTGTGGGATTAGGAAATGGAGCATGGAGGATTTAGAAGAGTTAAATTGCGTGTGTTTGTTGTTGTTAAGGTTGGAATGGAATCGGGGAAAACTTGTGATAAGGGTTGTGATCCAACTTCGAAGTTGGGGAACAGAGGAGAAAAAGGAAAAGCGTGGTTGAAGGTGGAGGAAGAAGTGGTCGAAAGGGGTGGTCAACTAAGGAGTGAAGGGAAA
>TR4118|c0_g2_i1 len=716 path=[1369:0-24 1370:25-25 1371:26-27 1372:28-28 1373:29-30 1374:31-31 1375:32-33 1376:34-34 1377:35-36 1378:37-37 1379:38-39 1380:40-40 1381:41-42 1382:43-43 1383:44-715] [-1, 1369, 1370, 1371, 1372, 1373, 1374, 1375, 1376, 1377, 1378, 1379, 1380, 1381, 1382, 1383, -2]
CATCATCATCATCATCATCATCATCATCATCATCATCATCATCACCCTCCACTCCCCACCTTTCTACTTCATCATCGACAGAGATAACAAACTGCGGGCACAAAAGCAGTGACAGCTTCTCGTCCTTGAGTTCTGAGAGTTTGCACCTTTGCACTGAGGGTCTTGGCTTTGAGAGTTCAGATGATGTTGAAGACTTGAAGGATAATGGAATGAATGAGAACTGGGAAACGTGTAAGGAGAAAGAAGGTGTCAAAAAGTATGCAACTTCGGAAGGGGAATATTGTAGGAGGTCAAGGGTGTGTGAGTACCCTCCTCCCATTTCATGCATAGGGAGGAGTGGAAAGCCTTGTGTTTCTTTCAGGTCCTACAGAACTGATGGTAGGTTTGTTCTCAAAGAGA…
>TR4118|c1_g1_i1 len=423 path=[853:0-71 854:72-72 855:73-422] [-1, 853, 854, 855, -2]
ATGATCCTTGATCTTGACGGTTGTGATGTTGATTTCGTTGCACACTTGGCTGCTTCTTCTTCTTCTTCTTCTTGACGATGATAGTTTGCGCGAGAGGCTCCTCGGTAAAGAAAGAACGGAGGGTGATTTTCTCATTGAAGTGAAGAGTGAGATGCTTCTAATGGTGTTCATGAGTGTTTGAAAGGGTGAGTTTGATGATGGTTTGAGTTCCATTTGTATGAGGCTGTGCATGCTATTGTTGTTGTTTGGTTTTCTTGGAAGTGATTTGAAGCCGCTAGAGGAGCAAGAATTTAGGTTGTCGCTGAGGAAGTCCTTGAGCATTTTTGGCCTGCGTTCCATTGAGTTAAACCTTCTTTGCTGCTGCACCTGCGTGCTCATTTTGGTTGAGGGAAGATAAGT…
>TR4126|c0_g1_i1 len=618 path=[1191:0-617] [-1, 1191, -2]
TTTAAATGCTGTTTATAGTTTTTTGATCAGAAAAAAATAAAATAAAAAATTTACTTAAACAATACAGCATTATTGTAATTACAAATCACTTTATTACATTACGGAGTAAAACAACAGTACAAAGTAAAAGAAAAAAAACTCGCTATACATGAGTACTCGCACAGGCTATCAATTCAAATTTAGAATAATCCTTAGTTTCAATTCCAACATCTATATTGTAACCAGTTGGAGGTAAACCTGGAACAAAAGCGTCCTGTTTCATTTCAAATTTTGTTCCAGCTTTAACTGGACATTTAATTTCTGTACAAATGTCAAAGTTTTGATTATTTCCTCCTTCTCCTCCATCAATATAATATAGAATATAAAGTTCGTGAGCATCGGTGATATCTTTTTTTAGTA…
>TR4132|c0_g1_i1 len=388 path=[731:0-387] [-1, 731, -2]
TTTTTTTTTTAATAACTAATGAGTTTATTCACAGAGTAAATACGACAGACAACACACAAATGCGCAAGATTATGGCTCACCGCTTATTTCCTTAATGAAGTGCTCAGTCGACGAGCTGTGAGAGTCGTGGACATCGCGGCGCTTGCGGGTCACCTTCTTGCAGGTGCTGTCAAGGCGGGCGCATGCACCACACGAGATGGTGCGCACCTTGATCGACTTCGGGCTGAGCAGGTAGTCCTGGAGGCGGCCTTTCATGTCGGACACGAGCCACTTCTGATTTCCGTCCTCGGAGACGAAGCCGAAGTCCTGCGGGAGCGTCCGGGTGTCCGGGAGCGTCACGTAGACGTCGCACTGGCCTCTGCTGCAGGCCGGGATGAAGAGGGCGGCG
>TR4138|c0_g1_i1 len=209 path=[187:0-208] [-1, 187, -2]
AACCACTCTCCCCATCTCCCCCCGATCAATCCAACTACATCCTACCGCGCCGCTTCCCCCGATTATCGCTCGCCAACGCCAAACGTCGCCGTTTCAACATGCAAGAAACGAACTCTTGCCCGATTCCGCTCCGTCGTGGCAGAGTGAGTCGCCGGCGATTAGTTGTCCGGTGAAAGGTGCCGGAAAAGTGCAGAGAGAGAGAGAGAGAG
>TR4145|c0_g1_i2 len=2860 path=[6753:0-479 6792:480-824 6789:825-1036 6783:1037-1091 6788:1092-1118 6781:1119-1190 @6787@!:1191-1896 6779:1897-2592 6793:2593-2593 6767:2594-2644 6768:2645-2650 6769:2651-2859] [-1, 6753, 6792, 6789, 6783, 6788, 6781, 6787, 6779, 6793, 6767, 6768, 6769, -2]
TTTTCATGACAATAGCACATTCCATATTCATCCCATGATCCAAATCCCTCAACAAGCTCACGAGTAAAGGGGTCAGAATCAAACCAATCCTTTAACATAGTCATTTGTCAGAGCCAGAACAAGAAAAACACTAACCAAGTTTACTGCTTCCTCGTTGGCTCGGCACCCAAGAGCACCTTGAGGTTTTGTCCAAATCGATCCAGCTCCTCAGATGCCAAGAGCCACCTGTTTCTGACCTTGATTTGGTATGCTGTGTTGAGAGGTCATCTTAGAGGAGGACATTGATGTGAGTTTTACCAAATGTAGAGGTATACAAAAGCTTTTTGCCCATCTACTAGAAAAATCTGCTACAGCAGTACCTCACCAGGATAATTTTGTGATTCACAGACAGCATCCAAC…
>TR4145|c0_g1_i3 len=2021 path=[6753:0-479 6792:480-824 6789:825-1036 6783:1037-1091 6788:1092-1118 6781:1119-1190 @6787@!:1191-1896 6771:1897-2020] [-1, 6753, 6792, 6789, 6783, 6788, 6781, 6787, 6771, -2]
TTTTCATGACAATAGCACATTCCATATTCATCCCATGATCCAAATCCCTCAACAAGCTCACGAGTAAAGGGGTCAGAATCAAACCAATCCTTTAACATAGTCATTTGTCAGAGCCAGAACAAGAAAAACACTAACCAAGTTTACTGCTTCCTCGTTGGCTCGGCACCCAAGAGCACCTTGAGGTTTTGTCCAAATCGATCCAGCTCCTCAGATGCCAAGAGCCACCTGTTTCTGACCTTGATTTGGTATGCTGTGTTGAGAGGTCATCTTAGAGGAGGACATTGATGTGAGTTTTACCAAATGTAGAGGTATACAAAAGCTTTTTGCCCATCTACTAGAAAAATCTGCTACAGCAGTACCTCACCAGGATAATTTTGTGATTCACAGACAGCATCCAAC…
>TR4158|c0_g1_i1 len=359 path=[673:0-358] [-1, 673, -2]
GGGGGGGGGGGGGGGGGGGGGGGGAGGCCAAAGGGGCGGAGGAGGCGGGAACGGCGTTCGGGGAGGGAGGAGGGCTCAGAGATCCAGGCGTCGTACTTGCACATGGTGGGAAAAGGGAATTGGGGGAGGGCATTGAGAGAGGCGTCGTTAAGAGGCGTGTCGTCGTCGGAGGTGGAGGTGGAGCAAGAACAAGAAGAGAGTAATCGGTCGTTGGAATCGTGGAAAAGGCAGTAATCAGTATCGCGGTGGTCCTCTTCCGCGCCTTGGGTCATGGCTTGTGGGACATTCCCATTTGGATCAACCCGAAGGGGGAAATGGGTCGGATCCGCGTCCGTGGGGAATGCGGTGAGAAGATCGGA
>TR4160|c0_g1_i1 len=286 path=[264:0-285] [-1, 264, -2]
TTTTAATAACGTCAAGACAAATGCTGTTCACCATAAATTGAGCACACCACTTAATATCTTAACATTATGCCAAACCATTTCCTGTCACATATCTTGCAAGCCCGTGGGTAATTAAGAACCAAAGTTGAACTAGCTAGCATACAATATTATGAATTGCCATATATAGGAGTACACTACAAAAAGACCTAGTAGCCATCCATCAACATAAAAAAGTATGAGGAATATAAAATATAATAATAATAATAATAGTAATATAAGGCTAGCTAGGTAATAAAGTAGTGAGGAG
>TR4161|c0_g1_i1 len=332 path=[310:0-331] [-1, 310, -2]
AAAAAGTCAGGTTTTAGCTTTTTTATTGACTGAACACATACATCTCTGTTTGGTTTTTTAAACTAACAAAAAGAAAACTTGTTTGGATGATTGTTTGTAAGGAGCTTTCTCCAGAAGGTTTGTTTGTGATGAGATGTAGGAAACAACAAGGTAACAAAAACGAGCAATGAATGATGTCAAAGAGCAAAAACTCAAAGACAGTAAAAAAAAAACGGATATCCAACACAAATGGGCTTTGGGATTGGGGAAGTGAAGGGAGAAGGTTGAATAGAGATTGGGCCTTGTGTGGAAAAGGGGAGAATCTTGGAATTTATGCAAAGGAAGCAGCTGAA
>TR4176|c0_g1_i1 len=610 path=[6223:0-85 6224:86-609] [-1, 6223, 6224, -2]
GAGTGAACTGGCTTCACGCCTGCTACTGCTGTCTTAGACAGGCTTCTTAAATTCCTACTTAAAAGGCTTTGGATGCTGAGACTAGGTCATGTACACCTAATGCCATCAATCAGCAAATGGAAAAGCGTATCAGCTCCCCGAGATTGCCTCATTCTATTTCCAATAAACGATTGAAGGAATGAAAAAATTGCTAGATAAACAAGGTATACCATCGGTGCAGCAACTGGAGAATTGGAGAATCGGAATTTTCTGGGACGGCACATTATCATTTTGTAAGCAAAAGGTTTTGATATAATTTGCTCGTGTAATATCTCTGCCATAGCGGTTGTAGATATGCTGAGGTAATTTCCCTTGGCTAAATTCTGCTATAGAGAAGGGCATTTTTTTTTTGTTTTGCCC…
>TR4176|c0_g2_i1 len=3055 path=[6220:0-2032 6221:2033-2053 6228:2054-2530 6219:2531-3054] [-1, 6220, 6221, 6228, 6219, -2]
GTCTGCGATAATGAGAAGCAAAGAACGGAAGAAGAGAATAACGTTCTCAAATCTGCAAGAACCGCTCATTTCCTGAGCATTCTCTTCGCCGCGCTGCGTTTCGTTCTCACTGTCGTCGTTTCCATTGCGAAGCTGAGCGCGCGACTGAGATGAGTCGTTTAGGGTTCAAACACGAGGTCTACGACGGCGACAAGCACGTCGGCGAACTCGACGTCGTTTTAACAACGCCGTTCCACAGCTTCCGGTTCCCGAACAACGAGATTCGCATCCACCACTTCAGCGCGAAGAGCGAGCGTTGCCCTCCTCTCTCGATCCTCCAAACCATTGCCGCATTCAACGTTCGCTGCAAGCTCGATTCGTCAGTCGTCGTCGAACAGAAGGAACTAACCTCCATCCATG…
>TR4205|c0_g1_i1 len=234 path=[423:0-233] [-1, 423, -2]
GATGAATTGGCATTGCTAAAGCGTGAACATGAGGACCTTCTATTGCTTTTGGCTGAGCAAGACAAGAAAATGCACGACTATCGACGTATGTTGGCCTGCCATGGAGAGCCGTTAAGCGACGCGGATGAAGAGCCCTGATGAGAGAGAGAGATGCGATCTATTTTATAAACAATTTGCACATCTTCAAATCACATTTAATATTTTCTGGTCTTGGCTTTTGGTTGTGTGTGTTCA
>TR4229|c0_g1_i1 len=284 path=[523:0-283] [-1, 523, -2]
CGGCGCCGCGCGGAAGTTCAAATCTGCAAATTGTGTCATCAAATTTGTCTTTTTTTGGATTTGTTTGAACATCTCTGTTTGACTTTGAAATAATCGCTTCTTTTGGAGCTGCGTTTTGTCCGTTTGCGTCCCGAAAATGCCGACTTCCGTGTCCCGCGCAGTGCTGCTGCTGCTGCTGGCCGCAGCCGCCGTCGCTGCTGCTGCTGCGATGCAGCTGCAAGAGAACAACTCTTTGAACGAAAACGCGGCCAAAGACGCAAACACAATTAAAGAAAACCTTAAAG
>TR4230|c0_g1_i1 len=843 path=[821:0-842] [-1, 821, -2]
AATGTCTAGAGGAGTTTTATTTGAGTGGCATATGTGATTCCAATTCGGTATGAGAAGAAATGGTTTGGAACGTGAGAAGAACCAATAAGACATGCAACTGCGAAAAAAAAAAAGTAAAGTAGCAAGAAATTGTAGAACTATATATGTCTATTATTACGTTCAACAACGGACTGAGACAAATTTTAACACAATAACATAACTGGACCAAATTTTAACAACTAAGGGACACGCCGACACCAAGAGGAGACTCGCATAAGTGGAGCCCTCATCGCCCTCCCTTTATTTTCACAAGTTATAAATTCTACAGCATTATGAAATATAGTATCCTGCGACTGAAAAATTGCCCTGCCGTTTCTTCCTTCCTAGATCCACCCTTCAGAACTTGATGGTGGCGCAGTT…
>TR4249|c0_g1_i1 len=1300 path=[2677:0-436 2678:437-453 2685:454-1032 2676:1033-1299] [-1, 2677, 2678, 2685, 2676, -2]
CAAACGGTTCCGAATGATTTCGATTCGGACGGGTGACGAGTGGAGTGAAAGTTTGAGTGTTCCCCTGCTGCCTAGTCCGAATCGAAATCAAACGGTTCCGAATGTTGAATCCTGAACCGTCGCCGCCGCCGCCGCCACGGATGATAAGTCCGGTGGCGACACCACCCAACCGAGAAACGACGTCGCTCAGGAAGCACAGAAGGAATTTTCCGCTTCCCCCTTTCGCGGAAATCGTTGACGTGGGATCGTCCTCCTTCTTGACGCCAATCTCCCTCAGAGGCAGCACCAAGTCAAACGCCATCTCCGTGGAGCAACACGACACCGTTTCCAACCCCGTCCACGTCATCAACCTCTCGGACACCGAGGACGACGACGATGACGACGTTCGCATCCTGAAAT…
>TR4256|c0_g1_i1 len=1112 path=[2228:0-954 2229:955-978 2230:979-1111] [-1, 2228, 2229, 2230, -2]
GTTGTATCAATTGCTGTTGAAAGAGGTTGGACTGAGTCATCTAGCCCAAATGTGAGAGGCCCACCAGCACTTCCTTTCAAATTGTCTCAATTAGACGAAAAGCTCAAAGCTGGTTATAAGTCAACAACTACTGGGAAATTTTCTGACGCACTTCGCACTTTTGTCAATATTCTTCATACAATTCCTATGATTGTTGTTGAGTCAAGGAGGGAGGTCGATGATGTGAAAGAATTGATCATCATAGTGAAAGAGTATGTTTTGGGGCTGCAGATGGAGCTGAAAAGAAGGGAAATTAAGGACAATCCAGCACGCCAGCAAGAGCTTGCAGCTTATTTCACCCACTGCAATCTTCAGACACCTCACTTGAGGCTAGCTTTGCTGAATGCGATGACTGTCTGC…
>TR4261|c0_g1_i1 len=1076 path=[3311:0-320 3312:321-352 3315:353-493 3307:494-1075] [-1, 3311, 3312, 3315, 3307, -2]
TTTTTAAAGAAAATGAACATTTATTCACAAGGTAAACATGAAGATGTCAATCTAACTGTCTTCACAACATGCATGAACCTTTCCATTTAAATACAATATTTTTATTATAAATATCTTATTCAAGATACATTCATCCACTTTTATAAGCACAATCACACCAGAAGAAATATAGGAGGAGTGTAATGATACTAAGATGTAGAGGCAAGCACCTCCAACAAGGTAGCAGCGAATTGCATTTGAGTCTCTTCATTTATTGTCACAAAGAGTGGCACGTGCACGAAAAGGGATTTGATTCCATTCTGCTCCGCAAAGCGAAGGGAATGATAGTAAACGTAGTTGCACACAAACCTGCCTGCATCATCTGATACCATAACTTCATATCCTTTCTCTGCCATGCCT…
>TR4261|c0_g2_i1 len=1306 path=[3308:0-550 3309:551-582 3314:583-723 3305:724-1305] [-1, 3308, 3309, 3314, 3305, -2]
CTGAATGATAAAATTTAACTAGCAGAACTCTGAATAACTCCATCAGTTTGTTGAGCATCTAACTTAAAACACACTGAATTATCAGTTTTCGGTTTTACTCGGACATGTGTATCGGATAGAGTATATTCATAAGTTACAATGAAAAATAAGAGCAGTATTAAGGAAAAGGAACATTTATTCACAAGGTAACACTGAAGATGTCAACATGTCTTGACAATTTGCTGAAGCCTTTAATCAGAAACATTTACCGATGAAAGCAAACGCCTATGCTACACAACACATGCTATTTGCAATAAACCGATTCATTTCAAAACGACATCTTGTTATCATAATTTATAACATCTCATTAAAAGTACACTATTCCACTTTCATAAGCACGGCAACACCAGAACATTTACA…
>TR4268|c0_g1_i1 len=287 path=[265:0-286] [-1, 265, -2]
TAGAGAGCAGCTCTTCCGTAGCGACTCTAGACTTGTCTCATTTCTTTTTCTTTTTCTTTTTATTTTTCTTCTTCTTGTTGCACGCAAATCAACAAGTAGAAAACCCGGGCCTCGTCAGCAGCCTGAGGCTCTCTTTGCTCCAGGTGTACGTACACCCCAACCTGCGCCTGCAGCGCTAAGGCTCCCCAAGCGCATTAAGGGGCGCTGCGCTGCCGCAGCAGCAGCAGCAGCAGCAGCTGCAGCAACTGCAGCAGCAGCGCTGCTGATTGGCATTTGCTGCATGCGCG
>TR4275|c0_g1_i1 len=309 path=[573:0-308] [-1, 573, -2]
GTTGAACATGACATTTTTCTGAAAACCAAAAACCACTAATTTCAAAATTCAATCTATTTCAATGCAAATATCAAACTCTAACTCGCCTACACCATCTCAAACATCACCGTGCTCCCACTTTGTAATCAAAGTTCTTACCGGTTAAAACAACTTGGCCAGTACATTTTGGTATAACAAAAAATAAAGAAAACAAAAAAGTTATAGTTACCAACTTGGTTCTGCAAATAATAAAAAACTTAAAAAAAAAAAAAAAAAAAAAAAATAAAAAAAAAGGGGGGAAAAAGCTTGGGAAATTATGTCCCCTACAAC
>TR4278|c0_g1_i1 len=636 path=[1307:0-284 1308:285-299 1309:300-308 1310:309-323 1311:324-635] [-1, 1307, 1308, 1309, 1310, 1311, -2]
AAAGAAAGAAAGAAAGAAAGCATAGGAAACAGGAAAAAGCTTTCCTCCCTCGGTTATAACCTCCTCGGTGGAAAACCCACCCACTATTCCATTTTCAATAAATACCTTCCTCTCTATCTACTCGCTTTCGCATACAACCCCCCTCACCCTTCATTACCTTCTCTTCTCTTCTCTTCTCATCTCACCTCACCCATCCCATGAGTTACTACAACCAGCAACAACCACCCGTCGGCGTTCCTCCTCCCCAAGGTTATCCACCACCGGGAGAGTACGGAAAGGAGGCCTCCCCTCCGCAGGGGTACCCGCCGCAAGGGTACCCTCCCCAGGCGTATCCAGCACAGGGCTACCCTCCACCCTATGCTCCTCCTCAGTACGCTCAGCCTCCGCCGCCTCAACAAC…
>TR4287|c0_g1_i1 len=1407 path=[1385:0-1406] [-1, 1385, -2]
ATAATATTGCTTAGTGAGTGCAAATTACAAAACCTTTTATTACATTTCCGCTGCATTCATGCTTCCATCATTTTCTTCTTCTTTGTTTAAGTGGTCCTGATCATCCTGGTTAGATCCAAGAAGTAAATGCTGATTTCCTACAACACTTTCATTGCTCTTTACTAAGGAGAACTGGTCCATAGGAAGAGAATTCCTTTTGTAATTCCACACAAGCATTGAAATATAGTCTTGAGGTGAAACAAGACCTTGCTCTTTGATGCAACTCTGTTGCTCCTCCAAAGTCTTTGGATCTTCCAGTTTTATGTATTCTAGCAACAACTTTTCATGGTCAGGCCTCCAGTTAGCAGGGAATGGGGTGTAATCTGTCTCAGGCACAAGAGACATCCTTGTATACTGGAG…
>TR4294|c0_g1_i1 len=1500 path=[6931:0-77 6974:78-186 6906:187-204 6972:205-330 6917:331-355 6970:356-522 6940:523-540 6969:541-690 6983:691-711 6980:712-735 6968:736-843 6946:844-876 6965:877-915 6978:916-981 6963:982-1020 6938:1021-1499] [-1, 6931, 6974, 6906, 6972, 6917, 6970, 6940, 6969, 6983, 6980, 6968, 6946, 6965, 6978, 6963, 6938, -2]
TTTTTTTTTTTCAAGCAGAAGACGGCATACGAGATGATCTGGTGACTGGAGTTCAGACGTGTACCAAATACGCCTATTATCATCAGAAGAAAGGGTGGAAGCCTGCTCTAGTGTGTGCCGATACGTTCAGAGCTGGCGCTTTCGATCAGTTGAAGCAAAATGCCACTAAAGCTAAGATCCCTTTCTATGGAAGCTATATGGAGTCAGATCCTGTGAAAATTGCCGTGGAAGGTGTTGAAAGATTCAAGCAAGAAAACTGTGATCTTATAATTGTTGACACCAGTGGGCGGCACAAACAAGAAGCTGCCCTTTTTGAAGAAATGCGCCAAGTTTCAGAAGCAACGAAACCAGATCTTGTTATATTCGTTATGGATAGCAGTATCGGTCAGGCTGCCTTTG…
>TR4300|c0_g1_i1 len=209 path=[373:0-208] [-1, 373, -2]
CAGCACTGCAGCAGCAGAGGAGCATCTCAGCAGCAGCAGCACCCTCTCTGCCTAAGGGTTTATATATTGAGTAATGTTACATTATATTACTTCCATCGCAGTGTACAGACACCTGCAGCAGCAGCAAGAGCAGCAGCAACATGAGCAGCAGCAGCAGCTTCAGAATGCAGCAGGGCGGTTGCTGCTTCGTGGCGGCTCGTGGAGGGAAG
>TR4303|c0_g1_i1 len=1352 path=[1330:0-1351] [-1, 1330, -2]
GAACAAGGTACACGGTTGCTTCTGCTGCAGCAACTTCTTCGCTTGTGTCTTTTGCCAATCCTTCTTCTTCTCTCTCTGAGGTTGAGCAAGAGCAAGAAGAGGTTGCTATGAGCTTGATGATGCTTAGTAGGGATGCCAGTCCTTGGAGTGGTCCTCATTCTGTTGCTGAGTCCTCTGACAATAACTCTGCTTACTTCGAAGCTCCTACTAATTTGGTTTCCAACCTCACTCCCAACACACCAAAACTCATCAAGCAAAGTGATAACAACTGGGACTTTGCCAATTCTGAGAATCCCAACTCAATCAGAGTCAGAGGGAAGAGTTCACAACTTTTTACTACTGAAAATGGATTTAGAGTGAACAAGAGTGGAGTTTCCAATAAAGGGTGTGAAAAGGCCA…
>TR4305|c0_g1_i1 len=2000 path=[6246:0-349 6247:350-377 6327:378-385 6326:386-409 6324:410-503 6298:504-570 6321:571-586 6296:587-663 6320:664-675 6294:676-704 6319:705-750 6292:751-774 6318:775-792 6290:793-837 6328:838-854 6284:855-887 6314:888-921 6282:922-959 6312:960-975 6279:976-999 6311:1000-1002 6277:1003-1026 6310:1027-1047 6275:1048-1129 6329:1130-1139 6308:1140-1168 6272:1169-1239 6307…
GCCGCACTTGCTTATCCCAATAATCAAATAATTTCAATAAGGTTCTCGTTCTCAACTCAGAACCCGACATGATGTAAGATCACAAGCACGCAACAACCTTCTATCACAGTGAAAACCAGTTACTTACTAAAGAATCGGTCATTAATCCAGGAGAGTATACATGACAACGTTGTAGAAAACATTTTTGAATCTTAATACACCAATGTTAGATTTTCTTTCTTTTACCATCTAAAGTTTCAGATGTCAATATCCCTAACTTGAAAAAGTCCTACACGCTATTTATATTGTCCCAAAGTTAAACGAGATCCAACAACCCTAAGTAAACTATCATTATCATACAATGGGATTCTGAAATTAACCAAAATGTCCAAGTATACAGAACTAAACGAACCACATACT…
>TR4309|c0_g1_i1 len=280 path=[3166:0-85 3167:86-99 3168:100-279] [-1, 3166, 3167, 3168, -2]
CTACTTTTCACTATTGCTCAAGTTTGGTGATCCCTTTTGCTTATTATTATGTTGCGTTTCTCAAGTCCATTCGTGACAACAATTTCATGAAGATAATGTGGTGATCATTTTTCTGAATCAATGTTTTTCCCCACTCGTTGGATTTGTATTGTATGTATTTGTTAAATGTTTTAGTCCGAATTTTTATTGTATGTTTTACGTGATTTTCTTTTTTTTTTTTTGGTGAAAATTAGGTAAAGAATAAGCCGGAGGGGAGGGAAGTTCGAGATAATATTTTTGA
>TR4309|c0_g2_i2 len=1330 path=[3175:0-85 3187:86-99 3186:100-121 @3185@!:122-381 3164:382-396 3165:397-1329] [-1, 3175, 3187, 3186, 3185, 3164, 3165, -2]
CTACTTTTCACTATTGCTCAAGTTTGGTGATCCCTTTTGCTTATTATTATGTTGCGTTTCTCAAGTCCATTCGTGACAACAATTTCATGAAGATAATGTGATAAAGAATATGCAGAAGGGTAGAGAAGTTCGAGATAATATTTTTGAACCAAGAGGGTTTGGAATTCATAGAAGTATGATGCCAAGTCTTCTTGGGCACAGGGATCCATTTGATGATCCCTTTTTCACTGACCGATTTGATAGCTTGTTTGGTCCAAGTTCTGCATCAAGAGCAACGCAGAAGACAAACAAGGGAAAAGGAATAGTTATAGAAGAATTAGACTCTGATGATGAGGGGACTAATTGCCCTGAAACTGGAGAGAAGGATTTTGATAAAAAAAAAATCTAAATCGACCATGG…
>TR4312|c0_g1_i1 len=421 path=[399:0-420] [-1, 399, -2]
TTTCACTTATTTTTTTTCTGTGTTTTGAAGTTTATACACACAAAAAAAAAAGTGAAAAAAATAAAAATAAATACAACAACCGTTTTGCGAAACCAAATTAGCCTTAAAATTTCCACATCGATTACCCTGCAATGAATAACTTAAACAGCATTAGAGAGCTTGGCATCATCCAAGCTAACACAGTCCTTCTTAAACTCCTCTGCATTCTCACCATGATTAGCCTTGCAATGTATGTACAAGACCGTATTGACCCCAATGTTAGAAAGCATAAACACTGCAAGGAAATAAGATTGCGTCACAATGACTACCCAATTGGTGACCACAAGAACCCAACTGCGAGTAGTTTCATTAGAACCCGCCGTCAAAGCTATGCAGTTCAACACAACGGTCACCATGAAG…
>TR4318|c1_g1_i1 len=1150 path=[2299:0-975 2300:976-1149] [-1, 2299, 2300, -2]
GTAACCTAACCTTCCTTCCTTTGCAATTTACAGTTACACATTTAACCATTTTTCCCGCACAAACAACACAGACACTGACACACCCTCTTCTCTCACTACACGCGCGAGATAGTTAGAGATAGATAGATAGAGAAAGAGGAAAACCTCAGTGTCAGGTTGCTGAGACGCAACGTGCATTTCCCATTGGCACAATACGACGGACACCATCACGCCGTTTTCGCGTTCCCGTCGTTTCCAGATCCATCGTCGTCTTTTTCTTCCCCTTTCTCTCCAATCACTTAGTTGAGAATCCCAAGACACAGAGCTGGAGCCGCTACAAGATCCCAAGCAATTGAAGGCTCCGCCCGCCGCCGCCGCCGCCAACGGTCAGATCCGGTACCGATCTCCGTCCTCCGCTGA…
>TR4331|c0_g1_i1 len=1581 path=[1559:0-1580] [-1, 1559, -2]
TGTACTCTTCCGATCTCTCATTAATTTTTAAAATTGGAGGGAACAAGCAAAGTCGAAGAAGCGCATGGCGGTTCCGGCAGATCCAACCATTGAAGAAGAAGAAGAAGAAGTAGAGCATGGTGGTCCCACGCACCATCCTTCTGCTCCGTCACATGAGTTTTTTGATTTATCAACGACAGTTGATCCGAGTTATATTATCTCGTTGATAAGAAAGCTTCTGCCGTTGGATTCTGCTTCTCGGAGTAGCTTTAGCGAAGTTGCTTCACATGGCCCTAACCAAAGAGAAGAAGGGGCTGAGCCCTCTGCGTCTGTTTCCAGTGATGAAAGCCTTAAATCGTCTAAGAATAAATCTGAGAATATGGATGTTGATGTTTCCGGTGATGGAATTGAACTTTCCCA…
>TR4343|c0_g1_i1 len=1184 path=[2430:0-24 2431:25-26 2432:27-28 2433:29-30 2434:31-32 2435:33-34 2436:35-36 2440:37-419 2441:420-427 2419:428-443 2420:444-1183] [-1, 2430, 2431, 2432, 2433, 2434, 2435, 2436, 2440, 2441, 2419, 2420, -2]
CTCTCTCTCTCTCTCTCTCTCTCTCTCTCTCTCTCTCCATAATAGCCATGGAATACAGAACCTTGGAACTCAACATCGAATCCGCGAAGGATCTCAAAGATGTTAATCTCTTCTCAAAGATGGACGTATACGCCGTCGTGTCGCTCTCCGGCGACCCCCTCCACCCGCAGGTTGCCACCACCCACGTTCACAAAGACGGCGGCACCAACCCCACGTGGAACTACCCGACGAAATTCTCCGTCAACGAATCGTTGGCGAAGGAGAACCGTTTATCGCTGGAAATCAAGCTCATATCCGACCGCACCCTCGCCGGCGACACCGTCATAGGCACCATCTACGTCCCGGTGAAGGAACTCCTCGACAACCCCGGCGACGGAAGCTCCTTCCGCCAAGTCAGTT…
>TR4363|c0_g1_i1 len=270 path=[248:0-269] [-1, 248, -2]
TTCACACTCTCTTTTGGCTTCACTCATGTCTTCAGATATAAGCTAAGCTGATTCTTAACTCACCTTTTTGGAATATGCATTCAGCTATGGCAGCTTGCAATGCTGGTGTGTGTGTGTGTTGGGTTTGGTTAAATATCTTGTGGCAACAAATGTGAGTGTGAGTCCTTGGAGAAGGTTCTGAAGCAGCAAAGTTGGAAGCTTGGTGGTGTGAGCAGTGATGGATAGGGATCGGCTGCTGTTGGCAACGGTTGGACCGCCATTAAAACGGCG
>TR4367|c0_g1_i1 len=264 path=[483:0-263] [-1, 483, -2]
GGCCTCGGCAAGCTCCGAAAGCACCACACCTTCGCTTTCCGATCTGGCTCCGGCAAGGGTACGCATGCATGACCATTGATCTTGGCTTCAGCCGCTGCTGAACTTAATTTCCCAAATTAAATTGTTATTATAAAAAAAAAAAGAGAACCGCAGCAAGAACTGTCGAGCTATACCTGAATTACTTCTTATAATCTAACGTGCTCATAAGATCAAGCTCTGTAACTTTTTATTTTGCGCCACATGTTTCCACGATCATAAAAATAA
>TR4369|c0_g1_i1 len=386 path=[727:0-385] [-1, 727, -2]
AAACAACAATGAAGCACAAGGCTTCATCTTTTCCCTGAGTTTTCTATACATCGTGTTCTGTTAGCCACTTACTACTTCACTTGTATCTAACAAAATTCAAAAAGCACTTTCCAAGAAAGAGTAGAACTCATGAGAACAAGAAAAAAAAAAAGTAAAAAAACAAGATACCCCAACTAGGTGGGAAAGAATATAAGGTGCAACAAAGTTTAAAAGGTTCTAAAATTCTGCATTGTGTGCTAGCAGCAAAGAAATGAAAGAGGAGTTTAAATCCAAGATTTGGCAACTACCGGTGGAAAGAATAACCAACTAGCTGGTTGGAATGAGAGACAGAGAAAACAAAGGGAGCAAATTGTTAGGGTGACAATGACAATGACAATGGACTCAAG
>TR4400|c0_g1_i1 len=1819 path=[3724:0-455 3725:456-480 @3734@!:481-1713 3728:1714-1730 3729:1731-1818] [-1, 3724, 3725, 3734, 3728, 3729, -2]
TCTTCGGTCTATCCTTAGAATTCTTTTTTCTACTTCCTCCTCTGTTAGCCACAGGCCCACAGCATCTCTAAAAGACAAACAACACGTTAATAAAGAAGACTGTTTTAGAATTGCCCCAGCCAAACTAGTACTGCCAAAATCACACTGTTACAACACCAACAGATGCTCGCTACAAGCAAAACTACAAACTTGTAACGTAGCACTGATAGAACAAATTACGCTATATTAACAGCTACCGGCTTCCCCCTACCCATTGAAAATCCTCTTGTACCATCCGGCATTCGGGGCCCAGGGGGTTGCTTGGCAACGACTTGATCAGTGAAAATTGTATTATTTGAAGGGGGTGTTCCCACACGATTATTCTGATGACAATGAACTCGGCCACGTCCCTTACCCCGG…
>TR4414|c0_g1_i1 len=207 path=[185:0-206] [-1, 185, -2]
GCCTCCTCGTTCTCGAGTTCTGGCATGTCGTCGTCCTCATCGTCGCTGCTCTCGCCCATGTCGCCCATGTCGCCCATGCCTGGTAGACCACCAGCACCCTGGGCGGCGCCGAGCTTGCTGAAGTCGATACCGCCAAAGCCACCGTCACCGCCCATGGGGTTCATCTTGGACATGAAGTCCTCGTCCTCTGGAGCCTCGTCCTGTTCA
>TR4415|c0_g1_i1 len=1711 path=[3387:0-628 3388:629-629 3389:630-634 3390:635-635 3391:636-640 3392:641-641 3393:642-1710] [-1, 3387, 3388, 3389, 3390, 3391, 3392, 3393, -2]
GCGCAAAGCAATTCCCTTTGCAAGGAAGCAATCTGAGAGGAAGAGCTGAGTCACATAAGATCAGCCTTTGGTGCTCCATCCACACAGGTTGATTTCCAATTCGGAATGGTCCAACCGGCGATGACTCAGTTTCTGAACTCCATCCTGTCGCAACGCGGTCCATCCGCAGTTCCCTACTCAGAGGACACCAAGTGGCTCATCCGCCAGCACCTGGTGGCCCTCACCACCGCCTTCCCTTCTCTCGAACCCAAAACGGCGTCCTTCACTCACAACGATGGTCGTTCCGTTAACCTCCTCCAAGCCGACGGTACCATCCCGATGACCTTCCAAGGCGTCACCTACAACATCCCCGTCGTGGTCTGGCTCATGGAGTCGTACCCTCGTCACGCGCCCTGCGTC…
>TR4416|c0_g1_i1 len=232 path=[210:0-231] [-1, 210, -2]
TTTTTTTCAATAATGAAAATCAATTTACTTGATGATTCCTTTTTTTAATAATACAGGCAAATCCCCTTCCTCCTATCATCTTCATGATCATACCCTCCAATTAATCCCATTGTCTTGCGTACCAACCAAACTCGAAACAACAAAAAAAAAAAAAAAAACCATGCGAAAAATTATAAATGATGCATATTTGTTTACAGGAATATTTGTTTTCAAGTTTTAGGGGATGCTAAGG
>TR4425|c0_g1_i1 len=1916 path=[3883:0-1915] [-1, 3883, -2]
GTTCGATCCCACAAAAGGAAATGAAAATTCACTGAGCAGAGACAAACTACTCTTCATATTTGAAACATAAATTACAGAAACCTGAATATAATAAAATAAATACAGTGATCAGAAGTGTGAAGTATAACTGTTTATTTGAAACTGGAGAAATATACAATTAAAACACTTTGCTTCTTTCAACTTCCACCAAGTTCGTAGATAAATATAAATATTGTTTTATTCGATTAATCCCACAAAATGAGATAGAAGCCTTAATTACATATTTGATATGAAGATTCACCGACCAGAAACTACTCTTCATATTCCAAGCATAAATTACAGAAACGTGAATACAATCACATAAATACATTGATCAGGAGTGTGAAGTATACCTGTTTATTCATAACTTAAGAAATATAC…
>TR4436|c0_g1_i1 len=960 path=[1900:0-392 1901:393-416 1902:417-959] [-1, 1900, 1901, 1902, -2]
GCGTGAGAAACAGCAGCAACAGCTACGGAGCCTTAGTTCAAGGGAGCTTAGTGCCAACAGTCCTGTCTCAATTGTTGGGTCCCCAGTTAATTCCTGGTCCAATTGGGGATCTCCTAATGGAAATGGAAAAGTAGATTGGTCAGTAAATGGAAATGAGCTAGGTCGATTGCAAAGATCATCCTCATTTGAGCTTGGAAACAATGGGGAGGAGCCTGATCTATCCTGGGTCCAATCCCTTGTCAAGGAATCCCCAACCGAGATAAAAGACAAGTTGGCAGGTTCTGGTCCTGTTGCATCTGCTGATGGATGGAATTCCAATCCTCAAGTTGATTCTGCTGATCATTCTGTTCTAGGGGCCTGGCTTGAGCAAATGCAGCTCGATCAGCTTGTAGTCTAATC…
>TR4460|c0_g1_i1 len=320 path=[595:0-319] [-1, 595, -2]
TGATCATAGATCAAAAATTAAGAAAATAGGATATGTTGGCAAAATGCCAACTTTTTTTTTTTTTAAATTTAATTTGCACTGTAGTATTCCATTAGCTGATATCTCATCTAGTTTTAGTAATTGTTTGTAGATCTTCTTGTTAGCCATGCACTCGCACTTAATATTAGTACACTTTGCACCAGCACTACCACCATATTTATTGTTTAAAGTATTCAACCACAAAAAGCCCATAGCAGTTATTGAGCTAATTGTCTTTCGTAATTGTAATATTTATATTTTTTATATATTTATTAATTGTAGAAATAAATGGGCAATAAATA
>TR4476|c0_g2_i1 len=2710 path=[5407:0-1262 5408:1263-1279 5409:1280-2709] [-1, 5407, 5408, 5409, -2]
AAATACGCAGTTAAAATAAAGATGAAGAAAGGAAGTCAAATTACACATAAAGCAAATTCTACATTTACGGCAAATAAAAAAGGCAACAAATCTGCCAACCGGATTGTAACAGCTACGACGTGTTTCCTTTTCTTTTTTTTTTTTATCTCTTTTTGAACTCCAAGGCTGATGTTTGTCTACCTTATCGATCCACAGCGAATGGATGAAACCTTGCAAATGCCAGCTGATGTGGTGAGTGGAACGTTTTTGTAGCATGCCACTAGTTCCTCGTTACTATGCAAATCGACTTGCAATGTTTCCCAAACTTTCTTCTTGGGGTTTAAGAGTTCATCAGGATTACCTTCATACCCTGGGAATGTAATTCTTTCTCCAACATGAGCGGAACTGGGTGGCTCAACC…
>TR4492|c0_g1_i1 len=1608 path=[3171:0-1607] [-1, 3171, -2]
TGTGATGCCACATACTGGATAGGATCCATTCCTTTGGTTCATCATCTCTGAGTAATAATAATATAATAATAATAATAATAGTAAGTTAATAACTATACACAGATTACAGTGCTTGAAACCGTTCAATCACTGGAATGGCGAAGGAAGAAGTGTTTGAGTTCCTCGGGAACGTTCCTCTGCTTCAGAGGCTTCCTGGCTCGTCTGTACGGAAGATAGCTGAACTTGTGGTTCTCAAACGCTATGAGCCAGGAAAGTATGTTGTTCGTGAAGGGGAACGTGGAGACGGTCTTTACATCATTTGGGACGGAGAGGCTGAGGTTGTTGGCTCTGTTAGTGCTGATGAAGAAAATCATCCAGAGTTTCTATTGAAAAGATATGACTATTTTGGTTTTGCTTTAT…
>TR4501|c0_g1_i1 len=953 path=[1861:0-952] [-1, 1861, -2]
CAACAACAAAAAAGTTGCAAACAATGTAGCTTTAGCTTCAGTCGAAGGTGTAGTCCTCACCTTGCAGCAGCTTGAGCAGTCAAATCCACCCAAATAGACCTGCTTCCCACAATCCCAAATATGTGACTCCCATCTACCGGTCCTACGATAGAAGGTGACACCCCGCTACTGAGAGCTACGAGACCTTGGCCCTCTCCTATTTTTCTTGACATGAGGTAGCTTCTGCTGCAAGGTTTTCTGGCCATTTTGTCCATCAGTTTCTGGAAAGGACAGGTTCAGCCATTGAGTGTTCCCCCACAACCCCAATTTGAAATCAGGCACTCTACCTCCTCTGTCAGCAACAGTCACAGGGAAAAGGGTCCTTGTCACTATCTCTGCCTCCTGCGTCATGTTTTGCTC…
>TR4502|c0_g1_i1 len=307 path=[285:0-306] [-1, 285, -2]
CGTCAAGCTGGGGGAGATTAACCTCAACTGTATAAATTCTCTGAAACAGTATCAAATTCTGCTGAGGTAAACTTGCAATTAACCGAGTGACACGCTTCAAGGGGACCCTTTTACTTTTCCGAGATGTCACGCTTGACAAGCCCCTTGTCTCTGCTCTCTCCATGACTTCATTGACTACTCTCACTATGAGTGAACACAATCGTTGGTTGGTGGCATATTATTATTATTATTATTATTGTTCGTTTTAACTTGTTCTCAACATCTTTTGCAACTTGTGGATGGATAACTCGGGTGCAAGCAAGACAAG
>TR4503|c0_g1_i1 len=223 path=[401:0-222] [-1, 401, -2]
AAATAAAGCAAGAGTGTAGCATATGGCAAAGGTAGTTGCACAACAAGAAATGATTAATCAGCACACGAAATTCTAACTGTAAGTTCGTATAGGGGGTGGCCGTGATGTGCCATCACACCTTTAGCTGACACAATCAAAAGACTTGGCTTCTTACAGTAAAATAATAAAATAAAATAAAATAAAATAAAGGGGGAATAAATGGAAGAAAGAAAAAGGGTACAAA
>TR4509|c0_g1_i1 len=2078 path=[4093:0-2065 4094:2066-2068 4095:2069-2071 4096:2072-2074 4097:2075-2077] [-1, 4093, 4094, 4095, 4096, 4097, -2]
ACACGACGCTCTTCCGATCTGTTCAAACCATTTCGCTATCCTTAAATATCCAAACTGACAAAGGGTTTAAAGGTCACGCAGTCATCCATACAAAAATGTGTTGAACAAAGCGGAGAAACAACTTTGAATTCGTTAATAAATTCTATACTTGAGGAACAAAAAGAAAAACGTTAGAAGTCTGCATGGTTAATGACATAGAATTAAGAAACATGGTTAAGCATCTCACCCAGAAACAACAACAGAAAAACACACACCAAACCAGCAGTGAGCATTTCCACATGTGGAAACACAGAGACCCCCTTAACACCTTGTCCTTTCCATTCTCTTTCTTTCCCAAAAGGGGCTTATGTGAGTGCTCCCACAGGATGGATGCACTCCATTATGACATCAGCAATTATG…
>TR4526|c0_g1_i1 len=1004 path=[1963:0-1003] [-1, 1963, -2]
TATAAATCTATATATAAAAAAAAAAGTGTAAGCGTCACTCACCATCGAAGGGCACGCTAAAAAAGCAAAGACAAACAGAATCAAGTTGGTTTGAGATCTTGAAACAGTGAGGGCCAGAGCGTGTGATCGTCATCAAAATCAAAATCAGCTTTGGGCTTGTTAAAAGGACTGTATCCCATTGGGCTCTCAGTTGCATCCAAGGGCCTTGGTAGTCTTGGGCTTCTATTCTCGACCAAAACTCTTGCATCGAGAGGCCCTGATGCTCTTGGACTCTTGGTTGTGGCTATGAATCTTCCATCCATAGGCCTAGACATTAAAGGGCTTCTATTGGTGTTGATGATTCTGTCATGCATCCTTCCATCAAGTGGCCCAGATAGCTTCAAGGCCCTGTTGTTGATC…
>TR4536|c0_g1_i1 len=940 path=[1835:0-939] [-1, 1835, -2]
TGTGAGACTCTCTCTCTCTCTCTCTCATCACGTTCCATACCTTGCGCATTGGGACAAGCATCAGAAACTTAAGGCAAAACATGTTGCCAATCCACCCAAACAACGCGTCCTTTCTGTGATCCAACATTTTCATCATTCTCTCCACTGTACACCCACAAATTCTCCTCACGAAGGTTTCTGCTTTTTCTTCATTCGGCGATCCAAATCTGTTTTTTTGTCTATTTTATTTTCTGGGCACTAGTTTCCTGAATCTCTGTGTTTTCATCACTGGAAGATTGAATATCTTGTATGGTTTTGAGAATTTTCATGCTTTAGGGTTTAGTGTAGGGCTTGATTGTATTGAACGAATGACATGGCTTGGACTACCCTCAAAGGTTCTCCCAGAATGTCTTCCCATCC…
>TR4540|c0_g1_i1 len=222 path=[200:0-221] [-1, 200, -2]
CACAGCTCCGAAGCAGCAACTTGTGCTGCTGCAGCAGCAGCTGCAGCAGCAGCAGCAGCATGAGCTGCTGCTCCTGCTAAGGGAAACACAATGCATGCAGTCAATTCTAAAGCTCCCCCGCAACTCACAGTGTACAAATTGGTTGTTTGATATTGGCGCCGGGGGCAGCAGCAGCAGCAGCAGCCCCTGCAGCAGCAGCAGCAGCAGCAGCTGCTGCTGCTG
>TR4543|c0_g1_i1 len=421 path=[3267:0-140 3268:141-141 3269:142-145 3270:146-159 3342:160-250 3286:251-253 3287:254-284 3288:285-289 3289:290-302 3290:303-420] [-1, 3267, 3268, 3269, 3270, 3342, 3286, 3287, 3288, 3289, 3290, -2]
ACAATGCTTATGGCTATGATGTTGATGCTGATCATGCTCAGGTTGATGGTGATGTTGATTGTGCTCATGTTGATGTTGATGATGATGATGAGAGGAACTACCATGAGTGTCACTACAATTCTGAGGTTGAGACATCTTTTTTTGTCCGGTCCGAGCAACAATGTTTATGGCTATGATGTTGATGTTGATCATGCTCATGTTGATGTTGATCATGAGAGGAACTACCATGAGTGCCACCACATTTCTGAGGTTGATTCATTTTTTTTGTATTGTCTGAGCAACAATGCTTATGGCTATGATGTTGATGCTGATCATGCTCAGGTTGATGGTGATGTTGATTGTGCTCATGTTGATGTTGATGATGATGATGAGAGGAACTACCATGAGTGTCACTACAAT…
>TR4543|c0_g2_i1 len=297 path=[3326:0-140 3327:141-141 3328:142-144 3329:145-158 3330:159-178 3331:179-296] [-1, 3326, 3327, 3328, 3329, 3330, 3331, -2]
ACAATGCTTATGGCTATGATGTTGATGCTGATCATGCTCAGGTTGATGGTGATGTTGATTGTGCTCATGTTGATGTTGATGATGATGATGAGAGGAACTACCATGAGTGTCACTACAATTCTGAGGTTGAGACATCTTTTTTGTCTTGTCTGAGCTACAATGCTTATGGCTATGATGTTGATGCTGATCATGCTCAGGTTGATGGTGATGTTGATTGTGCTCATGTTGATGTTGATGATGATGATGAGAGGAACTACCATGAGTGTCACTACAATTCTGAGGTTGAGACATCTTTTT
>TR4543|c0_g3_i1 len=1529 path=[3318:0-82 3319:83-142 3343:143-1215 3300:1216-1220 3341:1221-1273 3349:1274-1275 3340:1276-1306 3350:1307-1308 3348:1309-1358 3351:1359-1361 3352:1362-1372 3353:1373-1373 3344:1374-1376 3332:1377-1390 3283:1391-1410 3284:1411-1528] [-1, 3318, 3319, 3343, 3300, 3341, 3349, 3340, 3350, 3348, 3351, 3352, 3353, 3344, 3332, 3283, 3284, -2]
TAACATGTACTCAAACAAGTGCCAAAAGGAGTGATAGCAATAAAAAGAACAAGAAGCCCTTAACATGTACTCAAACAAGTGCCAAAAGGAGTGATAGCAATAAAAAGAACAAGAAGCCCTTAACATGTACTCAAACAAGTGCCTAAAGGAGTGATACCCCTTCTTTACGAGCCCAATTCCCTATATCTAGAAGTTCCATATCACAGCAACATGTTGTAACTATCTCATCAAATTATATACAAGAGCAGTAAACGGGCTTCCACTCAACATAAAAAATCTGCTAAATAAATATAAATTTAATTGCAAGAATAATGCATGCTGACTTGTGTTGCTTACGCTGGAGTCAGCTACACCTATTCTGTAATAATTTCTGACAAACCTACAAAACCAGCTCTTGAG…
>TR4543|c1_g1_i1 len=873 path=[1701:0-872] [-1, 1701, -2]
TTAAAACTAACGCAAAAACTATGCTTACAAAATTGTTTTGTCCCTCGTATTTATTCAGCGGAACACCTACCGTTGGCAAACTAAAACAGGAGAAAAATGGTCATTCGTTTGATCTACCACGAGGTATTGATGCTACAGAAAAAGAAGAAAAAAAAATAGCTTGACACCTTACAAATAAGCTTACATACTACAGATGTGAAACACAAAAAAATAGAATAAAAAAGAAGCTAATATCCCCTACTTCTAGACACATGTTGAGGCCAGGTAGTGCCTTGCGGAGGCGCTCCATAGGGCGGTCCACCTCTTGGCTGTAGGTTGCTACCCTGGGGAGAAGGAACCCACTGAGGGTCAAAATTTCGTTGGCCATGTGTCACATTCATAGGGGGTTGCAGATATTGT…
>TR4566|c0_g1_i1 len=922 path=[1799:0-921] [-1, 1799, -2]
CCGGATTAAAAAATCGAGTAAAAAGGTAGTGAAACTTACAAATAGAATACAATTTCGTAATAAAATATTAGTTGCTGATCACACATGAGAATTAGTCTCTCATAAGATTTTTATTTATTTTGATGTATTAATACACAATTCCCATATAAACATCGTACGCTGAAGGTCCAGAGTGTAATTACAGAGTCAGACATGGCCTCCATCTGCCTGTGGCTGATATGTTCGACGCCTAAGCTGAGAATCAGAATTGGGTTGTTGCAGAAATATTTTTGTTGGATCATTAGGGTCAACATACGCATGTCTCATCATCTCATCAACAGGAGTCTGAGCTGCCTGCAAAGGATCCACATAAGATTGTGTCTGCTGCATATTAGCATGTTGATTATACTGCCTCACTGA…
>TR4567|c0_g1_i1 len=819 path=[797:0-818] [-1, 797, -2]
CAACAATTACGAGTCAATTCAAATGTGCCATCAAAGCTGTAGTTCCTTGAATGAAGACATTTCTTGCTCAAGTATCAATCTATGCAGATTTTGGGGTGCATATTCTGGAGGCTTCAATTGAGTTGGAAGGAATAAATCTGTCATTTACCAACTTGATACACCGGAAAGTATCTCTCATGTCATCATGCTCTTATTGATTGTTTTGTACATTTTGCCCTTCAACATCAATGCAGTGAGCGCTGATTGCAACTTCTCCGGAGTCATTTTGGAGGACAGTGGTTTCTAGAAGCCTAGTAGATCTTGACTCAGAGAATTCCATGGCTTGTGTTTCTTCATTGTTCTCTGACTGCATATTGGATGTCTGTGTTGAAGATTTGGCAGTGGTTAGTAGGGAGAAAC…
>TR4584|c0_g1_i1 len=834 path=[1623:0-833] [-1, 1623, -2]
AAGCAGCAGCTCTTTCACTGTAGTGTCCCTTGGCAATAATCCTGTCAAAAAGTTCACCACCTGCACACAGCTCCATTACCACATGAACCCAATGCTTATCCTCATAAGCACCTTTGAACTCCACAATGTTGGCTTGTCCACTCAAATGCTGCATAATTTGAATCTCCCTCTTCATATCCTCCTTGTCAGCTCTTGTCACTAGCTTCCTCTTTGAAATCGACTTGCACGCATATTGCAACCCACTTGAGTTCTCTGTGCAGAGATAAGTCACCCCAAATTGGCCCCTCCCCAATTCCTTCCCAATTGTGTAGTGCTTCCTAACATCCTCAAAGGGCTTCCCAGTTATTGTGTCATGCCTGTGACCATGTTTCTCGGGCAATCCATAAGGTTGATGAAAAG…
>TR4588|c0_g2_i1 len=542 path=[1085:0-338 1086:339-371 1087:372-541] [-1, 1085, 1086, 1087, -2]
TAAACCTTCAGTCGACTAACATTTTAGTCAAAAAATCAAAATAATAACAGCTTAATGTATAAAGTATTTTTAAAATTATAATAAGCCGAATGATAACAACGAATCAAATCGCCTCACTCACAGCTTTCCATATTTGCAGTTATTGAATTATCGTTATTCTAAATTTTATTATCGACATTGCTTCCCTAACCATAATTTGAAAGAAAAAAGAAATCATAATCCATCCAATTATTACCGCGATTTATCATCTCCGGCGAGGCCAAAAAAAAAAGATTTTGATTCCGCTTTTCTTGCTGGATAGAAGTTTGTCCTCTTTGAAGAAAGATGTTGTGATAAAATTTATTTGCGGATATTCTTCATATTTAGGTAACACCCAAATACCAAAAAGTGGCGCACGAG…
>TR4629|c0_g1_i1 len=249 path=[227:0-248] [-1, 227, -2]
GAAATTTCAAATGTTTTCAAATTTTTTAATTTTTTTTTTTGCGGAAATTCTGAAAATTGTTGACCCTCTCTCTCTGCAGCCACAGCTCTGTCATTTTTAACAATCAAAAATTCCCTTTACTTTTTTTCTTTGGCTTCACCAAACAGTGCCTAATTCTGTTGTGTTCATTCATTCAACCTCTGTCGAAAAAGTATTATTTCTAATCATTTTCTTTTTCTTTATTTTCTTTTCGCATATACTGTAATTTTT
>TR4631|c0_g1_i1 len=688 path=[666:0-687] [-1, 666, -2]
TTACAAAGTATTTTTGCGCCGTGGCGGGGGCGCTCGTGGTGGTGGTGGTGGCCAACGAACACCCGGTCGTCGCTTCAATGAGAGACAGGCGGGAAAGGGTCGTCAGCCATCCGTTCAGATTCGTCCGGATTGGGCGGTGCTAAAGGAGCTCGACTTTGTGCAACTCAACAAACTCTATCTTCCCAACATTGAGGCCGGCAAAGATATAGCTGGTGAAACTTATGGTGTTTTGCACTTTTATGATAAAATGATGGACAAAGTGACTGCCAAGAACAATGTATTACTGGGAAAATTCCCAGCTGCGTTTTATTCCGTGAGCACCACAGATGATCCGGTGTTACAAAAACTGGCACACTCAAATGTGGGAAATGTATTTGCGACTGACATCATTCTCGCTAC…
>TR4643|c0_g1_i1 len=800 path=[1555:0-799] [-1, 1555, -2]
TCTAAAACCAAATAACTCTCAACTATTAATTTACCCAAAAGAACAAAAAAAAAAAAAAAAAAAAAGAAACTTGGATATCAACTTTGTTTATTTATCCCTTTCAAACAAACAAAGCAGTTTGATTAGGAATGGAGCTGGTAGTGGAAGAAGATCTATGAGGTTGGATTGGGGGTCTTCTACCCATGAAGTTATCACTGCTCCTATTTGCACTCAAGGAAGAACATGAACCCCTTTGAGAACCCTGCCTAGAGATACCACTAGGACTGCACTTTGCTCTCTGGCTCTCACCCATTCCCCATCCATAACTTCTGCAAGACTTCAACTTCTTATTGTATGGATTCTCTGGCTTCACAAGATCCTCCAAGCTCCTCACTTTTGCCAATGAAGTGAAAGACTGTG…
>TR4662|c0_g1_i1 len=1924 path=[3803:0-1923] [-1, 3803, -2]
GACGAATAAGAAGAAGAAAGCAAGGGCAAGCACATTTTGTGAGCTGTGAGTGTGACTTTGGAGAGAGAATATTAGTAGTAGTAGTAGAAGACGAATAAGAAGAAGAAGTTGTTGTTGATCGTGGAAATGTCAGTGCAAGAGTACCTGGACAGGCACATGCTTTCCCGAAAACTTGAAGATGCCGTCAATGCCGCCGTTAGGGCCAAGACCTCCGATCCTGTTCTCTTCATCTCGAATCACATGAGAAAAGCAGTGCAATCGGTGATAACAAAAATTAAGGCGAGGCAGATCCTTGATAGCAGAGGGATTCCAACCGTGGAAGTCGACTTGCACACTAACAAAGGCGTCTTCCGTGCTTCGGTTCCCAGCGGCAACTCCACCAGCATGTACGAAGCTGTT…
>TR4670|c0_g2_i1 len=731 path=[3715:0-716 3716:717-730] [-1, 3715, 3716, -2]
ACAAGGTTGCCTTTTACTACATTTAAGTATAACTTATTACATACTATTTTATGACGAGTAAGGGCTTTTACAAAGAGTTATGGGCACAATCTTCCAACACAATAATAAGCCCTTTACGACCCTTCTTCCATCGACATTAATTTTAACGTGGAAGAAAAAGAACCCCCCACCTTATTACAAATAATAATAAATATATAGATAATCCATAATTAAAGATAAAAACCCTTCCCCTAAACTCCTATCTTTCACTGTTTCTTCAACTAACAACGGATCCCAAAAGCTGCATCTCACAAAAACCGGATGATTTATTGCCACTAAACTACCCAAACACATTCTTGAATCTCATCTTTATATTATAAAAAAAAAAAAAACAAGTTCCCTATCACAGCCTACTACTTT…
>TR4670|c0_g3_i1 len=1812 path=[3713:0-716 3721:717-1224 3720:1225-1811] [-1, 3713, 3721, 3720, -2]
ACAAGGTTGCCTTTTACTACATTTAAGTATAACTTATTACATACTATTTTATGACGAGTAAGGGCTTTTACAAAGAGTTATGGGCACAATCTTCCAACACAATAATAAGCCCTTTACGACCCTTCTTCCATCGACATTAATTTTAACGTGGAAGAAAAAGAACCCCCCACCTTATTACAAATAATAATAAATATATAGATAATCCATAATTAAAGATAAAAACCCTTCCCCTAAACTCCTATCTTTCACTGTTTCTTCAACTAACAACGGATCCCAAAAGCTGCATCTCACAAAAACCGGATGATTTATTGCCACTAAACTACCCAAACACATTCTTGAATCTCATCTTTATATTATAAAAAAAAAAAAAACAAGTTCCCTATCACAGCCTACTACTTT…
>TR4688|c0_g1_i1 len=293 path=[541:0-292] [-1, 541, -2]
ATTTCTCCTATAAATCGTTTTTTTTTTTTTTTTGTTGAAATTGCTATTACAAATATTTCCAGTAAAATCTACTTTACTAAAACAAGACATTAGTAAAAAATAAAAAAATAATATAGACAGGATTAGCACAAAATTAAGACCTAACCTACACAGAGGTTAGCCCTTCAGGAAGAGATTGATTGTCTGGATCAGGTGTAAGAAACCTTCGACAAGCATAAAAAATAGCTGAATGGAAGGCAGCTGGGCTGTCAATGAACACAAAGTGCCCGGCCCGAGGAATTCTGATGATTTCG
>TR4698|c0_g1_i1 len=252 path=[230:0-251] [-1, 230, -2]
TTATAATACACATGAGGATGGGACATGTTAAAGTTTGACTTTCTCTTACACAATTTTTTTTTCCTAAATGTTTCCGAAAAGGAAAAGTCAACCTGCAGAACTCAAGCAAAATGCACAATTTCCACAGAAACAAAAAAACACAATTGGAAAATTGCAAAAAAAAAAAATTCCGAACGTAAAGCAGAAAATAAGGAAAACACAATTCAGATCCGCAGCCACGCTTTACCTGGATCGCAGAGTCCGTAGAATTCG
>TR4706|c0_g1_i1 len=838 path=[1631:0-837] [-1, 1631, -2]
TTCTTCTCCAAATAACAATAGTTACTTCTCTTCTCTTCTCTTCTCTTCTTCGCTTGACTTTCTTTTCCAAATACAAGGTGGTTCTCAATGGAGAACATTCTCGGTCTTATCAAACTTCGCATCAAAAGCGGCACTAATCTCAAAGCTTGCGACACTCGTACCAGTGACTCATATGTCATTGTCACCATGGCCGAACAGAAACTGAAAACTGGTGTTGTGAAAGATACCTTAAATCCTGAGTGGAATGAAGAATTGACACTTTATGTAAACGATGTTAACATTCCCATAAATCTGACAGTTACAGACAAAGACACTTTCACTGTAGACGACTACATGGGCGATGCAGAAATAGACTTAAAACCGTATCTTCAGTGTGTGAAGATGGATTTGAGCGATCTC…
>TR4714|c0_g1_i1 len=204 path=[189:0-109 190:110-110 191:111-111 198:112-139 199:140-140 197:141-141 200:142-142 185:143-203] [-1, 189, 190, 191, 198, 199, 197, 200, 185, -2]
TTCTGATCCTATTGTGTTGGCCTTTGGGGTCCGGGGGAATATTTAAAAAAAAAAACACGGGGGGGGGGTGTTTTTTTTTTTTTTTTTATTTTTTTTTTTTTTTTTTTTTTTATTTTAATTTTTTTTTTTTTTTTTTTTTTTTAGAGTAAAAAAAAAACCCCAAAATGTTTGGTTTTTTTCACCCACCAATAGGGAACGTGAGCG
>TR4716|c0_g1_i1 len=1811 path=[3987:0-350 3988:351-374 3997:375-441 4000:442-465 4002:466-486 3999:487-522 3993:523-569 4001:570-593 4003:594-594 3990:595-694 3977:695-1810] [-1, 3987, 3988, 3997, 4000, 4002, 3999, 3993, 4001, 4003, 3990, 3977, -2]
TTTTTTTTTTGGTCTAATTGATTTAATAGTTTTATTTGTCATATCATAACTTTATACATAAACAAACAATTTTCTTTATGCACCAGAAAAAAAAAATTACTTTTTTCTCTGGACTCTGGACTTTATTGATCACTTGGCAGTTTCACTAGTAAATCCAAGTTAAGCCTAAAGACTATGCCCCAGATCCAGCAAGTCTCCTCTTTGAGGCATTTGATACAGCCAATTGACCAAGTTTGTCAGTGTCACTTGATGCAGTCCTTTCTTTGATTGGTGTATAATGCCTCAACCACTCCCCAACATAAACCTGTTGAGGTCTCATAATCTTTGTATCAGGATCATCCAAGGACTCTCGCCAATGTGCCAAGTACCCAGCCATTCGAGGGATGGCAAATAAAACAG…
>TR4717|c0_g1_i1 len=1899 path=[3751:0-283 3752:284-284 3757:285-373 3755:374-374 3756:375-1898] [-1, 3751, 3752, 3757, 3755, 3756, -2]
AAAAAAAAAAATGTATTAATTAAAAGTGGTGCTCTCCGTTTACGCCTAAGCTTTCTCCTTCCTTCAGTACTGGCAGTTCCCCTCGCCTCGACTCGGATAGGAGCAAAACTCTCCTTTGTTCTCATTCCTCTGTTTCACTTTCTCTAAAACCCTAACACCTCGAAATGCTCGAACCGGAATCACAGAACGGACACGAACCAGCGCCCGAACCAGAACCGGAGCCGCAACCAGAAACAGAATCAGTGCCAACGGAGCATACACAAGCACAATTGGAGCCGAAATCGGAATCAGCGCCCGAATCGGAACCAAAGCCAGAGCCGGAATCAGAACCAGTGCTGACTGAACAAACAGAAGCACAATTGGAGCCGAAATCGGGATCAGAATCTGATCCAGCTGTAA…
>TR4719|c0_g1_i1 len=329 path=[613:0-328] [-1, 613, -2]
TGGAGTTTATGGGAATTGCCCCCCCCCCCCGCCATAACATTGCCAGCCACCTTCAAAAATATCGATCGCATAGGAAGCATTTGCTAGCGCGTGAAGCTGAAGCAGCAAGGTGGAGTCAACGGAAGCAATTGTTGGGTGCAGCAGGTGTAGGTAGAGGAGGCAAGAGAGAAGTGAACCCTTGGCTTGCACCAACCATGGGTTTCCCTCCCATCACACCAATGCACCATTTTAGACCTTTACATGTATGGGGGCATCACACCTTGGATCACTCCTTCATGCACATGTGGCCTAAACATCTGCCTTATTCGCCGTCCCCACCAGCATGGCCG
>TR4726|c0_g1_i1 len=270 path=[495:0-269] [-1, 495, -2]
GGCACATAAAGCAAACCCACTTGCCACAACAATTAACATACCTTTCTTCTCTCGTTAACCCTTGTCTTTTTTTCTCACCAAGTTTGGCATCCCCTTCTCCTTAACCACCAAGGAATTGTTCTACTTATTGAGAAAGCCCCAAATGGTCCATATTTGGGTTATTTTCACACTCAAGCAATAGAGTCATAAGCATAGAGTGAGAATTGAAGTGAAGAGTGAAGAGTGAAGAGTGAAGAGAAATGGGAGCTGATTGGGGACCAGTTATTGTTG
>TR4729|c0_g1_i1 len=1220 path=[2395:0-1219] [-1, 2395, -2]
TGAGTTTTGACTCATGTAAACGATGGTTGTTGAACTGTTATGGTGCTTTATTTAGTTGGTGGGTCTTGTCTGTGAAAGATTTTAATTGGCGTTCTTGAGTAGATAGCATGGAGCCACAGTGTGCAATCAAGAAGGATGCCACTGAATTGGTAGGGAATACCCCAATGGTATATCTGAACAACATTGTGGACGGGTGTGTAGCCCGTATTGCTGCTAAACTGGAGTACATGCAAGCCTGCTGTAGTGTCAAAGATAGGATTGCATTGAGCATGATTAATGATGCTGAGGAAAAAGGCCTTATTACACCTGGAAAGACGGTTCTGGTTGAGTATACAAGTGGGAACACCGGCATAGGATTGGCATTCATAGCAGCATTGAGGGGCTACAAACTTCAGGTGA…
>TR4731|c0_g1_i1 len=227 path=[409:0-226] [-1, 409, -2]
AAAATTTCAAGATGTACATATACAGCACACTTCGGAGGCTCTACCCTATAAGCCACACACGGAATGTTTTGTTTTTTTTTTTCTTAATATGTACCAAAACATGTATTATAACTCATGTTATGCTTATTCCATTCTGCTTTAACATGTCATGAGTTACTGAGTTAGCTCCTCATGCTGTTGATCTTGTTTCTTTTTAGTAATAAACACTTATAGTGTGCAGATATTAG
>TR4732|c0_g1_i1 len=1540 path=[3035:0-1539] [-1, 3035, -2]
CGCACACGCATATATATAGAGAGAGAAACAAAAGACGACTTGGGTCTATAGCGATTTTGTTTTACTTCCCAGATTCTCATTTGTTCTTTTCAATCATCACTTCATAAGAGATCTCCCTTCTCCACAACTCTTCTGTCTAAAAGACTCAATCTTTAACCTCAAAACTGCGTTTTTCAACTTGGGCTCCCCCTTTTGTTCCCAAATAATATATCTTTTATTTATTTGTTTATTTTTGAGAGAGTTTTTCACAATGGCACCCAGTTTTGATTGCGTTTCGAGCCTTCTCTGCGCGGAGGACAATAGTATTTTTGACGAAAACGATTACGGGGGATCGGAGGAGATGTCGGAGGACACGTGGCAGCATCCTAGATATCATCGAAACCGTGGTCAAAGTGAGGA…
>TR4735|c0_g1_i1 len=765 path=[743:0-764] [-1, 743, -2]
AAAGTGTTGGATGGGGGTAGGTAGAGAGTTAGGGTTTTAGAGATGAAAGGAGATTGATAATGAGAATGGGATCGTCGTCCGCATTCTTAGTGATATGCATCCTGCACTCAGTTATAGCGATGACGTGTGGAGCACTGATGATGTTCTACATGAAGGAGGTTTACACATTCGGCCATGGTGTGCAGGCCGCCACCAAGCTTTTGGGTTCCACCCCCCACGATCAGCTGCTCATCAAGACCTCCGATTCCTTTTCCGGCTTGCTCCTCGTTGCCATAGGTTTCCTCCTCTTCATGGTCTCTTTCGTCAAGGATCGTGATTTTCAGTCCTTCTTCGCCAAGGGTTGTACGCTTCTCTACCTCTTCATGGCCATGTGGAGGATCTACTTCGAACGCAAGGTCG…
>TR4742|c0_g1_i1 len=959 path=[1873:0-958] [-1, 1873, -2]
CAAAATCTTACCGGTAAAGAATGAGTACCATTTTCTCAGGTTCCCTATTTGCACTAAAATTTGTGTGGAATTCAAAGGCTAAACTGAGGGGATTCCGCGTGTGTGCAATGGACGCAGCAGCAGTAGGTAGGGTTTCCAACGGCGGCGGCGGCGGCGGCGTAGTTCGCTTCCCGTTATCTGCATCGAGCGATTTGGTCATTCAGATAGGAGACATCACCAAATGGTCCATCGATGGTTCCACCGATGCAATAGTAAATCCTGCAAACGAGAGAATGCTTGGTGGTGGTGGTGCTGATGGAGCTATACATAGGGCCGCAGGCCCACAACTTGTTGAAGCATGCCGGGCTGTGCCTTCTGTCAGGCCCGGAGTTCGGTGCCCAACGGGGGAAGCAAGGATCA…
>TR4747|c0_g1_i1 len=1210 path=[2418:0-172 2419:173-214 2420:215-1209] [-1, 2418, 2419, 2420, -2]
GGATAATACCTTTTTACCAAAAAAAAAAAAAATCCGTTATAACACCCAGGATTTATTTTAACATTCCAAATTATTCTGCGAGTCCGTAATATGCCTTCCATAGTAAAAGCTCCTACCACTCACTGATAGTCCCCCCATCAATGTCATCACTAATAGGTCCAGAATAGAGCACCAGCAGACGAGAATTAGCAAACCTTTAGCTTTGAGCGCATTCAAATGGACGCAAGCGTAACGACCCTTCAGGAAGCTCATGCATTCTAAATGGTTCCAAAAGGTCAAAGGGCAAGATAGAATTTCGGCTACGGGATAATTTTTGTTGATTGCTTTCCATAGAAACCAACACATCACCAGTTTCTGGTCCTGCCGAACCACCAGCTACAGAAGATGGAACAGGAGCAC…
>TR4747|c0_g2_i1 len=1188 path=[2415:0-172 2416:173-192 2417:193-1187] [-1, 2415, 2416, 2417, -2]
GGATAATACCTTTTTACCAAAAAAAAAAAAAATCCGTTATAACACCCAGGATTTATTTTAACATTCCAAATTATTCTGCGAGTCCGTAATATGCCTTCCATAGTAAAAGCTCCTACCACTCACTGATAGTCCCCCCATCAATGTCATCACTAATAGGTCCAGAATAGAGCACCTTTAGCTTTGAGCGCATTCAAATGGACGCAAGCGTAACGACCCTTCAGGAAGCTCATGCATTCTAAATGGTTCCAAAAGGTCAAAGGGCAAGATAGAATTTCGGCTACGGGATAATTTTTGTTGATTGCTTTCCATAGAAACCAACACATCACCAGTTTCTGGTCCTGCCGAACCACCAGCTACAGAAGATGGAACAGGAGCACTTGGAGTCCATATCTTTATTGT…
>TR4748|c0_g1_i1 len=733 path=[1421:0-732] [-1, 1421, -2]
TAAGGATAAGGTTGCAGATCCTTGAAGCCAATCATCCATCACCACCTCTCCCAATATAATCAGGATGCAGCCTTTTCAAAGATATTGATAAAACAGTTTAGTTTCTGCAACTCAGTGATAAAGATAAATTAGGCCTTGATATGATGGGACTTTTTCTTTGGGTTTTGCTCGATGCCGCTATGCCTATGTCCTTCCTCTGTGCCCTTTTGGACTTTTGCAATTAACCTTTGGAGAGAGATATCAACTCAGACTCACTCCAAGACCCATCATTTTCTTTCTCCCTTCTTTAATATCTATATGAGGTTTTTTTCTTTCTTATATAATAATACAACCCTTTTTTTTTTTGCAATTGTTGCTTTATTTCTTGTCCTTTTCCAGGTACCATTCTGGCCCGCCCTC…
>TR4772|c0_g1_i1 len=611 path=[1273:0-397 1286:398-431 1288:432-486 1285:487-510 1278:511-610] [-1, 1273, 1286, 1288, 1285, 1278, -2]
GGGACATCAATTTTTTTTCAAATGATAAATTGTAATTATTATAAATATATATATTTTTTTTTTAAAAAAAAAAATTTAATTTAAAAATTTAATTTATGAATTCTTTAAAGGAATAAATTGGCAAAGGCAGCAATTATGACACCACCGATTAAACCATTTTCAAGTTTGCTAGCGGCACCTACTGGTGTGGTAGCAGCTTTTGCTGGAGCAGATGCTGATGGTAGTGATGGTGGGGCAGTTGGTGCAGTTGGGGCACCTTTGCCAAGTATAGATGACCAGGCGGGATTGACACCACCGGCGGCGGGGGCGGGGTAACCACTGGGGGCACTTGGAACACCACTTGGAGCACCGCTTGGAACAGCATCGGGACCACTGGGAGCGGAAGCAGAAGGAGTAGCA…
>TR4776|c0_g2_i1 len=1461 path=[3001:0-655 3014:656-1159 3004:1160-1184 3012:1185-1339 3010:1340-1363 3011:1364-1460] [-1, 3001, 3014, 3004, 3012, 3010, 3011, -2]
GGAAATATGAAGCTGATCCTCCCTGTAAATGGTTTATTGGGCCATACCATACCAATTGTAATGAGTACAAGGAACACAGGCGGTTGAAGAGTGAAATACCTAATTATCACACGTAAGAATGGCAATTTATTCCGACGAAAGAAAATATAACTAGATCTCTGGTGTTAGTTACAAAGTAATACAAGGAAAATCCTGAGCCGGGGTTATGTAATGTAGTGTGCAAACATTTAGAACAGAGATATAAGCAGCAAAGTATCATATCCCCTGTTCATCCCCTGTATGTAACATCTTTGACTAAATATTTGGCAAGATCTGACAATGGCACCCGGCATAGCTGACTGAATTTAAATAAGCATTTACAGGTGAAGGTTCTATTCTGATTGTCTGTAATCAAGCATC…
>TR4788|c0_g2_i1 len=2454 path=[4883:0-1375 4884:1376-2453] [-1, 4883, 4884, -2]
TATCAAATTGACCGGATTCAGGAATGAGCCCCGAGAGATAGTTATTTGAGAGGTCAATCTCAGTGAGCAATGAAAGCCCCGTGAGGCTCTGTGGAATTTGCCCCTCCAGTCTATTATTGGAAAGATCAAGGATGTTGAGATTCTTCATCTTGCCAAGCTCTTGAGGAATGCTCCCAGATATATTATTGTGGCCCAAATTGAGAATGTACAAATAATACATGACCCCAATTTCCTTAGGAATACTCCCTGACAACATGTTGTGCGAGATATCCAAAAAGATCATAGAACCATTATGGTTAAACGTAGGCTGCAACTTACCTCCATAAACCCTGGTGAAATTGCAGGGGTTCCTAGTCGAAATCCTGTTGAGCTGACGCTGGCTGATCCCCGCAAACTCCA…
>TR4792|c0_g1_i1 len=483 path=[921:0-482] [-1, 921, -2]
TTGACTCCTGTAAGCTCTCCTCGGTAATTCCCTTGTCCTTATTCTTCTTCTTCTTCTTATTTCTTCTATCCTTGTTTCCATCATCTTCACCTTTTGACTCCTGTAGGCTCTCCTCATCTTCCATTCCATGACACGACAGCTTCTCTTCTTCCTCTCGCTCTAATTTATTAAGAAATCTTTTCCCACTCATATGCTTCCAGATATGTTCCTCTGACTTATTGACGTTGTCTCCGGTCAGCTTGCATATCAACTTCGAACGGCAGAGAGGGTCCTGCTTGAACATATTAAGAGGGGGTTTGTTATTGGACAAGGCGAAATCGATGAGACCCAAACGGCATTTTTTGCTGTGGGAGTAGGACTCTATGTCCTTGGAGAGGACCTCATGCCCTGTCTCAACAC…
>TR4799|c0_g1_i1 len=468 path=[891:0-467] [-1, 891, -2]
GAGGGAAAAGGTTGTTTGTTGCGAAGAGGAGGAAGAAGAAGAAGAAGAGAACGGCGAGGAAGCGGAGTTGAGGATGTTGTGTTCACGGAGGTAGGCCCGGAGTCTTGCGTCTGGCCAGACAAAGTACGGGGCGATGGCGGCTGTGGTAGCAAAGTACTTGTTCTTAAACAACTGCACCAGTTCATCTCGTTTCACCTCCGCATCGCTGCGCATGTATCCCTTCTCAATAAGCCAAGCACGCATCTGCGAGTCAGTCCACGCCGAGGACAAGGTCGACTGCGCATGGCTATAGTTGTCCTGGAGAAGCTTGGCCATTTTCTCACGTCGAACCTGTGCGTCGCTTTTGATAACGCCGTTCTCGACCAACCACGCCTTCATATCGCTATCGGACCACGAGTC…
>TR4803|c0_g1_i1 len=3050 path=[6126:0-1331 6127:1332-1355 @6138@!:1356-1976 6135:1977-2058 6123:2059-3049] [-1, 6126, 6127, 6138, 6135, 6123, -2]
TTTTTATTCACTCTCAAACACTATTTCTATTTCTCCAAAATTTTACATAATTTGCAATAGTTATAGTCCACCATATAACTTAGTTTCTTAAGTGCTTTATATACCAACATCACCTATAAAATACCACCAACAAAGTCATAATGCCACACCATAAATGAGTTCAAAGCTAGCTGCTAAGCATATTCTTTCACAGCTAGTAACACCCTAAAGAGTCCATGTTTACATATTTATTTAAGTACTGACTTATCATTAACATCATTACATAGATCTCCCTCTTAAATATAGTAACTTATTTAAATAGAAGTTGTAGTTGGAAATTGAGAACTGGCATGGTAGAGTCAACTTTTATACAAGCCAGGATTTCTCCTAAGCTGCAAAAGATGCAGTAAAGGACATAAA…
>TR4816|c0_g1_i1 len=2242 path=[4526:0-170 4527:171-198 @4530@!:199-1239 4521:1240-1257 4522:1258-2241] [-1, 4526, 4527, 4530, 4521, 4522, -2]
ACCGTATTTGCCACGTGCCTTTAGATGGTTGGTTCGGGCAGAAGCTCGGTTACGAGCCACGTCCCCAACCACCACTTTTTTTTTTTTCTCGCACTCACTCCCAGGTTTTCAACTTCACCTGCAACTGCAACACGAGCACTCGGTGATGGCTTCTTCTACCAATCGATCATGTCAGGGGTGAATTTGGTTGCATATGATCGTTTATGGTTATTGAATGGATTACACTAGTTTTCTGCTGCAAGTTTTTTGACACATTAGTTACGGGAATATTTCTTGGATGGGGGGAGCGTGTTCTAGGAAGCAAGAGCAGGACAATGAAGATAGTCTTACCAGAGGACTATCACGGAGATATTGCAAATGTGGGAGTTTGAAATGGTGGACATCCTCTTTTTCTTATCC…
>TR4835|c0_g1_i1 len=891 path=[5875:0-189 5876:190-213 5877:214-890] [-1, 5875, 5876, 5877, -2]
ATATATATATATACCCTAGCAACATGTGTATAGTTTGTGTCACAACTCAAACTGAGAAAGGAAAGGTTTGAGGTTTGCACGTTATATACGATCGAGTTGAGACGATGGTTGGAGTTATTTCGTTGGTAACAGGGAGGCCTGGTCGAAGCGGGTTTGGATCAGCTTCCACTGCTGAACAGGTTACTGAAGGAATTGATGCCAGCAACCTCACTGCAATTATCACAGGGGGAGCAAGTGGTATAGGCTTAGAGACAGCACGAGTGTTAGCACTTCGAAAGGTCCATGTCATCATTGCAGTACGAAACATGGTGTCTGCAAAGGAAGCTAAACAACATATACTAGAGGAGAATGACTCTGCACGAGTGGACATAATGAAGCTCGACCTATGCTCGGTGAACT…
>TR4859|c0_g1_i1 len=1096 path=[2147:0-1095] [-1, 2147, -2]
ACAATAGAAAAACCCAAAAAAAAAAAAAAAAAAAAAAAAGCAACTATTCTTTTCCTCTTTTATCTTTTTCTTTCTACACAATATCAACATCCACATAGGTATGGGCCCCTGAAACTAACAGTGTGACCCAGTCTACGAGCCACATGCACCAGCCACTACCTAACGCACAAAACAAGAGAAGCGTTAACGAATCCTGGACAGGAATCTTATGAGATGCACCTCATTGAGTAGGTGGTCACGGGTGAATCCACAGTGGGAGCACCACCGTACACTCTCGCGTGATCACTCTCCAACCCGTAGTCCATCATGGGACGGTACTCCAAATCCTTGTCATGATCAAACACAAACTCCGGCAGCTCCACCTGGTTCCTCCTCACGTTCTCCCACAGATAATCAACC…
>TR4860|c0_g1_i1 len=896 path=[1747:0-895] [-1, 1747, -2]
ATTTTAGTTAAGTATTTTGTTTTAATTTCATCATTACACAATCGAATTGGGTTTTCAAATATATCAAAAGAAAGAAATTCCTTATCTATAACTTTTGTCCTATTTATAAATTCATTGCTCAATTTCTTTTTTTTTTCTTCATTAGTATAGCTCCAATAATTAGACAATTCATAATGAGAAATTGGATCTCTTGTGAAGAGATAAATTTTTGTTTCCATCATTTTATGAAAAGTTGATAAATTTGGTGGATACATAAAAGAAATTTGTTCTTTTCCATCATTTTGGCATGTATGAAAAAAAAATTCTTAAATTTCATTTTTTATGACATTTTCAAATCGATTCTTTTTTATATATCGAAATGGACGATTCCATCGTTTATAATTGAAAAGAATGTTTACA…
>TR4868|c0_g1_i1 len=1688 path=[3331:0-1687] [-1, 3331, -2]
TTCAACCCTATATTACAACAAAAATGACCTCATTAACCGTTATTTATGAGGCCGAAGAATAGTGACTTGTAATTGAATTTGCAATAAACAAATGTTCATTTACAATAAACAAATATTGTATTGCAATAATAATGGTAGCCCTCCTCAGCTTGTCTTACTGAATTCTGCAGCCTTGTTCCTCTTGTCGGAGATATATCAGGCCTCGTCTAATCCTCTCGGTGGTATCTCTTATGCGTAAGAGATCCAATCTTTCCGGAGGCCTCCGATTAGAGAGTGTGGCCAGCCAAAAACTAAAGCGCTCGGGGTCTTTTAGTGAGGGCATCATTACTTCAACACTGGCGAGTCTCTCGAGTTTTCTTTGATCATGTCTTGCTGCTTCTTTAGCTCTTCCTATCCATG…
>TR4897|c0_g1_i1 len=217 path=[195:0-216] [-1, 195, -2]
AAATCTTCTACTAATTTGTATTTTTCCAAAAAATTTTTTATTTTTTTTTTTTTTCTTTTTTATTATTTTTTCAATGGTATTTGAGTTTGGGCGCCTATGATACACATCCGATTTTTCATCAATTTATTCTATTTATACATTTATTCATCTGTGCTGTGTGCCAACATTTATAAACAACATTTTAGTAACAAAACTTTGTTATATAACTCGTCTTATT
>TR4910|c0_g1_i1 len=327 path=[609:0-326] [-1, 609, -2]
TCACACATGTGGAGAAACTCTAGAACATACACAGTTTGAATTGATATTTTTTTTTTTCAGAAAAAAAAAAAAAAAAAAAGAAAGAAAGTTGTGGGTATTGATAAATACAAAAATTCTTAGGTAGGAACAGATTCTATAGAGAATTGGATATGATAACGCTGTAAACCGCTTTGGAGTTGTAGAAATTATATGTCGTCATGGACTTGTTTCTACGTCTGATATTAATTCATACAAGCCTGGAACTACACTCCTGTAAATATCACTGAACTTGTATTGTGTCATGAAGGTTGTTAATGTTAATTTTGTTGTAGCAAAATTAATTACGAG
>TR4916|c0_g1_i1 len=1590 path=[3135:0-1589] [-1, 3135, -2]
TGGCAACGTGATAGTGACGGGGCAGTGGTTTTATCGTCCCGAAGAAGCTGAGAAAAAAGGTGGTGGAAACTGGCAATCGTGTGATACGAGGGAGCTGTTTTATAGCTTCCACCGTGATGATGTTCCTGCTGAGTCTGTTATGCATAAGTGTGTGGTGCATTTTGTTCCCAAAGACAAACAGCTTCCAAAACGTAAGGATCACCCTGGCTTTATTGTACAGAAGGTGTATGACACTGTGGAAAGAAAGCTCTGGAAGTTGACTGATAAGGACTATGAGGATATTAAGCAGCGGGAGATTGATGTGCTTGTTCAAAAGACTCTGCAACATATCGGTGAATTACTTGACATTGAGCCTGAGGAAGGCCCTGATAACGAGGAGGACCAAAAGAGAAGTAAAAG…
>TR4952|c4_g1_i1 len=378 path=[5749:0-70 6757:71-82 6891:83-85 6740:86-94 6881:95-106 6713:107-109 6867:110-121 6689:122-122 6852:123-133 6666:134-134 6838:135-145 6645:146-151 6825:152-158 6627:159-169 6814:170-181 6613:182-205 5891:206-377] [-1, 5749, 6757, 6891, 6740, 6881, 6713, 6867, 6689, 6852, 6666, 6838, 6645, 6825, 6627, 6814, 6613, 5891, -2]
CCTGGCCCACCAGGAGACGCTGGTGCGCCCGGACAGCCCGGAAACCCCGGAGCCCCTGGCCAGCCCGGAGGACCTGGACAGCCCGGCCCGAAGGGACCCCCTGGAGCGCCCGGACAGCCCGGAAACGCCGGATCTCCCGGCCAGCCTGGTGCCCCTGGACAGCCCGGAGGCGCTGGCGAGCGCGGAATCTGCCCCAAATACTGTGCCATCGACGGCGGCGTGTTCTTCGAGGACGGGACCCGAAGACGTTAAGCAGGGATCAGATGATGCAGCAGCGGCGGGAAGAAGAAGAAGCCCGAAGAAGCGCAAGAACACCTTTGCCGATGATGATGATGATGATCATTCTGATGATGAGAAGCAAAAAGATCGCTTCCCCCA
>TR4952|c4_g4_i1 len=273 path=[6181:0-28 6182:29-29 6183:30-40 6184:41-46 6185:47-53 6186:54-64 6187:65-76 6188:77-100 6189:101-272] [-1, 6181, 6182, 6183, 6184, 6185, 6186, 6187, 6188, 6189, -2]
GCGCCTGGACAGCCCGGAAACGCCGGATCTCCCGGCCAGCCTGGTGCCCCTGGACAGCCCGGAGGCGCTGGCGAGCGCGGAATCTGCCCCAAATACTGTGCCATCGACGGCGGCGTGTTCTTCGAGGACGGGACCCGAAGACGTTAAGCAGGGATCAGATGATGCAGCAGCGGCGGGAAGAAGAAGAAGCCCGAAGAAGCGCAAGAACACCTTTGCCGATGATGATGATGATGATCATTCTGATGATGAGAAGCAAAAAGATCGCTTCCCCCA
>TR4952|c4_g6_i1 len=1027 path=[6308:0-62 6309:63-86 6310:87-102 6311:103-126 6735:127-239 6484:240-263 6709:264-374 7053:375-398 7072:399-404 6851:405-434 6930:435-452 6830:453-581 7057:582-593 6954:594-594 6919:595-602 6808:603-626 6606:627-669 6803:670-671 6593:672-719 6795:720-743 6578:744-755 6787:756-758 6563:759-770 7010:771-771 6995:772-776 6981:777-782 6964:783-783 6938:784-794 6898:795-…
GGTTATTTAGCTATAGAAAATTGAAATGGCTGACTACGACGGGCGCATCAAGGCCTACCGGTTTGTGGCCTACTCCACCGTGTCCTTCTCCATCATCTCGCTGCTGTCGGTGTGCTTCACGCTGCCGATGCTGAAGAGCTACGTGTCCAATGTTGGCACCAAAATGGACGCGGAGCTGAGCAGCTGCCAGAGCTCTGCCAAGGACATCTGGTCCGAAGTCAGCCAGCTGAAGGGACTGCCGCTGATCGCCAGCGGAAACCGTACCGCGCGTCAAGCGTACGGCTGCCAGGACTGTTGCTCTGGCGGAGGACCGGGCCCGGCCGGACCACCTGGCCAGCCTGGACGCCCCGGAAACCCGGGAGCGCCCGGATCCCCCGGACAGCCCGGCCACTCCGTGTC…
>TR4952|c4_g8_i1 len=284 path=[5858:0-52 6897:53-67 6753:68-88 6885:89-91 6728:92-110 6873:111-134 6699:135-136 6860:137-150 6677:151-159 6844:160-165 6654:166-189 6928:190-195 6824:196-227 6626:228-259 5737:260-283] [-1, 5858, 6897, 6753, 6885, 6728, 6873, 6699, 6860, 6677, 6844, 6654, 6928, 6824, 6626, 5737, -2]
CCCGGCCAGCCCGGACAGCCCGGAGGCGGCGGCGAGCGGGGCATCTGCCCGAAGTACTGTGCCGTCGACGGCGGAGTGTTCTTCGAGGACGGCACCCGACGGCGTTAAGCGTCAGGCGGAATTCGAACAACCCGAACCCGGACAACAAGATCAGCAGATGGTCCCTTCCCCACCCACCACCACCACCAGTTTCGGATACCACCATCACCTCCTTGTTGCTGCTGCTGCCATTTTTTATTTTATTTGTAGTTTGCACCCCCGAAAACCCGTCGCCCCGCCCACTC
>TR4952|c6_g1_i1 len=965 path=[943:0-964] [-1, 943, -2]
TTCACAAGAAAATTGATCATCAAATAATAACTCCCACGGGGTCTAAGTACACGAGGGAATCAGAAAATTCTAGTCAAAGAAGAAATACACAATTAAGTAAACACGAACTTATTGTTTTCGTAAGCATGGTAAACCTAGAAATTATGGAAATTAGTTTACTTGAGTTCATCTAGCATATAGACCACACACCGGAGTAAGATTAGATTTTAAACGACTGCCTCACATCGGGCATTCAAGTCTTCTATAGAATCAAACAATGTACAACTCACCTCTACACGACACCGAGGAGACAAGTCTTTCGCAATAGAGGTTCCCGGATTTAGTCGAAGAATTCACAACCAAACACGCCAATCAGATATGCTTCCATTAGTTCCTACCAAGAGTAATCCACGTTTATTA…
>TR4954|c0_g1_i1 len=1534 path=[1512:0-1533] [-1, 1512, -2]
TATCAGGCTCGGCTGAATACTGTCTGATGAAAGCCCTTCTCCACCAAATCTCAAATGCCTTCTGAATATTAGGACAGTCATCTCCTTTATTAAGAAATCTATCAAACCAATTGAGTAACACAGCCTGTTGTTGCAGTAAAGGAAGTGTCAATATTGTTTGGCTTAGTCCATCCTCAACCAATTTCCTATCAACGGCTCTAGAAGCTCTTCTCATCCATCCAAAATCTTCATATAAAGCTTCTAGCCATGTTGACAACAAGGAAAATCTAATTTCTTTTGGCACCAGTATGTGTCCCCTTCCAATGCCAATGCATAGTTGTGCTGTGATTCTACTGATCTCGTGCCGGTAAACTGTTGGAACCTTGGAATGGAGTGTAGCAAGTTCTTTCTGCTCTGCCC…
>TR4956|c0_g1_i1 len=201 path=[179:0-200] [-1, 179, -2]
CGTCGGCTGAGCTCCTTGGGTCGTAATGGCCTGGCTTGAACCCACGCGGCACGAAGTCCCCAGCCGAAACATGCCGACGAAGTGAGGCCACAAACAAGTTTGATCCATCTGACTCCTCTCTTCTTTGTCAAATCGTCCGATTTTGTATTGTTGTCGTTGGTGCTGCTGCTGCTGCTCTCTCCGTTCTTACGCATAAGTTTG
>TR4967|c0_g1_i1 len=252 path=[447:0-239 448:240-245 449:246-251] [-1, 447, 448, 449, -2]
TTCAGATTTCCTGCGCTGAGTCACATTTGCTCCACAGTACGCAAATTCTTCAATTTCTGGTAGGCCAAGGTTCTGTGTAACGGGAACCTTGTTGTCCTGGGTTGAGGGAAGATGGTCCTTTTGTTGAAGTTTGACAGCCACATTTCTAGGTCTCTTATTTCTCCTCACAAAGACACGAACTTGGGAATGGGAAGCTTCAACAATCGAAGTGGGTGTGTTGGATTTGGATTTGGATTTGGATTTGGATTTGGA
>TR4976|c0_g1_i1 len=1237 path=[2864:0-951 2865:952-981 2877:982-1190 2878:1191-1222 2876:1223-1223 2875:1224-1236] [-1, 2864, 2865, 2877, 2878, 2876, 2875, -2]
CAAAGAACTTTAAGTTTATACATACTATTTTTATAATTTTGCAATTAAAAACTTTAACATTACCATGTATGTGTTTAAAAATCATACATGCAATTTTACAATTTTCCGTAGCTCACGCACACACATATCTCAAACTCGGTACCTACTTGCCAACCTACTTTTACAAGTAACCGACCATTCACTCTGAAAATAAAAATATAAAATAAAAAAAGACATTTAAAACAAACAATAATACCTAACCAACCAATCACAGCATGAATTGCATGAGTTTGAACCAAGTAAAACCACCGCCACCGCACCCCTCCCTCACTTTCTCAGCCTCTTTGGCACACGAAGCAAACGGCGTCGTTACTCCACCGTCCGCGGTTGTGCTACGCTTTCTCGGACACAGAAAGAAGT…
>TR4981|c1_g2_i1 len=1431 path=[3476:0-404 3477:405-428 3479:429-521 3473:522-1430] [-1, 3476, 3477, 3479, 3473, -2]
ACAAGCCCAAAAATATCCTTCACCAATCAATCATCACAATAATGCGCAAGCTTTATTAGACCACAAAACAATGTGCGCTTAAATACAAAGGCATAATAGATCCAGAAATGCCTTTTGACTTATCCCCTTCTGGTCGAACATAGCCCTCGCCCCACATACACTAGAATCATTTGCACTCTCCCCCCAAAACAAAAAAAAAAAAGTCCTCATTTCAATTTACCCCTAGTTTTATTGTTTTACATTTTATTTTCTTGTGGGTTTTTTTTTTTTCTAAAATACTTAAAATAATAGAAGAGAGCTACTAGCTCATGGGATAAACTGAAGTTAACTAGGATAGTAGACAGTAGAGAATGTAAAGTAAAGGGGGTATGTATGATACGCCTGTACTTGAATTATTGA…
>TR4985|c0_g1_i1 len=1614 path=[3487:0-49 3516:50-50 3515:51-210 3504:211-233 3513:234-348 3501:349-372 3512:373-588 3491:589-612 3492:613-1613] [-1, 3487, 3516, 3515, 3504, 3513, 3501, 3512, 3491, 3492, -2]
AAAAAAAAAAAAAAAAAAAAAAAGAAGAAAAAAAAAAAAAAAAAAAAAAAATAGCTTACATAAGATTGTGTTTTTGCAAGTGCCAAGTGCATCAACCTATCTTTCCTCTGCGAAGACGTGTCGGTAGCTGAAGCTTTATATAAGCCACCTTCTTCCTGAACTGGTTTCCACATACATTCTTTCAAGTACACCACCCCAGATTCCATTTAAGAATGGAAATCACTAGAATGGGCCAATGGTTAAGTTTTCTGATATGTGTACTACTATTACTAAAGGCAGAAGGGGTTCCTGTGGGAATCACTTTTCTTGAAAATGCGGTAGCAAAAGGAGCTGTTTGTTTGGATGGGAGTCCACCAGCTTACCACTTCCATAAGGGATCTGGAGCAGGGATTAACAACT…
>TR4996|c0_g1_i1 len=904 path=[1763:0-903] [-1, 1763, -2]
GGGGAAGAATGTGTGAGTAGCAAGAAGATGGTGAAGAAGGTGCAGATGAAAGGGGAAGTGGGAGGGTTTGTTGTGTGGCAGAAGAAGCCAGAACTGTGGTGCTTGGAGCTGGTTGTTTCTGGCTACAAAATCAGTGCCGGGAGTGATGGGAAAGTGGCGTGGAGGCAAACACCTTGGCACCATTCTCATGCTTCTCGTGGCCCACCAAGACCACTTAGGCGTTTACTTCAGGGACTTGATCCAAGGTCAACGGCCAATCTGTTCAACAACTCGGTGTGCATTGGGGAGAAGACAGTGAATAACGAAGAATGTTTCATACTGAAAGTGGAAGCCGATTCGACTTCACTTAGAACGAGAAGCAGCAGCAACGTAGAAATTATTCGGCACACGGTGTGGGGC…
>TR5004|c0_g1_i1 len=202 path=[456:0-103 457:104-120 458:121-127 459:128-201] [-1, 456, 457, 458, 459, -2]
GCGGAACGCAGGCGGGGCGGGCGGTTGCTGCTGCTGCTGCTGTTGTTGCGGGGCGGCGTTGACGGGCGGCTGCTGGTAGTCGGCCGCCTCCTCCGGGAACTCCAGCTCCCAGATGCGCTTCAGGTGCTTGCCCTTGACGTCGCGCGGCGTGCCGAAGTTGGTCATCAGCTTCTGCGAGTCAAACTGGTTGGTCCCGTTCTGC
>TR5006|c0_g1_i1 len=2320 path=[4595:0-2319] [-1, 4595, -2]
GGGGTTGTGTTTTTTCCTTGTTTGGTGGGTTAAAAAAAAAAAAAAAAAAAAAAAATTCCCTCCAGAGATATCAATCTTCAGTCACATCTCCCGGATTATGCATGGCTCTCTGAACTCCAGTTACCAGCCGAGCATCACACACCCATCGTGAAGGAAAAACAATGAAGATTACTCCAGTCATACAACCTTTATATGGCGATTTGAACTTATGTATTTAACTCAGTTGCTGCCATCTTCATTGATAAATATCCACAATTTGGCTCACAAGAACCTATTTTCTGTATAACAAACTATGTTTGTACGTGCTAATGTAGACAATAGTAAATCAGTTCACTTATCCCCTTACTGTTACTGTGAGTGATGCCTACAAATTGCATAGGGAAGTAAGTACAGCAGAAA…
>TR5018|c1_g1_i1 len=1399 path=[2767:0-1398] [-1, 2767, -2]
GTTCACTTGTTCTCCGGCAAGGCCTTGGACGAGTTTAGACACCTGAGACAGGAAGAAGTAGCAAGATTGACATGCAACCTAGCAAATTCAGGTTCTAAGGTAGTGAACCTGGGACAATTGTTAAATGTATGCACCACTAACGCATTGGGGAGGGTAATGATAGGACGACGAGTATTCAACGATGGTAACGGTGGTTGTGATTCTAGGGCAGATGAGTTTAAGTCCATGGTGGTGGAACTTATGGTGTTGGCTGGCGTATTCAATATTGGTGACTTCGTTCCCGCCTTGGAGTGGTTGGACCTTCAAGGAGTACAAGCCAAGATGAAAAAATTACACAAGAGATTCGATGCATTTTTAACTAGCATTGTTGAGGAACACAAGATTTCTAAGAATGAGAAA…
>TR5040|c0_g1_i1 len=1102 path=[2201:0-929 2202:930-972 2203:973-1101] [-1, 2201, 2202, 2203, -2]
TAAAATATAAGATAGCATTGGGTAAAGGCAATGACATCAAGTTGGAAAGATACATCTTGCAAATCACGCTCTCATTAGTCATATTACTGAATGTGCATTGGATAAATAAACCACACAAGATTTGCACGCCTCGCATGTGTAAGTAAACATATTAGAAATGATAAAGTCACGAGAGAACAATCAAAACCAAAAAGGCCACACATACAAACACTTGCTTGACAGACCAAAATGTATTTAAGAAAAGGCAACAGAAGGAACCAACATTCAACATTCAACATTCAACATTCATTCAAGATTCTGGAACAGAGGCTGCTGCACGTTTGATTGATGCAGACTTAGTAAGATGATTATAGCTCCCTTTCTCCTTAAAAAGCTGGGAGAAATGGTGCTTGCAATACA…
>TR5040|c0_g2_i1 len=1080 path=[2204:0-929 2205:930-950 2206:951-1079] [-1, 2204, 2205, 2206, -2]
TAAAATATAAGATAGCATTGGGTAAAGGCAATGACATCAAGTTGGAAAGATACATCTTGCAAATCACGCTCTCATTAGTCATATTACTGAATGTGCATTGGATAAATAAACCACACAAGATTTGCACGCCTCGCATGTGTAAGTAAACATATTAGAAATGATAAAGTCACGAGAGAACAATCAAAACCAAAAAGGCCACACATACAAACACTTGCTTGACAGACCAAAATGTATTTAAGAAAAGGCAACAGAAGGAACCAACATTCAACATTCAACATTCAACATTCATTCAAGATTCTGGAACAGAGGCTGCTGCACGTTTGATTGATGCAGACTTAGTAAGATGATTATAGCTCCCTTTCTCCTTAAAAAGCTGGGAGAAATGGTGCTTGCAATACA…
>TR5041|c0_g1_i1 len=1732 path=[3419:0-1731] [-1, 3419, -2]
ATCTAATAAATTTCATTTCACATTTGATTGACAATTACACACGCAACCCCATCCTTAGCCCCCGTAACTTTCGACGAAGTTTCATTTCATCTAATTTCCTACTTAATTATAAATTTTCTCATCTTATATATACCAACACTAGTGACCCCTTCTCAAGTTTTCTCATTCCAACTTGAACCTGCAACCTGTTCTTGTTCTCTATTTAGCAAGAGAACATTTATTTTGCATAGTCATAGATATTATTATATACTCAAACTAGCTTTGGAGTTGTTGTTGTTGTTTTTACCATGGAGAACAATCAGTCGTTTTGGCAATTCAGTGACCAGCTGCGGTTACAGACATCCAATTTGGCGAACCTTTCTCTAAATGATTCGATTTGGAGTAACAATTACCCATCCA…
>TR5044|c0_g1_i5 len=4127 path=[15538:0-192 15539:193-216 15659:217-593 15492:594-594 15493:595-618 15673:619-643 15657:644-691 15484:692-694 15655:695-796 15466:797-811 15653:812-997 15576:998-1003 15650:1004-1063 15679:1064-1069 15677:1070-1093 15669:1094-1162 15647:1163-1209 15667:1210-1255 15645:1256-1279 15666:1280-1303 15643:1304-1480 15573:1481-1486 15641:1487-1792 15531:1793-1813 15639:18…
TTTAAATAGGAATTATTTTATTTTATTTTGACGAGAAAAAAAAAAACTTGGTATATACAAGCAGAAAGCCCAAACAGGGCAAGAATAAGGGGAGGGAGAGTTGGATCAGCAGGGAACCTAAATTAAGCTTTTATCTCAAGTGAAAATCGTCAACAAATTCTACTAATATATGAAAAAATTTGGAGAGGATGGTGAGGGTTGGAAAAGGGGGAAAGAAAACCTATGATATAATACAGTAGAGGCAGAACCAGTGATGGAATTTCCACATCAACTGGTCATTCCTGACCTTGTTACACCCATTAGGTGGTGATAGAAGAATAGCCTAAGCAAGAAAAGCTATACAGAGAGCTTTACATGAAATAGCTCAGAGATCTCATTTTTCTTGATCCTCCTTCTCCA…
>TR5044|c0_g1_i9 len=4116 path=[15538:0-192 15539:193-216 15659:217-593 15492:594-594 15493:595-618 15673:619-643 15657:644-691 15484:692-694 15655:695-796 15466:797-811 15653:812-997 15576:998-1003 15650:1004-1063 15679:1064-1069 15677:1070-1093 15669:1094-1162 15647:1163-1209 15667:1210-1255 15645:1256-1279 15666:1280-1303 15642:1304-1480 15555:1481-1486 15640:1487-1792 15522:1793-1813 15637:18…
TTTAAATAGGAATTATTTTATTTTATTTTGACGAGAAAAAAAAAAACTTGGTATATACAAGCAGAAAGCCCAAACAGGGCAAGAATAAGGGGAGGGAGAGTTGGATCAGCAGGGAACCTAAATTAAGCTTTTATCTCAAGTGAAAATCGTCAACAAATTCTACTAATATATGAAAAAATTTGGAGAGGATGGTGAGGGTTGGAAAAGGGGGAAAGAAAACCTATGATATAATACAGTAGAGGCAGAACCAGTGATGGAATTTCCACATCAACTGGTCATTCCTGACCTTGTTACACCCATTAGGTGGTGATAGAAGAATAGCCTAAGCAAGAAAAGCTATACAGAGAGCTTTACATGAAATAGCTCAGAGATCTCATTTTTCTTGATCCTCCTTCTCCA…
>TR5046|c0_g1_i1 len=800 path=[1580:0-613 1581:614-637 1582:638-799] [-1, 1580, 1581, 1582, -2]
CTGAAATTTGGCATAATCCACAACATATAATTTTGAACGAGGAAGAAGAGAGGGGATAAGAGGCATGGTGAGAAGATGGAAGTAGAACATAAATGAACTCGCGTTCCTTGACATAAAACTTCTCTCACAGGGAATATTATTTAGAAACCTCTGCGAGGAAAACTTCAAACTTTTGTACAGTTTTCCACCATGAAATTAATCTTCATGGAAACAAAGTTAGAGTGACATAATTGACATGATAACAGGTTGTTCCAACAAACCCATAAAAAAAGGAGAAAAAGAAAAGAATGAGATGGAATTAAAAAAAAAAAAGCAGAGAAGAATATCAATGAGAGGCAATGACGAAGGGAGAAAAAAGAAGCAAAAGGTGATGCTTCATCTTGGCCATCCTCTTCAGTC…
>TR5059|c0_g1_i1 len=1244 path=[1222:0-1243] [-1, 1222, -2]
ATGGGAAGTTGGGGGGGAAGGGGGGATGGGGAAAAAAACCGCGCGCACGACGCAGGTTTCGGCGTCGGAGTATTACCTCCACGACCTGCCGTCGACGTACAATCTGGTTCTGAAGGAGGTGCTCGGTCGCGGTCGTTTCTTCAAGTCGATTCAGTGCAAACACGATGAGGGCTTGGTCCTCGTCAAGGTCTATTTCAAGCGTGGCGATTTCCTCGATCTCTCTGACTACGAACGCCGTCTCTTTCGGATCAAAGAAATCTTCACCTCCATCGATCACCCTCACGTTTGGCCTTTTCAGTTTTGGCAAGAAACGGATAAAGCAGCATACCTTTTGAGGCAGTATTTCTTCCATAATCTGCATGATCGGTTAAGCACGCGCCCTTTTCTTAGTCTCGTTGA…
>TR5062|c0_g1_i1 len=473 path=[451:0-472] [-1, 451, -2]
AGATGATGAGATCGATCCCGCATTAAAGGAAAAAATTGACAGGGAAGTGGAAGATTTTGCCCGCAGATTAAACTCTGACTGGCCAGGAAGAATGCAAGAACTTTTATCTTCAGGGCAAGAACGGAAGGCGATGCTTTTTACTACAGATGGTTTTCTAAGGCGACATGCTTGACTGGACTTAGAATGGAAATGAATCCTTACCATAGGCTTCAACAATTTTGAGAGATGCTGGCAAGCGCAAGAAAAGTTTTGCATGTCAGTTGTTTTTCTTTTTTGCATTTATTTTGTTTTATTCTATTCTTTGCAGTTCATTTTTGGTGCGTAATTTTATTTTGGGGACTCTCTTGTACTTTTAGGACAAATAAAAAAAAAAATCTCCTAGTCTGTACCCAATAGTAT…
>TR5077|c0_g1_i1 len=447 path=[10266:0-423 10267:424-446] [-1, 10266, 10267, -2]
CAAAACCAAGAGCTTCTTAGACCTGGGTAGAGAGAGAAAGGGGGGCTTTCTCTCTCTCTCTCTCTGTCTCTGTTGTGCGTCTTTTCTTCTATCGATCTTCACGGCGTGGTTGCTTTTCGATCTCTCCCCCACAAAATTAGGGTTTAGACCTAGATCCGGCCACCTTCTGCTTCGTCCCACATGTTTTGGAAGCTCGCTTCTCTTTCTTCTTCCTCCCCCGTGGAGGCAATATTAGACAAGGAGAATTTCACTTTGGAAGAGCTTCTGGATGAAGAGGAAGTGATCCAAGAATGCAAGGCCTTAAACAGCCGCCTTATCAACTTTCTGCGAGATCAAGCACAGGTTGAGCAATTGTTACGATACATTATTGAAGAACCACCAGAAGATGCTGAAAGTAAA…
>TR5092|c0_g2_i1 len=2204 path=[5261:0-62 5274:63-84 5271:85-130 5252:131-144 @5269@!:145-1130 5276:1131-1147 5273:1148-1218 5265:1219-1243 5227:1244-1260 5228:1261-2203] [-1, 5261, 5274, 5271, 5252, 5269, 5276, 5273, 5265, 5227, 5228, -2]
GGTTTCTGTTCCTCCTTCGTTCCCTTCCCTCACTTTCCATGCACTGTTTTCATTCTGTGAAGGGATCATAAGGAGGAAGAAATTCAAGGTTTTGGGACATCAATTGTGCCCTCTTGGCTGATAAAAAAAAATCCATAACAGGAGCCTTCTTGGTGTTTTTTTGATACCGATTGAAATTATATCATAGAAAGGAGGCTTAAGGGAAAAGGGTGGAAAAAAGTGGTTAAAGGGATAGCAGCTTTTAGGATACTGGAGGAGGATAAGAAGACTATTGCTACAAGGCAAAGTAAACCTATGGAGGAAATATCTTCTAGTGTTGCAGTACCTTTTACACTTGGTGTTGGAAATTTGATTCAAAAGGAGTCTGCCGTGACAACTCACATGGAGATAACTGGGCTG…
>TR5109|c0_g1_i1 len=3378 path=[6815:0-1850 6816:1851-1885 @6828@!:1886-2392 6822:2393-2410 6823:2411-3377] [-1, 6815, 6816, 6828, 6822, 6823, -2]
CGACAACAAAACATGGAAGCACAGCCAATCATAATTTCTCTCACACGTCGCGTAGGTAGCCCAAAAAAACTTGCATTCCGGTTGGAACAACATCTGAGATGAAAATTGTTATGTACACTAAACAGTATCAACAATAAAAAAAAAATCAGGCTTACACCTTTTGTAGTTTTGTAAAGCGCAAAGATGTTAAAAGGAAAGTGTAAGTTGGTGATAAATGAGTTTCTAAATGATTAAATAGAAATAGAAATGGCTCTCGAACAATCGTCAAGTCGCCGTCACCTTTGTGGCATGCGGACATGCATCTCCCTAAGCACGACCATTACAGAAAACAATTCTCATTGTTGAATTCCTGGCCCATGTCCTCCTGGGGCTTGCTGTTGCTGCTGCTGTTGTATTTGG…
>TR5120|c0_g1_i1 len=346 path=[647:0-345] [-1, 647, -2]
ATTTGGAGATATATTACAGAATAGATACGTCATAAAAAAAAAAAAAAAAGCTTTAGGAGCCATAATTGCTGTAAAGAAATTTTCACTTTGCACCACCCACATAAGCAGGGGTCGGAAAAGAATAGAATTGTGAAAAATTCTCTGGGCATGAAATAAAAAATTACACAAATCTTGAGCCCAGAAAGCAGATCGATTTAGAGGCTTTGGTCAGGAGAAGGGGCAGTCCAGTACTGCTTAACTGCAAAGAGTATCTTTTCTCTCTGGTGGGGCCCTTTTTCATGATCTGCAATTCTGGCTTCCCATTGCATTGCATCTGCAAAACTCTTCACCTTCAACAACACATCCA
>TR5138|c0_g1_i1 len=1214 path=[1192:0-1213] [-1, 1192, -2]
AAAAAAAAAAGATTAGGGGTAGCAAAAAGATAACACAAGATGTCGAATGTTTCTAGTTGTTTTACATGTCAATTCTTACAGCGCCACATCAAGGAAACAAAATGTTCACATGATGGTACTAGAGTCCGAAAGAGCAAGGAGAGGATATAGAAAGGTGGTTGAGTTTTGGTAACTGCGAGGAACAACCAAGAGAGCAAAGAATATTTAACGACATATAATACATTGATTCAATGGAACTTGAGACTGGTCAAGACGTTGTTGTGCACGGGATCAGCCAGATGGTCTAGGAGGTTTTGGTATGGCCCAACACCTGTGACAAGAGCTTGAACAAAGTAACCCAAGATAGCCAACATAGCCAACCTTCCATTCTTCACTTCCTTCAGCTTCAAATCCTTCAAG…
>TR5155|c0_g1_i1 len=660 path=[638:0-659] [-1, 638, -2]
GATCTGCCCCTTCTGCTACAATCGCAACCACTTCCCCCCTCACTACGCCCAAATCTCCGAGACCAACCTCCCCGGCGAACTTTACCCCCAATATACCACTATTCAATATGCCATCCCCAACCCTAACCCTACCCTCTCCCAACCCCCCGTCTTTCTCTTCCTCCTCGACACCTGCGTCATCAACGAGGAGCTTGACTTCCTCAAATCCGCGCTCCGACAGGCCATTGGCCTTCTCCCCGACTACGCCCTCGTCGGGTTTGTCTCCTTCGGCACGCAGGTTCAGGTCCACGAGCTCGGCTTCTCCGATATGTCCAAGGTCTACGTCTTCCGCGGGAGCAAGGAGATTTCTAAGGACCACATTTTGGAACATTTGGCTCTTGCCGGTCCTTCTGTCAGGAG…
>TR5171|c0_g1_i1 len=868 path=[846:0-867] [-1, 846, -2]
TACCAAAATTTGGTGAATGGGATTCTCTTCCTAACACAAACGCACTCTCTTTCTCTTTCTCTCTCTCTCTCTCTCTCTCTAACTCTCTTTCTCTCTGTGAATTTTCTCCTCTTTCCGATTCCTTTTATTAATTGGAGTCTTCTCGCTCCGTTTTTTCCCCTGAAAACATTTCCTCCTTCGTATTGATGTCGGAAAAGGGTCGGCCACTACCAAAATTTGGTGAATGGGATGTCAATGATCCAGCCTCAGCTGAGGGATTCACAGTGATTTTTAATAAGGCTAGGGATGAGAAAAAGACAGGTGGCAATCCTGAGTCACCAGCAAAGACTGCCACTGATCCTCATACCAAACCTGCAATAGATCCTGGCAAACCTCAGACTAAAAAATGGTTTTGCTGCA…
>TR5181|c0_g1_i1 len=1656 path=[4168:0-772 4202:773-883 4161:884-896 4207:897-1007 4200:1008-1069 4205:1070-1093 4199:1094-1230 4188:1231-1261 4204:1262-1346 4196:1347-1514 4195:1515-1655] [-1, 4168, 4202, 4161, 4207, 4200, 4205, 4199, 4188, 4204, 4196, 4195, -2]
CTGTGCCACATCCAAAATACTAGACACAAAGCAATCCTACAAGAGATTATCATATCTATCAATAATCTTAACGGTAAATGTCATAACATCATATGATTGAATCCCATTTGGGTTCACCCTTACATGACCCAAAATTTTAATTCTAAATTGTGACTAACTCAACAGAACAAATACATCCCAGCTCTACAAATTTGTGTATTTGACCAATGACACAGGTACCAATCTATGTAACCGTGAGAGAAAGTGAGAGGATGGAAAGAAAGGACACAACCATACGGTTAGTAGTCAAACGAAGCCAGAGAATTCCCCCCACAAAGGAAACAAAGACTTCCCAGCACACTGAAAAGGTCTTATCAACAGAAACATGGGAATGTAGATTGTGTCGTACGAGGTTCCTCG…
>TR5182|c0_g1_i1 len=826 path=[1607:0-825] [-1, 1607, -2]
TGAAACCTCAACTTGAGCTCGTGTAGAGAATTTTTCAAGTACATCTGAAAGTAATGGCTCAAATTAGTGTCCTTGAGGAAAGAGTGCAACTCAAATCATGTCCTGAAAAGTTCTATAACTTCCTCAAGAGCCAAAACCAGCACATTCCAGATAATGTTCACAGTGAAAAGCTGCATGCTGTTGAGATTCACGAAGGCGACTGGCACACTCCTGGCTCTGTCAAGCTTTGGAAGTATATCATAGAAGGAAAGGAGGAAATATTCAAGGAAAAGGTTCTAATGGATGAAGTCAACAAGACAATAACTTATGTTGCTGTGGGAGGAAATGCCTTGGAGTTGTACAAAAACTACAAGGCCATCCTCAAGGTTGAGAAAGGAATATTGAAACTAAGAATAGAAT…
>TR5191|c0_g1_i1 len=496 path=[474:0-495] [-1, 474, -2]
TTTTGTCCTAAACCTTATATCAATATACTGATTAAAAAAAACATACTATATGAATATGTACACATGTTTTTTAATAAATACAATTGTAATGTTCAGAACAGGAATGGCGTGGGAGAGAATGCCGGCATAATCGCAGGCATGGCAACTCGCCCGTAATCGCAATCGTGGCTGTACCGACGGGGGCGAGCCTTTGCAGTTGCGGCAGCGACGGTGGTGTTGTTGTTGTCACTCCTCTTGACATCTCCGGCGGACGCCGCCGCGGCCCTGTCTCTATGGGGTGGCGGGGTGTCCTCGGAAATGGATCTCAGGGCGGGACTCCAATGGGACTTGTTGCGGCGGAGAGTCCGGGGCGGCGGAGGAACGAGGGGCTTGGTGGCGGCGGTGGAATCCGCGGCGCCG…
>TR5200|c0_g1_i1 len=1169 path=[2293:0-1168] [-1, 2293, -2]
CAGCAAGGCAATTTCTAAGCAGAAAGAACACCTATTTCAATGATAAAAAGATTCTCTATAATATTTATTGTATATATCTATAGAGTTGATCCTACTGGTAATTTTTACAACTGAAGATATCAATATTTAAGATTGAACCTTGAAAAAAGTGACACAACGTCATTACTGACATAGGCCCTTGCAGATTGAGTGGCAGGACAATCTCAATAGTTTTAACGTTATTATTTCAGTATTACTGGAGATGATCCTTAACTAACCAATTGCAGTTCATGGTTCTAGAAGGCTAGAAGCAGAATGCAAGCATACCATCACAATTTACAAAGGCCGCAAAAGTGGGTAATCTTCAAGTAACTCCCGTTCTGAGAGAGTATCGTTCTCATTCTGTGGTGTCCATAACAC…
>TR5205|c0_g1_i1 len=481 path=[1067:0-101 1104:102-115 1106:116-116 1107:117-130 1105:131-190 1102:191-211 1092:212-235 1093:236-480] [-1, 1067, 1104, 1106, 1107, 1105, 1102, 1092, 1093, -2]
TCATGAACAACCACCACATCATGACCAACCACCACATCATGAACAACCCCCACATCATGAACAACCACCACATGATCAACCACCACATGATCAGCCACCACATGATCAGCCACCACATGATCAGCCACCACGTGGTGGAAGGCCACCTGTGAATGAGGCTAAATATGTGAAGCCATCAGTTCAGAAACCCCATGTTCACAAGCCACCTCACCCAAAGCACCCTCCAACAGATAACACTCGTTTCTGATTCTCAACTATGTTAAGTATATATGTTGTTTAAATAAGAGGTGTAGCTACTGCCACTCTTATGCTTGCAACGCACTTTACTTTACAAATTCTCTTACTCTTTGCCTACTTTCTTCATTTTTAGACTGCTATATGTGGCCAAGATAAGAGTAT…
>TR5205|c0_g2_i1 len=371 path=[1083:0-80 1084:81-101 1085:102-125 1086:126-370] [-1, 1083, 1084, 1085, 1086, -2]
CACATCATGAACAACCACCACATCGTGGAAGACCACCTGTGGATGAAGCTGAATATGCGAAGCCATCAGTTCAGAAACCCCATGTTCACAAGCCACCTCACCCAAAGCACCCTCCAACAGATAACACTCGTTTCTGATTCTCAACTATGTTAAGTATATATGTTGTTTAAATAAGAGGTGTAGCTACTGCCACTCTTATGCTTGCAACGCACTTTACTTTACAAATTCTCTTACTCTTTGCCTACTTTCTTCATTTTTAGACTGCTATATGTGGCCAAGATAAGAGTATATCATGGATGTGTTAATGTAAAACAAAAAAAAAAAAGAAAATAGTGCTTTGTACTCTAGATTATGAATAAAATAACTTTATG
>TR5206|c0_g1_i1 len=320 path=[595:0-319] [-1, 595, -2]
GGGGCATCTTAAGTGAATGCAATTGACACAGTAAAAATTAGAGTAATTTTTTTTTGTCACATCTGGTCATTAGAAATAGAAAAGGAAGTAAGGAACCATAGAAAATAAGGGGGGGGGGGTGGTAACACTAGCATGTAGCATGCACGTGCACAATCGTGCTAAATGGATTTGATAAACAAGTTGAGTTCCACTCTGCTTAATTTTGCAATAGTACTAAAGTTTAAATCTCATTGAGGTGTTGCCCAATTCTTCTGAATTTCGAAGTAGTAACTGACATCCAAGTAGCATTTTCGATCGTCATCTACAAACTTGGTTCTTGC
>TR5241|c0_g1_i1 len=1158 path=[2554:0-500 2556:501-1130 2551:1131-1139 2552:1140-1148 2553:1149-1157] [-1, 2554, 2556, 2551, 2552, 2553, -2]
TTCCGATCTCCAACACATGTTATGACAGAAAGCTAAGAGAATAAATATATAGCATGAATACACACAATCACACAGTAACCACTAGAAGATGCGAATCCATTAGGTTGTTTCAAGTAAACAAAACATACATTGTGTGAGACCTGCCATAGTTATTCATACTACACCTACCTACGTGTAAGAAATTGAAAACTTGAGAAAGAGAGAGAGTTGGATGAGAATTGAGAAGCAAAAATTAATATAGCAAAAAGGGTCCCTTTTGCCATCTTGATGCTAATGCGTTGATTCCTCGCCAAAAACCTCAGTGTTGCAAACAGGACATTTCTTGTTAATGCTAAGCCACTTGGTGATGATGCATTCACCATGATACACATGGCTGCATGGCAATTTCATTTGCTGGTC…
>TR5241|c0_g1_i2 len=993 path=[2548:0-335 2556:336-965 2551:966-974 2552:975-983 2553:984-992] [-1, 2548, 2556, 2551, 2552, 2553, -2]
GTATTATGTAAGATATTAAAAGTGGAAAAAGAGCTGGATGAAACAAGGTAAAATATTAATGGAGCAAGGAAAACCCCATTTGCTTGTGTATATTTTTCCATGTTGTTGCTAATTAGTTGAATCCTCAGCAAAGACCTCAATGTTACAAACTGGGCACTTCTTGCTAATGTTAAGCCATTTTCTAATGCACTCGCCATGGTAAACATGGCTGCATGGCAATTTTATTTGTTGGTTACCTCTTCTATATGACGTCTGACAAATCACACACCTTTTCCCAGAATTTTTTCTTTTGAATAAGCTCCCGAAGTTGTATTTTGAGGTTGGAAGCATATCAATAAGTTCTTGGGAAAGACCTCGGCTCTGAGTCCCAACTGCCTCCCCCAGGTCCAGTAGTTCCTC…
>TR5247|c0_g1_i1 len=2615 path=[5185:0-2614] [-1, 5185, -2]
GCAGACTTGTACACTGGTTACAACAGTACGGGGAGGAGTCGTACTAGATTACCAGCTTCTTGCTTTGTTTCTTCCACAACTCAATTTCCCATTTTCTTAAATTAAAAGTCTCTGGTTCAGATAAGATAAGAGACTGAATTGGGAAAGAGTGAGGTAGTTTTGGTGTTGTCTCCGATGATGGGTAACCCTAACCCTAACCCTAACCCTAATCCAGAAGAGGAAAAGAGCCTCCAAGATGAGCTGTTGGGTCCCATCTTACTGGGAGAGAGAGTGATAAAGCTGGCTCAGGAGGCGGAGTCGTCGAAGATGGACTTCACGGAGCTGGCGAGGAAGGTGCTGATGGTGTGCGACAACCTACGCTCCGTGGTGCGCGTCGTGTCGGGGAGCCAGTGCGTAAAC…
>TR5275|c0_g1_i1 len=2485 path=[4925:0-2484] [-1, 4925, -2]
GGATAACCAAAGATATGAAAAAGCGCAGATTGCTAGAGATTGAGTATCTCATTTTGCATCAATAGGGAAGATATTTTCAGCAAGAAAGGAGAATAAGAGGGTGAGCCATCAGAAACATAATAAACACCGCTTTATGATTCCACTGATTAATTTCATGGAGATAGTGATGACTCCACACTAGTCAAAGACAAACATCATGAAAGGACAGAGAGATCCTAGATTTCTAAGATAAAACCCAGATGAGAGTAGATTAAGAGGAAACAAAAGGAAAGGAACTATAATTCCTACATACAAAACCAGCAATGGATCCTCAAGCACGATCTTGTTAGCCACTGTTATGGAAGAAGCAGAAGTCAAGCTGAAGAACCCTAGAACATTGTCTCTCCAGGACCAACCTAA…
>TR5280|c0_g1_i1 len=393 path=[371:0-392] [-1, 371, -2]
AAACGTTACATAGCGTTACGACGTCGTTACGAACCTGCCACTGCACCTCGAAAGTTAAAACCCCACCAACCACCGACCACCGCCTTAAGATACGACGGTGAATCTCTCTCTCTCTCTTCACAACATTTGTGTGGAGCCACTCGTATACGCAAATCCCTTTTCACCAATCTCTGCATTTGCGACACGATGTTCATTTGAATCGCGAAGACCTACCCACCAAACCTAACTCCAAAAAGACCTAATTTTTGCACTCGTTGTAGCTACCCAATAGCTTTTTGTAATCTGGGTCGAACCCATTTCGATTTGCACTCACTGGGATCTTATGGTGGAGAAGCATGGAAGAAATTGAAGGGGCAAATTGTTGCAGTAAAAGTGAAAGTAGGAGCTCTAGTG
>TR5297|c0_g1_i1 len=1491 path=[2937:0-1490] [-1, 2937, -2]
TCTGGTGATTCTGGACTTGTGCTTTCAACTGATGCTAAGCCTAGATTAAAATGGACACCAGATCTTCATACCAGGTTTATAGAAGCAGTCAATCAGTTAGGGGGTGCTGACAAGGCAACTCCAAAAACAGTAATGAAACTCATGGGGATTCCGGGGCTTACCTTGTATCATCTAAAGAGCCATCTTCAGAAGTATAGATTGAGCAAGAATCTGCATGTACAAAGCAACAACGTGACCCACAAAATTAGTGCACCAACTGGGGAGAGACTAGCTGAAACCAATGGGACTCACATGAACAAATTAAGCCTTGGACCACAGGCTAACAAAGATTTGCATATAAGCGAGGCACTGCAGATGCAGATTGAGGTGCAGAGAAGGCTCAATGAACAACTTGAGGTA…
>TR5318|c0_g1_i1 len=2590 path=[7625:0-854 7626:855-855 7655:856-1311 7650:1312-1341 7652:1342-1389 7648:1390-2138 7622:2139-2162 7647:2163-2211 7651:2212-2235 7646:2236-2362 7644:2363-2386 7645:2387-2589] [-1, 7625, 7626, 7655, 7650, 7652, 7648, 7622, 7647, 7651, 7646, 7644, 7645, -2]
TCTCTCTCTCTCTCTCTTTCTCACTCACTCTCACTCACTCTGTCTAGAATGCCTCTATTCTCCTCTGTCGGTCACAGGACGATAGAAAGATAGAGAAGAGAAGCATTCGTAGGCGCCAACTGTGAGAGAGGAGACAGTACACAGCAGAGAGAAGTTTTTGTTTTTCTACTTTTCCGTGTTTGGGGGAGAGAGAGAGATCAGAGATCAGAGATCTACTCTATAGTCTCATTCCTTCTTACTCACCAAAGTTAAAACATAAGTCCTAAGGGCATTGCCATTTCAATCCCATACAAAAAGCACACACCATTGCTTGGCCCTTTACATCCCACCCAAATTCATCTCACTCTTTTCTCCGCTAAGAGTAAAAACCACAGAATATCGTCGCCAAAATGGTCGATT…
>TR5320|c0_g1_i1 len=207 path=[369:0-206] [-1, 369, -2]
TGCAATGATAAAAGAAACATGAGATACAAAAAAAAAATTACAAAGCTATCGAGAAAATGGTAATATCAAATTCTCATAACCCATACCAACCAAACAAATTGCAAAACATCTATAACCTAAGAAAACACTTGAAAAAAAACCAGAAGATTCTTTACTTCTTTTTCTTTTTCTTTTCACTCTCTTTAACCTTTCCAAAAGGGCATTAAG
>TR5324|c0_g1_i1 len=237 path=[215:0-236] [-1, 215, -2]
TTGCAACTCAAAAGCTTCAAACCCAAACAAGTACTTAGCTTATAGCAGAGAGAGAGAGAGGAACACACGCTGCATTATGTAAAGATTGCATTTTTGCTCCAACAACGACAACCCATTTGTCAAATATGGATTATGAAAGGATCCAAAAGCCTCAGGGTGGTGGGGGATTTTCACCCGGAAAATTGAGGAGCATGCTACTGGGTGTGGAGAAGAAGAGGAAAGAAGAGGAAGAGCTTG
>TR5332|c0_g1_i1 len=1558 path=[3363:0-500 3364:501-524 3426:525-546 3419:547-553 3423:554-577 3427:578-624 3421:625-648 3411:649-1012 3369:1013-1036 3370:1037-1557] [-1, 3363, 3364, 3426, 3419, 3423, 3427, 3421, 3411, 3369, 3370, -2]
AAAATTTTTTATACGCTCAAAGAAAAATTTTCTATCGGATTTTTGAATATATCGAGACAACCAATGAAGAAAGAACTTATCTAGTACTAGATTTCGCCACTGACTATGAAATTTCATTGCTCTGTTAGAAGAAGGATAGCTATACTGATTCGGTATACTCAAAAGACACCGTTGGTACAAAATGGACGATCTAACAAGGATTACATTTCAGTAAATTTCGACTTACTGATCTCATCTTTTATGGAATCGACCCCCCTTTTGACTGTACAAGAATATGTGGAGTTCAACATGTCTGGAAGCACAGGAGAACGTTCTTTTGCTGATATTATTACCAGTATTCGATACTGGATTATTCATAGCATTACTATACCCTCCCTCTTCATTGCAGGTTGGTTGTTT…
>TR5342|c0_g1_i1 len=969 path=[947:0-968] [-1, 947, -2]
CGTTAATAATATAAAAAAAAAATACTAGGTACCGTGACCAAATTTAGCTGACGAAAGATCGAATATCAAATTCTAAAAAGGAGAAATAGAGTATCATAACAAAATGTAACATTTAAATAACCCAAGGGGTTCACAAAAATGAAAATTAACTCAACTTAGTTTAATAAAATGTACTGACAAAATAACAAACATAAATTCACTCTTGCAGAACTACTAATGTCTAATACTTTCAATTGACAGACTAAGCAGTAGCAGTAGCACTGGTCAAAAAGGCTTTTCCAGGTTGACGATTGGCCAAAGGTCCATGGCACCCAAGAAGCTTAGCATTCACGCCATCAGGTTCAATTCTGTTCTCTGACTTGAACTTGAGATAATCAGAACGGCTAAACTTGGTGAAGC…
>TR5344|c0_g1_i1 len=1258 path=[2483:0-1191 2484:1192-1202 2485:1203-1203 2494:1204-1212 2476:1213-1213 2493:1214-1232 2496:1233-1233 2492:1234-1237 2489:1238-1238 2490:1239-1257] [-1, 2483, 2484, 2485, 2494, 2476, 2493, 2496, 2492, 2489, 2490]
GTCTTTTCTCTCTCTCGACACAGACACGCTCTGCAGAGGTTGTCTCCACGGTTGTGATGGCCGAAGATTGGGATCTACACGCGGTGGTTAGAGGCTGCTCCACCACCGTTACGTCCTCCTCTACTTCTTCTTCTTCTTCCGGCTTTGCGTCCTGTTACTTGCAACCAGAAGCTTCTTCCTCTTCCTCTTCTTCTGGGTTCTCTATCTTCAAGGGTGAACAAGGAAGCCATGTTTTGTCGCTTTCTATGTACCCCCTTGAGGCGAGGAGCTCCATTGAGGAGTTGCATGAGCTTTGCAAGCCTTTCTTCTCCAAATCCAAGCCTCTCTCGTTGCAAGCCTCTTCTCCTTTGTCCTCCCTCTCTTCTTATTCCTCTGCGCCACCCAAATCGGTTTCAACGC…
>TR5346|c0_g1_i1 len=1843 path=[3801:0-353 3802:354-367 3822:368-377 3821:378-401 3819:402-1568 3815:1569-1592 3820:1593-1634 3818:1635-1658 3813:1659-1842] [-1, 3801, 3802, 3822, 3821, 3819, 3815, 3820, 3818, 3813, -2]
CTTTGTTTTAATAGATAGTAATAGATTGCATTACTCTACCAGAAAACATAAACTGGTAACGATGTTGCTTGCGGAAGCCATACTGCAGAATTTGTACATTAAATATTGAAGTGGTTGCATCGCAATTCAAGATTAACCAGAACTCAATGCAGCCACACATTTCCCAATCAAAACTTGCACAACATATACCAAATCTATAGCTGATTACATATATGCTTGTATGCAAATGATACATTAAAACACACCTTGATGTGGTATACCAGCAAAATTCAAAAGACGGCAAATTTTTCATGCCAATAGGCACCTACTCAGACATAAATAATGAAATCCACAAGATAACTTCTAAAAAAAAAAAGGGAAACGTGGGGTCAATAAAGGTAATCCTCATTCCCTATCTCG…
>TR5350|c0_g1_i1 len=395 path=[745:0-394] [-1, 745, -2]
GTGAGTTTGAATTGACCCGGTTAGCTAGAAGGTTCCTTTCGCTACCGTCCTAAGGTTAAACCAACCGTTGGTTTGCTTTAACAAGATTTCACTTCAGTGAACCCGACGCGAAGTTGGTGAAACCTGAGCGTAGCTAATGAAAGGGACTTAGATTAGAACCGACTATAAGCCCTGAGAGCCTGCAAGCAAACCCCCCGGACTCTCTCTCTCTAAAAAAAAAGCCTGCGTAGTAAACTCCTTGTTTGTTTTCTTTCCGATAGCTGCCTAGTTAGTTTTTCCAGTTTTCAAGTCAAGCGAGAAAGCAAGTGGAATAAGACTTTCCTTTTTTCGGCCATTTCTCAGCAATAGCTACCTGAATGGAAGCAAGCAACCTTCGGGGAGAAGAAGAAGAGTGG
>TR5355|c0_g1_i1 len=2931 path=[6312:0-314 6313:315-335 6330:336-929 6321:930-953 6329:954-1496 6316:1497-1514 6317:1515-2930] [-1, 6312, 6313, 6330, 6321, 6329, 6316, 6317, -2]
GTTTGGCGTCCGCATGCTGTAATCTAATGCCATGTCATGTAGTTTGCGAATTTCACCAGGACGAAAAATAAAAAAGAAAATATTTTCTTTAACTACTAAAGTTACACATGTAAAAAGGGAGATGCCCACTTATGGGTTAGAGGGGGGAATAGGAAATACAAACAAGTTAACAAGGAAAATGTTAGTACATATTCATACATGGATAATACAAAAATATACATTTGCTAATGCAGTGAGTGTGAAGTTCCAGCCATTGGTTGCATGAGCTCAGCATTGGATATGGTGTTAAGTTTGCTCAGACCATCGGGAGAGACCATATGAGTTGTCCAGCAATGTGATAGCAAATCTTTGAATTCCATGTCCAATCATTTGTCTAAACCTTGCTCACTGACTGACTCC…
>TR5355|c0_g1_i3 len=3096 path=[6318:0-314 6331:315-500 6330:501-1094 6321:1095-1118 6329:1119-1661 6316:1662-1679 6317:1680-3095] [-1, 6318, 6331, 6330, 6321, 6329, 6316, 6317, -2]
GTTTGGCGTCCGCATGCTGTAATCTAATGCCATGTCATGTAGTTTGCGAATTTCACCAGGACGAAAAATAAAAAAGAAAATATTTTCTTTAACTACTAAAGTTACACATGTAAAAAGGGAGATGCCCACTTATGGGTTAGAGGGGGGAATAGGAAATACAAACAAGTTAACAAGGAAAATGTTAGTACATATTCATACATGGATAATACAAAAATATACATTTGCTAATGCAGTGAGTGTGAAGTTCCAGCCATTGGTTGCATGAGCTCAGCATTGGATATGGTGTTAAGTTTGCTCAGACCATCGGGAGAGACCTCCCAAGAGTTGAGCTTTAAATGGTTGAATTGGTTTTTCAATAACTTCACTGGTTGGGTTGTTGATTAAAAAATCAAGGTGAGA…
>TR5392|c0_g1_i1 len=428 path=[405:0-56 406:57-57 407:58-58 408:59-59 409:60-427] [-1, 405, 406, 407, 408, 409, -2]
GGCGCTGCAGAGAGAGAGAGAGAGAGAGAGTTTCAGAGAGAGAGAGAGAGAGAGAGAGAGGGTTCATTTTGTTCTTTTGGTTATCCTTTTTCTGGGTTTCTCTCACATAATTTTTGTAGGTTCTGAGGAAGAAGTCTTGGCAGCATATAACTTTGTTGGAGAGCGTAAAATTCAGGCAAGGCCTTGAAGTTGAAGAGTATTAGATTGGAATCATAGAAGTTTCTGTTTAGACTGAAGAAATGGAGGTATGTGGAAAATCTATGGTTGCAGCTCCTTCAAATGTTATTTATCTGTCAAGTATTTTAGGCCAAGATGGTCCAATTCCCGGTCACAGATGCAACTGGAAATGTGAAAATGAACATGTTTGCGGAAACATGTATCGCTGCAAGCTAACAGGGC…
>TR5397|c0_g1_i1 len=304 path=[440:0-162 441:163-303] [-1, 440, 441, -2]
TCTTGACGGTAGTCATATGCTTGTCTCTGAGACTAAGCCATGCAAGTGTAAGTAGAAGCTAAAGTTGATTTTTTAATTTACTTTTTTATAAGTTAAACTGCATATGGCTCATTAAACCAGTTATAATTGAATTGATGGATAATTTTTTTTTTAAAAAAAAAATTATCCATCAATTCAATTATAACTGGTTTAATGAGCCATATGCAGTTTAACTTATAAAAAAGTAAATTAAAAAATCAACTTTAGCTTCTACTTACACTTGCATGGCTTAGTCTCAGAGACAAGCATATGACTACCGTCAAGA
>TR5397|c0_g2_i1 len=322 path=[442:0-180 443:181-321] [-1, 442, 443, -2]
TTCATTTTTTAACCCTAGAATTTTTAAGGTTATCCTTTTAAATTTTTTTTTTTTTTTTTTTTTTTTGTTATATCAAATAAATACACCTTTAAAAATAGAAAAATTTAAAGGTTATTGTTGCATGTATTAGCCCTGGAATTACTAGGGTTATCCATTTAAATTTTTTTTTTAAAAAAAAAATTATCCATCAATTCAATTATAACTGGTTTAATGAGCCATATGCAGTTTAACTTATAAAAAAGTAAATTAAAAAATCAACTTTAGCTTCTACTTACACTTGCATGGCTTAGTCTCAGAGACAAGCATATGACTACCGTCAAGA
>TR5400|c0_g1_i1 len=399 path=[377:0-398] [-1, 377, -2]
TTCCACTTCTCTACATATAAACCTTCAACACTCATCTCAATCTATCATTTTTTTCTCTCTAACCCATTTATATATATATAATTATTGAGTCTAGCAAGTTTCACACAAGAGATGATGTACCTTTGTCTTGCAATTTCAATACTGGTGCTTTTCTATGTCTTTCTACTAGCCATGGATTCCCGATGGACCAACCACCATGGAGTCTCTTTGATGCTACGAGATTGCAGCTTCCCCATTCTAACAGAAACTATGTTAACTTTAGTCAACGACTCAGAACACAATCCATAGTTATGTCTCGGATACATGTATCTTGTCACTTTTTAATTCATCTTAATATCTTTCTTTTCTTCTTTTCTCTCTTATGAGCTATCCAATTCACTTGTTAATTATCTAACTCAG
>TR5407|c0_g1_i1 len=820 path=[798:0-819] [-1, 798, -2]
TGTGCCTCTTGTACCGGGTCTTGCACTGAGGGCAAGACTGATTCCCATCCTTCCTTTCATATTCATAGCACGCCCTGCAGACAGGGAATGCACAAACATCACAAGCAATGAATGGATTGCCATCCACAGTGTTCCCAATATTATCGCCACAGATCTGGCAGACTTGGCTGCCCAATGCATTCACCGGCTTTGCCCCAGCTCCTCCTTCTGACTCCATCATAGGCTCTTACTTAGCTCTATCCAGATGCCAACAACGGATCAAAAGATAGTTCAAGCTCAACAAGATACACACATTACTTAAACACTTTCTAATTCCTCAGAAGTTCAGTTTGGAAGATTCCTCTCTTTCAATCCACTCCTAGTCCCACTTCAGAAGCAGCTCCTTCACTTGGTATAGAA…
>TR5408|c0_g2_i1 len=1301 path=[4195:0-297 4204:298-656 4201:657-675 4202:676-1300] [-1, 4195, 4204, 4201, 4202, -2]
TTAGCTCATCTAACCTGTATTTGGTTCTCAATGTTTGATTGTTGAAACAAGAAAAGACAATACTTATACATTCTTAATACACAACAAAGTCTTCACCTGTGCATTAGGCTGACAAATTAATACTCAAACAACAACCAAAGCCTTATATTGAGGTCGGCTACATTTACCACACAACACCACAAACAGCCAAATTTAAAATGTTGTCATGACTTAAACATGAGAGGGTTAATGTGTTCCACATGAAACATCTTGGCTAATGATTAGGACCCAAAAGTGAGAGAAGAAAAGCCCTGTAGTGGCCGGATGTTTCTGAGTGAACTGCATCGTTAAGCGTCTTCTTGTATTTCTTCAAGTATTCAGCTTTGATGTACAGTAAATCGATCTCAGCCCTTGTTACAA…
>TR5413|c0_g1_i1 len=274 path=[503:0-273] [-1, 503, -2]
TTGTGTTGTGGGGTGGTTGGTTGGTTGGGGGGGGGGGTGGGGGGGTGGGGGGGGGTGGTGGGATGGTTGTTCGTAGTGGGTGGAACTGCCGTAGATCGCCTGGGGAATCCTGCTGCTCCGCCGTATAAATCCGAGGCTCCACCGCCTGGGAACCCCGGGGACGACATCCCACGGTTTTTGGCGAAGAAAATAAGGAAGCTACTAAAAGGTTTGGTTTTTGGAGAAACGCATGGGACAAAGAGAGAGAGGGTTTCTTTTGGGGTAGGGGTTGAAA
>TR5414|c0_g1_i1 len=342 path=[320:0-341] [-1, 320, -2]
GAAGATTCTTGAGCGAGCTTCTCAAAGATATCGTTGATGAAGCTGTTCATGATCCCCATGGCCTTGCTGGAGATCCCGATGTCAGGGTGCACCTGCTTCAGAACCTTGAATATGTAAATCTTGTAAGTCTCCACACTCTTCGCCTTCTTCTTCTTCTTTTTGTCGCCAGAGGCCGCCTCCTTTGGTATCCTCTTCTCCGCCTTCGTCTTCTCCGCCGGAGCCTTCTCCGCGGGCTTCTTCTCCGCCGGTTTCTTCTCACCCTTGGCCATGGATTGATGAAACAGTAAAGGAAATTCAAAAGAGAGCGAGTGGGGAGTGCAAACTCAAGTCATGAGGAAGCGG
>TR5425|c0_g1_i1 len=676 path=[1355:0-675] [-1, 1355, -2]
ATTTCCAGAGGAACTGAGAAATCCTTTCTCAATTTCATTTTCAACTTCATAATCCTTTCCTTTGGCACTGTGTTTTTTACAAGAGAGAAAAGCAATAGCTTTGAATGGGACCCGGCGGTCCAGGCCCAGGAGGTCCTCCCGGTTGGGGCCCACCTGGCCCACCAGGCCCAGGACCTTTCGGTGGGTTTTGCGATATTTTTAGTTCCTGCCTAAACTTTTTGTGCTGCTGCTGGTTACTACAAGATTGCTTTGGCCGCCCATTTGGTCCACCTGGGGGCCCAATGGGCCCAGGTGGGCCTCCATAAGTTCCCAAGTTACCACTGTTTCGAATGTTATCTTCTATCATTGCCTATTACCTTGAGTTTGCTTTGAGTTCCAAAAGAAATATATATATATATA…
>TR5428|c0_g1_i1 len=1504 path=[3085:0-1173 3086:1174-1209 3115:1210-1432 3119:1433-1433 3117:1434-1456 3112:1457-1471 3090:1472-1472 3091:1473-1503] [-1, 3085, 3086, 3115, 3119, 3117, 3112, 3090, 3091, -2]
AAATTTTTTGGGTTTGTCTCTAAACTTCAAAACCATTTCTCGAAAGCCAGGTGTTTTCAGAATCGAGATCCAGGTCTTTTTTATTATTATTTTTTGTTTAAAATTATTATTATCTTTGAACCAGCCACGAGGGTTGTTTTTGATCCCTCAAAGCTTTGTTTTTCTCTTCTCAATTTCCTTGGATTAAAGGGGTTGTCTATTTTAAACCTCTTCCACAAGGACTTATTTTTATTTTGTCTTCAATTTTAAAAGAACGCAGGTTGATTTTTTTATTTTGAAAATCTAAGATCTGTGTCTAGTTGGAAATTTACATGGCAGCTACGATGGATTTGTACAAGACAGCAGGAGTTCAGTCAGATCCATTCAGAGGTGAGCTTATGGAAGTTCTAGAATCTTTTA…
>TR5428|c2_g1_i1 len=284 path=[262:0-283] [-1, 262, -2]
GGGGGGGGGGGGAGGGGGGAGAGAAAAAAAAAAAAAAAAAAAAAAATTCCTTTTTTTTTTTTTTTTTTTTTTTTGTTTGCATATTGGCTATTTATTTTTGTCAATATGTTGTAAATCTCTCTACCTTGGTCAGCTGGTTTTTTTCTTGCTTGGCCAGGGAGAATGACTCAGGGTTGGGTCTTGTCTATGTTTTGGTGTTCGTTATTATTATTATTATTATTATTCATGTAATTCAATTCTATTTGTATCTCAATTTATGAATATATTTGCATTTCAACTTAAAA
>TR5440|c0_g1_i1 len=497 path=[475:0-496] [-1, 475, -2]
GTTCACTTGAACTGTCTGTCTTGAAATTGAAAGTGAAATTTGAGAAGAAACTTCTGCTTTGCAAACAATTGACTACAATGCCGAAGAAAGCATCGAAGGATCCCGGCGCGCCGAAGAAGCCGTTGGGTGCTTACTTCATTTGGCTGGCTGAGAACCGCGAGCGCATCTCCAACGCAATCGGAACTAAGAAAGTCTCGGACGTCGCCAAGCATGCCGGAAAGGAATGGAGCGAGTTGAAGGACAAATCGAAGTGGGAGAAACTGGCATCCCAGGACAAGAAGCGCTATGAGGACGAGATGTCGGACTACAAGGGGGCCGGCGGAAAATAGAAGTGACTCCGTTGGATACAGCTGATTGTGCTGAATGATGACTCTCCGGAAAATCAAATAAATTAAACAG…
>TR5469|c0_g1_i1 len=577 path=[1109:0-576] [-1, 1109, -2]
GGACCTGTCACAAGCAAATATGATCATCCATTCATACCAAGTTGGCAAATTGGCATATGAACTGTATGATAAACAACTATCGAGATAAAAGATTGGACAGTGACCAACAATGACTTTTTCGTGGCAGAGAATTATAAATCAAGCACGTACCCCTATGTTAATCAGAATACTTCATGAAAAGAATTAGTTGATTCAACCAAACCAAATCGGTAACAATGCACATCTCTACAACAAAACGGAAAAAAAAAATTGAATCTTACATATCTTGCTAGCCTTCATACTCCTTATCTCAACATATCAAAGAAAGGGAACAGACAAAAACATGATAAAAGGAATGGTAAAGAGAGTAGGAAATGGAAGTTCCTCAACCACTTGATGGTATTTTTGTAGTATTCGTAT…
>TR5474|c0_g1_i1 len=332 path=[310:0-331] [-1, 310, -2]
ATATGAGATAAATTGTTGTCTTGTTCACAATTAATTTGTTCCTAACAACAACAACAACTTCCACTTTGTTACCAAACTCTATATTTGATAGTATCCTTTGCCACTCCTCCTCTTCAAAAGAGGCTAATGCGTCTCTCTTATAAAGTTGAATGGTTGCCTTTGTGTGATTTATCACCAACAAATTTTTAAAGTCGTCTAATGATATATTGTTTAAGGAAGAATAATGAACATGACACATCATTGTCTTCAAGTTACTACCATTCACTTGAGGGGTTTCAAAAATCACAGAAGAACCTTCATTGTTGAAGGTTAACCAATTTGGATAATTGTCA
>TR5487|c0_g1_i1 len=827 path=[1658:0-608 1659:609-632 1660:633-826] [-1, 1658, 1659, 1660, -2]
GACCTTTTTATATATATCGGGTAGAATATGAAGTACACAGATTTATATAAGGCTGTGTAGAGGCAGAAATCTTAATATAATAATAGCGTAAGATTCTTTTGCAGGGAAAAAGAGATACAGAGAAATAGAGAGGTGGCAATGAGGGGAAACTTGATTGAAAAAAACTAACTTCTCTCACAGAGTATAGTATAGAATCTCTGCGAGGAAAACCTGAACTGAAGAACAAACCTTTATACAAATTTCACCCCGAGAAATACTTACGGGGACAAAAGTTAGAGTCACATAATGAACATAAAAACCCAAATGGGGATGTTGAAAAAGAAAAGAATGTGATAAAAAAAAAAGTAGATCCGGAATTGATGAGGAGAAACAAAGACCGGTACTAGCTAGGGTGAAGTG…
>TR5493|c0_g1_i1 len=1145 path=[2245:0-1144] [-1, 2245, -2]
GGTCGGGGAGGGGCGGCGGACGCAGCGCGTGCATCAGAGGATGCAACGCGCCGAGAACACCAATCGCCATTTTGTTATCATCGTCCAACGCTAAACTAAAAAGCGCGCCCGCAGCGTGCTCCTGCGACTCACCCAATCCCTCCTTCAAAACGTCGATAAGAAAAGGAACAAACCCTGACCTCACGATCCTCACCTTGTTCTGCTTCTCGAGCGAAAGGTTGACCAAGGATGCCACCGCGTTGACCTGAACGACGCCGTATCGCGACGCGATTAAACCACGAAGCGCCAACAGAACCCGCGCCGTGCAAAGTGAAACCCTAGCCTCCTCTTTGTTCCTCGTGATCTTTCTCAGCGCGATTACACCTTCTTCTTGTTCAAACACCTCGCCGCTTGTCAATT…
>TR5501|c0_g1_i1 len=2663 path=[5422:0-64 5428:65-1235 5420:1236-1259 5427:1260-1540 5425:1541-1564 5426:1565-2662] [-1, 5422, 5428, 5420, 5427, 5425, 5426, -2]
TTTTTAAGTCTTGGGCAAAAACCAAAACATTAATCAAACAAGTGGTAACGATTTGGCACAGCCTGGACAAAGCAAGAAACATAATCAGAAAAGACAACTGTAGCATAAGATGACAAATATCAAAGCCAAATGACAAAATTAATCAAATATCCTCATCTAAAACTATCAATTGCTGTTAGAAATAATTAATAAGCAGAAAAGTAGTAACTCTAGCTAGGCAGAATACAAGCAAGGACTACGATACCAGTATAGAAGGGGCAGCTGTAATTAAATTTTATACAAGATCATATAACCATAAAAAGCAGATTAGGCTGCTATGGTCTCACTAGCAAAATGTTCATTACCCCCAGAAAACTTCATATTACCTGCAAAGATGATGTAGAAGTGGCTACCTCAAAA…
>TR5501|c1_g1_i1 len=217 path=[389:0-216] [-1, 389, -2]
ACAAAAAAAAAGAGAAAAAAATAAAAAGATAAAAAGAGAGATAGATTAAGAGAGAGAGAGAGAAAGAGAGAGAGGGAGATGCAGATCGGGTTATGATTGAAACCGTGAAGCCGCTCAACAATCTATTTGTACATCATTGGGCAACAAACGAGAAATTATCACTATTCAACTTTAATATCAGAGAAAAATTTTCTTCAGTTCTAATTCTAGGTTATAG
>TR5502|c0_g1_i1 len=455 path=[433:0-454] [-1, 433, -2]
AGGAAACTGTGTTTGCAATTGCCAGATCTCTTGGATCAATCATAACAGCAGAAGAAGCAGAAGGTTCTAGAGAGAGTGAGAGAGAGAAGGAATTGGAGATGGGTTGCAGAAACATGGACTCGTTCACAGAGGATCACACTTGTTCTTCTTCTTCTTCTTCATCACTCAGCGAGGCCTTGCTTTTCACCACCATGTGCATCGTTGGCCTCCCTGTCGATGTTCACGTCAAGGATGGCTCTGTCTATTCTGGAATCTTCCACACTGCTTCTGTTCACACCGATTATGGTATTGTTTTGAAGAAAGCAAGGATGACCAAGAAGGGAAAGGGCAGCACCAATATTGGAATTGAGGTTGTCGTGGATACGCTAGTGATTCTATCTGGTGATCTTGTGCAAGTTG…
>TR5509|c0_g1_i1 len=420 path=[398:0-419] [-1, 398, -2]
GAAAAAGGTAAACTATGTGCAAGTGCAACTGGACCCTAGATGCATTTCTTCCTCTGTACATATATATATGTGTATATATATATACACACACACTCCAACTACAAAGTTTGGAGAGGAACACCAAAAAGCCCCAACAAGAAAACACCCACGCAGATGCCCTGGATCGACAAGAAAAACTGTTCCAAAATAGCTACGGACCATGCTATCTTGTTTCCAACTTTTTACCACCATTATTAGAAATAAGAAGGGTAACGTTCTCCCCCACAAAACATCAAATCAAAAAGAAATGAAAAGCCAAGCCAACCCTACCTTACATATGCTTAAACTCAGAAGTCAGATCCTACTTTCACTATCAATAGGAATATAAAAGGTGGGAAATAAACAAATCAATCCATATAG…
>TR5512|c0_g1_i1 len=451 path=[857:0-450] [-1, 857, -2]
ACAAAAGCAAAACAGCACATTAGATACTAATAATGCAGTTCACAACAGAGAAAAGGGGACAACATATATATATATATATATATATCTATGAATGAAGGGGTTTAAAGGAAGTGAGGTTCCTGAAATGGAGCCAGGTCTTCTCCCACACGAAGGCTTCGTAGTTGGCGGTGGCGGATCCATCCTTGGCCTTGAGCACGAGGCGGTAGTTGGTGCCGGCCACCACCTGAGTCTCGCCCTTGACCACCTTCACAAGCTTCAGCTTGGCCCCGGAACGCTTGTCGTACTCGCTCACCGCGTAACTCGCGATCTCGGCCACGTGGCGGTCTTTGATGTCCTTGATGGGGGTCCAGCCACCGAGAATAGTTTCGGACTGGGCAGCGTAGAAGACCAACACAAAAG…
>TR5518|c0_g1_i1 len=2064 path=[4406:0-1569 4436:1570-1591 4438:1592-1655 4432:1656-1761 4410:1762-2063] [-1, 4406, 4436, 4438, 4432, 4410, -2]
AACAAATCAAGCATTCCATAGTTCAGCTAGGGCACGCCTCTCTCTAGCGGCCTCTTCTCTCCCTCGCGCCGCCACAGAAAAGGTTATTGGCCTATTATTGTTTGAAGATGGCTGATGGTCATGAGACTGATAAGAACATTGAGGTGTGGAAAATCAAGAAATTGATCAAGGCTCTTGAGGCTGCTAGAGGAAATGGGACAAGTATGATTTCCCTTATCATGCCTCCGCGTGATCAAATATCTCGTGTCACCAAGATGCTTGGTGATGAGTTTGGAACTGCATCAAACATCAAAAGCAGGGTGAATCGACAGTCAGTGCTTGGTGCAATCACTTCTGCTCAGCAGAGGCTTAAGCTCTATAACAAGGTTCCTCCAAATGGGCTTGTTCTGTATACTGGCA…
>TR5518|c0_g1_i2 len=1979 path=[4406:0-1569 4436:1570-1591 4438:1592-1655 4431:1656-1676 4417:1677-1978] [-1, 4406, 4436, 4438, 4431, 4417, -2]
AACAAATCAAGCATTCCATAGTTCAGCTAGGGCACGCCTCTCTCTAGCGGCCTCTTCTCTCCCTCGCGCCGCCACAGAAAAGGTTATTGGCCTATTATTGTTTGAAGATGGCTGATGGTCATGAGACTGATAAGAACATTGAGGTGTGGAAAATCAAGAAATTGATCAAGGCTCTTGAGGCTGCTAGAGGAAATGGGACAAGTATGATTTCCCTTATCATGCCTCCGCGTGATCAAATATCTCGTGTCACCAAGATGCTTGGTGATGAGTTTGGAACTGCATCAAACATCAAAAGCAGGGTGAATCGACAGTCAGTGCTTGGTGCAATCACTTCTGCTCAGCAGAGGCTTAAGCTCTATAACAAGGTTCCTCCAAATGGGCTTGTTCTGTATACTGGCA…
>TR5524|c0_g1_i1 len=274 path=[503:0-273] [-1, 503, -2]
AAATCCATCTGTTGTTGATGATGATGAAGAAGAAGAAGAAGGACTTCCATCGCCTCCTATGGATGATGCCTTCTTTGCAACTCAACCTGTTTCAATGGAACTCTCGCAGTTCTTTGATGGCATGGATGATGATGGAAATCCTCGACCAAGTGGGCAATTCAACAGGAACCGTGAAAACGGCAGAAAGCCAGCTTTGGACAGTCAAGTTATAGAAAGGAGGAAGTTGCAGGCTTCCCCCGAGACAGCCATCATTACCAGGGAGGTTAAGAGTCAG
>TR5550|c0_g1_i1 len=739 path=[1784:0-398 1785:399-435 1786:436-448 1788:449-601 1783:602-738] [-1, 1784, 1785, 1786, 1788, 1783, -2]
ATTGGTATTTGCAACAATGACTGTAGCTGCTGCTGCTGCTGCTGTTGCTGCTGCTGTAGCTGCTGATGCTGTTGTTGCTGCTGCAGCTGTTGTTGTTGCTGTTGCTGTAACTGTTGTTGCTGCTGAGGCCATGATACTGGGGACTGTTGCAACTGGTTTATTTGATTTGGTAAATTAGGTTTGTTTAGTTGAAGACTTGGGGCAGAGAGGACAGGAGATTGGAAGTTCAATAACTTGGATGGGTCATCAGTGCCAAGGTTACCCTGAAGAGTATTAGATGGAAGCATGGATGGGAAACATCCTGATTGAGCAGCAGAGAGCTGATTATTCTGCTGCATGCTCATCCACTGCACTAAACTCAAACCAGGAAAGATTGAACTTGAGGCATCCTTCATGCCA…
>TR5563|c0_g1_i1 len=228 path=[411:0-227] [-1, 411, -2]
AACATTCTTGACCTGGAACACAGAAGGGGCTTTGATATCGTACCAATCCTTCTTGGCAAAGGGATCGGCGGCCTTCTTCTTGCCACCCTTCTTGCCCTTCGAAATCCTCTTATTCTTTCCCACCGCCATACCTCTTCTTCTTCTTCTGCTTCTAGGTCTTCACAGCAGCCGTGTGCACAGCTTCAAACCCTAACCCACCTCAGTGGGGGGCAAGAAGGGTGGCAAGAA
>TR5567|c0_g1_i1 len=397 path=[749:0-396] [-1, 749, -2]
AAGCTCTTCTTCTTCTTCTTCTTCTTCTTCCTCTTCTTCTTCCTCTTCCTCTTCTGCGTCGTCGTTTTGGTGTTCCTGTTGTTGCGGTTGGTTGTACTCGGTCTCGACGAACAAGTCGACCTGTTCCCTAATGAATGCCTTTCGGTCGGATAAATCAATTCCGAAATCGGCCTCGAGCTGGCGGCGGACGATGGTGACGGTGGTGGTGTCGAGGTCGGAGCTCCGGAGAAACTCGTGGAGGCGGCTGATGAGTTCGGAGTCGGACACCATGTGGGGCGGTGGTGGGAGAGGGAGTTAACCAACCCTTCAATGCACGAGTTGGGTTGAAGCGAGTGACTCACCCCCTGACTCAGTCTCAACCCAAAAGAAAAGGGAATACCTCAGCAGGGGACTCAAG
>TR5610|c0_g1_i1 len=507 path=[1050:0-232 1051:233-257 1064:258-294 1061:295-321 1056:322-506] [-1, 1050, 1051, 1064, 1061, 1056, -2]
TTTGCTGCTTCTGTGAATGTCACCGAACTTTAGAACAATGTGTGTGTGAAGGAATCATCAACATATCAACAAATGTGTGTGTGTGGGTGCCGCGCCATCACTGAAATCAATCAATAAATCGATCGGTCCATCAATCAATCAGTCAAAGGCACTCGCGCGCGCGTGCGGCTCATCATTTGGACGACGACTGGGAGGTGGTGCGCTCCTTGTCCTTGCGCTTCTCCTCGCCCTTGGTAGCGGTGTCCACGATGCGGCGCGTCTCGCCCTCCGGGTGCGGATGCTTGTGTTCGACCTGTTCGGCCTTCGAGCGTTTTCCCTGGCTTCCCTTGGCGCCCGAATCGCGCTCTCCTCGTTCGTATTCGTCCGCGAGCTCAGCAGCGGATTGCGCGTTGGGGTTGT…
>TR5630|c0_g1_i1 len=1367 path=[2770:0-625 2771:626-649 2780:650-1005 2777:1006-1028 2778:1029-1366] [-1, 2770, 2771, 2780, 2777, 2778, -2]
GTAGACCCGCCCGCACCATATTATTTATTTCTACATAAATTGGAAGCTTAACTACTAAGCTTTCACTCTACTGATTCCAAAACACAGAATCAATCAAACATGGAGTTCCCCTTCAACCACTCTCACCACATCCACACCCATCACCACCGCAGGGACGACGACGACGACGAGCGACCCAACACTTACCCTCCGCCGGGAGTGTCCTCTTCCTTCTACGGCGTCCCTGAAGTGCCGCCGCCTCAGCCGGAGACGCACGTGTTTCACTCCTCTCACGTGACGTCGGGACACGTGTCGCATGGCTTCGATTACTCCGCTCCCCCTCCTCCTGCACCCTTCGATCATTACCATCATCATCAGCATCACGATCACGATCACGATCACGATCATGGTTACCCCCCT…
>TR5637|c0_g1_i1 len=213 path=[191:0-212] [-1, 191, -2]
TCAATCCTCTTGCATCCCCCCGGGCCCGACCGGCGTCGTCCCCCCCCCCGCCCCTGCCACTTCGGCCGCTGCGCCCGCTACCTCTTCTGGCTCGAGCGGCGGAGGCGGAAACAACAACAATGGTGTTGGAAAGGGCGCGGTTGTGGGGTTGGCGGCTGCGATTGGTGCTGGGTTCGTCAGCGCCGTTTGGGTTGTGCTCTAAGTGTTTGTTTG
>TR5639|c0_g1_i1 len=569 path=[1108:0-203 1109:204-568] [-1, 1108, 1109, -2]
ATTTATTTCTTTATGGAGTTCTGTACACACCATTCAACAACATACATAGGTTCTGGCCCCAAAACAAGAAAATAAAATAAAAATCAAAGAAAGAAATCTGTACAGCAAAACATTTACCATCACTCATTTGCAACAACTAGATGAAGCAAATAGCCAGCTTTAATTTCTTAATATGACTTCGAGAACATCTTCCAATTACATGTTCCGAATGCTTATTTGGCTCAATCTGAGAAGGTGATGTTGCAATTCTATTTCAAAATAGTTTCACCATCTCCATCTCCTAGTAGAGAGAGAGAGAAAGGGGCAATAGCCACGTTAAATGCTCTCGAGCCTACTCGATCAACATGTATCATCTCAAAGTCACCTTCCATTGTACCATTTTGTGTGTTTAATGGGCAT…
>TR5648|c0_g1_i1 len=476 path=[907:0-475] [-1, 907, -2]
AAAAATGTCTGGGGGGGTTCTTTCACAATAAAAAAAAAAAAAAAAAAAAAAGAAGATAGAGAGGCTCTTGTTGAATAAGACAGAGGAGTAGCAGAGCGCTTGGTAGAAGAATGAATCTATTAATTAAGCATAGCATGGCTTGTATTCTGTGACTGCATTTCTAAGGCAGCGTTTGGATGAGCAGCATCTCTCTTCTTCTTTAGTAATCGGCAAAGGGCGTAACATAGCAAACGTAAAACGCAAAGAATTGATGTGGAGATCAAAGCTGACAGAAGATAGGCTACGATGGAATTGGAACGCCTACATCCAAACAGAGCTCCTAAACACACCATGGCAAGCAGAGTAAGCATATATAATTGGAAGATATATCATATATTATCCAACTTATATTGATGAAGG…
>TR5662|c0_g1_i1 len=1921 path=[3848:0-1632 3849:1633-1648 3861:1649-1726 3858:1727-1742 3859:1743-1920] [-1, 3848, 3849, 3861, 3858, 3859, -2]
GAAAAATATCATTTCATTTCATTAATACTCTGCCATAGAAGAACTTTAAATTACTACATAGTATCATGGTTCGAGATCCCCTTGGACGGCTCTCAACAGCACCGGGAAAACCCAAAGGATCCTCTAAGTAACTCTAACAACTCCCTCAAGAAACAATAGTAAATATAAATACTCGCTTAAAAACTCTCAGAAATTGGTATTACAATTCCTGATATCTCACAAAAACTCTAACAGAACTTGAGACATAACAATAAAACTTATAATAATAGTAATAGTAATATAGAAGTCCTATGTAGTTCTGCAAAACTTAGGCACAAGGTATATTGAGGGGCTCCTCAATCCAACCAGCAAACTCATCAGCACCAAAATCGCCAAAATCGAAATCAGGAAGCTCACTAG…
>TR5674|c0_g1_i1 len=1469 path=[3666:0-78 3682:79-412 3672:413-436 3680:437-758 3677:759-775 3679:776-982 3675:983-1468] [-1, 3666, 3682, 3672, 3680, 3677, 3679, 3675, -2]
CTCGCGGCGCACACCGCAATCCAATTCTACGACGTCCAGGACCGCCTCGGCTACGACCGCCCCAGCAAGGCGGTCGACTGGCTCATAAAAAAGGCCAAGGCCGCCATAGACGAACTCGCGGAGCTCCCACCATGGAACCCCACGGTAACATCAATGCAACAGCAACAACAACAAGAACAAATCGTCCACGGCGAGAACAACAAATCACCGGCGGTGGACGACTCGATGATAGCCTTTGGTAGTCGTGGTGAGAGTCTCACCACTCTCGCCGAGGCCGCAGGCGGTAGAGCTCCAGAACAATTCTCTCACCAGCAATTAGACCAGAGTGAGAATGCTAACAACATCGCCAACAAATACAACACCGGTTCTGGCTTTCTGCCACCGTCTTTGGACAGTGAT…
>TR5690|c0_g1_i1 len=747 path=[1564:0-402 1565:403-435 1566:436-459 1567:460-746] [-1, 1564, 1565, 1566, 1567, -2]
ATTACACCACCGTTTTTTTTTTTCATGCATTCACTGGAAGAATCATAAAAGTAAAAATAATTCACCGAGTGATTCTTTTCGGATTTTGGCTTCCTCCAGGCAATGGCTTTTTACTTCCTTTCTTCCCGCTACTCGATGAGCCAAACAAATTTGCCAACATATCGGCCATGTCGGGCATGTCAACCTTTGGCAGCTGCATATTTTGCATTTCCTTTTGAACTTGGGGATCCTGTGCTGCTAACTTCGGCATAATCATCATGAGGAAGAAAGCAGCCACCAGCATCATAACCATTGGATTCATCAGCACATCAGTTACTTTCCATTCCTCCCGAACTCGGAAATATTTGATAGGGAGGCGTGCAGTCAATTTCAAGGGATAGGGGACAGTTGCAACCACAT…
>TR5691|c0_g2_i1 len=1663 path=[3202:0-919 3204:920-1045 3198:1046-1662] [-1, 3202, 3204, 3198, -2]
GCAATCTCAATTTTTAATTTAGAAAAGAAGTTAATAATATATTACATAAAGATTCGTTGGCAATATATGCTCTCCGACAGTGTAATAATTTCTGGTGTTCAAGGTTAATAATATTTACATTATTCTCACATCTATTGGTTATATTTGCAATAAGGGTCTGAGCAAGGAGGACGAAGAGTCATTGCTGGGGCAAGTCGAAATATGGCGGTACATGACATGCTTCACCGATTCCGTGGCGCTAAAAACTGTTATAGAGCTGCGCGTGGCGGACATAATAGACCGCTACGGTAAACCACTGTCGTTATCCCAAATCGTGGAGAACATCGAAGACGCACCCTCCCCAAACTCATCTCTGCTGGAGAGAGTGATGAGAGTGATGGTACGCAGAAAGATCTTCAG…
>TR5692|c0_g1_i1 len=1142 path=[2239:0-1141] [-1, 2239, -2]
TCAGACGTGTGCTCTTCCGATCTAAGCCAGCTATGTTTGCTTTCTGTTTGAAACCAAGGGGTTTGGAAGTACCGAACAAAGGTTCAAAACATCGATCACAAAAGAAAATTTCAGTCTCAGGGCATTCAAACAATGTTCTATATGAACAGGATGGGTTCCACCCTTATGGAAGAAGATTCAATGGATTGGCATATGGGGACGAAAAGTTTGCATACCCAGGGCATACTTATGATTCTGTGGATGATTCCCCATTGCCTCAGACCTCCCCGATATTCTCACCACGGGATGCTGGCAGCTTGGGATATTATTCTATAAACAACAGTTATGATAGAAATCATATCCCCAAATATAACAGACACAAGTCAAGGAAATTTGGGTTTCATAATGATTCACAGAGGA…
>TR5700|c0_g1_i1 len=231 path=[209:0-230] [-1, 209, -2]
ATTTCTCTTCACCAACAAAATAGCCCTCCTTCTGAACAGAACTATGGCCCCCTTTATGTTGTTACTTAACTTGTGTATCACTACCATAGTTGCAAATTATGTTGGTTGTCGACAGAATTTTGCTGGCCAATGTAACAACATAACAACGACTCTTTGTGAGAAGAAGAATTTTATGTTTTTTTTTTTATAATTTTGAATGTGTTGTTGTATTTGCCTATTTGCTGCTTGTTG
>TR5712|c0_g1_i1 len=1592 path=[3139:0-1591] [-1, 3139, -2]
CGCAGTGGGTGTAGTGTGGGGCGCCACGAACGCTATCATGCGCCGGGGTGCGCTTCTCTGGGACGAAGCTCTGAAATCCTCGGCAAAGCCACATCCACACTCAAGTCTGGGCCAAAAGTTGCGCATCTCCGTCGGGAACTGGGTGAAGCTTCTCTCCATCTGGCAATACTCCATCCCTTTCCTCATCAACCTCTCCGCCTCCGCCACTTTCTTCGCCATCCTCTCCGACGCCCCTCTCTCCCTCGCCGTCCCCGTCACCAACGCCACCACCTTTGCCGCCACCGCCGTCTTCGGTATCCTCCTCGGCGAACGCACCCACCTCCCCCGCGCCCTCTTCGGTACCGCTCTCATCGTCCTCGGTCTTTGCTTCTGTATCAACTCCTAGCTTTTGCTTTTCCA…
>TR5727|c0_g1_i1 len=608 path=[586:0-607] [-1, 586, -2]
AAAAAAACCTGGGGGTTGGGGGGGGAAAATTTTTTGGGCCCCTCTTCCCCCTTTTTTTTTTTTTTTTTTTTTTTAAATAGGAGTATTGAATTTTTATTCCCACCAACTTCTGAAGCTAGAAATTCAGTGTTTGATGAGGCTTTGGCTCATGCTGTTAGGTGTTACTGAATTCTTCACCTGTTCATACCAATTGTTTAGCTCGCCCATTTAGGTGCTACTAAATTTTCACCTTTTTCATCCTTAACTGTTCATATAAATGCGTCTCTCCATTCCAAGTGTTTCGGTATGAAAACGGGTTCCTTGCTTGACTTGTTCAAACGCTCAAAAGTAACCTTGTATGATTTTTTATAGGAAGTTCCTTACCCAAGCTTGGTCACGTAAAGCTTCGGATGATTGCTG…
>TR5728|c0_g1_i1 len=1253 path=[1231:0-1252] [-1, 1231, -2]
TTTTGACAGGGAAACATCTTTGACTAAATTATTGTGCATGCAAAAAACATGACAAAACAAACTACCCATTCAATAAGCGTATGTTTTACACATATCAACTCATGAACTGTACATAACTAATTCAGCCAAACGTCGTTTCTTGCCACTGGGATTGAACCGACCAATTATATGCTTGTCCCTGCAGCATTCCCAACAAATCAATTAGCAGAGAACCACAATGCAATTGTTTCTTTTCTTTCCCTTTGTGTTCTGGAGATCTGTACAAATACTGAACTGATATTAGCTGTCAGGAGAACAAGGGCTTCTTCATACACAGATTTTCTTGGCTTCTCAAATGCTATGACTCGCTCTTGCTAATTAGTGTAGGTGTGACTGAAACTACACCAATGAGAAACAAGG…
>TR5750|c1_g1_i1 len=593 path=[1175:0-592] [-1, 1175, -2]
GTTCCGTTTCTTTCAACCTCAACTAACACAACAATCACCACACCCTCCATTTATCCCCTTTTCCTCTCTCTCTCTCTTCAACCACTTTCTCTCTCTTCCCTCGCCGCAACGAAATGGCTTCCATCGCGCCCACGTGCTCCCCCACCTCCCTCCAGCTTCGATTGGCCTTCGCCGCCCCCAAATTCCCACTCGCTCCGCACGTGCGCTTTCGCAACCTCAACCTGAATCGAGTTCGCCCCCTACGCGCCGCGCAAAACGGCGTCGGGTCCGAATGGGCCGGGACGGAGCCCAAACTTGATGGGCTCTCCGGTTGGTCCGACTCCGACGCCCAGGAACGGCCCAACATCACCCCAAAGAAGGAGTCATATGGAGGAGTTGTGGGAGTAGGAGTGGCTGGAG…
>TR5751|c0_g1_i1 len=1355 path=[2665:0-1354] [-1, 2665, -2]
CACAGAGTGAGCACACATAACAGCATTGGAGAAGGACCTTCCATCTAACAAAGAGTCGAAGTAGTATTTCATTGATTGTCGTCCTTCTCTCTCTCTCTGCGATCAGAGATGGAGAAAAGAAATGCTGTTTTAGCTATCGCGTTGGTGCTACTCGCCGTGTCGGCGAGTGTGAGGAGCGATGAGTCGGATACGAAGACGCTGGTGAAGTACAAGCACGGGAAGAAGTACTGCGACAAAGGGTGGGAATGCAAAGGCTGGTCCATTTACTGTTGTAACCTCACTATCTCCGATTACTTCCAGACCTACCAGTTCGAGAATCTGTTCTCCAAGCGGAACTCGCCGGTGGCCCACGCCGTCGGATTCTGGGACTACCGCTCCTTCATCCTCGCCGCCTCGCTT…
>TR5772|c0_g2_i1 len=1379 path=[2728:0-297 2729:298-314 2730:315-1378] [-1, 2728, 2729, 2730, -2]
GAACGTTGCCATCTCTGTTCTCTGCCCTTCCTACCCCACCTTCTACAAATTCTAATCAGTGTTTAATCCATAGTTATCCCAAAACAACCTCCTAATAACCCAAATAAACTCCTCTCACTCACACCCCTCTCATAGTGCTGTACCACGTTCTCAGAGTTCGTGTTTCTGTTTCTCTCTAGTCAACAAAAGAAAAAGGGAAACGTAACTCTCCTTTTTCCTCGTTCTCTGCATCATATTCATACACAAACCATCCCTCTATTTTCATCCACCGACAACAACGTAAGTTTATACAAAAAAAACAGTAACACCACCGCCATGACAGACAGGGTGTACCCTTCGGCCAAGCCCGCCGTCAACGGCAACGGCGTCGCCGCCAACCCAACTTTCCCGGCAACAAAG…
>TR5782|c0_g1_i1 len=2180 path=[4558:0-635 4575:636-640 4572:641-664 4574:665-672 4571:673-696 4576:697-711 4569:712-738 4547:739-2179] [-1, 4558, 4575, 4572, 4574, 4571, 4576, 4569, 4547, -2]
CTTCTCTCTCTACCCTCCATTATTCTTTCTCTCTCTCTAGAAAAGAAAAACAAAGCATCAGAACATGACATTATAAAACCCACCTACCAAAGAAGCATTCAAACCTGGAACAAGAATAGAGAGAAGAAGCAATGGCCAAGGCCAAGAAGATGTGCTACATCTCAGTTCCTTCTCAGATCATCAATTCCATATCCTCCTCTTCTCTTCAATCTTTGCTTGAGTCACCCAAGAAGTGTGCAAGACACTCCAAGTTCTTCTTCACCTTCCCCAAGTGCAGGACCCCAAGGCTCTTCCTTTTCACTCTCTCTCTCTTTGCCCTCCTTGCCATGCTCAAGCTTGCCCTCTATCTTGACACCCCATTTCCTCCCTTCCCATGTGCAACCTCAAAATCCTTTCTTG…
>TR5807|c0_g1_i1 len=1001 path=[2054:0-626 2055:627-650 2056:651-1000] [-1, 2054, 2055, 2056, -2]
CGGAATTATAAATACTTTTAGCAAAGATTACATTATGAAACTTGACACCATCAAATGAGAACAAACACAGACATTACAATTTTAAAAAGAAAAAAAAAATTAACACGCACGCACATTACAACAAGGAAATTGATTAGGAACTTAATGTATACTGTATCTCCTTTCCAACTAAGATCGTAAGCCAATCACAAGCTAGACCAGTTTGCTAGGATTAGGAAATTGATTTCTAAACAGTGGTTCTCGCAGTCCAAGTAAATTATTCAGTCATATATATGTAATATGCTTGTCTTATTAAAACTTGGAACTGAAAGAAAGCAATCGATGGATCTCTATTTTTTAAAAATCTTGATATCCCTCCAACGAGATTCCATGTAGTTGGAAGCATCGTTCTGTGTGTAA…
>TR5808|c0_g1_i1 len=325 path=[605:0-324] [-1, 605, -2]
GTAAAATTCACCTAACTACATCATCCCGCTGCAAGAAGAGAAAGGGAGAGAGAGAAAAGGCATTGACACCAAAAAAAAATCGCGAATCTCATTCCTGCGCTTCAGTTTCGCGTTGGTGATCGTCCTCTCGCTGCTCTCTCCACCACCACCGCACACACAGAGGGAGTGAGTCAGCAACAGTAATAGCAATGCCTGCTCAGAAGCGTTCCTTCCCTGACTCTCCTCACGATCACCACCGTCACGCCAAACAACACCACCAACAACAAGAAGAAGCAGAACAGCAACAGCAACATGAAGAAGAAGAAGAAGATGAAGATAATAACAA
>TR5810|c0_g1_i1 len=711 path=[689:0-710] [-1, 689, -2]
GACTTATCTATCATGTATATAGTATATATAGAGGTCACTGTCATACATGCGTTATTGTACCAAAAAGAATGAAGAAACTAGGTTTCCAGAGTCCAGAAGCAAGGTAATATGATGAACCTCCATAAAAGGCACCAAAGCCCTGAAATTCGAATAGACAAATACCCTTGTCTATAATGCATGGCACTGTTTCAAATCAATCCTATAATGCCTGAAGATTATCAGGCAAATGAATAAGAAAAATCAAAACACAATAGAATTGTGGTTTCTATAACTTTTTGTATTCATCTGCAGCATGGAAATGTACTTCCTCATCTGCTGTGTCTGATCCATGTATCTAGTTAAAAAAAAAAGGCAGGTTTATACGCCAGTAACAGCATTAGAATCATCAACCCTACTGGC…
>TR5811|c0_g1_i1 len=271 path=[249:0-270] [-1, 249, -2]
AAAAAAGAAAAACATGATTGGGAACAAGTTAAATAGTGATGGGTAGCAATTGGAGCTACACAAGAAGCATTAATTATTACCTCTCTCCGTCTATTTATATACTAATAACCACTTACATGGAATTTAGCACATGACAAACAGGGTAAATTCTGAAGTAGTAGTTAAATAAGGATTGATATACAAAGGTAATAACATAACACAAACCAATCGGTGGAGAGAGAGAGAGAGAGAGAGAGAAACGACAGAGAAATTAATTGGCCTTGGAGCGTTT
>TR5827|c0_g1_i1 len=951 path=[929:0-950] [-1, 929, -2]
TTTTAGTCTAATAATCTCTTCTTTTAATGTGAGTATCTAATTAATTTTTCTAGTGCGGAAGTACAGATTGACCTGCGAAAGTGGCACTGCCTAACAGTAGATAATAAGCAATGACAACATAGACTTCCCGTGATCTTTACAAAAGGCTTAAAAAAATTAAACTAAATAAAAAAAAAAAGAAAAAAATTTCCTCCATCTTTGATCCTACTATGTTACCAGCTTCCTTTTCTCCTCCAGAATTTCACCTAGTAGATAAATTTCACTTTCCTAATGCTCCCCAAGAAAAAGTTCAGATTGCAAGAAAGCATAGTAATTAGCTCTCTCATCCTCAAGCTCCCACAACTTGTCACACAAAGAGGAAAACCCATCACTACTATTAAATCCATCTCCTCCAAAGCC…
>TR5838|c0_g1_i1 len=325 path=[303:0-324] [-1, 303, -2]
CACGAATTAAAAGAAGCTCTTGGTATGCCTGAGGGTGCTCCTCCTCCATGGCTTATTAATATGCAGAGATATGGTCCTCCTCCATCTTATCCTCATCTGAAGATCCCAGGCTTGAATGCTCCCATTCCCCCTGGAGCTAGTTTTGGTTATCATCCTGGTGGCTGGGGCAAGCCTCCTGTTGACGAATATGGGCGTCCACTTTATGGAGATGTTTTTGGTGTTCATCAACAAGAGCAGCCTAATTATGAGGAAGAGCCAGTTGATAAGACCAAACACTGGGGTGACTTGGAGGAGGAGGAGGAGGAAGAGGAAGAGGAGGAGGAAG
>TR5845|c0_g1_i1 len=2056 path=[4157:0-1159 4158:1160-1176 @4167@!:1177-1688 4155:1689-1704 4156:1705-2055] [-1, 4157, 4158, 4167, 4155, 4156, -2]
AGTTAACTCACTCCATTAACATGCTTTTGGAGTTAAGTTTCAATCCAATTTTAAGATCATTACCATTTTCCAATGGCATTTCATTCATTTAGAAAACCCTGAGATGTTTATAACAGGCTTAAGAAAGATGAAATATTTCTTAGGAATTGAAACTAGCCAATTTTACAGACTTTGTTCATTTAATCAGTGATTCTCATTCTCACCCTCTAAATAAACGGCTGGTTAGCCAAACTATCCAAAAGCCAAAATCTGAACCAACAATATCCCTGCTTGCATCACTTAAAATATGTACAGCAACAACTCAAGCCAATCACAGAGGTTTTGACAAATTGAATGATGGGCTTGGTCTTGGTCAAGCTCTCCACATAGTTCATGCATTTGCAGATTGTGTTGGCAACT…
>TR5846|c0_g1_i1 len=1134 path=[2223:0-1133] [-1, 2223, -2]
AACAGCATCGGGCACAGCATTAGCCAACTCCAACTTATTATCCCCATGGACATAAGAAGCAACCGAGTTCAACATCCCGGTGCGCAGACCCATGGCTTCATACACACTTTTAATCAAACAGGTGGCGGTGGTTTTGCCATAAGTCCCAGTTATCCCAACAACAGCCATTTTGGTGGAAGGATGTTTATAAAACGACGCAGCCAAAGCAGGAAGAACGGCATTAGTATCTTCCACAATAACCAAAGCCTTGCACCCCAAAGTGTCCTCAATATCAATCTCTTTACTGGCCACAACTGCAACCGCGCCTCTCTTATCAGCCTCAGACAGAAACAAATGTCCATCGTTTTTACGCCCAACGCAACACACAAACAAGTCACCGGAAGTAACAATCCTCGAATC…
>TR5848|c0_g1_i1 len=633 path=[1340:0-464 1341:465-486 1342:487-632] [-1, 1340, 1341, 1342, -2]
TAATGTGACTGGGACATATGAGATTTATATAAGAATAGAAATCTCCAACATAATTTACATAATACACTATCATGCTCTTGTAAACATGGACATGGGCCTATAGTTAGGCTTATTTTCCCTAACAACTAGTATATATATATATATTTTTTGCAGGGTCATGTTGACTTTATTATAGAAGATCGACACAAGTTTGAGTACATACTACACATTCATTTCCTGTGTTTCTCAATCAGTTTCTCCAATTCCTCCTTTCTTGCTCCTACCACCTTGTCAATAACTTTCCCTTTCTTAATCAAGATGAATGTTGGCATTGCTTGCACCTGGAATTCTTGGGATACCCCCATTAACTCGTCCACGTCAATTTTAATGAACTCAACCTCTGTGTATTTCGCAGCAAAC…
>TR5848|c0_g2_i1 len=669 path=[1337:0-464 1338:465-522 1339:523-668] [-1, 1337, 1338, 1339, -2]
TAATGTGACTGGGACATATGAGATTTATATAAGAATAGAAATCTCCAACATAATTTACATAATACACTATCATGCTCTTGTAAACATGGACATGGGCCTATAGTTAGGCTTATTTTCCCTAACAACTAGTATATATATATATATTTTTTGCAGGGTCATGTTGACTTTATTATAGAAGATCGACACAAGTTTGAGTACATACTACACATTCATTTCCTGTGTTTCTCAATCAGTTTCTCCAATTCCTCCTTTCTTGCTCCTACCACCTTGTCAATAACTTTCCCTTTCTTAATCAAGATGAATGTTGGCATTGCTTGCACCTGGAATTCTTGGGATACCCCCATTAACTCGTCCACGTCAATTTTAATGAACTCAACCTCTGTGTATTTCGCAGCAAAC…
>TR5851|c1_g1_i1 len=835 path=[1625:0-834] [-1, 1625, -2]
TTTGCTGCTCAGGACACCACAGCTAGTGCCATGACATGGGTTGTAAAGTACCTGCATGATGAACCGAAACTTCTGGAGTCTGTAAAGACGGAGCAGAAGGCAATTCACATGTCTAATGAAGGTAACCTTCCACTGAGTTGGGATCAGACTAGAAACATGCGAATTACTCACAAGGTTGTGTTAGAGAGTTTGAGAATGGCAAGTATTATATCATTCCCTTTCAGAGAAGCAATAGCTGATGTAGAGTACAAGGGGTTCCTAATACCAAAAGGGTGGAAAGCGATGCCTCTGTTCAGAAATATTCATCACAATCCAGAATATTTTTCAGAGCCTCAGAAATTCAACCCTTCAAGGTTTGAGGTCGCTCCAAAGCCCAATACTTTCATGCCATTTGGTAGT…
>TR5861|c1_g3_i2 len=908 path=[3904:0-158 3905:159-182 4344:183-193 4407:194-217 4428:218-255 4404:256-271 4481:272-274 4492:275-277 4498:278-280 4390:281-304 4519:305-313 4460:314-322 4450:323-328 4438:329-337 4421:338-352 4369:353-376 4275:377-415 4368:416-418 4272:419-439 4485:440-442 4496:443-454 4502:455-457 4266:458-505 4363:506-514 4263:515-544 4491:545-568 4503:569-571 4356:572-574 4253:5…
CTTCCGATCTCCTCTTTCCGCCTTCTCCCTCGTCCTTCTCCGCTTTATCCCCCAAGAGAGCTTCTTTCTGGCCCACTCCCCCCACTCGCTCGCTTCTTTTTGCTCCCATTCATTCATTTTCGCCGCCAACTCCTCGTCTTTCAGCGGCCGTTTCTCTCCTCAACACAACCCATCATGTCGGAAAAGAAGGTCAAGAAGGTGAAGAAGAAGTCCCGGACCGGCTCCGAGGCCAGCTCCTTCGACCAGAAGACCATCCAGGAGTTCAAGGAGGCCTTCGGCATTATGGACCAGGACAAGGACGGCGTGATCAGCAAGCAGGACCTGAAGGACATATACGCACAGCTCGGGGCAGTGGCCAGCGATTCGCAGATTGACTCCATGCTCAAGGAGGCGCCGGGC…
>TR5875|c0_g1_i1 len=433 path=[821:0-432] [-1, 821, -2]
GTTGGGCGAAACATTGCGAGTGGAATTGGTGGATGGGCGCGTCATTTACGGGCGCTTTGTTTGCACGGACAACGCGCCGAATATCATTCTCGTGGATTCGCACGAATTTTGGAAATTCAAAGAGGAGGAAGCGCTGGGCGACCTCGCTAAATTGCCAATGCGGAGAGTGGGAATGGTTTTGATCAAGGGTGAGCACATTCTGCGAATTTTCCACAATTCAAAGAAAGAGCGGATGGAAAGGCAAGAAAATGGAGACGAAAAGGCTGCTGATCTCGCCACATAAACAAATTCAAATGGATGATCGATAAAACATTTTCTTCACATTGTATTTATTTGTACTTTTTCACGATTTTTCCATTCTATAGATATCAATTTAATTTTATATGTTAGACTTTATTC…
>TR5878|c0_g1_i1 len=619 path=[597:0-618] [-1, 597, -2]
TTTTTTCCAATAAAACTATTATTATTATTTACAAAAAAAAGGAAAATGTCTAAATATTCTCTGACATAAAAACAGAGGAAAACAGAGCAGGAACAGGAACAGGGGAAGCAAACAAAACCTCCCTCTTTAACCTGTATACATACACCAATACAGTAATCTAAAACCCTGAACCATAGTTTGACCCTATGACTCACCAACTGAAATGGGTTGGCCGGAAATCCCCAACGGCGACCGGGAAATCTGCCGGCCGATCTCCCGGAGAACCGATCTGATCTCTGGCTTGCCAGGGGACCACTCAAGGATCTTCTCTGACTCTTGCTTGATCTTCCTAACTTGGCTATGAATTGGAACACCCTTTTTTGCTTCATCTTTGTTCATCTTCATGTTCTCCATGCTCTT…
>TR5905|c0_g1_i1 len=1416 path=[1476:0-1374 1477:1375-1415] [-1, 1476, 1477, -2]
TTTTAACCCACAAAACCAAATATGCACTTATTCCAACGGCTGGTAACTACAACAGTTATTATATTATTTTGTATAACAAATAACAACAAAAGCTTACCGTCTTTGAATATCGTAATCATAATTTAGGTTGTTCCCCTTAAAAAAGAGGTTCAGACTATAGGCAACATTTAGGATGATTTTTCAATTTCAATACAGAATATAATTGGTAAGGCAACATATATTTACAATCAGAATGAAACAGCAGCGTCGGCATCCGCATCCATATCAGTCACCTCTCTCACGAGATTTTTGGTGGAAGGCAAACCACCAGTTACATCACTTTCAATCCCACATTCGTTTGTCCCTCTTCTGATCTTGAAGTAACCATCATCACCCCATTCTCTGTTCCACTGATTTGCG…
>TR5906|c1_g1_i1 len=264 path=[242:0-263] [-1, 242, -2]
CTGAAGTTCACGAGGCTGCTGCAGCACCAAAAGCCGGAGAGGAGGCTGCAGCGGCGGAAGACAGAGAAGCAGGTGCAGCAGCAAAAGCCAACGAGGAAGCTGCAGCGCCAGAGTTCGAAAAGGAAGCAGCAGTAGCAGCAGTAGCTGCAGCAGCAGCAGCAGCAAACAAGCAAGCTCCAGCAACTACTCCCGCAGCTGCAGCAAGCGCGGAAGCTTCATCAAGCGTGGCGGCGGGCAACCCAGCAGCAGCAGCAGCAGCAGCAG
>TR5910|c0_g1_i1 len=324 path=[302:0-323] [-1, 302, -2]
AAAAATATTATTGGGGTTTTCAAGCCTAAGATTTTTAAAATTAATTTTTTGTGGTGGTTGTTTGATTTTTAAGGCATAAAAGTTACTCAATATTTTTGGAATTTGTAGTTGTTTTTCTCTATAAATTTTGAAGAGACATCGACAACATTGATGTCGATTTTGGTCATTTTTGGCCCTTTTTTGGCCATTTTTGGCACTTTTTTTAAAAGGGTCCAAAATCACTGCTAGGGAAAATGAACTTAAAATTTTTAATTTTTTTTTGGCGATTTTTTGGTAATTCTTTTTCTCTATAAATTTTCCGAAAAAAAAAAACGTGAATTCTTG
>TR5920|c0_g1_i1 len=366 path=[344:0-365] [-1, 344, -2]
ATAGTCTGCCACTGTCATCATCACCTTTTCTTCTCGTCTCTATTATTTACAAATTACAGTACCCAGAGGCATACAACTTATATTTCTCTCCCCTCTCTTTGTAGCTTCTATACCCAAATAGTATTTTTTGTAAGAAACGAAATAAAGATGCCAAGTCCTATTTGGGAACTGAGATTGTATTGAGCAAATTAAATATCTTGTGCTTTTGATTGCATGCTGGATTCTCTTGATCAATTCCACACATACAAAGAGAGAGAGAGAAAAGAGAGAGATGTCTGAAATAGTTGTGCAGAGTTGCTCAGACAAGCAATCCATGGCTTAGCTAGATAGCGACTTGGAAAATAACCCTCCACCCCCACACCATCA
>TR5942|c0_g1_i1 len=285 path=[260:0-52 261:53-53 262:54-54 263:55-55 264:56-56 265:57-57 266:58-284] [-1, 260, 261, 262, 263, 264, 265, 266, -2]
TTCCAAGGCAAGGCAATAACCTATTCTAACCTCTCTCTCTCTCTCTCTCTCTCTCTCTGATGAGATACTGCTGCTGAAGATGATGTGCTGTTTTTTTCTTTACTCACTAAACTCTCTGACTCGCATTACCTCATACTTTACCTCCTCTTTTCGATCTGTCTCTTTGCTCCCAACGCGATCTCTCCCCTTACTCCACAATGCGCCTCTGATTCCTTCCTTTCAGGTTTGAGGAGAAGTGCCAATGGCACCGAAACAAGGTGTAAAATCGAGAAAGTTCGGATTGAG
>TR5953|c0_g1_i1 len=462 path=[879:0-461] [-1, 879, -2]
CACGCGTTCACCGTGTCGCCGCTTTTGAGATCCACCCCGAGGATTCCCAAGTCGCCAACTTGCGCTGAAACGACGCTGTTTAGGTCCAACCCCACGTGATTTCCATTAACGTCGTTGAATTCCACGGCCATCAGGGTGTCAAATTCCACGGCGAGGAAACCGCCGCCGCCGCCGGAGGCGGCGGCGGCGGTTTGCAGGCCGAGGAAGCCGCCGGGGTCGCCGACGGAAGCGGCGTCCGGGGAGATGATGAAGGCAAGGCCACCGCCGACGGAGGAGGGGTTGAGGTTGGTGACGGAGAAAGAGAAGAAGGTGGCGAAGCTCACCGTAGAAGAGGTGCCCGGCTGCCGGAATCTCACCGGGCTGGAGTATAGGGCTCTGCCGGCGGCGGAGTTGGGCACG…
>TR5978|c0_g1_i1 len=532 path=[1019:0-531] [-1, 1019, -2]
GAGGAATTCAGTTGCTCTCTGTTGCGTTCAAGAATAAAATCATTGCAAACCTTGAGATAACGAGGAAGGCACTTAGAAGTAGACTTCTGAAATGCAGATTCTGAGCTACTTTGACATGTGGAGTGATGCTACATCCAGATAATAAATTGAAGATATAATAGGTGGATATGGATAGACTTAGAAGTTTGAAACTAATTGATATTTTTTTTTTCCTCTTCTCATTCTGGAGGGTTTATTATTTTGTCGATCTGTAAATGTGTAAAGTTGTAACTTGTGGAGAATTGAAGTTCTGGATTTGGCATTACTACAATCATTATTCAGTTGGTACTGCACTTTCTCCTCTTCGTAGAAGGAAAGCCAAAGAGAGCCAGACTAAAGTTGTCTTGTACAATTTCGGGT…
>TR5992|c0_g1_i1 len=246 path=[224:0-245] [-1, 224, -2]
ATCTATTACTTTGGGGAAAGTCCTCGGACACATGGCAGAAAGTGTCGCCTATAATGAGGTATAACCAATTCGCCTTCCTTATGATCGAAGAAGAGTTCTTACTCGAGGTTAATGGGAGTCGCGAATTTGGTTTTGTTGGTCATAGCACAGTTATGCGATTGTAACTTCATTCTGTAAAAAGGAAAGAGGTTATAACACAACGGGGCTTACTCTTAAGGTGTTCCCACCCGATTATTATTATTATTA
>TR5993|c0_g1_i1 len=212 path=[379:0-211] [-1, 379, -2]
GCGGGACTGTGAAACCATCGGACAAAGCAGAAGAGAAAGAGAAAAGAATGAAAAAGGCGGCAGAAGAACGAATAAAAAAGAATGAAGAGGAAGAACGGCCAAACAGAGAGAGAGAGCATGAAGGAAAAGAAGGCTTTCATTTGTTGAATCCCGATAAAAACGTGAAAAACGGCGAAGTGCGACCATAAAAAGTGACCGAAATTCGATCAAAG
>TR5994|c1_g1_i1 len=371 path=[697:0-370] [-1, 697, -2]
TGACACTGCCTTGTTACAGGCAAAACAAGTTGAGGAAAAATATCGCAAGTCTAAGAAGAAGGGTGGTGATGATGATAACTATGATTAGAACCACTACGTAACCCACATTGGAATCAGGTTCTTGTTTTTGTAATTTTTTTTTTTTGTCCTGCATCGTATAGGATCAGGTACCTCTATTAACTAGAGTACTTTGAAAATACAAATTAGTGGAAGATCTTTACAGAAGTGTTCTTCGCATTTATAAACTTATTACTAAATCCAATTTTCAAGGGAATTTTTATCATTCTTTTGTCTTTCTTGTCCCAAAATTTGATTTAAAATTACAAGTTGAACAAGTGTAATGTGAGTTATACTCAGATTCTTAAATCTTG
>TR6010|c0_g1_i1 len=1046 path=[4425:0-170 4426:171-194 4454:195-493 4456:494-531 4452:532-578 4434:579-581 4450:582-860 4423:861-866 4449:867-1035 4437:1036-1036 4438:1037-1040 4439:1041-1041 4440:1042-1045] [-1, 4425, 4426, 4454, 4456, 4452, 4434, 4450, 4423, 4449, 4437, 4438, 4439, 4440, -2]
TAGCATTGTATACTAAGGAAAAATGAGTGCCACCACAGTCTCAGAAGTGAGTCTCCACTCTGCCTCCGGACAGCGGAAGATGCCGGTGATGGGTCTCGGCACCGCGCCGGAAGCAACCAGTTCAGTTAGCACAAAAGATGCAGTGATTGAGGCCATCAAGCAGGGTTACAGACATTTTGATGCTGCTTCTGCCTATGGTGTGGAGCACTCTGTAGGAGAAGCCATAGCAGAAGCACTCAAACTTGGACTAATTGCATCCAGGGATGACCTCTTCATCACTTCCAAACTCTGGGTCACTGATAACCATCCCCAAACTATTCTTCCTGCTCTGCACAAATCTCTCAGGACACTTCAACTAGAATACTTGGATCTCTTTCTGATCCACTGGCCCATTGCTAC…
>TR6013|c0_g1_i1 len=321 path=[597:0-320] [-1, 597, -2]
GATTGATTGTGTTTCAGATACCCTTGGCTTATAAAAAAAAAAAAAAAAGAAAAGTATAATTTCATGAAGCGAATATACAATAACGAGAGAGGAAGCAAATTGTCTTCCTACGTACGGATTAGTCCTTAGTTGAACATTTGGGTCTTTCATTCATTCGAATTGAGCATGAGTGGAAGTTTTTGGTTCCACAGTTGGGCATTGATGATTGTTTTGAAAAGTAAAAGGGTGATTGGCAGTCTCAAGCTTTTGTCCATCGCCCCACAAGGCATAGGCAACCTCGCCATGGACAGCATCATCCCCAACTTGCAAGTCATCTTCGTG
>TR6017|c0_g1_i1 len=1460 path=[2894:0-140 2895:141-158 2896:159-1459] [-1, 2894, 2895, 2896, -2]
AAATAATAGTGCTCTCTCTCTCTCTCTTTCTCTCTCTGAGACTCGCTCCATACCTACCTACCTATTTCTACTGAGCTCTCCCAGCACCACTATAGCACTTCTTTCTCGTTCTCCTCACTTTTCTTCGCTTAACCCTTTTTTTCCTTCTCACAAACTACAATGGGAGACGAGAAGAAGCCCAAGCCCGCTGCCTCCGGCGTGTGGTCCACCGTCAAGCCTTTCATCAATGGCGGAGCCTCCGGCATGCTCGCTACCTGCGTTATTCAACCCATCGATATGATCAAGGTGAGGATTCAACTTGGCCAAGGATCAGCTGGGCAGGTCACTTCCACCATGCTCAAGAATGAGGGTGTTGCTGCCTTCTATAAGGGTCTATCTGCTGGATTACTCAGGCAGGCT…
>TR6017|c1_g1_i1 len=1188 path=[1229:0-1155 1230:1156-1187] [-1, 1229, 1230, -2]
TTCCTGTACTCACTCTCAACAACAGAGTATGTAGTTATCACAAAATCATAATCCGCAAATCGATCCCCACTCTTCCATCTATTAGCCCCATGATAAATCAGCACCTTGGTGCTTCCTTTTAAAGTAAAGCGATCAATCTCACTAACCCACTGAGTGACAGCAACCACAGGGCATATAACGAGTGTTCCTTTGATCACAGGCAACAGTCCGGATGAACATGGTATGGATTGATCTGGTTCACAACTGCTTTGTTGGAATTCACGTTTGGCAAGGACAAGGGCTATTGCTTGAATAGTCTTCCCCATCCCCATTTCATCTGCAAGTATTCCCCCTCTACTAGCAGAATTTTCCTGTTTCAAAGCCCAGGCTAACCATTCATTTTGGTATCTAAGTAAAGGC…
>TR6038|c0_g1_i1 len=274 path=[503:0-273] [-1, 503, -2]
GCCAGCGGTTGATGGATGAGTGAGAATTCGGCCACCTGCGCGAACTGCAAGTTGCTTTTGCCTTTGCCCTTACCGCCCCGGCGACCGCCTCTCGCCTCCGCTAACTGTGCTGAAAGGATAAGGGACAACAGCAGGAGGAGGAGGAGGGTTCCTAAAGCAATTCGTGTGCAAGTGGTGTCCATAGATAAGCTCTAAACCAAGCAGCACAAAGTAGCAAAATAGAGAGCTCAAACACAAAAAATATCTTATCAAGATCTGTACTAGTGCAGGGTGG
>TR6046|c0_g1_i1 len=423 path=[401:0-422] [-1, 401, -2]
GTCGGATCCTCTTCGTTACGGTGGCCCACAAGGTGAAGATGATGATGAGGCACAGCGCAAGGCCGCTGAGCGCGAGCAGAAGAAGGCTGAGGTGCGCAAGCGTCTCGAGGAAGCCGGCCAAAAAAAGAAGAAGAAGAAGGGTTTCCTTACACCCGAACGTAAGAAGAAGCTCCGAAAACTTCTCATGATGAAAGCCGCTGAAAACCTCAAACAACAACAGTTGAAGAGTGAGCAAGAGCGCCAGAATGTACTGAAACAGAGGACCATCGCGCTCCCTGATGTTGATTCGATTGAAGATAAGGGCAAACTCGAGTCCATCTACAATGAACTTTTTGCTAGACTAGTTCAATTGGAAGAGGAGAAGTATGACATCAACCAATTGGTTATGGGCAAAGACAG…
>TR6048|c0_g1_i1 len=577 path=[1109:0-576] [-1, 1109, -2]
AACTGCCGTATGATAGTTGAATCCGTGACTATAGTCTGAAACGAAATTCGACCATTAATTAAAAAAAAAAAACATGATTGAAGGGATATTACTTGGTTACAAATTTGATGATGGTAATAGATAGAGAAATTAAGGGTGGGTAGCTAGAGAGCGAGGTTGAGATCAAGAGAATCGTGTAGGTGTCGGTGTGTGGCACGTGGTGAGTGAGATGTAGATGTTGATGTAATTGGTGGTCTGAATTGAACTTCATTTGTGAAATCTTCCCACTCAAAGGAGGGCACCCAAACATGAGTTTGTTGCTGTGTCTGTGTGTGTGTCCCCACCTTCCTCTTCTTCTTCTCACTCTTCTCCAACTCCTCTAACTCCTTTCGGCGTCGATCCCGTGCGTCTCGAAACTTC…
>TR6067|c0_g1_i1 len=550 path=[1104:0-194 1105:195-218 1106:219-549] [-1, 1104, 1105, 1106, -2]
TGACCACTACACACATGCTTGCGGGAGCTCCCATGGCAACCTTGATCGGTTGTCAATATTACTATTTCTTGTTCCTTCTCTGGTTTCTGTCTAGTATAACCTTCTTTTTAGACACTAATATTATGTTTCTACGTGTGAAAATATTCATATTGGGTAACAGATCAATGTCTACGTCGCTGGCTCGATGCTGGGATCGGTTCAGCCCAATAATCCCTCTCGGCCTTTATTCAGACTTGACCACTACACACATGCTTGCGCTTGCGTTTCATTTCTAGCTAATTACTGCCATATTTATATATCAAAGTCTGCCTCCTCGATACAAACAAGTATTTGCTTTTCATTCATCATAGTCTCCGCCTTTTAATTTCTGTAATCTATTTCGTACATTCTGTTGCTTAG…
>TR6075|c0_g1_i1 len=353 path=[331:0-352] [-1, 331, -2]
CGCAAATTGCATTATTGATTATTCTCGTATAGTCTTTGACAATGAGGTAATATTATAGTTCAGCACTTGCTATTTGCTGCATAATACCTCATACAACAAACTAGCACTGAGCTTTTAGGATTATATATATATATATATATAAGAACGGGAATAACTGGTACATGCAGCTAGTAAATAGGCATATCCGTGTCTAGGAACCTCAAATTTTATGCTTATCTCCTGTCAAACTTTGGTATAGTTCATCTATTTCCACCTGATAATACGTTAGCAGTTTGTTTCTTTTCTTCTTTAGTGTTGCAGTCACCAAGTCTCTTTCCATGTCAAATGGATGCGTGTCTAATATGACCCCTTTG
>TR6077|c0_g1_i1 len=2687 path=[5378:0-2269 5379:2270-2293 5380:2294-2686] [-1, 5378, 5379, 5380, -2]
ATCTTTTTTTTTTGAAGTCTCAATCAGCAGAAATATGATTTCCCCATATAAAACAAACAAGAGGATTGAAAATGCGGCCAAACTAAAATATGAAATATGACTTATGACTATACGAACAAGTTCAAACTAGTGGTCCTTCATGCATGGCTGTGGTCACATTCGGGACCAAGGACAAAATCCTAGCCCAAAATCAAACGGCCACATCCATTGTTGCACTTCTCAACAGGAATGAATAGTTTATCATGAACCATGAATCACCAGACCGGAGCAAGAAACAATACCCGCTAATTAATGTGACAATCATTTCAGGAAATGATATTTGAACTTCACAATACAATGTTTCAGACTTGACCTTTTACAGTATAAACCCTTGGACCAATTTTGTTTCCTATATAAATT…
>TR6078|c0_g1_i1 len=951 path=[1857:0-950] [-1, 1857, -2]
TGAGTTACACGATTCTAACGAAATTGTGTTTGCTTTTCAATTAAAAATCTCCAAATCATGTACCGGCAAAACCAACAAGAAAGCTTCTTTTAACCAAACCATGGTCTGGGGTGGAGGCCTCTCCAATTGAAAACCAAACATGCATTAAGAATAAATACAAATGCTATGGAGATACAAACCGCACTTGGATCCACCTTTGTCCATTTCACTTGTTCCTGTCACCATCTATAGCTCAAGGTCATCATCACCTTACAAACTCCAAACATGGAAGAACGTTCCGGCTTATGTTTACCCATTTGAAACCAAAACAAACAACAACTACTCGCCAGGCAATTCCCCTGGACTATATATACACCATGCTAAAAGGCAAATTGAAATGTTTAACAATGCATAAGAAAA…
>TR6085|c0_g1_i1 len=1102 path=[2171:0-868 2172:869-886 2173:887-1101] [-1, 2171, 2172, 2173, -2]
TTTAAGTTCTCTGTCTCAATCATTTCATTATAGTTGTCTCTCCCTTCCGGTCATAGCGATCTCCAGAATTAGGGTTTTCTGATTTGAATCTTACTGGAAAAGGAAGATCAAGAAGAAGAAGAATAGTTTATCTCTGTCTGATTTGAGTCCATGAAGCCACAATCATCTTTGAATCCATATGCAGCCTCATATATTCCTCTCTCTAAAAGGGGTGCAGATGGTAGAACATCTTTGACAGAAAAAGATTCTAAGAACTATGATGGGACTGTTTGGTTTCAGACTCATCATGGTGCCACAAATGATCAGCAACATATCAACTCTAGCTCGGAAAGGCACTCAAAATCCGAAGCTTTTCCAGCAAAAAGCCAGCCAGCTTCTAGTTCTTACACTTCATCGTCA…
>TR6094|c0_g1_i1 len=218 path=[391:0-217] [-1, 391, -2]
CTTGTAGTAGTAAGGGGGTGGAGGTGAAGGAGAAGGTGGTGGAGGAGACTTGTACTCATATGGTGGTGGAGGTGATGGAGATGGTGGAGGGGGAGACTTGTATTCATAATGTGGTGGTGGTGGTGATGGGGAAGGAGGTGGTGGAGACTTGTAGTAATAAGGATCATGAGGTGGTGACTTTTCGGGTGGGGGAGGAGACTTGTAATAGTATGGTGGGG
>TR6095|c0_g1_i1 len=1309 path=[3010:0-720 3045:721-753 3037:754-800 3042:801-842 3046:843-858 3041:859-882 3032:883-948 2983:949-996 3030:997-1077 3018:1078-1101 3039:1102-1115 3029:1116-1139 3038:1140-1140 3028:1141-1169 2989:1170-1308] [-1, 3010, 3045, 3037, 3042, 3046, 3041, 3032, 2983, 3030, 3018, 3039, 3029, 3038, 3028, 2989, -2]
GATACATCAAATTAACGAGTAATTTTACTCTAAATTAAAGTTGCTTAAAAAAAAAGGACGATAAAAATCATAATGTCAACCGCCCGTAACAATTAAAAATTTCGTTCCATTTTTTTTTTTATGAACCTCTAAAAATCCATCGTAAGGCGACAAGGATGTTTGAAATTTTATAAAGATTAAAAAATTATAACAATATGTTTTTGGCAAGGAAATACTATGGATATATCTCAATGACAGATCTTAGGCCTAATACTGGAGTTATTTTATAATCAATGAAACCGGCAGAGGAAATCAACTTAACCCATTCTTTCTTGCTTCTCTCTTTTCCTGTAACCAACACCATCATCAACATATCAAAGAAGAGTTGTGTTTCCACTGATTCATCATCTCTCCTTTCAT…
>TR6096|c0_g1_i1 len=2146 path=[2124:0-2145] [-1, 2124, -2]
AGCACTGTAAACTTGTGCCTCCAAACAAAATATACATGAGTCAGGTTACACAAAACTGAAGTTAACTTTCAGATTAACTAAAAATTTACCCCGAGTATAAATAAATTAGAAAATAAAAAATTTATAGAAGAAACATTCAGGAGTATGCACAATAGCTCACAGACAAGTCTAACTCAACACTGTCCATAAAATAGTGATCCCAGGATTCAAAAACATTTCACATTTGTATCTCATGAATTATTTACACTAGAGTTCTTGGAGTAACAGACTGTCTGAGACTTCTACTTATGGGTAGGTGAATGTAAACCTCATGGACGTCTTGTTTACAAACCTCTCCTCTATCCCGGTCTATCGCATAGCAGACATAAATCGTGTCAATTACATTGTCAAGCACGTGCA…
>TR6108|c0_g1_i1 len=778 path=[2310:0-124 2311:125-135 2312:136-148 2434:149-159 2447:160-197 2433:198-221 2446:222-243 2430:244-270 2456:271-287 2443:288-338 2453:339-340 2441:341-376 2423:377-402 2440:403-426 2422:427-438 2439:439-462 2420:463-489 2438:490-513 2419:514-515 2437:516-539 2417:540-572 2454:573-574 2414:575-636 2355:637-777] [-1, 2310, 2311, 2312, 2434, 2447, 2433, 2446, 2430, 2456…
ATCTGGAAATAGGGAAAATGCCCTCCTCCTCCTCCTCCTCCTCCTCTTCTTCATGCTCTTCCGTCTCCTCCTCCTTCACAGCTTTTGCCCGCACATTTCGGCCCTCCGCTCTGATATCTCCGCTTTTGTTCCTTCTCCTCGTCCTGCCGGCCATTAACTGTTCCGCAGGGATCACTCAACAACATTCCCAACAGCCAATTGCAGAGGAAAAAGCACTGATCATTCAGCTGATCCGGGAAATGCACTCGCTCAGTCGCCGAGTGGAAAGAGCGCTTGGAATGGGAATGGACGCGGTGAGAGAAGCGGTGGAGGAAGGCGAAGACGGAGGGACGGAACGGATCGCCAAACGGTCGGTGGGCGTTGTGGCCCCTTCGGTGCTTTGGAGCGGCGGAGAAAAAA…
>TR6111|c0_g1_i1 len=1839 path=[1817:0-1838] [-1, 1817, -2]
ATAAACTGAGGGTTGCAGGATTTGGGCCGCACGAATATTACGGGTCGGTGTCGGGCGCCCATTCTAAAACCCTCAGTCTCTGCTCTTACCATTGCTCCTCCCTCACCTAAAACCCTCGCCTCTGCACTCTGTAGCTTAGGGCTTTTCACTCTTCACCTCAATGGCTACTCTTGCTCTCCGAAACTTCTCTTCCACTTCCCGGCGCTTCTTCCCTTTAACCTCTCAAATCCACTCTTCCTTCTCTCATTCCCCTCTCTCTCCTCCCAATGACTCCACCTCCTCTTCTTTCAATTCCAATCCCTGGTGGAGATCCATGGCCACCTTCACCAGAACGAAACCTCACGTTAATGTCGGAACTATTGGACACGTGGATCACGGGAAGACCACGCTTACCGCGGC…
>TR6128|c0_g1_i1 len=578 path=[1111:0-577] [-1, 1111, -2]
GCGGATCCTGGAGAGAGAGGGAAGCGAAGCATACTAGAGTTATGTATATCCCTCATTGATAGATCCAAGGGGTGAGATCAAATCCCATCACTTAATCCAACGGTGGAAAGAGCAACCGCGTTCGCGAAGCCAACCCAAGAATCCGTCATCCTCATCATAAATCATCCTCTTAGACCCTTGCCGCGACCTCTCTCAAAATCCAGATTCAACCCTTCTCTCTCTCACCTCACACACACACACACGCACGCGTAACGAACTTGCCTCGTTTCTATTTTTGTTTTTTCGGTATTCGAATCGGGAAAGAGAATAACAAGAGAGGCACTTGCCGTAACGGTAATTCTAAAAGAAGATGCAACCATCGAACGGCTCTGATTCGCAAGCGACGGAGCAGAACCGGCA…
>TR6180|c0_g1_i1 len=389 path=[893:0-226 894:227-388] [-1, 893, 894, -2]
GGAAATCTAATTCATTTTGAGAATCTCGTGACGAACCCGAATTCCTTTCGAACGAACGATACCACTTGCTCATTCAACCGATTGGGGAATATTGTCAAATTGCACTTTGAACTCGAGCTCCGATTTCTGCTTCTGCACTAATTTCTACTCCTTCTGCGGTTTTTCTAGGTTTATCTGCCCTAAAACATGGATGAGGATCAAGAGATGGAGAGATTTGGAATGGAGAACGATTATGAGGGTGGTGAATGGATCGGTGGCGAGTATTACTATAAGAAACGTAAAGAAAAACGCACTCAGACCAAGGATGATGTTCTTTATGGAGTTTTTGCAGATTCTGATGATGATGATGATGATTATCCAAGTAGAAAACGGAGGAAGGACTTTTCAAA
>TR6182|c0_g1_i1 len=2203 path=[6386:0-541 6421:542-833 6399:834-849 6418:850-934 6404:935-951 6415:952-1258 6407:1259-1283 6413:1284-1524 6402:1525-2202] [-1, 6386, 6421, 6399, 6418, 6404, 6415, 6407, 6413, 6402, -2]
AGAAAATCATCTCAATTTCAAAGATCTACAATCTAGTTTTAACAAACAAAAAGACCATTGATCTAAGCTAGAAGGCAATAATGTTTACAAGCAGGAGAAAAAAAAACAAACTATTCAATATGAGAAATAAAAGGTCACATCAGTAATACAGAGGAGCGGGTTAAAATCTAATATGGTACAAAGTACAAACCTAATTTAGAGCATCTACAATGGAAAAGGTCACAACTCAAACCAAATATCTACCTTAACTTAATCCGTAGAGACAGCTGACCGGAGAATTATGAAGATAAAATCTAGCTATTAGATGCCCACATGCCTCTAATTTCTGCACAGGTCTAATATTATTTGCCCAACTAAAATCATGCATCATCATCATCATCACCATCATCATCTTTATCT…
>TR6182|c0_g2_i1 len=2160 path=[6384:0-541 6419:542-1215 6389:1216-1240 6416:1241-1378 6380:1379-1402 6414:1403-1426 6422:1427-1450 6412:1451-1481 6397:1482-2159] [-1, 6384, 6419, 6389, 6416, 6380, 6414, 6422, 6412, 6397, -2]
AGAAAATCATCTCAATTTCAAAGATCTACAATCTAGTTTTAACAAACAAAAAGACCATTGATCTAAGCTAGAAGGCAATAATGTTTACAAGCAGGAGAAAAAAAAACAAACTATTCAATATGAGAAATAAAAGGTCACATCAGTAATACAGAGGAGCGGGTTAAAATCTAATATGGTACAAAGTACAAACCTAATTTAGAGCATCTACAATGGAAAAGGTCACAACTCAAACCAAATATCTACCTTAACTTAATCCGTAGAGACAGCTGACCGGAGAATTATGAAGATAAAATCTAGCTATTAGATGCCCACATGCCTCTAATTTCTGCACAGGTCTAATATTATTTGCCCAACTAAAATCATGCATCATCATCATCATCACCATCATCATCTTTATCT…
>TR6184|c0_g1_i1 len=1378 path=[2748:0-1118 2749:1119-1136 2750:1137-1377] [-1, 2748, 2749, 2750, -2]
ATTAGTTTCTCCTTCTAGACAGAATCGCCTGCAAAGAAAAGAAATAGAGTAAAAAAAAAACAGCACAAGGGCATTCTGTAATTGACAACTAAACATGCCGATTGTCTTCTCTGCAGCTGCAAACCTTTCCCCTCTATTTTCCAAGTCACCTGGGTCTTTATCCTCTCCACTTCATTCTTACCCTACAAAATTTCATCGAAATGGGTGGCATGCAATCCACTCTAAATCGAGGATGCAGCCCCGTATCACAAATTCTTTGCTATCTGATAAGTATCCAACGGTAGGTGCGCGATCAACGGGATCCATTCCACCCACTCACCTCATTGAAGTAGTTACGAATGCCGCTCAAACTGGCGCTCAGGTTGTTATGGAAGCAGTTAATAAGCCTCGGAATATTAC…
>TR6201|c0_g1_i1 len=1358 path=[2740:0-154 2741:155-170 2746:171-721 2744:722-745 2745:746-1357] [-1, 2740, 2741, 2746, 2744, 2745, -2]
TTCATTGATCATGACAGTATAACTTCATTCATTAACAAAGCAAAAAACTGTTCATTGCAGCAGAGCACAAACATTTCTCCAAAAAACCACAGCAGGCTCTACAATTCAGTCAGAACTCTCTCATTAAACCATCAACAGCATAAAAAACAAAAAAACTCGAATAAAGTTATAAACACTAAGAATCCCGACTCCAAACACTACCGCAACAAATTCACTTACTAGTAACTACTGAACCGATCAATAGAAGAAAAACAAACAACCTTTTCTAATCAACCCAACGAACTATACACACTATGCAAAAGTGCAAAAACGTTAAAAAAAAAAATCCTACCCACCAAAAAAGGAGAAGAAGCCGCGTTTGGGCTGTTCCTCGACGACGACGGCCTGCATGGTATCCTG…
>TR6204|c0_g1_i1 len=699 path=[1353:0-698] [-1, 1353, -2]
CTGGATCGCAGTTGTGAAAATTGAAATAGTTGAAGTTACAGCTGAACTAGATTTTGTTGAGAGAGAGAGAGAGAGAGAGAGAAGAGAGACATGATGCTAGTCCGAAGATCTCTGCGATACCCATTTCTCTTAGCCTTGACCTCTCTGCATCTGCAACTCCTTTCTGGCCTAGCCAACAACCCTTCAGATGCCAAAAATGAAAATAAAGATCATGCTTCAAGAAGCTCTGTGGGGCTCAAGATAATTATTATATGTCTTGCTGTGGTGACAGTCATAGCATTCTCTGTTTTTCTTTTCAAATTATGGCAAAGGAAGAAGAGAGAAGAGCAGCATGCTCGTCTTTTGAAGCTGTTTGAAGATGATGATGAACTTGAGGTAGAACTTGGTATGCGGGATTGA…
>TR6206|c0_g1_i1 len=478 path=[456:0-477] [-1, 456, -2]
GTGAAAATGAGATGGAGACTTCAAACACTTCAGTCACAACCACCCTCTTTTCCTTCATATGAATTGCTTGATGATGCCAATTTGGGCACAAGTAAGTGGAAATCTTTGACCTGTCTAGGGTGGTTGTTACTGAAGTGTTTGAAGTCTCCATTTGACTCAGTGATTGTGAATGGAACTGACATGTCATCAGTGAAAATGAGATGGGGTTTGGTGAGATCATCAGAGGGCACAAATGTACCAGCATAAGGGTAGTAATGTTGAAGTGTGAGAGAGAGAGATTGCTTTAGTTTTGGGACTATGGTGGCTGTGAAGTGAGAGGTTGGGTGAGGGAGTTCATAGAAAAATAGGGGTTGACTCGGAGAGAAGAACAGCCAAGGGAAGTCAAATAAGGTTAGGGGG…
>TR6226|c0_g2_i1 len=1158 path=[2293:0-911 2298:912-1021 2292:1022-1157] [-1, 2293, 2298, 2292, -2]
AGGGTGGCACTTAGCAAAGGCAGAAAGAGGTGTGACAAAGTAGCAAATTTCAACATTAGCATAGAAAATGGAGTTCGTTCCTGAAGAAGGCAAGCACCTTCACGAGGATTGCTCCACTTTGATTTTGCCTGCTCTGTCGATTGGCAATGTGGGGCAGCTAGTTGCAGATCTTTTGATCTCATCAATGGGTTCCGAGAGAGTTGGGTATTTGGATGATCCTAACGTTTTGCCCTGTGTTGGCAATGATGCTTATGGACCGTTACCTCAAGGACACCTTGCACTTCCTCTTGAAGCTTATGATTCCCCTTCTAATGCTCTCACTATCATCCAACAGAGATCCCCCGTGATTAAGGGTATGATGGTTGACTTTGCAAAAAACATGGCTGATTTTATTGCTTG…
>TR6228|c0_g1_i1 len=1080 path=[2140:0-624 2141:625-648 2142:649-1079] [-1, 2140, 2141, 2142, -2]
AATCACCCAACTAGGTCAAATTCTAATATTGCACAATTAGTTCGTAACTAAGAAATCAAAATACATAGTTCTCAACCAATCGAGAAAAAAAAAATAATAATAAAGAAACTATGTAGTAAATCTTGAACTTGAAAGAAATTACAAATGATCGAAGAGATCCACAGTTAAATTCTAAAAACGACTGTGGTCGCCCTATTCTGTGGAGCTTAGAACTACATGGTTATAATTATACACTAAATCTAGGGTTCTTGATGGTGCATTAGTGTGGTCGTAGAAAAGTATTTTAGTCAACGAGAAATATCTGACTTTGCAGTGTTAACTAACTGTTGCTCCATCTCCCAACTTAGCTTGGGGGCCACGCCACAGTGCTCGGGGACATATTCCTCAAGTCTGCACATG…
>TR6236|c0_g1_i1 len=1162 path=[2597:0-286 2598:287-310 2621:311-650 2616:651-714 2619:715-735 2615:736-804 2601:805-1161] [-1, 2597, 2598, 2621, 2616, 2619, 2615, 2601, -2]
AGATTCCATCCTATAAGAGAATCAAAATAATTATAGATTATAAAATTCTGATTATAGCATATGGATCTATCTCATTTGTGTAAACTCACCAAACATAAAAACCTTCATTTCCTCCAACATCAGAATGGGCAACTTGTACACTTGCACTCTTCTGCATCCCTGTCTATCTATATACACTCTGTCCTATGAGAAAAAACCATTTTATGCTATTGACCAAATTTCACCATATCTAACCCAACCTATTACAATCTATAGTATACATACACCACCTATGGAACAATTCACCATGTAGTCACTATGAACATGTAGCAAGGAAATCCTGTGGTAGCAACCTCTCTTCTTGATCCAATGTGTCCTTAACAGCCTGATAAAACTCTATCCATGAAGAAGATTTGGGAT…
>TR6238|c0_g1_i1 len=656 path=[1470:0-130 1471:131-154 1474:155-551 1468:552-568 1469:569-655] [-1, 1470, 1471, 1474, 1468, 1469, -2]
TTTTTTAATAAGTTTTATTAAATTGATAATTTTTTAATTATTATTTTTTTTAATTTAGTTTTTTTTTTTAATTAGAATTTTTTGAACTCAAATTTCAGTTCAAATGTTAGTTTGAAGCTTTGATAATTTTATTTTTGGTTTTCATCCCCTGCTCTATTGTCTATTCGATGGAAGGCGCCTTTAGCGTGAGGGGCCGAAGGTAGCACAATAATTAGTTTCTTTATTAGGTCCGAGTATAATTGGGGAACTTGAATTATTTTTTTATTTTTTTTGAGAGAATTTATTTTAAATTTAAAAATTAATTTGTTAATTAAAACTAAGATAAGCCTTCGGAAATTTGTTTTATTTTTTTATTGATTAATTAAAGTAATTTTATTTTGGGCAAAATTTTATTAAAAA…
>TR6246|c0_g1_i1 len=704 path=[1363:0-703] [-1, 1363, -2]
TTCACAACTTCTACAATGTTTGCTGAACTTGCGCACCTCAGCATTGCACAAAGTGCAGAACAGAGCATCGTCACCACCACCCTGGTCATCAGTTGTTGCTTCCTGTTTCCTGCAATCTTCATGTGAAAATAATATGCAGAAAATTCCAAGTATATTACATGAGTTTCGGTTATTTTGTTCCCTTGAATTATCTACTCTGTCAAGATCTTCCACAGAACTTTTCTTGCTCATATTTGTCATAGACCTTTTGGAAGCAGCAGATGACGGAGAATATTGCTCTCTGGCAGCAATTCGATCATGTTCAGAAGCGCGATGCTTCCCTGATAACTCATGAGCAGAATTGAACTTATTTCCCACTCTAGGGTCAAACTTAGACATAATGCCTGGATCTGCAGGGTT…
>TR6254|c0_g1_i1 len=294 path=[272:0-293] [-1, 272, -2]
TGCTACTATCGTGTCCATGATGATCGTGACCGTCCTTCTTCTTCTCCTTCTTCTTCTTCTTCTTCTCGCCCTTATCTTCGTGACCTCCTTCGCCATGGATCTTGTCCTTGATCTTCTCCATGATACCTTCCTTGTGTTCTCCCTTGTGTTCGTCGACCTTGTGGTGTTCACCCTTGTGGTGCTCTTCCTTGTGGTGTTCGCCGGATTTGTGTTGATCTTCAGGCTTGTGGCCTCCTCCCATGTGGAGGGTTTCGCTGATCTTGTTCATGATTCCAGACATTGTTGATGATTTTG
>TR6256|c0_g1_i1 len=1685 path=[1663:0-1684] [-1, 1663, -2]
AGCAGAGATATAATCATCATCGTCGTCTTCTTCGTCTTCTTCGTCTTCTTCCTCTTCTTCCTCTTCTTCCCAATCTCTCTCACGATCTTCTAACCAAATATTGTCCTCGACCCAAAGTGGGCAAGAACATGTTGCTTTTTTGTCCTTCCACTCAGCTCCACAGTTATAGCAAAATTCAAAACCACATCTGCAAGTCATGTGATAGCAACCTTCAGCAAGTTCAATCATATGGTTACACTTCACGCACTGCCGCCATAGGCTCCGTGATGCCAGAAACTTCAGCTTCAAATCTTCAGCAGGAGGGTTAGGATTAAACCTTTTGTAAGTAAAACATGTCATACCGCTATGCCAAGGGACCTTGCAGTTAAAACAGAAAAGGCCATGACATTTTAAGCATTT…
>TR6258|c0_g1_i1 len=1101 path=[2157:0-1100] [-1, 2157, -2]
GAACTTTGAACTTCTTTTCTCTATTATCTTTCTCTTTGCACCTTTGTTGAAAGAAAAATGAGCAACATAAGCATGGTGGAGGCAAAGTTGCCACCAGGGTTCAGGTTTCATCCAAGAGATGAAGAGCTTGTGTGTGATTACTTGATGAAGAAGGTGACACACAATGATTCCCTTCTCATGATAGACGTTGACCTTAACAAGTGTGAGCCATGGGATATTCCTGAAACAGCATGTGTGGGAGGGAAGGACTGGTATTTCTACACACAACGAGACCGTAAGTATGCAACAGGGCTACGCACAAACCGTGCCACTGCCTCAGGGTATTGGAAGGCCACAGGGAAGGACAGGGCTATCCTCCGCAAGGGCACTCTTGTTGGTATGAGGAAGACTTTGGTATTC…
>TR6289|c0_g2_i1 len=639 path=[1675:0-87 1676:88-638] [-1, 1675, 1676, -2]
GCCGCCCCCCCCCCCGCCCCGCGGCTGCAAAGACCCGCCGCTCCCCCGCGCTCGCCCGGGAGGGCCACGTCCCTGTCTACGTCGGCGACGAGATGGAGCGCTTTGTCGTCGGCGCCGAACTACTCAACCATCCCGTCTTCGTCAAGCTCCTTAACGAGTCCGCTCAGGAATACGGTTACGACCAGCAAGGCGTGTTGCGCCTCCCGTGCTGCGTCCTCGTCTTCGAGCGCGTGCTCCACGCGCTCCGCCTTGGTCTCGACGCGCGCCACGTCGCCGACCTCCTAAACTTCTCGCCGGAGGACTTCTCCTTAGAACAATAAAATCCAATGAATAAAAACTTTGCTCTGTAAATATACGTTAGATATGAGTTAGGATTTCGATTTTTTTTTGGCTTCTTTT…
>TR6316|c0_g2_i1 len=1767 path=[3588:0-580 3589:581-604 3593:605-1546 3587:1547-1766] [-1, 3588, 3589, 3593, 3587, -2]
GTTGGGTTTTGTCTTAGTATCACACAGTGACCCCCACTCCATGTGCTGCTAAAGCTGCTTCCGTTGTTTCGGGTCTTCATGTTTCACTTCTACTTTAAGTTTACAACTGCTCCTCAATTCTAATCTTGTGTTCCCCATTTAGATAGATAGAGAGATAGAGAGAGAGAGTGAGTGATTCAACCCACATCACAACAAGTAAGAGATCATGGGAGTGGATTTGAGGCAAGTGGTGGCGGGTGTGCTCACCCTCACAATGTTTGTCATGCTTATACATATGATCAAAAGGGACCATTTTGATGCAGTTCAAGATAAACTTCCTGGAACAACAGAGGATGTCAGCTTTGAAAATTCAAACTTTGATACTACTCATGTTAGAAAGAATATAGGGATTTGGAAGGG…
>TR6327|c0_g1_i1 len=1085 path=[2125:0-1084] [-1, 2125, -2]
TGAATATTCAAATCAAGTACCAAAGCAATAATCAAATTTCAACTATGCCTTTATAGCTGAACAAGACTTTTCAAAGGAAATTATGAAGATTAGAAGTGAAACATTCATTGCCAATACAGTGTCACACAGCCGCACCTATTATGGGAAAAAGTACACAAAATATGTACAAGAACTCAGCAATGTTGAGTAGTCTGACAAGCTAACAGAAAATTTAACCGAAAATGGGCATGACATGCAGGGGCATGAGCTTATCTCCTTCACTGAGATTTTGCCAGCACATGTCCATGATTAGGATTTGAGCACCCTCTCAATAGCAGCCACATAAAACTCCTTTGGCATGGTACCAATTACGGAATCGCATTTCTGGCCATTTTTAAACATTAATACCACTGGTACGGC…
>TR6331|c0_g1_i1 len=1057 path=[1035:0-1056] [-1, 1035, -2]
TTCAATTCCTCTTTCTTTTATTAATTTGAGGGACACACAAGAGCGAGATAGATAGATAGATAGATAGCTAAGTAATGAAGATCCAGTGCGATGTCTGTAACAAAAACCAGGCTTCATTATTCTGCACCGCCGATGAAGCCGCCCTATGCGACTCCTGCGACCACCGCGTCCACCATGCCAACAAACTCGCCTCCAAACACCATCGTTTCTCTCTCACACACCCTTCCGCAAAGCATTTTCCTGTCTGTGATGTTTGCCAGGAGAGAAGAGCCTTTGTGTTTTGTCAGCAAGATAGAGCCATTCTGTGCAAAGAGTGTGACGCGTCCATTCATTCTGCCAACGACCTCACAAAGAAGCATAGCAGGTTTCTTCTCACTGGGATCAAGTTCTCTGATACCG…
>TR6332|c0_g1_i1 len=559 path=[537:0-558] [-1, 537, -2]
GGGAAGGCTTTTTGTCATCGCGGAATATGGGGACTCGCCGGTTAAGGTGTACGACGAGGACTGTGACACGTGGCGCTGCGTGGGAGGAGGGAGATTCCCGAGGGAAATTATAAAGAGACCGTTTTCTGCCACGGGGTTAGATGACCGAATCTACGTGGCGTCTTTGGGTTTGAACGTAGCCATTGGGAGTGTCAGCGGCGGAGGGAAAGGTGTTGAGCTCAATGTCACGTGGCAGGTGGTGGAGGCACCTAGTGCTTTCCTTGAATTTTCACCCTGTAGTTGCCAGGTGCTGTATGCTTGAATGAGTACATTGTGACCAGGGTGGACATGTTTTTCCTTACTAATCTAGTTTTGTTGTATTAGGCTAAGTGAACCTAACGTGTCTTCGCCCTTCCTTTT…
>TR6333|c0_g1_i1 len=786 path=[1527:0-785] [-1, 1527, -2]
TGATTATGAAAAGAAAGCCTGAGAATAGAGCACGGGTGATCTCTAATTAAGGATGGATTTTTGGGCAAACCACAGATTCTTACTTATCTACAAAACAATTTTCTGCAGGATTTGCTCAAATCATGCATTTCACTCTTCCTTTCATAGCTTAATGGACATTAACTACTTACAAAATTTCTACTCAGTCTCTTCTTCCTCTTCCTCAGCTCCAAAATCCAACCCCGAAATTGTCATCTTTCCTATGTTAACAACAGCATCCAGACCAGCTAATTTTGGCATGAATTTTCTGATGTGGTCTTCAGCTGCTTTCTCAGCTTTGAGAGTCTCGCACTCAAATGAAACTGATATTCTTTTCTTCCCATCCTTTTGTTCAATCAAACCAGTGACATCCTTATCCCA…
>TR6336|c0_g1_i1 len=306 path=[567:0-305] [-1, 567, -2]
TGATAATATTTTATTTTCCCGACCAACCTTTAAATAAATTTTTCAAAACAAAGATCTCAAAATTGGCGCGAACACATTGGCAAAAAAAAGAAATACAATGCAAAGATTGGAGAGTGAGAGAAAGCGGAGACAGAGAGAGGGATGGGGAGAAAGGGAAATACACCGAATTCGAAAAATTTGCAACAAAAAAAAAAGAGAAGAGGTGTCAGAAAAGGAAGGATGTGAGCAGACAGGCGAGATGGGTTTGGAAAATTCGGTCCAAAATTCTGTTTTTTTTTGTTGATTAATGTTATTTTCCCAAACCAG
>TR6346|c0_g1_i1 len=324 path=[603:0-323] [-1, 603, -2]
AGCAGTTCAGGCTGGAGAACAACATCCGCCTCCGGCATGGGACATGGATGGTCACCACCGGCGGAAGAAGTTCGGAAGATTGTTCGAATTGCAAGATCAGAATTCCCCGAACCCTAACCCGAACTTGCGCCGGCCAACATCACCATCTTGTGACCACCACCACCACCAACGTCCCACCATCATCACCAACATCACCATCTCTGCTGCCATTGCCGGTCTTTTTCGCCTCCTCCTCCTCCATTGTTGTCTGTGCCCCGCCATTTTGCCAAAAATTCGTTTTTCATAAAATTTTTCAAAAAAAAATTGTAAAAAATTCGCAAAAAG
>TR6370|c0_g1_i1 len=956 path=[1892:0-94 1893:95-141 1894:142-955] [-1, 1892, 1893, 1894, -2]
AAACAATCGAAGAACCCTCTCCGCACCGACGAACGAAACTCGCTTCCTCTTTGCGGTCCGCTCCACCGACGCTGCCATCGCCGTCGCTCCTTTCGTACTCTCTCTCTCTCTACACGGCGGGCTAAGTGGTAAGTGCTGCTGCTGATACTGTGGATTGGTAAAGATGAGACTGTTAACACATAACATGTTGTCTTCGAACATAAAGGGTGTGGTGAATGGATTTCCGTTGCGCATTGAAGCAGAGAAAGTAGTTGAAAAGACGGTGGAAATGAATGGTGAATTTCTGAAAAAGATGTTTGAGAAGATTGACTGGAAGGCTTTTGTGGATGCATCGCGGGCCATGGGATACACTGAACTACCTGAGGAGGCTGACTCTTCCATGCTGGATTCTGATGAATT…
>TR6379|c0_g2_i1 len=1044 path=[2088:0-810 2089:811-838 2090:839-1043] [-1, 2088, 2089, 2090, -2]
TATTAAACACTTTATGTCATCTTCTAGAGTAAAATTTTCTGAAGTAAAGAGATGGAGACAAACATTAAATCCTACAAAACCAAGTAACTGACGCTGAATTTCTTTTCTAAAACAGAATTTGACATGTTCTTTCTATGGACTGGTTCCATTTTATCTTGTAACAGATAAGTCAAAAATATACAAGAACTTGTATTGTGAGTGACATCAGTCTATAAGTTGCACAGCCGCAATAGAAGGTATCTTGTCTCTCAGCTTCTGTGTTAAGGCAACACGAACTGTCATAACCCCAGCTGCAGGTCCACTTAGCCGAACTTTGACACCATAATCTTTTATCTGAACAAGCTCCAATATTCCTCCCCCAGTTCCAACAAGGTATGGTCTAATTTCAGAAAGAACACT…
>TR6388|c0_g1_i1 len=994 path=[1987:0-989 1988:990-991 1989:992-993] [-1, 1987, 1988, 1989, -2]
TGAAGGTAGAAAAATTTGTACATCTTGTCCTATGACAATAACATAAAGTTTGAGCAGCAACAAACCAATCCAAAGTGTTACAGAGGTATAGCAAAAGATGAAAGAGGTTATGAATGCCACCTGTGACTCTGATTTCATAAATACAAGAGAAAGATAAATGGGGTAAAAACAGTACATGTGGCAGTGAATGGCATCCAAGTAATCGATTTTTATCAGACCAAAGGTCCCAAAAGCCTAAGGCCACCCACACCCATATTTCTTCAGTTTTTTACTCTTCCAAGAAACCACCCGCTTCAACCTCTCATACATCGTTGTCCAGACAGTAGACTTCGCATGGAAGGAGTTAGAAAAGCTCCCAGAAAGGTTCCTCTTTCTCATGTTCCTGACCTTCTTGTGAGT…
>TR6391|c0_g1_i1 len=1205 path=[3454:0-557 3459:558-665 3450:666-683 3451:684-1204] [-1, 3454, 3459, 3450, 3451, -2]
TTTTACTTGCGCTAAGTAATTAGCAAAATGTTTATTCATGATATGCAATATATGCCCGAAGGCATCGGATTTTGAACATTCATATGATAAGCAAAAAGTCGGGCGATTATTGATACAAGTCTCGTCAAGCAGTAATACTCAAATTTCCGAGTTACATAAACATTTGCTAAACATAAAAAATAAGGATTCCAAAGGCCAACGACGTCCATGGCACATTTCGACATTATCCAATAAATCAAAAAAATTGTGGACTCATTCATTCCACTTGGTAGCAGCTGGAGGTTTTCAACCAATCATCAACTTGTTTTCCTCCAAGAAGGTGTAAGTTGGTACCTCCAGATTGTATGGTGCTGGTCCCTTCCTAATTCTGCCAGAAATATCATAATGTGAACCATGGCA…
>TR6418|c0_g1_i1 len=2467 path=[6260:0-1062 6261:1063-1086 6272:1087-1139 6268:1140-1311 6242:1312-1335 6266:1336-1554 6253:1555-1567 6254:1568-1620 6265:1621-1795 6249:1796-1796 6270:1797-1819 6263:1820-2103 6257:2104-2466] [-1, 6260, 6261, 6272, 6268, 6242, 6266, 6253, 6254, 6265, 6249, 6270, 6263, 6257, -2]
ATCATGGTGTCTGGTAGGTTTTATTGACTCTCCCTTGACAGGGTAGCATAAGCATATACAAAAATCATTGTTTGGTTGCTAAGAAAATAAAAACGTTTGTCAAATTGTCTCTCTTTCTTTGGGAATCCCAGATCTCTCAAACCATTGCTCAACCCCCACTTCATATGGTCTAGATGGCCAAAACAAGTTCAGCTGATGGTAGGACTAGAAGTTCTGTGCAGATCTTTATAGTAGTTGGTCTGTGCTGCTTCTTCTATATATTAGGTGCATGGCAGAGAAGTGGATTTGGAAAGGGAGATAGCATAGCGTTGGAGATTACTAAGACTAATGCAGAATGTAATATAGTTCCAAATTTAAGTTTTGACTCCCACCATGGTGGAGAAGTTGGCGAAATTGATG…
>TR6418|c0_g2_i1 len=429 path=[6239:0-65 6240:66-428] [-1, 6239, 6240, -2]
CTTTGCCTCCAGTACATTTCTGTGTACCATCTTCACAGAATTCATATGGCGTTTTGGCTGAATTAGTCATTGCAACTGTGGCACAGAAGGAGTTTTGCACAATTGTCACTTGCCTAAGGTTTCCTACGTTGTTAATTTATTAATGAAGAAAGCTACAAAGCTATGCTTAAGGTTTATGCCATTTGGTATTTTTTGGTGAAGTTTTAGTTTTCTTGTACAATGTTATATTATTCAAAAGCAAACACCGTCTCTCTCTCTCTCTCTCTCCCATCCTTTTTGTATTAGTTATATTCCTTATTTAAAAGGTTTAATTTGTACCCAAGAAAAGTTTATTTTTTCTGAATTGAATAGTAGCCTCTATTGGTCCAATGTATTGGGATACCTTCCCATTTTGTAACT…
>TR6421|c0_g1_i1 len=660 path=[638:0-659] [-1, 638, -2]
AAAATTTAATACCAACTTACAATTTTATTTTTTTTTTTGAAAAATTTACATGCGGTGCCTCTTTCCTTCTTTCCTATCCCCACCCACCCCCGGCTTGCTCCTCCATGCGCACCTTCAGTCACAAAACAGACACACAGATAAAAATCAATCAACCAAGAAAAATAAGAAAATCGAACCCAAAACAAAGAAGCCTATCAGCAGCTATACGAAAGCTGCAAATGGTATCACAAACATCTACACAAAACATCACTCTCGATCGATCTCTTCCACAAACCACAGCGCTACAAAAGAGAACAAATAATAACAATACTCGTTGGACTTTCATTTCATTTTTCTCACACGCTAATTAATATACGGTTCACACTATATATAGATATATGCTTCTGGGGCTAGCTTTAT…
>TR6424|c0_g1_i1 len=864 path=[1683:0-863] [-1, 1683, -2]
GAAAGTAGGCACTAGAATCTCTCCCAATAGAAAGGCACATGAAGGAAGGGGCCACCATTACCAACCAAACCAAGTAGCAATAGCATGTACAACACACATCCCATTTCTCTAACAAATGTTTCTTCTGTCTTCTTCAGAATCTAGCATATGCATATCTCATCAACACCGCAACCGCTTACTCTTCTTCTGCTCAGTGCCTTGAATTGAATTGGATAATAGGTAGCTAGCATGATGATGAACAAGCTGGTGGTGGAAGTTGTGGATGCGAGCGACCTGATGCCCAAAGATGGGGAAGGGTCAGCTAGCCCCTTTGTAGAGGTAGAGTTTGATGAGCAGCAGCAGAGGAGTGGAACAAAGCACAAAGACCTGAATCCTTGTTGGAATGAGAAGTTTGTGTTC…
>TR6435|c0_g1_i1 len=391 path=[737:0-390] [-1, 737, -2]
GGTTCAGGTATCCCTGCTCCTGAGAAACGAGCCCTTTAGTTAATTGCAGTTTACCGTGGAATTTGTGTACAGGTTTATGGTACGCTCTTGGAGGATGTTTTAACGGCTCTTTCAGGTTTTGTTTGGGAGATCATCGTAAGCATTTTCAGCTGCCAAGTAATCGCGTAGGGTGAATTTGAAGGTGAAGCCTTCTGTCATTTCGGTTTTCTTGCATTTGCAGGCTCAGGAGTATGCCTTTTTTTTTTCCCCTTCCATATTTAGGATGCTTTGTTACTGTGTAAGCTTTAGAAAAACGTTAAGCTTTAGAAAAACGACTATCGAACCTAATTTTTCTCTTGTAAAATTGTTACTTTGAGGATGCAGCTTTTGAACGTTTAAAACATTATCAAAA
>TR6456|c0_g1_i1 len=799 path=[1578:0-473 1579:474-497 1580:498-798] [-1, 1578, 1579, 1580, -2]
CGACGCCCTTCCGATCTCAAGATTTGATACATATATACTATGTTTATATAAAAAAAAAAAAAAAAAAAAAAGAAAAACGACGGTCTCAAGTACCATTACCGATTTTTAATGCTAGTCTTGAAGTGAAGATCGTTCCTAGACAAACTAGATTCACTAGACCTAATTCTAGTTCCACTACTTCCATTTGTCCATGCCCGCCCGTGGCTTCGATCTACCTGCAACTTCAAAATCATCAATACACTGAAGCCACTCGTGGTACTTGGTGGAAAGGTGACAACCAATGACGTAACACCTCATGGTTTCCATGGTGCTGGAGGTGGTGGCGGTGTCGGAAACATTGGAGGAACAGCAGAGAAAAGGGTGTTTTTGTCTATTCCCGTGCTTCTATCACCCGACAAG…
>TR6464|c0_g1_i1 len=1900 path=[5377:0-699 5378:700-717 5379:718-753 5380:754-1899] [-1, 5377, 5378, 5379, 5380, -2]
ATACCAGTAACATATCCTCCACATACATATATGCCTAACTAGTTATCAAATTCAAAGTGCCCCTTTTCCTCTAAGTTGACATTCCATTATACACCTTGGCTTGAAATACATTATTCTTAGACAACATAGAAAAGCCAACCAAGACCCAACGTTAAGGACTTGTTTCTCCTTTCAGGAAGTTTTTATTTGCTGAAGAAACAAATGTATGTACCTTCCTTCAAGTTCATAACTAACCAACAATCTAGGATATTCACATAGAACTTGGGAAAAAGCTCAACTCAAGCACTGTACTTATTGAAATGAACAGAAGATGTTGGTTCTCCCCATTAATAGTTCACTACAACTAGTGGTGTGAGGACTGTTGCATTTGGAAAACCATGTTCTGTGTCTGAGGTGCCA…
>TR6464|c0_g2_i1 len=1996 path=[5373:0-795 5374:796-813 5375:814-849 5376:850-1995] [-1, 5373, 5374, 5375, 5376, -2]
TTCCCTACACGACGCTCTTCCGATCTTCTTACTATTTTTTCCTTTAAAATACAATTCCACCAACGCTATATATCCTTCACATTCATCATACATAAATAAATGCCTTGCCAATTGCCACAGTACAAGTGACCCTTTCTCATTAAAGTTAACATTACATTCTAGACTTAGCTTGAAATCCAATATTCTTAAACGACATTGAAAATCGATAGTTTCGGTACTTTGTTTGCCTCACAGCTTCCACCTTTCATAAGGTTGATGAAGAAACAAAATTCAACACCTTCCCTTCAAGTTTGTGTACCAAGAAGAAGGCAGCAATAACTAACTAATAGTCTAGTGTAAGGTATTCCCATAAAACAAGGTAGTGAACTGAGCAAAAGACACTGCTTCTAGCCATAAATA…
>TR6471|c0_g1_i1 len=1358 path=[5972:0-372 5973:373-375 5987:376-543 5990:544-615 5985:616-681 5946:682-684 5983:685-825 5976:826-828 5977:829-862 5978:863-886 5980:887-963 5970:964-966 5971:967-1357] [-1, 5972, 5973, 5987, 5990, 5985, 5946, 5983, 5976, 5977, 5978, 5980, 5970, 5971, -2]
TTTTTTAAAAAAATCAGCGTTCCTTATATTTTTATATATTACACATAAAAAAAGTATTGCATGGAACTGAAATAACTATCACTAAGGAAAATTAGATGGGACTATAAGAACCACGTTTACATGCACAACAAGTGCAATGAGAACTCTAGCCACACTCCTTACACACGTTTCCTAGCTACCAATATGAAGTGAGATATAATAACGAGTCTTTGGATCCACAAGTCACCTATTTGCGCAAACCTTCTACTGAAGGATGCTTACCCCCAGAGCTACTACTACTATTATTATGAGAAGAAGCACCTTGGTTCGTCAAGAAACGAACCACAACACATGTGATATTGTCAGCACTACCTCTCTGATATGCTTCTTGCATCAGCCTCTTTGCTGCCTCCTCAGCAT…
>TR6495|c0_g1_i1 len=849 path=[1653:0-848] [-1, 1653, -2]
GAAAAAGAAAAAAAAAATCCTTCCCTTTCTGTTTTAGAAAAAAATGGCGGCAGCTTCTAGAAAATCAAGGAGTGCAGTAATTGGATCCCTCTCCTCTACCCCTAGATTCTGCAACTCTCACTTCCATTCACACTCTCCATCTTCTTCTTCCTCTGCTTTCGCGTCTTCCACCTCCAGCTTCTCCTCTCGCTCCACCACTTTCTTTAACCGTCCCTCCTCTCCGACACGTGTCAGCCTTTCTGGCTCCTCCTCCGTGCGGTTCTCCCTCGACCGTTCTGTGTCCCCGAACCGTTCCATCGCTGTGGCACCGCGGCAGAGCAACCCGCGCCAGCAGAAGCGGACGTGCATGTGCTCGCCTACCACGCACCCTGGCTCCTTCCGCTGCAGCCTCCACAAGAA…
>TR6497|c0_g2_i1 len=1219 path=[2746:0-1143 2747:1144-1167 2748:1168-1182 2759:1183-1214 2758:1215-1216 2757:1217-1218] [-1, 2746, 2747, 2748, 2759, 2758, 2757, -2]
TTAGATTGTTCTATTGAAATGAAATTGGATAAATTTGAATCATCTAATTTCTATTGACAGGTAATGCTCAAACTCTTTGTAACCCTAGATGAGCTGCAATCTTGAATTGGAGACAGTAAATTAATGTCGAAAATACACACACATTGATCTTATTAATTGGTACGTACATAGCAAATTAAGTACCGATAGAGATGTACTTGTAATGTACAATTCTTGTTTGTTGAGTGAGAGGATATTTCTAAAACAAACCTGCGGTACTTTCCTCCAGCGACATGTTCATCAGATCTTCATGACATTGAGCTGCTCCATCATCGAAAAGCCAATTCTCGAGTAGTGAAAGAGGCACTTGCGTCTGGGATGGAGAACCATGGTGTTTGGAGGAGTTGAGGGTCAACAAGG…
>TR6497|c1_g1_i1 len=985 path=[963:0-984] [-1, 963, -2]
TGGTGGGGTGTGTTTCTTGTTTTTTTGTTTTGGGGGGCGTGTGGTTTGGTGGGGGGGGGGGGGGGGGGAAATTTTTTTTTTTTTTTTTTTTTTTTCCTAGAACAACCCTGCCGTACTTTCCTCCAGTGATATGTTCATTAGATCTCCATTGCATTGAGGTGCCACGTCATCGAAAAGCCAATTCTCCAGCAACATGAGAGGCACTTGTGTTTCATGGTTTGGTTTGCTCTCGCCCAGGTTGATGTTTTCTTCCACCGACACAGATTGAGAACGGTCAGAGTTGAAGCTCCACAAGGAGTCAAGAGCATGGTCCTGTCGTGTGCATGTGATGGTGCTCTGTGTTCCCTCGCTGGAACTCGACACCATGTTGCTGAAGGAGTTTGTTTCGGTTTTTGTGTT…
>TR6497|c2_g1_i1 len=249 path=[227:0-248] [-1, 227, -2]
TATATATATATATATATATATATGTCAAAAAGAAAAATACAAATTGAAATACCTAGCTATGATCTTTCTCTGGATTCTTCTGAGTTTGGCTCATGAATCCAAAGATTGATATGAGACAAATTAAGGTGGCTTGCGTCTGCTTTATAGATATTACTCTTGCTCGATTACAATTCCTCCTTGGGAATGAATATTGTAGAGCAAGTGTACAGTACACAAACTGGGATTGCCTTGTCAAGTACGTATATATAG
>TR6499|c0_g1_i1 len=736 path=[1427:0-735] [-1, 1427, -2]
TTTCTCCCTCTTGTAAGAAACATAAAAAAAAGATAAAAAAAAAAAAAGATCTGTGTTCTCTGGCATCGTAATTGTGGAATGAGAAGGTTGCTGCGCCTTCTCCTCCGCTGTGCATGAGCTTCCTGTGCCAGCCACCATGCCGGCCACTAGTCCCTCGCCCGATCTGATCCTCCACCGCCTGGCCTCCTCCGATTGCGAAATCAAGCTCAAAGCCATTCGAGAGGTGAAGAACCAGATCATCGGGAACCGCACGAAGAAGCTTTCCTACATCAAGCTCGGGGCCGTGCCCGTCCTTGTCACTGCTCTCGCTCAAGCTGACGCCGATTCCGATTCCGGCTCCAGCCTTATTGTGCAGTGCGCCGCCGCACTCGGAAGCTTTGCCTGCGGCGTCGACGCTGG…
>TR6515|c0_g1_i1 len=1974 path=[3903:0-1973] [-1, 3903, -2]
ATTTGGGAAGGGAATTGGGGAAAAAATTAAAAAAAAAAAAAAAAAGCAATAGTGGTCGAAAGAATTTTGATATTCTGAACCTAATCTACAGCAAATGCTAGTATACAATAAGTTGATGCTATCTGAACTTAAGTGTTCATGAATTCCTGTTTGCTATGAGGGCTGCATCTGATCTCGCCGAAGAGCCTGCTGGAGCTGAATAACCTGTTGTTGCTGCTCTGGTGGCAAGGAACTCAATTGCTCTGGTGTCAGATTCAATACTTGTTGCAGCAAAACAGACTCCACGTCAGGTGGAAGCTGAGAAGATTGTTGCTCAGAGTATTTCCCTTCTGCTTTAGGAGTTGCATGTACAGGCAATGAGCTTCTTCCAAGGACATGAGATGATCCATCAGTGACGTC…
>TR6519|c0_g1_i1 len=309 path=[287:0-308] [-1, 287, -2]
CACTAACCCAAACACACTCCAAAACCCTACAACATCAAGAAGAAAAAGAAGAAGAAGAAGAACCAGAGATAAAGAGGACGAAATTCGCTTCACCCAAGTTGCCTCAGTTTCAATTTGACCACACTGGACCCTTTGAGCCTCTGCTCTTGTCTTCACATGGAGAATTTCCTGTCGTTCAGGTTCCTGCATCTATAAACTGTAGACTTCTTGAGCATCAAAGAGAGGGAGTGAGGTTTTTGTATGGTTTGTACAAGAACAATCATGGAGGCATACTTGGAGATGACATGGGTCTTGGAAAGACCATTCAAG
>TR6532|c0_g1_i1 len=562 path=[540:0-561] [-1, 540, -2]
GCCTGCTGTTGGGTTACCAGCACGGCGAATCCGTTTATCAGGTAATGGTAGCTATAGAGCTTCAGATATTTCTCTCCTTTCAACACTTTCTTCAACAAAGAATCATGAACTCGGGCAACGTAAGAGCCATATCTCTTATCTGTCTTTGTAACATTGTCATATCTTGTAGGTGTGTGAAATTGAGTTCTGCCAGGAGCAGCATCTTCTTTGAAGCCATTAACCTCTCTTCTCAACACACCATAGTAATGAGAAACAGGAGCATGTCTCAGAGTAACAACATACACAGCAGTGGTAGCATCATCTGAACCATCTTGACACAAGCAAGGTAAGAACACCCCCAAGCAAAACACCACCACCACCACCACCCAATGTGCCACATAAATGTTCCCCATGAGGGTT…
>TR6538|c0_g1_i1 len=527 path=[505:0-526] [-1, 505, -2]
TCGGTGAACAAGTCTACAACAGCGAGAGAGAGAGAGAGAAGAAGAGTGGAAATGGGATCGGGAAAACATACGGCAGAGTTCTTCAGGAGGAGGGATGCGTGGAGGAAGCATCCGATGCTGACGAATCAGCTCCGTCACGCCACCCCTGGCCTTGGCATCGCCCTCGTCGCCTTTGGCTTCTACCTCGTCGGTGAACAAGTCTACAACAGCCTCTATGCGCCTCCTCCTTCTCACGTGAAAACCATGGACCGCCACTAACAACTCTTGGACTCCATCGTTATCGCTTTCCCTCTTTCTTAATAAGCTTTGTGTTGATGTTCTCGCAGCCTTGAATGTATAAATTTCAAACTATGTTGCCTTCTTCCTCACCAAGTATGTCTTGTATGGCTACATTTTTTG…
>TR6543|c0_g1_i1 len=466 path=[444:0-465] [-1, 444, -2]
TTTCAGTCACCTTCGAGATGGACAGCACATGGCGAGTCAGACTAAGCTTAAGATTCATCAAGAGATGCAGTGTGCATCAAGTTGCCAACAGCCATCAATGATTGAGACCTCGGAGAAATAACTGGCGTTGGAGTGGGTTCGGCAGTGTTATAATTTTAAAGCACCGTGGGTCACTTATCATCCTTGTGTTTTTGTTGTCTTTTTGGTCCACCCGCATATGCTGATGATTAACTCAAACCCTTGAAAGTTGCAAGCTCTTCCCATCACATTCATTCATTATGTAGTTAGGACCACAAATTTGTACTTTTCCCCTCTCAAACATAATTTCTACAGTGAAGCCAGGACCACTACGTGGGGGGCGTATCTTCCCCAGTTTGTTCCGGGTGATGCCTGCCTCGT…
>TR6552|c0_g1_i2 len=1270 path=[3014:0-689 3037:690-831 3029:832-834 3030:835-900 3038:901-1197 3034:1198-1214 3011:1215-1243 3012:1244-1244 3013:1245-1269] [-1, 3014, 3037, 3029, 3030, 3038, 3034, 3011, 3012, 3013, -2]
GCTACTCAAGGGTTTGTGGTTTTACTCAGGATCAGGAGGAGAAATGTTTTGACAAGGGAGGGAGATTGAGGAAGGAGTGCTTATGCTTCAGGAAGGATGAATCTGAGACCCTATCTGATCATGTTGAGCAATATGATCTTGTTCCATTAGATGCTCAAGTGGCCTTTGATTTGGATGAGCTTCTTAAGGCTTCAGCTTTTGTTCTGGGAAAGAGTGGAATAGGGATTGTCTACAAAGTTGTGCTTGAAGAAGGGATCACTTTGGCTGTGAGAAGGTTAGGGGAGGGAGGTTCTCAAAGGTTTAAAGAGTTCCAAACGGAAGTTGAAGCAATAGGAAAGTTAAGGCATCCCAATATTGTTACTCTCAGAGCCTATTACTGGTCTGTTGATGAGAAGCTTC…
>TR6552|c4_g1_i1 len=396 path=[747:0-395] [-1, 747, -2]
GGGCCAACTGCTTTTATTGGCAATTCTGGTCTTTGTGGCCCCCCTTTGAAGAATCTGTGTGCCCCAGATACTCATGGTGCCGGTTCACCTTCCTCTTTTCCATTTTTGCCTGATAATTACCCACCTCAGGATGGTGATGATGGTTTTGGGAAAAGTGGGAAAAGTAAAAGGTTAAGTAAGGGTGCTGTGGTTGCCATTATTGTGGGGGATGTAGTTGGAATTTGCCTTTTGGGTTTGGTGTTCTCTTACTGCTACTCAAGGGTTTGTGGTTTTTCTCAGGATCAGGAGGGGAAAAATTTTTTCAAAGGGGGGGGGGTGGGGGAGGAGGGGGGGGGGGGGTGCCGGGTCCCAGCGGCGCCCTACCCTAGCCCCCACAAAGGGTGTTGGTCGATTAAG
>TR6553|c0_g1_i1 len=922 path=[1824:0-151 1825:152-175 1826:176-921] [-1, 1824, 1825, 1826, -2]
TTTGCACTCCTTATGCTAGAGAGAGAGAGAATGGTGTCGTGAACTGTATCTCTCTCTCTCCTTCTTGCAATGGCAACTCTGCACTCTCTTTCATTGTCCTCTCCTCTCTCCAACTCACTTCAGAAGCCACGCTCATACTCAGTCCCATCTCCAATTGTCCATCAAAGTACAAACTCCTCATTCAATGGTCAAACTTTACGCATGCCATGTTTGAGGTTACCTGTGCTAACCCAAAATACTCGCATGCACATGCCTGTTATCATGATGGTCAAACCAAAGATACAGTTCATCCAGGGAACTGATGAACAAACAATACCTGATGTGAGGCTGACTAAATCAAGGGATGGAACAAATGGCATGGCTATCTTCACATTTGATCAACCCTCAGTTTTTGATTCT…
>TR6554|c0_g1_i1 len=926 path=[1807:0-925] [-1, 1807, -2]
GTGGGACCACATTCATGCTTCTACCGATTGAAAAACTCTACCAGCAATAGTCTCTGATTTCTTCTTTCACTTTCTCTGGGTTATGGTTTTCTGAGATTGAAGAAAAGAAGAAGAAGAAGATGATGGGAATAGCAGCGGCAGGTGGTGATTTGCTGAGTGAAAAAGCGGCGTTGATGAGAGAGTCTCTGCAGAAGAGCCAAACCATCGCAGACAACGTTGTCACCATTCTCGGTTCCTTCGACCACCGTCTCTCCGCCCTTGAAACCGCCATGCGTCCAACTCAGATTAGAACTCACTCTATTAGGAAGGCTCATGAGAATATTGATAAGACTTTGAAGGCTGCAGAGGTTATATTGGTTCACTTCGATCAATATCGTCAGGCAGAGGCAAAAATACTTA…
>TR6563|c0_g1_i1 len=598 path=[1151:0-597] [-1, 1151, -2]
GAGGAACAATATTAATTCTTCTTGGCAATTTGCTAGGAGTTCACTCAAATGGGGTTTCTTGACCATCTTCCAGAATGTTTCCTTGCTTGTACCAAAAAACCAAAGGAGAAACTTGTGCCCAAAAAGACAGTTCATGTCAGGGTGAAAATGGACTGTGAAGGTTGTGTTAAAAAGGTTAAAAATGCAGTGGAAGGCTTAGAAGGAGTGGAATCATTTGATGTGAACCAAAAGCAGCAGAGGGTAACTGTGACTGGTTATGTGGACTCAGATGAGGTTTTGGAAGAAGTAAGGAGCACAGGAAAAACAGCTGACAATTGGTCATTTGTTCCGTACAATTTAGTGGCATATCCTTACGTGAAGGGTGCATATGACATCAAGGCACCATCTGGTTTTGTCAGA…
>TR6580|c0_g1_i1 len=853 path=[1661:0-852] [-1, 1661, -2]
CTAAAGAAAAAAACATGGAAAAGGAGACTGATATATTAATATATATCCAAGTCATTTATCAAGAAGATAAACCTCGGAATCAATAATTCACGTTTGGTAGCATAATACAATTTGGCGTTTAGGAATTGAGGCGGTGAGATCGAAGAATCTATCCAGTTGATAGAATCACGTTAAAAGTAAAGCCCATGACAAAATAACTAAAATGGATAGAATGATAGGGGAAATAACCGCGGTTGCCTAAATTCCGTTACCGTGGGCAAGCAATTTGTGAGGCGGCGTCATGAGGCTTTAACGGTCCATGCGCCATGAGGAGGGACTTGTAGATCTGGAGGATCATCTTCTCATCGTACTCCTTAGGTGGGGTCCTCCCGAACCCAGCGAAGGACGTGTCCGCACCTG…
>TR6597|c0_g1_i1 len=623 path=[601:0-622] [-1, 601, -2]
GAAAATCATTAGTAACTTCATTTTTTTTTTTTAATCTAATCCGTAAATTTTCCAAAAAATATGTATCAAACTTGAGTTTTGAAGCACTCTATTTATTTCCAGAACATGAAAAAGTAAAAATGGATTCTGAAGATGAAGAAGAAAAAATTATAATAATAATAATAAAAATCCTCTTCGATGCAATTAGAACTGATTTGAACGATAAAACAATAATAAATCTAAATAGAACTAAATGTATTAGAATAAATGAAATCCGTAAAAAAGTTCCTCAATGGTCATACAAATTGATTGACGAATTGGAACACCTGGACGGAAAAAATGAAGCAGAGATTTCTCAAATTCGTTCTAGAAAAGCCAAACGTGTAGTCATTTTTAATAAATCTAAATTTTTAAAGAAAG…
>TR6601|c0_g1_i1 len=801 path=[1582:0-481 1583:482-505 1584:506-800] [-1, 1582, 1583, 1584, -2]
ATGACCATGACCATGACCACGACCATGACCACGACCATCACGGTCATCACCATCACCATCACCATCACCACCACCACCACCACCACTCGCACGGCATCGACTGTGCCAATCTCACCGGGCCTCAAAAAGCGATTATCGCGTTCGCCAGAGCCACCAGATGGATGGACCTGGCAGATATCCTGAGGGAGCACCTGCATCTATGCTGCTTCTCCGCTGCTTTATTTGTCGCCGCCGCCATTTGCCCTCACACCTTGCCTAAGCCCCTCGTCAAGCCTCTCCAAAACACACTGATTTTCATCGCCTTTCCTCTAGTTGGGGTTTCTGCATCTCTCGACGCTCTTATTGAGATCGGTAGCGGAAAGGTGAACATCCATGTACTAATGGCAATGGCAGCCTTTG…
>TR6604|c0_g1_i1 len=2063 path=[13217:0-1374 13218:1375-1376 13219:1377-2062] [-1, 13217, 13218, 13219, -2]
CTTGTTTCAACGACGCGCTTCTGCTTCTGCTGATGACCACAACAATGCCAACAATAGCCGCGTCCTCGTGAGAGATTTGCGCGCGCAATTGGCTTCCATTCCCCACCAGGATCGCCAAACCGATTTTGATTTCTCTTCCTTGAAGCCCATCAAAGTTCCTACACAAATCCCCTTCCGACCCTCTTCCATGGATAATCAAAAAAAGGGTGCCCCGGAGACAGAGTTCTTTACTGAGTATGGAGAGGCGAGTCAATACCAGATCCAAGAAGTTGTAGGAAAAGGAAGCTATGGTGTTGTGGGTTCTGCCATTGATACTCACACCGGTGAAAGGGTTGCAATCAAGAAAATTAATGATGTTTTTGAGCATGTTTCAGATGCCACACGGATCCTTAGAGAAAT…
>TR6604|c0_g2_i1 len=2740 path=[13259:0-611 13260:612-612 13261:613-670 13295:671-780 13284:781-874 13207:875-894 13282:895-1071 13267:1072-1107 13293:1108-1188 @13281@!:1189-1479 13291:1480-1587 13279:1588-1603 13289:1604-1653 13277:1654-1671 13287:1672-1728 13275:1729-1770 13228:1771-1774 13229:1775-1776 13273:1777-2513 13221:2514-2537 13222:2538-2739] [-1, 13259, 13260, 13261, 13295, 13284, 13…
CTTTCCTAAGCTCTGCACCACAACCTTCATCAACTTGAACTCCAAGTACGCGGTTGGTGTGAGATCCAAAAGTTTATGTTCCTTTATTATTCACTCCTAATTTTCTATCACAATCTGCTTCTTCAATTCCCCAATTTCCAGATTCTTATTCTGCTCTGAAATCCCAAGCGTCGCCCTTTGTTCTATGTTTCTACTTATTCGTTTTCTTTAGCAGCGTTAGTGATTATCGCCGCAGCAGATACTCCAAGATTATTTTTTTCTGCTGATTCTTAGCACACTTGCTGTATTCGCCGCTAAACTTTTCTGGGTCCGTCTTATCGTTGAGCTCCGTTCAAGTTTGAGTTCAAAGTTTTCTCTTTTACTTCTTCGTTTTGATTTGCCTTTTCTTGGTTTGCATTT…
>TR6604|c0_g2_i2 len=2608 path=[13259:0-611 13260:612-612 13261:613-670 13295:671-780 13284:781-874 13207:875-894 13282:895-1071 13267:1072-1107 13293:1108-1188 @13281@!:1189-1479 13290:1480-1587 13278:1588-1603 13288:1604-1653 13276:1654-1671 13286:1672-1728 13274:1729-1770 13233:1771-2607] [-1, 13259, 13260, 13261, 13295, 13284, 13207, 13282, 13267, 13293, 13281, 13290, 13278, 13288, 13276, 132…
CTTTCCTAAGCTCTGCACCACAACCTTCATCAACTTGAACTCCAAGTACGCGGTTGGTGTGAGATCCAAAAGTTTATGTTCCTTTATTATTCACTCCTAATTTTCTATCACAATCTGCTTCTTCAATTCCCCAATTTCCAGATTCTTATTCTGCTCTGAAATCCCAAGCGTCGCCCTTTGTTCTATGTTTCTACTTATTCGTTTTCTTTAGCAGCGTTAGTGATTATCGCCGCAGCAGATACTCCAAGATTATTTTTTTCTGCTGATTCTTAGCACACTTGCTGTATTCGCCGCTAAACTTTTCTGGGTCCGTCTTATCGTTGAGCTCCGTTCAAGTTTGAGTTCAAAGTTTTCTCTTTTACTTCTTCGTTTTGATTTGCCTTTTCTTGGTTTGCATTT…
>TR6604|c0_g2_i3 len=2512 path=[13236:0-383 13237:384-384 13238:385-442 13295:443-552 13285:553-646 13254:647-666 13283:667-843 13264:844-879 13292:880-960 @13281@!:961-1251 13291:1252-1359 13279:1360-1375 13289:1376-1425 13277:1426-1443 13287:1444-1500 13275:1501-1542 13228:1543-1546 13229:1547-1548 13273:1549-2285 13221:2286-2309 13222:2310-2511] [-1, 13236, 13237, 13238, 13295, 13285, 13254, 1…
GGCATTTACAGCTACGTTTTTTTTATACTTATGCCAAATTGTCTACGTTGTTCTTGTTTCCTCTTCCGAATTCTCTGTGTCTTATACTTTGCTGTGTAGTTCACGTTCCTTTGTTACAATCGCAGTTACTATTGTAGCCGCCAAATTTTACTGGGTCTGTCTTCATATGATTTTGCCTTAAAGTTCTTTTCCCCCCCTATTTTGTCCAATTCTTTTTTTATTATTGCATTTTGATCACCCACCCTCTCGTGATCCGGGGATTCCAGTGCGATTTTAAAGTAACTGGAAGTGGGAGTTTGGTGATCTGAATTTGAGTTGCGGTTGAGGGGGTTGTTTTATGCTTAGTTTCCAAGATGCCGCATGATCAGAGAAAAAAGTCATCTGTAGATGTAGACTTCT…
>TR6604|c0_g2_i4 len=2380 path=[13236:0-383 13237:384-384 13238:385-442 13295:443-552 13285:553-646 13254:647-666 13283:667-843 13264:844-879 13292:880-960 @13281@!:961-1251 13290:1252-1359 13278:1360-1375 13288:1376-1425 13276:1426-1443 13286:1444-1500 13274:1501-1542 13233:1543-2379] [-1, 13236, 13237, 13238, 13295, 13285, 13254, 13283, 13264, 13292, 13281, 13290, 13278, 13288, 13276, 13286, 13…
GGCATTTACAGCTACGTTTTTTTTATACTTATGCCAAATTGTCTACGTTGTTCTTGTTTCCTCTTCCGAATTCTCTGTGTCTTATACTTTGCTGTGTAGTTCACGTTCCTTTGTTACAATCGCAGTTACTATTGTAGCCGCCAAATTTTACTGGGTCTGTCTTCATATGATTTTGCCTTAAAGTTCTTTTCCCCCCCTATTTTGTCCAATTCTTTTTTTATTATTGCATTTTGATCACCCACCCTCTCGTGATCCGGGGATTCCAGTGCGATTTTAAAGTAACTGGAAGTGGGAGTTTGGTGATCTGAATTTGAGTTGCGGTTGAGGGGGTTGTTTTATGCTTAGTTTCCAAGATGCCGCATGATCAGAGAAAAAAGTCATCTGTAGATGTAGACTTCT…
>TR6625|c0_g2_i1 len=3058 path=[10739:0-1404 10740:1405-1405 10769:1406-2212 10748:2213-2213 10772:2214-2578 10768:2579-2954 10745:2955-2957 10746:2958-3057] [-1, 10739, 10740, 10769, 10748, 10772, 10768, 10745, 10746, -2]
TCAGTTCATAAAATAAAAAACCGCAGGTTCATAAACCATGTACAACACAAAACAATATGAAGTAGCTAATGGTTAGGTCATCTTTTTCACGGATGCTAAGACTACAAAAGTATAAACAAACTAAAGTTACAAATACAATAATCCCCACGTATAGCTGTACATGTTGCCCCACTCAATGAAATATCAATTGTGTCGGAAGGATGAAACATCCCCATGAATCATATGCTAAACCTATCACCTACACTAATAAAAGGTCATTTAGCATAACATAACCCTAACCCTAAAGCACCACTTTTTTTTTTCTAAACGTGGGAATGACAACTGTTATATTACATCTACAGGGTGGCTGCAAGACATGCATGGCACATCTATTAGTGTGTCAATAAATGGAAGTCATCA…
>TR6625|c0_g2_i2 len=3327 path=[10739:0-1404 10740:1405-1405 10769:1406-2212 10748:2213-2213 10772:2214-2578 10767:2579-2963 10762:2964-2966 10763:2967-3326] [-1, 10739, 10740, 10769, 10748, 10772, 10767, 10762, 10763, -2]
TCAGTTCATAAAATAAAAAACCGCAGGTTCATAAACCATGTACAACACAAAACAATATGAAGTAGCTAATGGTTAGGTCATCTTTTTCACGGATGCTAAGACTACAAAAGTATAAACAAACTAAAGTTACAAATACAATAATCCCCACGTATAGCTGTACATGTTGCCCCACTCAATGAAATATCAATTGTGTCGGAAGGATGAAACATCCCCATGAATCATATGCTAAACCTATCACCTACACTAATAAAAGGTCATTTAGCATAACATAACCCTAACCCTAAAGCACCACTTTTTTTTTTCTAAACGTGGGAATGACAACTGTTATATTACATCTACAGGGTGGCTGCAAGACATGCATGGCACATCTATTAGTGTGTCAATAAATGGAAGTCATCA…
>TR6646|c0_g1_i1 len=514 path=[492:0-513] [-1, 492, -2]
AGGTGGGTGGTTAGGGTTTGGGAGAGGAGGGGTGCGAGGGAGGAAGAGGAGGAGGAGGAGGAGGGTGTGGTGTGGAGGTGGAGGGTGTGGGAGAGGGAGAGAGTGTGAGAGAGAGGAGGGAAGGGGGTGATGAGGTGGAAGTTGGTGGGGGTGGCGGCGGCAAGGAAGGAAGAGAGGAGGGCGGGGGTGTCGGAAGGGAAGTCGCCCACCAAGTGGAGGGAGAGGGAGATGGGGATGGAGAGTGAGAGGAGGGATGAAGCCGAGAAGTCCGAGAGGGACAGTGATTTCTTCACGGAGGAGGGTAGAGAGAGGAATGAGTCGTTTGATGCGTGCGGGTCAATGCGGGATTCATGCCTCAGGAACGACTCTAGGCCGATTATTGGACCGCCGCTTATCACT…
>TR6648|c0_g1_i1 len=2260 path=[2238:0-2259] [-1, 2238, -2]
CGGTGGACGAAATTGCCCTCCATCTCCATTTGAAATCACGAAAGCCTCCTCTTCCTTTTGGACTCAGATTCTCAGCACAGTCAACTCAACGATCCTCTCTCTCTCTCTCTCTTCACGCCATGCGCCCTTGAAGAACCAACTAATGGATTTGGTCGAAGGCGTGGGAGAGAGTTCCTCGCCCCCGCGCGCCTTCAGCGGTTACGGCAACTACGACGTCAGGAACGACGTGTACAACCGCTTAGTCGAAACCGGCCACGACCAAGCTGTTTCCAATCCCGAGTTCCGCGAACAGTTGGAGGCTCACTTCAATCGCCTTCCTCCGAGTTACGGACTTGATGTTAATATCGATAAAGCTGAAGATGTTCTGTTGCATCAAACCCTTCTTGCTTTGGCTAAGGA…
>TR6650|c0_g1_i1 len=519 path=[993:0-518] [-1, 993, -2]
GTCAAAGGTGAAGATGTCTAGTTATTGCCAAGGTAAAAGTTCATGGCAAGAATTGGTTGGCACCTATGGGGAAGCAGCAGCACAAATCATCATGAAAGAAAACCAAAGAGTGAAGGCCATTATTGTGCCAGAAGGATCATTTGTGACCACTGATTTCAGGTGTGACAGGGTTCGAGTCTTTGTTAACTATAAGGACATTGTCACTCGTGTGCCCAAAATTGGTTAATGGAATCAGGAGCCATCTCAAGTTTGACTTGGTGTTTTTTTTTTTTCTTAATGTTTGGTTTTTGGGTTCAATAAGTTTGTGTTTCGAGAGGCACTATAATGTGATAGCTAATCAAAATAAAAAGGTTTAATAAGTAGCTCCACTTAGTGCCTCTATGGTGTTAAGCATGTTGT…
>TR6660|c0_g1_i1 len=293 path=[541:0-292] [-1, 541, -2]
CGCGGTGTACAGACACCCGCGCCCCAGTTGAGGTGTACGTACACCTGAAGTGCAGCACTTTAAAGGGCCTCGTGCTGCGCAGCAGCAGCAAAAGAAGCAAATAAGCAAAAGCAAAATGCTGCTGCATGGGGGCCCTAGGGGCCCCCTAGCAGGCGAGAGCTGCAGCAGCAGCGGGAAGTGCTGTTGCTGCAGAATTGTTACAGTGTCACTGCTGCAACACGCTCACACTGCCGCTGCTGCTGCTGCTGCTGCTGCTGCACACAGGTAGGCCTTTGCCTGAACGCATGGTGCAG
>TR6676|c0_g1_i1 len=1137 path=[2319:0-51 2320:52-52 2321:53-53 2380:54-54 2378:55-55 2376:56-56 2374:57-57 2372:58-58 2370:59-59 2368:60-60 2366:61-61 2364:62-62 2363:63-85 2361:86-576 2334:577-600 2335:601-1136] [-1, 2319, 2320, 2321, 2380, 2378, 2376, 2374, 2372, 2370, 2368, 2366, 2364, 2363, 2361, 2334, 2335, -2]
GCCCATTCAACCATACCGTACCAACAGAGGAGAGAGAGAGAGAGAGAGAGAGAGAGAGAGAGAAAAGAGAAATTTCAGGACAAAAAAGAAGCAAAGTAAAAGAAAGAGAGAGGAAAAGCAGAAGAGTGTGAAGTCTGAATCATTGCTTTTGAGATGAAGAACTGCGAGCTTTGCAAGGTTCCGGCGAGGACCTTCTGCGAGTCGGACCAGGCGAGCTTATGCTGGGACTGCGACGCCAAGGTCCACGGAGCCAACTTCCTCGTCGCCAGACACACGCGCACGCTCCTCTGCCACGCGTGCCAGTCACTCACGCCGTGGAAGGCCTCCGGCGCCGCCCTCGGCAACACCGTCTCGTTTTGCGAGAGGTGCTCCGGTGGAACCACCGAACAAGGCCAAGAG…
>TR6684|c0_g1_i1 len=535 path=[1443:0-51 1480:52-90 1487:91-120 1489:121-138 1486:139-162 1477:163-222 1467:223-246 1485:247-299 1475:300-362 1483:363-420 1474:421-444 1490:445-459 1449:460-486 1450:487-534] [-1, 1443, 1480, 1487, 1489, 1486, 1477, 1467, 1485, 1475, 1483, 1474, 1490, 1449, 1450, -2]
TTTTACTCAACAAATTTCAACAGCAAAAAAAAAAGTAAGAAAAGCAACAACTTTTGATTTTATCTTTCGTCACAGCTTAGGCTTCGTTGTCACTCTCGTCTTCGTCTTCTTGGTTGATTTGGAAGTAACGAAGCTCGTAGGTGTCCTTAGCGCTGGCCACAACCCGCAGCCAATCGCGCAGTGAATTTCGCTTCAGAAACTTCTTTGTCAGATACTTCAAGTAACGCTTGGAGAACGGTTGCTCGGAAGTGACCACCAATTTGGTTTTGCTCGCCTCCACTTTGATCCCATTGGCCGCCAGCTGGTTGGTCTTCCCTCCCACTTTGATGCGTTCGTTCAGAAAGGTCTCAAATGTGGCGGTCTTCATGATGCCGTCCTCCACCGGATTTTTGCATTCGA…
>TR6697|c0_g1_i1 len=346 path=[696:0-107 697:108-131 698:132-345] [-1, 696, 697, 698, -2]
TGCAGTTGTTAGTGGTGACTTCCATGACAACTGGATCTACTGGGTTGGACCTCTCATTGGTGGTGGTTTGGCTGGCCTTATCTACGGCAATGTGTTCATTCGCTCTGATCATGCACCTCTTTCCAGTGAATTTTGATTTGATTCAGATCATGGCATGTGTAATTCATGTTTCCTGATAATAAAAGGAGGAAAAGCAAGTCTTGCTTTTCTTTCTTTTCTCCCTCTCTCTATCTTTTTTTTTTTCTTTTAATTTATTTGTAAAGTGTGCTGCAGTCAATGGTTGTTTAATTTGGTGAGAATTCAAGAGGTTGGTGGTGTGCACAAGTGCTTTATTGTCTCTAAAAAA
>TR6703|c0_g1_i1 len=345 path=[323:0-344] [-1, 323, -2]
GTTTTATGCCACATTAAAAACGCATGGTCGGAAAGAGAAAGATAGAAGAGCAAAAAGGAGGTTCATTGTACGTACTCGAAGCCAAACCCAATCCAACAACGTTGTTCATTGTTAAAATCCTGAACGACCTTGAAAGTGAAGAAATGAACGAACTGGCGAGAAAACGCCGCAAGAAGAAGGAAGAGGGATCGAGCCAGAAGAAGAAGAAGAAAGAAAAGAGCATCCCCACGAGACTGTTGTTGGTGGATGCAAAAGAGAAAGATGAAGAAGAAGAAGAGGAGGAGGAGGAGAAAAAGGAGGGCATGGTCGATGGTTATTACAGCGAGGTGGAAGAATTGAAGCGGA
>TR6710|c0_g1_i1 len=785 path=[1525:0-784] [-1, 1525, -2]
TGGATGTATTGCTATGAATAACAAAAGAACAAGTCAGTAATTGAACAAAAAGCACTTGGATTACATATCCAAGAGAAACTCGAAGAATATCAGAGAATTTATGCTATAGTCAACACTTAGACAAGGAAGCTGAAAATGAAGGCTAACGTTGAGCCATGACAAAGCCTAGATCCAAAACCACCCTTACTCTACTTCACCCTCCATATGCTATCCATAGAGACCAAACTAACTCTCAGAAACAACACAGTAGGAGCAGATTGGCAGCATTCAGTTACATGGTACAGTTAATACACTCAAACTAAGGTTAATCAAATTTCAGTTCTGAAGGTATAGCTATGGAGGGCAATCCAACACAACTAACGGAAACCCATCTTCACAACCTGCATTTGCTACAATTTA…
>TR6716|c0_g1_i1 len=1179 path=[1157:0-1178] [-1, 1157, -2]
AAAAAATTCGAGGCAGAAACCTTCTTGTACTGGCGCTTCCGACCACCACCTCGGCCATCATAATCGTCGTCATCGTCATCCTCCTCCTCCTCCTCCTCCTCGTCTTCTTCCTCTTCGTCTTCGTCCATGTCGTCGTTCTGGCTGGGATTGGCGGCGGGTGGGTCTGCCACGGTGTACATGACGGCGGGGATGTGATCGGAGGAGGAGGTGGGGTTGGAGGTGGAATGCTCCGACAGGGCGGGCTTCGGCGGCAGAGTGTTGAGCTGGTCTATGAAGAAGCTCTTCACGTGTTGGATAAAGTTAAGATCTTCTTGAACCTTATCCGTTGTGCCAAACTCCACGACGCCGTCTAATAAAGGAATGCACACCACGGTCTGTATGCGAGCACTCTTGGCTAGA…
>TR6731|c0_g1_i1 len=1684 path=[3323:0-1683] [-1, 3323, -2]
CAATTTGGAGATCATGGTACAAGAATGGTACAAGTTTGGAGAAATAATAATAACAAAAAAAAAATCATATCCAATTATGACAACATGACCTCTCCTATCCAAGAATGATATAACATGGAGATGTAATAAAATTAAATCCCCAGAATAACAACATCTCATGAGCCATGAAAATGACAAGGCTACCTCAGTCAAAAATTCTCTCCCCAGTTGAAAATAGTAGGAATATAAAAGAACTAAAAATGCATAAAAATCCAGGAATGAAAAACACTGCTCTCCAACTTTCTGGACTTGAAAGATCAGAATTAGCAGCCTTAGCAGCTTCAAGAAGCTTCCCAGTCAAGTCAACGCCAACAATTCCAGCTAATGTACCAGCGGTATTAGAAACACCCATCACTATTC…
>TR6732|c0_g1_i1 len=205 path=[183:0-204] [-1, 183, -2]
CCCGTCTGCTCCTCCACCCCGTGCGACGACGGCCGACGGCTCTTTGTGTTGATAATTATTCGATGCTATGTCGATAATTATTAGATCTAAGAGATCGGAGGTGACGTAAGGTAAGAAGATGTAGCAAGCGAGGTGCTTGTGGAGAGGTCGGAGGAGAGTGAAAAAAAAAAAGATGTGAACATCTAAAGGCCTTTGCCATGTTGGG
>TR6743|c0_g1_i1 len=1349 path=[2653:0-1348] [-1, 2653, -2]
TTAAACTTCACTTAGAAAATTAAAATGGCACTTTCTTCTTCTTCTTCTTCAAGAGCATTTTGTGCTTTAGCTTTGTTCACGCTTTTGCTTATAGGAAGTTCTTCGGCTCAACTCTCTGAGGACTTCTATACTCAGAAATGTCCCAAGCTTTTCTATGTTGTCAAATCCGTTGTTCAATCTGCCATCTCTAAAGAACCTCGCATGGGAGCATCTCTCCTTCGCCTCTTCTTTCATGACTGCTTTGTCAACGGTTGCGATGGATCTGTGCTACTTGATGGCCCTTCCTCAGAGAAGACTGCACCTCCCAACAACAATTCTTTAAGAGGTTTTGAAGTCATTGATGCCATCAAGTCTAAGGTTGAGGCTGTATGCCCCGGAGTGGTCTCATGTGCTGATGTT…
>TR6748|c0_g1_i2 len=1476 path=[3043:0-274 3044:275-291 @3054@!:292-807 3038:808-847 @3052@!:848-1179 3050:1180-1475] [-1, 3043, 3044, 3054, 3038, 3052, 3050, -2]
TGAGAGTTGTGAGAAAGAACCTCTCTCTCTCTCTCTATTCTTTTGGTACGGTTTGGTTGTGCCCACTGTCCTGTTTCGGTTTCTGTTTCCTTTGAGAGCAGAATCAAATCAATCCTTCACCGTTCGTTCCTTCATTCAATTCTTTTTCTTCGGTTTTTCTTTTTATTTTCCCAAAAATAAAAATCGAAACTTTGCTATAAACGTGGAACCCCACCCTGAGATTTCGCCCCCAGAATCTTGATCCCTTTATCCAGAAACGTCCTTCTTGGTTTTTTCTCCATTGGGTCGTTGTTGTTCTTCATTGTTTGTGGAAAATGGCGTCGAGTATAGGCATGATGGATAGCGCGTACTTTGTCGGCAGAAACGAGATTCTCACTTGGATCAACAACCGCCTTCAGC…
>TR6755|c0_g1_i1 len=320 path=[559:0-295 560:296-301 561:302-307 562:308-313 563:314-319] [-1, 559, 560, 561, 562, 563, -2]
GTCTGATCTTAGTTCTCTTCCCCTTTCAACAGCCTTTTCACAATCTTTTATGCATTCCTCAAACTTTCCCATCTCCAAGTAAACAGCGGCACGATTAGTAAGGTACGATATGTCGTCATCGTCCAACTCCAAAGCTTTGGTGTAATGTTGAATCGCCGTTTCGAAATCCTTCTTCTTGTAAGCTGCATTGCCAGCTTCCTTTTCCTTCTGAGCCTGGCCCTTCCTATCCCTAGCTCCCTTCTCCTCCTCATTCAATTCCACCGCTTCAGGCTCGGGTTTGGGTTTGGGTTTGGGTTTGGGTTTGGGTTTGGGTTTGGGTT
>TR6756|c0_g1_i1 len=217 path=[416:0-129 417:130-154 418:155-216] [-1, 416, 417, 418, -2]
CGCTCCCGCAACTACTCCCGCTGCTCCACCTTCGTAAACATCGGGAGAAAGGAAAGGACATTTTATGTTTAGCTTCTTTTGGCGGTCTTACCCTATGACTTTTTTTTTTTCATTGATATCTTTCATCACGATTCCTTTGGCCACTTGGCAGGCGAGTTGAATTGCATGATCGACGACACTCACGAGTAGCTGTATACTTGACGTATGATGAAGATGG
>TR6757|c0_g2_i1 len=2415 path=[6462:0-84 6463:85-105 6464:106-119 6490:120-121 6488:122-345 6476:346-351 6487:352-717 6481:718-741 6482:742-780 6483:781-2414] [-1, 6462, 6463, 6464, 6490, 6488, 6476, 6487, 6481, 6482, 6483, -2]
CAAGCACATCGCAAATTAAAATCATGAATCGAAGGGAGGTGCGAAAATATTCAGCATTCGAATTATTGTGACAAAAAAATGAGAGAGTGAGAGCGGTAAAAAAAAAGTGTAATCTAATTGCGTTGACGGTACAGGTATGAGAGCGAGTAAAGAGAAAGAAAAGAAAAAGGGGATCTCACTTTTGGTCCTGAGTAGAAGAAGAAGAAGAAGAAGAGTGTGATTAATTAAGGTAGCCCAGGCCATCTTCGGTGGTGGCAAGGGAAGGCGAAAGCGAATTGCGGGAGCGCAACTCGTCGTAATCCTCTCCGAGAGGAGACTGTTCCACCCTGATATCCTCAATCATCTTAACAACATCCAACATACTGGGCCTCTTCTCAGGCTGCGCCGCCACACACGCCA…
>TR6761|c0_g1_i1 len=243 path=[441:0-242] [-1, 441, -2]
TACGCTTCCAATATATCGTAAGATCTACAAAAATTATTCCAATGTCTGATTACACTTGTAAGTAGTGTAACTAAGGAAAAAAAAAGTAAAAAGAAAAATTAATCTCTGAATATTTGCATGGGAGTGGACCTACAAACTAGGGACAGGAAATGGTAAAATTGGTAGGTTATGGAAAGATGCATGGGTGGCCCTTTTAAGTTTCTAGTAGAACCTTTTAGTTTAGCCGAGCTTAGAGAGAGAGAG
>TR6764|c0_g1_i1 len=1483 path=[3034:0-1184 3035:1185-1208 3038:1209-1336 3029:1337-1353 3030:1354-1482] [-1, 3034, 3035, 3038, 3029, 3030, -2]
TTTAAGCTAACTCTGTAAAGTATTATTATGCAAAGTACATACATCACTGTTCATGTCACTAACTTTTATTCAAAATTAGATGACAGATTAACAGAGGGACCTTTTTTTTCCATTTAGAAAATTTAGTTACAGAGAACATGCATTAGAGAATCAAAATCAGACATTGACCAGAGTAAAGACACTAAAGTGTAATTAAACAAAAAAAATTAATTAATCATGATTAGCTGCTTAGTATCTGATTGATTTAGCAATCTCAAAAAAATGTGCAACATTCTCCTCAGGCGTACCTACTTTAATGCCATGACCAAGATTCAAGATATGTTTCCCTCTACCTGCTTTTTTCACAGTATCATTTATCCGATCAGTGATGAAGTCTTTTGAACCAAAAAGAACACCAGG…
>TR6772|c0_g1_i1 len=291 path=[269:0-290] [-1, 269, -2]
GAATTATTTACATTCTAAAAAAAAATTATTTACAATATATTTGTCAATTATCTAAAGCTTTTTTGCCTTAGGAGTAGGAGATTTTGGAGTAGGTGTTGGTGTAGAAGGTGCTTTAAGAAGAGAAGGACATGCGAAAGTAAAGGTGGTAGTGAAAGACTTAGTGATAATTGGGCTGGCAGCAACTTTAGCTGAGGGAATAGTTACTGTAAGAACAATTTTTTCCACAGTTTTAGTGGTAGAAATCGTTTTAGTGGTTGTGCATAGTCTTCCAGGAGGAGGAGGAGGGATAAC
>TR6775|c0_g1_i1 len=215 path=[193:0-214] [-1, 193, -2]
GCTTCACGGTTTCAATCATAACCCGATGTGCATCTCCCTCTCTCTCTTTCTCTCTCTCTCTTAATCTATCTCTCTATTAATCTATCTATCTCTTCCTCTGTGTGTGTGCGTGGAGCAATGCTGGAATACGCTCTGATCTGAAGGTGCATGATGGTTGTGAATGAAACCAGTGACAAAAGCCGTAGATGATTTTGTATTAAGCTATGAGATCTGAG
>TR6782|c0_g1_i1 len=1619 path=[1597:0-1618] [-1, 1597, -2]
TTGCGCTTTCCAATGGATCCCATCACATAGCTACAAAGCAGCTTTATGTGCAACTTGTAAATTTAAGGAAGCTATTGGATTATTCCTAAAATTTCAATTAGAATTACATATCAATAGTGGCCTTTAGGTTTAAATTTTCACCCGAAAAAACAAGAAGTAAATGTAATACCAGTAAAGTGCCTAAATGTACAAGGGCTTAAATAAATGTTGACACCACTTACAGCTACTGATACTGTTTCAAAGAGCATTGAAGACTAAATTAAGAATGTCAATATGATCACATATCTACTGGTCCCCAAATATTTTGATCATCATAAGACTGGGGATCTCCTAACACCGGTTTAAACCTTGGTCTTGCTGGTTGGTCTTTGCCCAGGGGAAAGTTCCAGAATGAATCAG…
>TR6783|c0_g2_i1 len=1890 path=[3853:0-148 3854:149-1889] [-1, 3853, 3854, -2]
GCACTTTTTATTTGGTGGGAAATTATCGTTTTCCGTGAGTTCCGCTTGTGGGCACACTGGATTGTTCCAAAGTTTGTTTTGTGACAGAAGTTGCTTTTTTTTTTTTTAATATCTTGAGCTACTGCAGTCCATATTTTGTTGGGGTGCAAGGTTATTGAGGATATGATGGTGTCTGTGGAGTAGAGCCAGTGTTTATTAGAAGATGAGAAGGGAACAGCAAGAGGGATGCCTAGCTTCGATTCACAATTACCCAATTCCAATGCATGCTATACAGAGGGAAGCACAGTTGATTCTTTTCATGTGTCTGACTTTGATCAATCAGTTGGATATCGCATTGAGGATGTTGTTGCCTTGAGTGGAAACTCAGTTTTTGACTCACTAAAAGTAAATAGCCAAACA…
>TR6797|c0_g1_i1 len=336 path=[627:0-335] [-1, 627, -2]
TTTGACTGGGAACCTACCGAGGACACTTCTAATGACTACAACCAGCTCTATAAAGAACGCCATGAGGTGCAATTTTTGGGACGGGGTTCAATAGCAGGAATGGATCTCAACCAGCAGAAGAAGCAAAAATCTGAATTTTACCAAAAACTGCTTGAACAACGAAGATCCGAAGCAGAAAAGGAGCAGGAGAAAAACAGGCAGCGTCAATTGCAGAAAAAAACAGAAAAAAAACTGAAATGCAAAAAACAAAATTGTAGAATTGCAGAAAAAAACAGAAAACAAAAACTAAAGAAATGGAAAAAACAGAATTACAGAGTTGCAAAAAAAAAAACTGAA
>TR6798|c0_g1_i1 len=362 path=[340:0-361] [-1, 340, -2]
TTTTGCCCCAATTTCATGACTAAATCACACAACATATAATCCAACCCCAATTCAAATAATCTCTCTTCAGTGAATTAGGTAAGTCAATACCAAAGCCACCAACATCAACAGGCATGCAATCCCTTGATCTATCGTTGCCCCGTCGCTGGTGGGAGCCGGAGCCGGAGCAGACGATTGAGCCGTAATAGTCAAAAACAGAGAAGCAACCCCCAAAACGAAGAACAAAACCCTGGAAATCTCCATTTTCAGTGAAAGACACACACAACACAAACTCTCTCTGCGACGAATCAAAAAAGGGTGGAAATCCTTCTTAACCTCCGTACAATGGGCTCCGGAGAGCCCCCGCGCAGAGAGAGAGAGAG
>TR6807|c0_g1_i1 len=264 path=[242:0-263] [-1, 242, -2]
GCGGCTTTCGTCAAATCCAAAAAGCCCCTGGCCGAAGTGGAGAAGGAGCTGTTGAATGGCCAGAGTGCGCAAGGCCCACCGACTGCGGCCGAGCTGTATGCGACGCTGAAGTTGAACAAAGCCACGGAAAAGTTCCCTCTGTTCGTGGCGGTCCACAAAATCTGCGCGGGCGAGCTGCCGGCGGAGAAGTTCATCGACGCGATTCGCAACCACCCCGAGCACGGGAACGACTTCAGCAACAAACTTTGACTCCGCGCGCGCGCG
>TR6810|c0_g1_i1 len=1254 path=[1232:0-1253] [-1, 1232, -2]
GGAATATCCTCTTTGATCCCTTTTTCTATTTATATTATTATTATTATTATTATTATAATATAAACTTACACAATACACACCCTCTTAAAACTCTCCTTACTCCTTACTCCTTAGACCTTACCTCTCTCTCTCTCTCTCACTCACTTTCTCATCTTAAAAACAAATACTATTACTTCAAACTTTGATATGCAAGTGGCGGCACATCACCACCAAAGGCACCAAGACACCCAGATGTGCCGCAAAATCCAGCTCACCATCTCCGATCACACCTTCCCTAACAACTCCGCCGCGGACGGTGCCTCCGATAAGGTGCTCGACGGCGAGGATCTCTTCGTTCCGCCTCTCAACTTTGCCATGGTTGATAACGGCATTTTCCGCTCCGGCTTCCCCGAGCCTGCC…
>TR6811|c0_g1_i1 len=1477 path=[4729:0-119 4815:120-248 4769:249-251 4813:252-344 4826:345-451 4812:452-641 4748:642-646 4810:647-821 4824:822-952 4808:953-1061 4822:1062-1076 4806:1077-1142 4830:1143-1157 4801:1158-1222 4828:1223-1235 4797:1236-1300 4781:1301-1301 4782:1302-1349 4783:1350-1476] [-1, 4729, 4815, 4769, 4813, 4826, 4812, 4748, 4810, 4824, 4808, 4822, 4806, 4830, 4801, 4828, 4797, 4…
CAGCATGCGCTTAACGCATTCACTATTAACATAACGGTCGGCAAGATCCATACACCTAGCTTCATCTGCAAATGCAGCAGCAGCAGCCAAATCACCAGCATGCTTCAGTATCCGACTCTTGACAGAATATAGATCAATGACTGTAGGTGTGTGTTCTATAGCTTCATTGATTTTAGAAATTGCAATTTCATATTGACCCCGCCTGTCGTAATGCTGAGCCAATAAAAACAAAGTCCACATAAGAGTTGAAGGGGGTTCTTTTTCCACCCTTCCAGGATATTGGCCTGACATTCGAATTGAATGCTCTAGCTCAAGAATAAGTTGTTCCAAAATGTCTGCCTTCCCAGGGTGATTGTATAATGAAGAAAGATCAGAGAAAAGAGATGGAACTCCCTTAGT…
>TR6811|c0_g1_i2 len=1477 path=[4729:0-119 4815:120-248 4769:249-251 4813:252-344 4826:345-451 4811:452-641 4787:642-646 4809:647-821 4824:822-952 4807:953-1061 4821:1062-1076 4804:1077-1142 4830:1143-1157 4819:1158-1222 4828:1223-1235 4817:1236-1300 4796:1301-1301 4725:1302-1349 4726:1350-1476] [-1, 4729, 4815, 4769, 4813, 4826, 4811, 4787, 4809, 4824, 4807, 4821, 4804, 4830, 4819, 4828, 4817, 4…
CAGCATGCGCTTAACGCATTCACTATTAACATAACGGTCGGCAAGATCCATACACCTAGCTTCATCTGCAAATGCAGCAGCAGCAGCCAAATCACCAGCATGCTTCAGTATCCGACTCTTGACAGAATATAGATCAATGACTGTAGGTGTGTGTTCTATAGCTTCATTGATTTTAGAAATTGCAATTTCATATTGACCCCGCCTGTCGTAATGCTGAGCCAATAAAAACAAAGTCCACATAAGAGTTGAAGGGGGTTCTTTTTCCACCCTTCCAGGATATTGGCCTGACATTCGAATTGAATGCTCTAGCTCAAGAATAAGTTGTTCCAAAATGTCTGCCTTCCCAGGGTGATTGTATAATGAAGAAAGATCAGAGAAAAGAGATGGAACTCCCTTAGT…
>TR6812|c0_g1_i1 len=1862 path=[1840:0-1727 1841:1728-1861] [-1, 1840, 1841, -2]
GGTTACTGAGCAAGTAAGACTACTTGCCACGGATGATTATGAGAAACTTGTAGAAACGAGCTTATATGATATAATTCCTCCTTATGACCAAGCAAAAGCACTTGGGAAGACAAATATTGATGTTGATCGTATAGCTGCTGGATTACCTTGTGGTAGTGAAGGGTTTCTATTAATGTATGCTCGGTGGAAAAAGCTTGAAAGGGACCTGTATAATGAACGCAAGGAGCGCTTTGACATCACCCAAATTCCTGATGTCTACGATTCATGCAAATATGATCTCTTGCATAATGCACATCTTAATCTAGAGGGATTGAATGAGCTTTTTAAGGTTGCTCAGGCACTTGCTGATGGTGTAATTCCAAATGAATATGGAATTAATCCGAAGCAGAAGCTAAAGAT…
>TR6815|c0_g1_i1 len=1244 path=[1222:0-1243] [-1, 1222, -2]
ACATAACCTAGTTTTGGGCACTGCAACACCAGCATCCATGGCGAGTAGGAGGTGCTTGCGAGCGTTAACGCAAACGACACCGTTTCTCTTCAGAAACGCATCGTCTCTCCGCTCACTCACTGTGCCCCCATTTTCCCACGCCAACTCTTCTCCACCCGTTTTCAACAGACCCGCCTCCGCTTTTGCACAATGGCCGCACCTTCGCTATTTCTCTTCCGACAAACAAGAGGATCGCAGCGATGAAGACGATATTAGTGAAGAGGAAGATGAGGAAGAAGAAGAAGATTATGATGATGATGATTACGTCTCGGGGTCGAGTGGGAAAAAGGTGTACACGGCGGAGGAGCAGGAAGAAGAAGCAGCGGCTATTGGGTACAGAGTGGTGGGTCCCCTTGCAAA…
>TR6816|c0_g1_i1 len=820 path=[798:0-819] [-1, 798, -2]
TTGCACATAACACATCCATGTCCTGAATTTGAGTCTTTCACAACTTTTTAGGCTTCTGAAATTCCTCTACCTCTTTCTGTTTGTTCCAAGCATCTTTTTCCTTGTCTGAAAAACCATTGAATATAGATGGCCAACGACCAAATGAAGCCCATTGCCACCCTCCTTTTGGGGCTCAACTTCTGCATGTATGCCATAGTTTTAGGCATTGGTGGATGGGCAATGAACAAAGCCATAGATCAAGGCTTTGTTATAGGTTCAGGATTTGAACTTCCTGCTCATTTTTCACCCATATACTTTCCTATGGGAAATGCTGCCACTGGATTCTTTGTGACATTTGCTTTGATTGCTGGAGTTGTTGGTATTGGATCAATCATTTCAGGAGTCAATCATGTCACTTCA…
>TR6854|c0_g1_i1 len=1569 path=[4410:0-517 4411:518-571 4412:572-574 4463:575-727 4469:728-804 4460:805-910 4466:911-919 4457:920-970 4464:971-989 4455:990-1030 4427:1031-1035 4453:1036-1281 4415:1282-1318 4416:1319-1342 4417:1343-1568] [-1, 4410, 4411, 4412, 4463, 4469, 4460, 4466, 4457, 4464, 4455, 4427, 4453, 4415, 4416, 4417, -2]
GTCAGAACCAAACTTAACTTCTTCTTCTCCTCCTTCTTCTTCTTCTCTCTCTCTCTTTGATTGAACAACAACAACATCAAACACATCACAATTCACCTATTTCACGATTTCCACCACTTAATTTGCATATTCCCTCACTCACTCACTAACAAGCAATGTTCTCTCCTTCAAACCCAACACACACCTATTCCTTTCTCCCTTAATAATTAATAACCGTTACTTTACGGAGCCAAAATGTCTGTTACGGAGCTGAAAGAGCGTCACTCCGCCGCCACCGACACCGTCAACAATCTCAGACACCGTTTAAAGCAGAAGCGCCTTTCGTTGCTCGATACAGATGTTTCTGGCTACGCAAGGTCTCAGGGTAGGACACCTGTGACCTTTGGACCTACGGATCTG…
>TR6856|c0_g1_i1 len=1056 path=[2329:0-234 2330:235-251 @2345@!:252-774 2340:775-790 2343:791-858 2319:859-880 2320:881-1055] [-1, 2329, 2330, 2345, 2340, 2343, 2319, 2320, -2]
AACGAGGTTAACCCCGGAGAAAAGAAGGTGCATCAGTGACTTTGACGATGGCCATGGTGGCGGAATCAGCGGAATCTGACCCAGCACCTGACGACTACCCTAAAACCAACAATCCTCAAGCCTTTGATGAAACGACAGCGTTTATTGACTACGCTGTTGCTCAAGCCCAGCTTTACCACAAGGCCTTCAATGACGCCTTCGATTCAACAGTCGATACTGCAAAATCCCGTTTTTTCCAAATCCGTTCAACTTCTTCGGCACATATTCACAACACCTTGGATTCTTTGGATGATCTCAAGTCTCAGTACAATGCTTATGAGGATCTTTTGTTTGGAAAAATCAAAGAGGGTGTACTTGTTGCAGCTTCACATCCGGTGATTACATGTGGGGCTAGTGCGG…
>TR6856|c0_g1_i2 len=1133 path=[2329:0-234 2330:235-251 @2345@!:252-774 2340:775-790 2343:791-858 2338:859-957 2322:958-1132] [-1, 2329, 2330, 2345, 2340, 2343, 2338, 2322, -2]
[truncated: 10,931 more rows]
