# Supplementary material for: Transcriptomic resources for the medicinal legume Mucuna pruriens: de novo transcriptome assembly, annotation, identification and validation of EST-SSR markers
Source: BMC Genomics. 2017 May 25;18:409. doi: 10.1186/s12864-017-3780-9 (PMC5445377; doi:10.1186/s12864-017-3780-9)
Supplement: Supplementary file 7 — Description of the repeats identified in the assembly using MISA and the percentage of each class are reported. In addition the position of the start/end of the 7,943 repeat sequences is also reported. (XLSX 302 kb) [file 12864_2017_3780_MOESM7_ESM.xlsx]

## Sheet: SSR_information
Additional File 7 (.xls): Description of the repeats identified in the assembly using MISA and the percentage of each class are reported. In addition the position of the start/end of the 7,943 repeat sequences is also reported.
Repeats	3	4	5	6	7	8	9	10	11	12	13	14	>=15	Total	Percentage
A/T	-	-	-	-	-	-	-	1166	610	360	240	165	807	3348	42.1503
C/G	-	-	-	-	-	-	-	72	43	33	19	12	111	290	3.65101
AC/GT	-	-	-	75	33	29	9			1			0	147	1.85069
AG/CT	-	-	-	415	217	179	126	86	49	45	9	15	37	1178	14.8307
AT/AT	-	-	-	116	79	52	28	22	16	12	5	2	12	344	4.33086
CG/CG	-	-	-	5									0	5	0.0629485
AAC/GTT	-	-	175	44	5	1							0	225	2.83268
AAG/CTT	-	-	272	146	70	14	3	2	4				2	513	6.45852
AAT/ATT	-	-	75	52	28	30	1	8	3	7	1		0	205	2.58089
ACC/GGT	-	-	131	48	20	14		2					0	215	2.70679
ACG/CGT	-	-	49	16	10	3							0	78	0.981997
ACT/AGT	-	-	25	3	1								0	29	0.365101
AGC/CTG	-	-	190	88	48	36	7	1	5	1	2		4	382	4.80927
AGG/CCT	-	-	128	58	20	8	3	2	1				0	220	2.76973
ATC/ATG	-	-	145	52	28	14	5	3		1		1	0	249	3.13484
CCG/CGG	-	-	79	30	10	4	1						0	124	1.56112
AAAC/GTTT	-	-	9	1									0	10	0.125897
AAAG/CTTT	-	-	28	6	4		1	2					1	42	0.528767
AAAT/ATTT	-	-	8	5									0	13	0.163666
AACC/GGTT	-	-	2	1									0	3	0.0377691
AAGC/CTTG	-	-	1										0	1	0.0125897
AAGG/CCTT	-	-	3	5									0	8	0.100718
AAGT/ACTT	-	-	2										0	2	0.0251794
AATC/ATTG	-	-	5										0	5	0.0629485
AATG/ATTC	-	-	3	3									0	6	0.0755382
AATT/AATT	-	-	4	5									0	9	0.113307
ACAG/CTGT	-	-	1										0	1	0.0125897
ACAT/ATGT	-	-	2										0	2	0.0251794
ACGG/CCGT	-	-	1										0	1	0.0125897
ACTC/AGTG	-	-	13	6	3	1							0	23	0.289563
ACTG/AGTC	-	-		1									0	1	0.0125897
AGAT/ATCT	-	-	3			1							0	4	0.0503588
AGCT/AGCT	-	-	2										0	2	0.0251794
AGGC/CCTG	-	-	2										0	2	0.0251794
ATCC/ATGG	-	-	3	2			1						0	6	0.0755382
ATGC/ATGC	-	-	4	1									0	5	0.0629485
AAAAC/GTTTT	-	-		1									0	1	0.0125897
AAAAG/CTTTT	-	-	8	1									0	9	0.113307
AAAAT/ATTTT	-	-	3	1									0	4	0.0503588
AAACT/AGTTT	-	-	1										0	1	0.0125897
AAAGC/CTTTG	-	-	1										0	1	0.0125897
AAAGG/CCTTT	-	-	2		2	1							0	5	0.0629485
AAATC/ATTTG	-	-	2										0	2	0.0251794
AAATG/ATTTC	-	-	1										0	1	0.0125897
AACAC/GTGTT	-	-	6										0	6	0.0755382
AACAG/CTGTT	-	-		1									0	1	0.0125897
AAGAG/CTCTT	-	-	10	3	1							1	0	15	0.188846
AAGCT/AGCTT	-	-	1										0	1	0.0125897
AAGGG/CCCTT	-	-	1	2									0	3	0.0377691
AATGC/ATTGC	-	-		1									0	1	0.0125897
ACACC/GGTGT	-	-	1										0	1	0.0125897
ACAGC/CTGTG	-	-	1										0	1	0.0125897
ACATC/ATGTG	-	-	1										0	1	0.0125897
ACCAT/ATGGT	-	-	1										0	1	0.0125897
ACGAG/CGTCT	-	-	1										0	1	0.0125897
ACGAT/ATCGT	-	-	1										0	1	0.0125897
ACTCC/AGTGG	-	-	1	1									0	2	0.0251794
AGAGG/CCTCT	-	-				1							0	1	0.0125897
AGATG/ATCTC	-	-	2										0	2	0.0251794
AGCTC/AGCTG	-	-	1										0	1	0.0125897
ATGCC/ATGGC	-	-	1										0	1	0.0125897
AAAAAG/CTTTTT	-	-		3									0	3	0.0377691
AAAAAT/ATTTTT	-	-	1										0	1	0.0125897
AAAACC/GGTTTT	-	-	1										0	1	0.0125897
AAAAGC/CTTTTG	-	-	1										0	1	0.0125897
AAAAGG/CCTTTT	-	-	3										0	3	0.0377691
AAAATC/ATTTTG	-	-		1									0	1	0.0125897
AAAATT/AATTTT	-	-	1										0	1	0.0125897
AAACCC/GGGTTT	-	-		3	3								0	6	0.0755382
AAACTC/AGTTTG	-	-	1										0	1	0.0125897
AAACTG/AGTTTC	-	-	2										0	2	0.0251794
AAAGAG/CTCTTT	-	-	2		2								0	4	0.0503588
AAAGGC/CCTTTG	-	-	2										0	2	0.0251794
AAAGGG/CCCTTT	-	-	1			2							0	3	0.0377691
AAATCC/ATTTGG	-	-	1		1								0	2	0.0251794
AAATTG/AATTTC	-	-		1									0	1	0.0125897
AACACC/GGTGTT	-	-	2										0	2	0.0251794
AACAGC/CTGTTG	-	-	1										0	1	0.0125897
AACATC/ATGTTG	-	-		1									0	1	0.0125897
AACATG/ATGTTC	-	-	1										0	1	0.0125897
AACATT/AATGTT	-	-	1										0	1	0.0125897
AACCTG/AGGTTC	-	-			1								0	1	0.0125897
AACGAG/CGTTCT	-	-	1										0	1	0.0125897
AACTAG/AGTTCT	-	-		1									0	1	0.0125897
AACTTC/AAGTTG	-	-	1					1					0	2	0.0251794
AAGAGG/CCTCTT	-	-	1										0	1	0.0125897
AAGATC/ATCTTG	-	-	1										0	1	0.0125897
AAGCCC/CTTGGG	-	-	1										0	1	0.0125897
AAGGAG/CCTTCT	-	-	4	1									0	5	0.0629485
AATAGC/ATTGCT	-	-	1										0	1	0.0125897
AATCAC/ATTGTG	-	-	1										0	1	0.0125897
AATCCC/ATTGGG	-	-		1								1	0	2	0.0251794
AATCTC/AGATTG	-	-			1								0	1	0.0125897
AATGGG/ATTCCC	-	-	1										0	1	0.0125897
AATTCC/AATTGG	-	-			1								0	1	0.0125897
ACACCT/AGGTGT	-	-						1					0	1	0.0125897
ACAGAG/CTCTGT	-	-		1									0	1	0.0125897
ACAGCC/CTGTGG	-	-	2										0	2	0.0251794
ACAGGC/CCTGTG	-	-		2									0	2	0.0251794
ACATCC/ATGTGG	-	-	1										0	1	0.0125897
ACATGG/ATGTCC	-	-	1										0	1	0.0125897
ACCAGC/CTGGTG	-	-	1										0	1	0.0125897
ACCGCC/CGGTGG	-	-	5										0	5	0.0629485
ACCGGC/CCGGTG	-	-	1										0	1	0.0125897
ACCTCC/AGGTGG	-	-	2										0	2	0.0251794
ACCTGC/AGGTGC	-	-	1	2									0	3	0.0377691
ACGAGG/CCTCGT	-	-			2								0	2	0.0251794
ACTAGC/AGTGCT	-	-		1									0	1	0.0125897
ACTCCT/AGGAGT	-	-	1										0	1	0.0125897
ACTGCC/AGTGGC	-	-							1				0	1	0.0125897
ACTGGC/AGTGCC	-	-	1	1									0	2	0.0251794
AGAGAT/ATCTCT	-	-	3										0	3	0.0377691
AGAGGG/CCCTCT	-	-	1										0	1	0.0125897
AGATAT/ATATCT	-	-	1										0	1	0.0125897
AGATGC/ATCTGC	-	-	1										0	1	0.0125897
AGATGG/ATCTCC	-	-		1	1								0	2	0.0251794
AGCAGG/CCTGCT	-	-	1										0	1	0.0125897
AGCATG/ATGCTC	-	-	1										0	1	0.0125897
AGCCTG/AGGCTC	-	-	1										0	1	0.0125897
ATCCCG/ATCGGG	-	-	1										0	1	0.0125897
ATGCCC/ATGGGC	-	-						3					0	3	0.0377691
AAAAAAG/CTTTTTT	-	2	1										0	3	0.0377691
AAAAAAT/ATTTTTT	-	2											0	2	0.0251794
AAAAGAG/CTCTTTT	-		2										0	2	0.0251794
AAACCCT/AGGGTTT	-	1	1									1	0	3	0.0377691
AAAGAGC/CTCTTTG	-	1											0	1	0.0125897
AAAGAGG/CCTCTTT	-	1											0	1	0.0125897
AAAGGGC/CCCTTTG	-	1											0	1	0.0125897
AAATAGG/ATTTCCT	-			1									0	1	0.0125897
AAATATT/AATATTT	-	1											0	1	0.0125897
AAATCCC/ATTTGGG	-	1											0	1	0.0125897
AACATTC/AATGTTG	-	2											0	2	0.0251794
AACTTGC/AAGTTGC	-	2											0	2	0.0251794
AAGAGAG/CTCTCTT	-	2											0	2	0.0251794
AAGAGTG/ACTCTTC	-	3	1										0	4	0.0503588
AAGATTG/AATCTTC	-			1									0	1	0.0125897
AAGTCTC/ACTTGAG	-			1									0	1	0.0125897
AAGTGAG/ACTTCTC	-	1			1								0	2	0.0251794
AATCATT/AATGATT	-		1										0	1	0.0125897
AATCCTC/AGGATTG	-	1											0	1	0.0125897
AATCTCC/AGATTGG	-	1											0	1	0.0125897
AATGGCG/ATTCGCC	-	1											0	1	0.0125897
AATTCCC/AATTGGG	-	1		1									0	2	0.0251794
AATTCTC/AATTGAG	-		2										0	2	0.0251794
ACACTCC/AGTGTGG	-	2											0	2	0.0251794
ACCCTCC/AGGGTGG	-	2											0	2	0.0251794
ACCTCTC/AGAGGTG	-	1											0	1	0.0125897
ACTATGG/AGTCCAT	-	1											0	1	0.0125897
AGGGCGG/CCCTCCG	-	1											0	1	0.0125897
AAAAGGAAG/CCTTTTCTT	1												0	1	0.0125897
AAACCCTAC/AGGGTTTGT	1												0	1	0.0125897
AAAGAAGAG/CTCTTCTTT		1											0	1	0.0125897
AACAACAGC/CTGTTGTTG	2												0	2	0.0251794
AACAGCAGC/CTGCTGTTG	5												0	5	0.0629485
AACGGCATT/AATGCCGTT	1												0	1	0.0125897
AACTGCGAC/AGTTGTCGC	1												0	1	0.0125897
AACTGGCTC/AGCCAGTTG	1												0	1	0.0125897
AAGAAGACG/CGTCTTCTT	1												0	1	0.0125897
AAGAAGAGG/CCTCTTCTT	1												0	1	0.0125897
AAGAAGATG/ATCTTCTTC	1												0	1	0.0125897
AAGAAGGAG/CCTTCTTCT	1												0	1	0.0125897
AAGAGAGAG/CTCTCTCTT			3										0	3	0.0377691
AAGCATGAG/ATGCTTCTC	1												0	1	0.0125897
AATACATGT/ACATGTATT	1												0	1	0.0125897
ACATCCACC/ATGTGGTGG		1											0	1	0.0125897
ACATGGGCG/ATGTCGCCC	1												0	1	0.0125897
ACGACGTCG/ACGTCGTCG	1												0	1	0.0125897
ACTCAGGCG/AGTCGCCTG	1												0	1	0.0125897
AGCAGGGCC/CCCTGCTGG	1												0	1	0.0125897
AAAAAGAAAT/ATTTCTTTTT	1												0	1	0.0125897
AAAATCTCTT/AAGAGATTTT	1												0	1	0.0125897
AAAATTGTTC/AACAATTTTG	1												0	1	0.0125897
AAAGAGAGAG/CTCTCTCTTT	4												0	4	0.0503588
AAGAGGTAAT/ACCTCTTATT		1											0	1	0.0125897
AGGGGCCCCC/CCCCTGGGGG	1												0	1	0.0125897

## Sheet: Position of Repeats
ID	SSR.nr SSRtype	SSR	Size	Start	End
TR19|c2_g1_i1_len=202	1	c	(CTCTTCT)4ctgttttctct(ACTC)5acacaatggctatttctt(CAG)5	92	39
TR19|c2_g2_i1_len=1769	1	p3	(TCT)5	15	110
TR19|c2_g2_i1_len=1769	2	p1	(T)10	10	1528
TR19|c2_g3_i1_len=1949	1	c	(CTCTTCT)4ctgttttctct(ACTC)5acacaatggctatttctt(CAG)5	92	39
TR19|c4_g1_i1_len=689	1	p3	(CAG)5	15	86
TR25|c0_g1_i1_len=635	1	p1	(T)11	11	1
TR28|c0_g1_i1_len=1536	1	p3	(ATC)7	21	317
TR28|c1_g1_i1_len=293	1	c	(GGC)8ggtaggttttttgggatcgggtttgaagggcggtgtgggctttgggggcttagaagagtgactgagagatgacaatgttgcgttgttgggatgccatg(GAT)8	146	33
TR32|c0_g1_i1_len=1378	1	c	(GGA)5agtggtggtgggggtgga(GGC)6	51	704
TR32|c0_g1_i1_len=1378	2	p2	(AG)11	22	1293
TR48|c0_g1_i1_len=341	1	p3	(AGA)5	15	39
TR68|c0_g2_i1_len=2989	1	p2	(GA)7	14	122
TR76|c0_g1_i1_len=732	1	p3	(TCT)6	18	494
TR76|c0_g1_i1_len=732	2	p5	(AAGAA)5	25	695
TR80|c0_g1_i1_len=999	1	c	(A)11gggcaaaaaaatgaaagttacattatagtgccaaagg(A)10	58	53
TR80|c0_g2_i1_len=1012	1	p1	(A)11	11	11
TR81|c0_g1_i1_len=1601	1	p3	(TGC)5	15	1525
TR81|c0_g2_i1_len=934	1	p3	(TGC)5	15	858
TR81|c0_g1_i2_len=1681	1	p3	(TGC)5	15	1605
TR87|c0_g1_i1_len=304	1	p3	(AAC)5	15	63
TR91|c0_g1_i1_len=2139	1	p1	(C)13	13	191
TR95|c0_g1_i1_len=1516	1	c	(CAGG)5tttgagtgcttgaccttcatttaacaaaaatctaaacgg(A)11	70	25
TR95|c0_g1_i2_len=1407	1	c	(CAGG)5tttgagtgcttgaccttcatttaacaaaaatctaaacgg(A)10	69	25
TR98|c0_g1_i1_len=247	1	p2	(CT)7	14	100
TR116|c0_g1_i1_len=263	1	p1	(G)10	10	182
TR124|c0_g1_i1_len=382	1	p1	(A)21	21	20
TR124|c0_g2_i1_len=1408	1	p1	(A)16	16	1051
TR127|c0_g1_i1_len=1425	1	p1	(A)15	15	60
TR146|c0_g1_i1_len=320	1	p2	(GA)7	14	292
TR147|c0_g1_i1_len=329	1	p1	(T)11	11	89
TR151|c0_g1_i1_len=261	1	p3	(GCT)11	33	227
TR160|c0_g1_i1_len=348	1	p1	(A)11	11	338
TR200|c0_g1_i1_len=817	1	p1	(T)16	16	33
TR206|c0_g1_i1_len=448	1	p3	(GAA)6	18	128
TR229|c0_g1_i1_len=1585	1	c	(T)16a(T)24	41	1545
TR231|c0_g1_i1_len=954	1	p1	(T)19	19	909
TR231|c0_g2_i1_len=1018	1	p1	(T)19	19	973
TR233|c0_g1_i1_len=510	1	c	(TC)6tttc(T)13	29	447
TR257|c0_g1_i1_len=1110	1	p3	(CTC)5	15	224
TR258|c0_g1_i1_len=374	1	p1	(A)10	10	240
TR263|c0_g1_i1_len=220	1	p1	(T)17	17	177
TR266|c0_g1_i1_len=430	1	p3	(GCT)5	15	218
TR270|c0_g1_i1_len=227	1	p3	(GAT)6	18	168
TR280|c0_g1_i1_len=319	1	c	(A)10gg(A)18	30	70
TR280|c2_g1_i1_len=226	1	p1	(T)14	14	11
TR302|c0_g1_i1_len=2733	1	p4	(GAAA)5	20	2654
TR316|c0_g1_i1_len=1852	1	p1	(A)10	10	243
TR316|c0_g1_i1_len=1852	2	p1	(A)10	10	364
TR316|c0_g1_i1_len=1852	3	p2	(TC)6	12	1805
TR321|c0_g1_i1_len=824	1	p3	(TCT)6	18	768
TR326|c0_g1_i1_len=309	1	p4	(TTAT)5	20	242
TR343|c0_g1_i1_len=2531	1	p2	(TA)6	12	2419
TR353|c0_g1_i1_len=303	1	p3	(TGA)5	15	241
TR360|c0_g1_i1_len=889	1	p1	(A)13	13	226
TR369|c0_g1_i1_len=1268	1	c	(T)20atttc(T)24	49	1220
TR369|c0_g2_i1_len=1277	1	c	(T)20atttc(T)24	49	1229
TR369|c1_g1_i1_len=504	1	p1	(A)10	10	262
TR370|c0_g1_i1_len=436	1	p1	(T)10	10	342
TR372|c0_g1_i1_len=2167	1	p3	(TTA)7	21	77
TR377|c0_g2_i1_len=266	1	p1	(T)11	11	141
TR381|c0_g1_i1_len=222	1	p1	(T)12	12	204
TR387|c0_g1_i1_len=326	1	p3	(GCA)8	24	19
TR390|c0_g1_i1_len=433	1	p3	(GTC)5	15	147
TR395|c0_g1_i1_len=689	1	p2	(CT)9	18	31
TR398|c0_g1_i1_len=1042	1	c	(GA)8aagagatagagagacagg(GA)12	58	959
TR400|c0_g1_i1_len=677	1	p3	(CCA)8	24	39
TR419|c0_g2_i1_len=2398	1	p2	(TC)6	12	618
TR424|c0_g1_i1_len=868	1	p1	(A)10	10	841
TR426|c0_g1_i2_len=1780	1	c	(A)11tttttaaggag(A)23	45	29
TR438|c1_g1_i1_len=740	1	p1	(T)11	11	634
TR451|c0_g1_i1_len=763	1	p2	(TA)7	14	669
TR453|c0_g1_i1_len=305	1	p1	(A)10	10	144
TR463|c0_g1_i1_len=608	1	p1	(A)10	10	433
TR467|c0_g1_i1_len=2588	1	p1	(T)11	11	440
TR467|c0_g1_i2_len=2479	1	p1	(T)11	11	440
TR467|c0_g1_i3_len=2315	1	p1	(T)11	11	440
TR482|c0_g1_i1_len=281	1	p2	(AT)6	12	53
TR483|c0_g1_i1_len=288	1	p1	(A)14	14	10
TR488|c0_g1_i1_len=274	1	p3	(AGG)7	21	180
TR501|c0_g1_i1_len=936	1	p2	(TC)6	12	15
TR512|c0_g1_i1_len=777	1	p1	(A)11	11	132
TR541|c0_g1_i1_len=1596	1	p2	(GA)6	12	1169
TR565|c0_g1_i1_len=402	1	p3	(AAC)5	15	308
TR569|c0_g1_i1_len=1638	1	p2	(TC)10	20	14
TR576|c0_g2_i1_len=1920	1	p1	(T)11	11	1798
TR580|c0_g1_i1_len=516	1	p1	(T)11	11	436
TR583|c0_g1_i1_len=1545	1	p3	(TTG)6	18	1004
TR586|c0_g1_i1_len=599	1	p1	(T)11	11	8
TR597|c0_g1_i1_len=1325	1	c	(A)13gaaaacgactagttaagtaattaaccggtagcacctcttaattactctatctaaacatattattctctcttattatttttttc(AAG)5	111	22
TR622|c0_g1_i1_len=541	1	p1	(T)10	10	489
TR641|c0_g1_i1_len=313	1	p1	(A)23	23	264
TR643|c0_g1_i1_len=344	1	p1	(A)14	14	91
TR649|c0_g1_i1_len=574	1	p1	(A)12	12	563
TR659|c0_g1_i1_len=1185	1	p1	(T)10	10	82
TR671|c0_g1_i1_len=299	1	p2	(CA)9	18	40
TR674|c0_g1_i1_len=657	1	p2	(GA)7	14	575
TR685|c0_g1_i1_len=1538	1	p2	(AG)9	18	22
TR685|c1_g1_i1_len=1020	1	p2	(AG)17	34	986
TR690|c0_g1_i1_len=870	1	p3	(CTG)5	15	303
TR697|c0_g2_i1_len=736	1	p1	(T)10	10	198
TR697|c0_g2_i1_len=736	2	p3	(AGA)7	21	694
TR698|c0_g1_i1_len=283	1	p1	(T)14	14	122
TR708|c0_g1_i1_len=1760	1	p3	(CTT)5	15	30
TR753|c0_g1_i1_len=232	1	p1	(A)10	10	186
TR753|c0_g2_i1_len=321	1	p1	(A)10	10	275
TR763|c0_g1_i1_len=1256	1	p1	(T)11	11	1178
TR765|c0_g1_i1_len=814	1	p1	(A)11	11	724
TR767|c0_g1_i1_len=1565	1	p2	(AC)6	12	245
TR769|c0_g1_i1_len=682	1	p3	(GAA)7	21	34
TR769|c1_g1_i1_len=261	1	p3	(GAA)7	21	207
TR786|c0_g1_i1_len=1347	1	p3	(GAA)6	18	51
TR788|c0_g1_i1_len=774	1	p2	(TC)8	16	537
TR810|c0_g1_i1_len=2017	1	c	(TCT)5tcatt(TTC)5	35	34
TR829|c0_g1_i1_len=1103	1	p2	(TC)6	12	53
TR830|c0_g1_i1_len=378	1	c	(ACA)5aactctccaatttaacatcggatccactttcttggatgctttggatggctggagatg(AAGATC)5	102	272
TR836|c0_g1_i1_len=2382	1	p1	(T)10	10	2047
TR852|c0_g1_i1_len=293	1	p3	(CTG)8	24	53
TR853|c0_g1_i1_len=534	1	p3	(TTG)5	15	232
TR855|c0_g1_i1_len=295	1	p3	(TCA)7	21	16
TR870|c0_g1_i1_len=2006	1	p1	(A)17	17	17
TR870|c1_g1_i1_len=202	1	c	(A)12gaaagtaagaaaccaaaaatttt(A)15ctttt(A)24(T)12(C)16	107	43
TR873|c0_g2_i1_len=3238	1	p2	(GA)12	24	3189
TR874|c0_g1_i1_len=1298	1	p2	(AG)6	12	1269
TR877|c0_g1_i1_len=992	1	p3	(TTC)5	15	940
TR894|c0_g1_i1_len=943	1	p1	(T)11	11	1
TR898|c0_g1_i1_len=549	1	p1	(A)20	20	24
TR909|c0_g1_i1_len=336	1	p1	(A)23	23	285
TR910|c0_g1_i1_len=1772	1	p1	(T)10	10	1609
TR910|c0_g1_i2_len=1809	1	p1	(T)10	10	1646
TR918|c0_g1_i1_len=618	1	p3	(ACA)5	15	473
TR920|c0_g1_i1_len=1036	1	p1	(A)10	10	63
TR932|c0_g1_i1_len=882	1	p1	(A)11	11	151
TR947|c0_g1_i1_len=619	1	p3	(TCT)6	18	565
TR951|c0_g1_i1_len=276	1	p3	(CCA)5	15	145
TR970|c0_g1_i1_len=1919	1	p2	(GT)6	12	1735
TR970|c0_g2_i1_len=2007	1	p2	(GT)6	12	1823
TR971|c0_g1_i1_len=678	1	p2	(AC)8	16	600
TR971|c0_g2_i1_len=1476	1	p2	(AC)8	16	1398
TR976|c0_g1_i1_len=487	1	p3	(CAG)6	18	32
TR976|c0_g1_i1_len=487	2	p3	(GCA)6	18	403
TR978|c0_g1_i1_len=351	1	p3	(GCA)8	24	280
TR993|c0_g1_i1_len=1077	1	p3	(GTT)5	15	366
TR996|c0_g1_i1_len=679	1	p3	(AAT)6	18	636
TR998|c0_g1_i1_len=225	1	p1	(A)10	10	154
TR1004|c0_g1_i1_len=228	1	c	(GGA)5agaggaaatgcggtagttggagattttggtgatgttgaggaggcgctgagctagggctttcttgaacgacatgattgaat(AG)6	107	121
TR1038|c0_g1_i1_len=1243	1	p1	(A)10	10	34
TR1038|c0_g1_i1_len=1243	2	p1	(A)10	10	148
TR1043|c0_g1_i1_len=221	1	p1	(A)13	13	12
TR1043|c0_g2_i1_len=321	1	p1	(A)13	13	12
TR1043|c1_g1_i1_len=1460	1	c	(T)16cccacgattctacttctctcactgccgacgattcgggtgttacttctagttgctactttctgaagcacttcatatttcgg(T)15	111	70
TR1058|c0_g1_i1_len=1441	1	p3	(GAG)5	15	1384
TR1058|c1_g1_i1_len=1465	1	p3	(GAG)5	15	10
TR1065|c0_g1_i1_len=402	1	p6	(AGGAAA)5	30	1
TR1066|c0_g1_i1_len=756	1	p2	(CT)11	22	733
TR1066|c0_g2_i1_len=850	1	p2	(CT)11	22	827
TR1066|c1_g1_i1_len=1376	1	p2	(TC)12	24	1320
TR1077|c0_g1_i1_len=696	1	p2	(GA)6	12	85
TR1077|c0_g2_i1_len=3799	1	p2	(GA)6	12	85
TR1094|c0_g1_i1_len=725	1	p3	(AAT)6	18	45
TR1094|c0_g1_i1_len=725	2	p3	(TTA)6	18	551
TR1094|c0_g2_i1_len=1121	1	p3	(AAT)6	18	45
TR1094|c0_g2_i1_len=1121	2	p3	(TTA)6	18	551
TR1117|c0_g1_i1_len=1003	1	p3	(TCG)5	15	484
TR1117|c0_g1_i1_len=1003	2	p3	(GGT)6	18	921
TR1118|c0_g1_i1_len=1603	1	p3	(ACC)6	18	571
TR1123|c0_g1_i1_len=206	1	p2	(AG)9	18	163
TR1123|c0_g2_i1_len=281	1	p2	(AG)9	18	238
TR1126|c0_g1_i1_len=1530	1	p3	(CGT)5	15	524
TR1157|c0_g1_i1_len=2845	1	p1	(T)15	15	1953
TR1171|c0_g1_i1_len=1070	1	p1	(T)12	12	937
TR1181|c0_g1_i1_len=448	1	c*	(A)11ggggggagaaaaag(A)17gggggag(A)17(AT)9*	83	18
TR1201|c0_g1_i1_len=823	1	c	(GA)6aggtttaaaatatggtgaaaggt(AG)6	47	759
TR1202|c0_g2_i1_len=1168	1	p3	(ATC)5	15	170
TR1208|c0_g1_i1_len=992	1	p1	(T)13	13	46
TR1210|c0_g1_i1_len=1515	1	p3	(CTT)5	15	635
TR1210|c0_g1_i1_len=1515	2	p3	(CTT)6	18	1199
TR1213|c0_g1_i1_len=891	1	p1	(T)12	12	70
TR1217|c0_g1_i1_len=1269	1	p1	(A)12	12	395
TR1233|c0_g1_i1_len=219	1	p1	(T)15	15	25
TR1235|c0_g1_i1_len=980	1	p4	(TGAG)6	24	63
TR1235|c0_g2_i1_len=929	1	p4	(GAGT)8	32	1
TR1248|c0_g1_i1_len=698	1	p3	(GCT)5	15	437
TR1248|c0_g2_i1_len=573	1	p3	(GCT)5	15	312
TR1265|c0_g1_i2_len=1345	1	p1	(T)10	10	1213
TR1265|c0_g1_i3_len=1290	1	p1	(T)10	10	1158
TR1277|c0_g1_i1_len=1678	1	p2	(AG)7	14	1661
TR1289|c0_g2_i1_len=2069	1	p3	(ACC)5	15	762
TR1320|c0_g1_i1_len=334	1	c	(A)11gagatttcac(AG)7	35	10
TR1356|c0_g1_i1_len=868	1	p1	(T)12	12	857
TR1356|c0_g2_i1_len=380	1	p1	(T)12	12	369
TR1376|c0_g1_i1_len=445	1	p1	(T)10	10	429
TR1383|c0_g1_i1_len=1551	1	p1	(A)10	10	71
TR1386|c0_g1_i1_len=237	1	c	(A)22c(T)10	33	181
TR1387|c0_g1_i1_len=487	1	p1	(A)11	11	169
TR1394|c0_g1_i1_len=392	1	p1	(T)12	12	374
TR1397|c0_g1_i1_len=1164	1	p1	(A)10	10	131
TR1401|c0_g1_i1_len=230	1	p1	(T)15	15	17
TR1425|c0_g1_i1_len=1685	1	c	(T)24cttttttcg(C)18	51	1615
TR1425|c0_g2_i1_len=1152	1	c	(T)24cttttttcg(C)18	51	1082
TR1439|c0_g1_i1_len=924	1	p3	(GGA)6	18	774
TR1450|c0_g1_i1_len=1534	1	p1	(A)10	10	166
TR1459|c0_g1_i1_len=264	1	p1	(A)11	11	201
TR1467|c0_g2_i1_len=1113	1	p3	(GAA)5	15	26
TR1467|c0_g2_i1_len=1113	2	c	(T)24gtttttttttgtctccccc(T)15aaaaagtttg(C)11aaa(C)10	92	962
TR1467|c1_g1_i1_len=207	1	c	(G)10ttt(G)12caacttttttaaaaaaaaaccggggggcctaaaagaggcccaaaag(A)10	81	56
TR1468|c0_g1_i1_len=1029	1	c	(AT)7aggcctaaaagccagacatcaattctcgtagt(TA)6	58	305
TR1468|c0_g2_i1_len=926	1	c	(AT)7aggcctaaaagccagacatcaattctcgtagt(TA)6	58	305
TR1485|c0_g1_i1_len=2537	1	p3	(TGA)5	15	1253
TR1486|c0_g1_i1_len=1786	1	c	(T)10c(T)10	21	38
TR1496|c0_g1_i1_len=2431	1	p1	(T)13	13	2259
TR1496|c0_g2_i1_len=1109	1	p10	(AAGAGAGAGA)3	30	66
TR1496|c0_g3_i1_len=3589	1	p10	(AAGAGAGAGA)3	30	66
TR1496|c0_g3_i1_len=3589	2	p1	(T)13	13	3417
TR1500|c0_g1_i1_len=1025	1	p2	(AT)21	42	983
TR1513|c0_g1_i1_len=2382	1	p1	(A)10	10	178
TR1513|c0_g1_i1_len=2382	2	p2	(AG)7	14	1603
TR1549|c0_g1_i1_len=1100	1	p3	(CGG)5	15	809
TR1561|c0_g1_i1_len=398	1	p1	(T)12	12	378
TR1563|c0_g1_i1_len=1054	1	p3	(GCC)5	15	700
TR1570|c0_g1_i1_len=672	1	p3	(ATG)6	18	340
TR1605|c0_g1_i1_len=1302	1	p10	(GAGAGAAAGA)3	30	1251
TR1606|c0_g1_i1_len=977	1	p2	(TA)8	16	779
TR1608|c0_g1_i1_len=1152	1	p5	(TTTCT)5	25	1121
TR1613|c0_g1_i1_len=788	1	p2	(CT)7	14	390
TR1613|c0_g1_i2_len=882	1	p2	(CT)7	14	484
TR1619|c0_g1_i1_len=861	1	p2	(CT)6	12	315
TR1620|c0_g1_i1_len=927	1	p2	(TC)7	14	402
TR1620|c0_g1_i1_len=927	2	p2	(TA)7	14	873
TR1632|c0_g1_i1_len=2230	1	p1	(A)11	11	172
TR1641|c0_g1_i1_len=1188	1	p3	(CTG)5	15	297
TR1647|c0_g1_i1_len=440	1	p2	(AG)6	12	362
TR1681|c0_g1_i1_len=5823	1	c	(A)24taaaaa(T)10	40	5784
TR1681|c1_g1_i1_len=254	1	c	(A)21g(A)24	46	1
TR1681|c1_g1_i1_len=254	2	p2	(AG)6	12	214
TR1681|c1_g2_i1_len=270	1	c	(A)10ccttctcc(A)22	40	23
TR1681|c1_g2_i1_len=270	2	p2	(AG)6	12	230
TR1701|c0_g1_i1_len=1174	1	p3	(CAT)6	18	42
TR1714|c0_g1_i1_len=3962	1	p2	(CT)21	42	3920
TR1727|c0_g1_i1_len=366	1	p2	(AT)16	32	19
TR1727|c0_g4_i1_len=347	1	p2	(TA)15	30	317
TR1755|c0_g1_i1_len=642	1	p1	(T)24	24	588
TR1765|c0_g1_i1_len=1158	1	p3	(ACC)8	24	367
TR1778|c0_g1_i1_len=420	1	p3	(CAC)7	21	399
TR1799|c0_g1_i1_len=1584	1	p3	(ACA)5	15	1427
TR1803|c0_g1_i1_len=2631	1	c	(TC)6tttctctctctttctgtaaagg(CCACA)5ggggaagaac(GAA)5	84	604
TR1823|c0_g1_i1_len=532	1	p1	(A)10	10	264
TR1829|c0_g1_i1_len=1054	1	p2	(TC)8	16	50
TR1834|c0_g1_i1_len=2076	1	p1	(T)11	11	364
TR1834|c0_g1_i2_len=2112	1	p1	(T)11	11	364
TR1837|c0_g1_i1_len=753	1	p3	(CTT)5	15	407
TR1839|c0_g1_i1_len=1616	1	p1	(T)12	12	1596
TR1847|c0_g1_i1_len=816	1	c	(A)14gaga(G)11aaggacaa(G)12	49	733
TR1881|c0_g1_i1_len=923	1	p1	(T)12	12	873
TR1881|c0_g2_i1_len=763	1	p1	(T)12	12	713
TR1885|c0_g1_i1_len=452	1	p3	(GTT)5	15	93
TR1885|c0_g2_i1_len=506	1	p3	(GTT)5	15	93
TR1907|c0_g1_i1_len=247	1	p3	(AAC)5	15	102
TR1908|c0_g1_i1_len=213	1	p1	(T)10	10	1
TR1922|c0_g1_i1_len=427	1	p3	(CAC)8	24	362
TR1923|c0_g1_i1_len=1517	1	p2	(AG)6	12	1434
TR1930|c0_g1_i1_len=1013	1	p1	(T)13	13	55
TR1935|c0_g1_i1_len=1809	1	p3	(GGC)5	15	365
TR1947|c0_g1_i1_len=360	1	p2	(AG)6	12	94
TR1957|c0_g1_i1_len=259	1	p1	(A)11	11	27
TR1960|c0_g1_i1_len=1865	1	p3	(TCC)5	15	436
TR1972|c0_g1_i1_len=803	1	c	(ATT)5gtattatttccttcgaaacaaaaactcaattt(A)10	57	53
TR2000|c0_g1_i1_len=330	1	p2	(GT)6	12	199
TR2000|c0_g1_i2_len=391	1	p2	(GT)6	12	260
TR2000|c0_g1_i3_len=597	1	p2	(GT)6	12	466
TR2015|c0_g1_i1_len=2124	1	p1	(A)10	10	2047
TR2021|c0_g1_i1_len=1231	1	p5	(CTTCT)5	25	27
TR2024|c0_g1_i1_len=1876	1	p1	(T)10	10	1751
TR2029|c0_g1_i1_len=220	1	c	(T)10ccatcacagctccacagtcccacagttcaaaaatg(T)10catcccatttctttattttaagaggcccccgattaatctttttattaagat(ATTTTGAACA)3	136	43
TR2070|c0_g2_i1_len=1131	1	p2	(TC)9	18	33
TR2097|c0_g1_i1_len=1815	1	c	(GAG)5ggaactggctgggatggtaagaataagcgttcgacggaggg(GGC)5	71	1408
TR2099|c0_g1_i1_len=637	1	p2	(CT)6	12	19
TR2101|c0_g1_i1_len=841	1	p3	(ATA)7	21	257
TR2101|c1_g1_i1_len=298	1	p3	(ATA)6	18	246
TR2120|c0_g1_i1_len=2698	1	p1	(T)16	16	108
TR2121|c0_g1_i1_len=1417	1	p1	(A)12	12	1338
TR2127|c0_g2_i1_len=3649	1	p3	(TAC)6	18	3295
TR2134|c0_g1_i1_len=1553	1	p1	(A)11	11	187
TR2157|c0_g1_i1_len=999	1	p1	(A)11	11	65
TR2163|c0_g1_i1_len=245	1	p3	(GAA)5	15	74
TR2167|c0_g1_i1_len=2754	1	p3	(AGA)6	18	2361
TR2167|c0_g1_i2_len=1494	1	p3	(AGA)6	18	1101
TR2167|c1_g1_i1_len=790	1	p4	(CTTT)5	20	493
TR2173|c0_g1_i1_len=1007	1	p2	(CT)8	16	11
TR2173|c0_g1_i1_len=1007	2	c	(A)10tacaaagatttgatcttgggccagaaatcgccaccccttttgtttttaatgattttctctcatgtaaattcctaggtggtagac(T)12	106	744
TR2175|c0_g1_i1_len=694	1	p2	(GA)7	14	552
TR2175|c0_g1_i2_len=823	1	p1	(A)16	16	503
TR2175|c0_g1_i2_len=823	2	p2	(GA)7	14	681
TR2175|c0_g1_i3_len=673	1	p2	(GA)7	14	531
TR2175|c0_g1_i4_len=844	1	p1	(A)16	16	524
TR2175|c0_g1_i4_len=844	2	p2	(GA)7	14	702
TR2191|c0_g1_i1_len=563	1	p3	(AAG)5	15	38
TR2195|c0_g1_i1_len=1095	1	p1	(A)10	10	405
TR2197|c0_g1_i1_len=1417	1	p3	(CAC)5	15	450
TR2197|c0_g1_i1_len=1417	2	p1	(T)10	10	1254
TR2215|c0_g2_i1_len=3210	1	p1	(A)10	10	273
TR2215|c0_g2_i1_len=3210	2	p3	(CAT)5	15	2479
TR2215|c0_g2_i1_len=3210	3	p3	(CAT)5	15	2980
TR2215|c0_g2_i1_len=3210	4	p2	(GA)12	24	3158
TR2242|c0_g1_i1_len=1315	1	p1	(T)17	17	314
TR2255|c0_g1_i1_len=216	1	p1	(T)10	10	42
TR2265|c0_g1_i3_len=2934	1	p2	(AT)6	12	2919
TR2277|c0_g1_i1_len=832	1	p3	(CTT)5	15	135
TR2300|c0_g1_i1_len=1580	1	p3	(CTA)5	15	1334
TR2305|c0_g2_i1_len=464	1	p1	(T)12	12	420
TR2319|c0_g1_i1_len=1083	1	p1	(T)11	11	1016
TR2320|c0_g1_i1_len=697	1	p3	(ATG)10	30	666
TR2346|c0_g1_i1_len=3111	1	c*	(TGT)5(TGTTGCTGC)3*	39	3062
TR2346|c0_g1_i2_len=1089	1	c*	(TGT)5(TGTTGCTGC)3*	39	1040
TR2346|c0_g1_i3_len=3236	1	c*	(TGT)5(TGTTGCTGC)3*	39	3187
TR2353|c0_g1_i1_len=247	1	p3	(TGC)5	15	72
TR2353|c0_g2_i1_len=214	1	p3	(TGC)5	15	16
TR2353|c0_g4_i1_len=205	1	p3	(TGC)5	15	72
TR2359|c0_g1_i1_len=767	1	c	(ACA)5ccaccaccac(CAA)5	40	344
TR2379|c0_g1_i1_len=3143	1	p2	(GA)8	16	3086
TR2388|c0_g1_i1_len=2097	1	p2	(AG)12	24	2013
TR2388|c0_g1_i2_len=2100	1	p2	(AG)12	24	2016
TR2388|c1_g1_i1_len=1927	1	p2	(TC)12	24	137
TR2407|c0_g1_i1_len=256	1	p1	(T)10	10	242
TR2411|c0_g1_i1_len=2081	1	p1	(T)14	14	1789
TR2411|c0_g2_i1_len=1999	1	p1	(T)14	14	1707
TR2417|c0_g1_i1_len=356	1	p3	(AGC)12	36	275
TR2429|c0_g1_i1_len=542	1	p2	(CT)9	18	9
TR2429|c0_g1_i1_len=542	2	p3	(GAT)6	18	504
TR2434|c0_g1_i1_len=856	1	c	(CAG)9t(AGC)5	43	21
TR2443|c0_g1_i1_len=1272	1	p1	(A)10	10	1263
TR2444|c0_g1_i1_len=623	1	p1	(A)11	11	133
TR2448|c0_g1_i1_len=1004	1	p1	(A)12	12	233
TR2465|c0_g2_i1_len=1866	1	p2	(TA)7	14	92
TR2465|c0_g2_i3_len=1919	1	p2	(TA)7	14	92
TR2489|c0_g2_i1_len=1678	1	p2	(CT)10	20	1604
TR2508|c0_g1_i1_len=1585	1	c	(A)13ggaaaaaaataaaaaaaatcc(A)17	51	40
TR2508|c0_g1_i1_len=1585	2	p3	(TGG)5	15	1044
TR2508|c0_g1_i1_len=1585	3	p3	(GCG)5	15	1271
TR2508|c0_g1_i2_len=1543	1	c	(A)13ggaaaaaaataaaaaaaatcc(A)17	51	40
TR2508|c0_g1_i2_len=1543	2	p3	(TGG)5	15	1044
TR2508|c0_g1_i2_len=1543	3	p3	(GCG)5	15	1271
TR2508|c0_g1_i2_len=1543	4	p1	(T)19	19	1450
TR2508|c0_g2_i1_len=1605	1	c	(A)13ggaaaaaaataaaaaaaatcc(A)17	51	40
TR2522|c0_g1_i1_len=1241	1	p3	(TGT)5	15	930
TR2533|c0_g1_i1_len=451	1	p1	(A)10	10	31
TR2539|c0_g1_i1_len=896	1	p1	(C)11	11	835
TR2542|c0_g1_i1_len=473	1	p1	(A)10	10	22
TR2547|c0_g2_i1_len=648	1	p1	(T)10	10	88
TR2551|c0_g2_i1_len=836	1	p3	(AAT)5	15	167
TR2555|c0_g1_i1_len=721	1	p1	(T)10	10	504
TR2555|c0_g1_i1_len=721	2	p2	(AG)6	12	688
TR2567|c0_g1_i1_len=1972	1	p1	(A)13	13	18
TR2568|c0_g2_i1_len=268	1	p6	(AGTGGC)11	66	198
TR2581|c0_g1_i1_len=1080	1	p2	(CT)7	14	758
TR2600|c0_g1_i1_len=342	1	p1	(A)10	10	53
TR2615|c0_g1_i1_len=2571	1	p1	(A)10	10	8
TR2636|c0_g1_i1_len=2222	1	p5	(AGCAC)5	25	112
TR2636|c0_g1_i1_len=2222	2	p2	(TC)6	12	2178
TR2636|c0_g2_i1_len=1749	1	p2	(TC)6	12	1705
TR2637|c0_g1_i1_len=2132	1	p1	(G)10	10	183
TR2637|c0_g1_i1_len=2132	2	p2	(AG)6	12	2009
TR2637|c0_g2_i1_len=1998	1	p1	(G)10	10	183
TR2638|c0_g1_i1_len=1345	1	p2	(AG)6	12	32
TR2650|c0_g1_i1_len=2209	1	p1	(T)11	11	283
TR2652|c0_g1_i1_len=335	1	p2	(TC)6	12	109
TR2661|c0_g1_i1_len=2519	1	p2	(CT)12	24	2222
TR2668|c0_g1_i1_len=601	1	p3	(AAC)6	18	421
TR2671|c0_g1_i1_len=390	1	c	(T)24attttttttggttttcgtagtttttcttttcttttccttttgttccggtgccttctgtttctaagaaggaaaag(A)10ggaaaatcttcggttgtgaaagaacat(A)11	146	51
TR2673|c0_g1_i1_len=1288	1	p2	(AG)11	22	1124
TR2673|c0_g1_i2_len=1100	1	p2	(AG)11	22	936
TR2673|c0_g2_i1_len=405	1	p2	(AG)11	22	241
TR2676|c0_g1_i1_len=371	1	p6	(AGTTGA)5	30	1
TR2676|c0_g2_i2_len=1690	1	p6	(AAGTTG)10	60	1626
TR2678|c0_g1_i1_len=2351	1	p3	(TAA)5	15	18
TR2691|c0_g2_i1_len=1045	1	p3	(CTT)6	18	41
TR2699|c0_g1_i1_len=2576	1	p2	(GA)10	20	85
TR2699|c0_g1_i1_len=2576	2	p3	(CTT)7	21	2420
TR2699|c0_g2_i1_len=2497	1	p2	(GA)10	20	85
TR2699|c0_g2_i1_len=2497	2	p3	(CTT)7	21	2341
TR2699|c1_g1_i1_len=662	1	c	(AAG)5aacaaggacaaaaaccctaaccat(GAA)7	60	129
TR2699|c1_g1_i1_len=662	2	p1	(A)23	23	640
TR2700|c0_g1_i1_len=799	1	p2	(AT)6	12	8
TR2715|c0_g1_i1_len=2041	1	p1	(T)10	10	1988
TR2734|c0_g1_i1_len=1017	1	p3	(TTC)5	15	160
TR2738|c0_g1_i1_len=1844	1	p3	(CAC)5	15	109
TR2742|c0_g1_i2_len=1489	1	p1	(T)10	10	1287
TR2756|c0_g1_i1_len=269	1	p3	(TGA)5	15	235
TR2758|c0_g1_i1_len=228	1	p1	(A)10	10	187
TR2760|c0_g2_i1_len=438	1	c	(AT)6aaagactataccttcgccataaaaacatttaatttaataagtaataatagcatggtatttcgaattccatatgcaaa(T)14	103	64
TR2760|c0_g2_i1_len=438	2	c	(A)10gaaactttcggattgttcaataacaaaaaaaat(A)12	55	337
TR2764|c0_g1_i1_len=816	1	c	(A)13gtgttcaccaatcaacattcaacagcactgctagtctagtagtctccta(TAT)7	83	43
TR2788|c0_g1_i1_len=1191	1	p1	(T)10	10	46
TR2813|c0_g1_i1_len=314	1	p3	(GCA)11	33	280
TR2862|c0_g1_i1_len=597	1	p3	(ATC)5	15	549
TR2864|c0_g1_i1_len=2412	1	p1	(A)10	10	2299
TR2864|c0_g2_i1_len=2303	1	p1	(A)10	10	2190
TR2873|c0_g1_i1_len=1539	1	c	(TC)9taccgaggtttagattgtatcgtgctgtgaagac(AG)9	70	1470
TR2873|c0_g2_i1_len=1885	1	c	(TC)9taccgaggtttagattgtatcgtgctgtgaagac(AG)9	70	1816
TR2873|c0_g2_i2_len=1928	1	c	(TC)9taccgaggtttagattgtatcgtgctgtgaagac(AG)9	70	1859
TR2875|c0_g1_i1_len=560	1	c	(GAA)6(GAT)7	39	487
TR2889|c0_g1_i1_len=302	1	p3	(CAA)5	15	87
TR2891|c0_g1_i1_len=272	1	c	(A)24caacc(A)15	44	1
TR2892|c0_g2_i1_len=1357	1	p3	(AGG)5	15	112
TR2897|c0_g1_i1_len=1170	1	p2	(GT)7	14	1156
TR2901|c0_g1_i1_len=947	1	p1	(T)24	24	905
TR2902|c0_g1_i1_len=878	1	p1	(A)12	12	33
TR2906|c0_g1_i1_len=205	1	p1	(A)24	24	131
TR2910|c0_g1_i1_len=2079	1	p1	(A)12	12	1623
TR2910|c0_g1_i1_len=2079	2	p1	(T)13	13	1935
TR2915|c0_g1_i1_len=542	1	p3	(TGC)5	15	374
TR2915|c0_g2_i1_len=542	1	p3	(TGC)5	15	374
TR2915|c2_g1_i1_len=438	1	c	(CAG)5(CAA)5	30	47
TR2916|c0_g2_i1_len=1026	1	p1	(T)13	13	670
TR2932|c0_g1_i1_len=1298	1	p1	(T)10	10	1108
TR2932|c0_g2_i1_len=1925	1	p1	(T)10	10	1735
TR2961|c0_g1_i1_len=1506	1	p1	(A)10	10	74
TR2990|c0_g1_i1_len=296	1	c	(G)11tggtgggggaagtttttgggggg(A)18	52	30
TR3027|c0_g1_i1_len=2014	1	p1	(A)11	11	1617
TR3027|c0_g1_i2_len=1945	1	p1	(A)11	11	1548
TR3046|c0_g1_i1_len=1717	1	p1	(A)10	10	29
TR3046|c0_g1_i1_len=1717	2	p1	(T)10	10	1438
TR3046|c0_g1_i1_len=1717	3	p1	(T)10	10	1587
TR3046|c0_g2_i1_len=1850	1	p1	(A)10	10	29
TR3046|c0_g2_i1_len=1850	2	p1	(T)10	10	1571
TR3046|c0_g2_i1_len=1850	3	p1	(T)10	10	1720
TR3054|c0_g2_i1_len=3914	1	p2	(CT)9	18	269
TR3068|c0_g1_i1_len=335	1	p1	(T)11	11	129
TR3091|c0_g1_i1_len=461	1	p3	(GCA)5	15	126
TR3093|c0_g1_i1_len=948	1	p1	(T)10	10	711
TR3102|c0_g1_i1_len=585	1	p1	(T)10	10	427
TR3105|c0_g1_i1_len=583	1	p1	(A)16	16	163
TR3114|c0_g1_i1_len=490	1	p3	(TAA)5	15	274
TR3123|c0_g2_i1_len=1548	1	c	(TC)6tt(TC)6	26	20
TR3134|c0_g1_i1_len=1381	1	p3	(GAA)5	15	1191
TR3153|c0_g1_i1_len=1081	1	c	(A)10ttgtcataagactttgttgtttgaaatagttttaag(A)11	57	989
TR3166|c0_g1_i1_len=341	1	p3	(ATC)5	15	16
TR3192|c0_g1_i2_len=2717	1	p7	(CCTCTCA)4	28	51
TR3196|c0_g1_i1_len=1620	1	p2	(AG)6	12	1568
TR3197|c0_g1_i1_len=206	1	c	(T)11gggccccccggggcccttttag(A)10	43	81
TR3204|c0_g1_i1_len=648	1	p1	(T)10	10	484
TR3218|c0_g1_i1_len=1219	1	p2	(GA)8	16	72
TR3225|c0_g1_i1_len=228	1	p1	(A)10	10	53
TR3252|c0_g1_i1_len=218	1	p3	(CAG)5	15	146
TR3262|c0_g1_i1_len=562	1	c	(T)10ctg(T)14	27	14
TR3262|c0_g2_i1_len=469	1	c	(T)10ctg(T)14	27	14
TR3269|c0_g1_i2_len=705	1	p1	(A)11	11	5
TR3277|c0_g1_i1_len=691	1	p3	(AGG)5	15	422
TR3309|c0_g1_i1_len=625	1	p1	(T)16	16	562
TR3321|c0_g1_i1_len=234	1	p4	(AATA)5	20	38
TR3344|c0_g1_i1_len=460	1	p3	(AGA)5	15	405
TR3349|c0_g1_i1_len=1449	1	p1	(A)12	12	82
TR3355|c0_g1_i1_len=551	1	c	(T)24ac(T)23	49	503
TR3356|c0_g1_i1_len=1402	1	c	(G)21tttttt(A)18	45	63
TR3356|c0_g2_i1_len=1525	1	c	(G)21tttttt(A)18	45	63
TR3356|c0_g2_i1_len=1525	2	p3	(TTA)5	15	432
TR3358|c0_g1_i1_len=523	1	p2	(AG)7	14	322
TR3358|c0_g2_i1_len=1742	1	p2	(AG)7	14	1541
TR3358|c0_g3_i1_len=473	1	p2	(AG)7	14	272
TR3360|c0_g2_i1_len=2031	1	p1	(A)12	12	70
TR3362|c0_g1_i1_len=2098	1	p3	(CTG)5	15	1952
TR3375|c0_g1_i1_len=1243	1	p1	(A)10	10	1112
TR3383|c0_g1_i1_len=326	1	p3	(ATT)6	18	221
TR3385|c0_g1_i1_len=933	1	p2	(AG)6	12	482
TR3403|c0_g2_i1_len=1399	1	p1	(A)10	10	666
TR3413|c0_g2_i1_len=2074	1	p1	(A)11	11	2064
TR3413|c0_g2_i2_len=1999	1	p1	(A)11	11	1989
TR3420|c0_g1_i1_len=658	1	p1	(A)10	10	394
TR3420|c0_g1_i2_len=713	1	p1	(A)10	10	449
TR3428|c1_g1_i1_len=339	1	p1	(T)10	10	6
TR3449|c0_g1_i1_len=813	1	p2	(AT)8	16	630
TR3452|c0_g1_i1_len=309	1	p1	(A)11	11	30
TR3485|c0_g1_i1_len=1154	1	p2	(AT)8	16	48
TR3495|c0_g1_i1_len=371	1	p1	(A)10	10	342
TR3516|c0_g1_i1_len=325	1	p1	(A)13	13	114
TR3521|c0_g1_i1_len=791	1	p2	(TA)6	12	30
TR3540|c1_g1_i1_len=581	1	p3	(TTC)5	15	241
TR3543|c0_g1_i1_len=277	1	p1	(T)10	10	84
TR3572|c2_g1_i1_len=292	1	c	(A)10cctc(A)20	34	251
TR3580|c0_g1_i1_len=688	1	p7	(GAGGGCG)4	28	603
TR3594|c0_g1_i1_len=1938	1	p2	(CT)6	12	212
TR3594|c0_g1_i1_len=1938	2	p3	(CAA)5	15	1242
TR3594|c0_g1_i1_len=1938	3	p3	(CAG)6	18	1422
TR3594|c0_g2_i1_len=1739	1	p3	(CAA)5	15	1043
TR3594|c0_g2_i1_len=1739	2	p3	(CAG)6	18	1223
TR3610|c0_g1_i1_len=478	1	p3	(ACC)5	15	71
TR3610|c0_g2_i1_len=341	1	p3	(ACC)5	15	71
TR3614|c0_g1_i1_len=655	1	p2	(AG)7	14	90
TR3619|c0_g1_i1_len=361	1	c	(GCC)5gcgggatgacgcggggttcaccaccgc(GGA)5	57	97
TR3620|c0_g1_i1_len=513	1	p2	(AG)7	14	416
TR3632|c0_g1_i1_len=1037	1	p3	(CAA)5	15	714
TR3641|c0_g1_i1_len=390	1	p3	(GGA)5	15	239
TR3684|c0_g1_i1_len=272	1	p1	(A)10	10	227
TR3707|c0_g1_i2_len=1731	1	p2	(TC)8	16	271
TR3707|c0_g2_i1_len=1553	1	p2	(TC)6	12	140
TR3713|c0_g1_i1_len=911	1	p1	(A)13	13	102
TR3716|c0_g1_i1_len=263	1	p3	(ATA)6	18	118
TR3723|c0_g1_i1_len=488	1	p1	(A)13	13	346
TR3738|c0_g1_i1_len=813	1	p3	(CGA)5	15	73
TR3747|c1_g1_i1_len=750	1	p1	(A)10	10	168
TR3762|c0_g1_i1_len=308	1	p1	(T)10	10	283
TR3788|c0_g1_i1_len=231	1	p3	(CGG)6	18	160
TR3802|c0_g1_i1_len=1960	1	p1	(A)13	13	1
TR3802|c0_g2_i1_len=2188	1	p1	(A)13	13	1
TR3804|c0_g1_i1_len=1357	1	p3	(GCC)5	15	478
TR3805|c0_g1_i1_len=431	1	c	(GA)7a(AAG)5	30	391
TR3807|c0_g1_i1_len=558	1	p3	(TCC)5	15	176
TR3808|c0_g1_i1_len=1175	1	p2	(TC)6	12	66
TR3829|c0_g1_i1_len=2064	1	c	(C)22tg(A)24	48	42
TR3836|c0_g1_i1_len=1114	1	p1	(A)10	10	792
TR3868|c0_g1_i1_len=399	1	p3	(TTC)5	15	1
TR3881|c0_g1_i1_len=1042	1	p2	(AG)9	18	366
TR3881|c0_g1_i1_len=1042	2	p3	(GCG)5	15	756
TR3881|c0_g2_i1_len=865	1	p3	(GCG)5	15	579
TR3883|c0_g1_i1_len=3451	1	p1	(T)11	11	273
TR3909|c0_g2_i1_len=2064	1	p1	(A)18	18	46
TR3935|c0_g1_i1_len=292	1	p1	(A)10	10	79
TR3935|c0_g1_i1_len=292	2	p1	(T)10	10	258
TR3941|c0_g2_i1_len=284	1	p3	(GAA)5	15	124
TR3968|c0_g1_i1_len=1553	1	p3	(TTC)5	15	414
TR3976|c0_g1_i1_len=1798	1	p3	(ACT)5	15	1677
TR3981|c0_g1_i1_len=271	1	p2	(AG)9	18	19
TR3994|c0_g1_i1_len=418	1	p6	(AGAGGG)5	30	384
TR3997|c0_g1_i1_len=221	1	p1	(A)18	18	190
TR4003|c0_g1_i1_len=2204	1	p3	(CGA)5	15	304
TR4014|c0_g1_i1_len=1502	1	p2	(GA)9	18	1459
TR4016|c0_g1_i1_len=354	1	p6	(TCGTCC)7	42	1
TR4017|c1_g1_i5_len=348	1	p1	(A)15	15	59
TR4031|c0_g2_i1_len=618	1	p3	(CCA)5	15	389
TR4033|c0_g1_i1_len=646	1	p2	(TC)7	14	205
TR4049|c0_g1_i1_len=703	1	p1	(T)24	24	505
TR4049|c1_g1_i1_len=212	1	p1	(T)18	18	130
TR4081|c0_g1_i1_len=1739	1	p1	(C)12	12	1691
TR4083|c0_g1_i1_len=284	1	p3	(AGC)8	24	232
TR4091|c0_g1_i1_len=242	1	p1	(T)13	13	187
TR4091|c0_g2_i1_len=1571	1	p1	(T)13	13	1516
TR4097|c0_g1_i1_len=386	1	p1	(T)14	14	30
TR4118|c0_g2_i1_len=716	1	p3	(CAT)14	42	1
TR4118|c0_g2_i1_len=716	2	p3	(AGA)5	15	497
TR4118|c1_g1_i1_len=423	1	p3	(CTT)7	21	53
TR4126|c0_g1_i1_len=618	1	p1	(T)10	10	602
TR4132|c0_g1_i1_len=388	1	p1	(T)10	10	1
TR4138|c0_g1_i1_len=209	1	p2	(AG)9	18	192
TR4145|c0_g1_i2_len=2860	1	p1	(A)10	10	529
TR4145|c0_g1_i3_len=2021	1	p1	(A)10	10	529
TR4158|c0_g1_i1_len=359	1	p1	(G)24	24	1
TR4160|c0_g1_i1_len=286	1	p3	(ATA)6	18	231
TR4161|c0_g1_i1_len=332	1	p1	(A)10	10	203
TR4176|c0_g1_i1_len=610	1	p1	(T)10	10	381
TR4176|c0_g2_i1_len=3055	1	p1	(T)10	10	2826
TR4205|c0_g1_i1_len=234	1	p2	(GA)6	12	140
TR4229|c0_g1_i1_len=284	1	p3	(TGC)5	15	162
TR4230|c0_g1_i1_len=843	1	p1	(A)11	11	103
TR4249|c0_g1_i1_len=1300	1	p3	(CGC)5	15	121
TR4256|c0_g1_i1_len=1112	1	p1	(T)11	11	891
TR4261|c0_g1_i1_len=1076	1	p2	(AG)6	12	1031
TR4261|c0_g2_i1_len=1306	1	p2	(AG)6	12	1261
TR4268|c0_g1_i1_len=287	1	p3	(GCA)7	21	215
TR4275|c0_g1_i1_len=309	1	p1	(A)24	24	239
TR4278|c0_g1_i1_len=636	1	p4	(AAAG)5	20	1
TR4287|c0_g1_i1_len=1407	1	p3	(TCT)5	15	1362
TR4294|c0_g1_i1_len=1500	1	p1	(T)11	11	1
TR4300|c0_g1_i1_len=209	1	p3	(AGC)5	15	144
TR4303|c0_g1_i1_len=1352	1	p3	(TCT)6	18	1263
TR4305|c0_g1_i1_len=2000	1	p3	(TCA)5	15	840
TR4309|c0_g1_i1_len=280	1	p1	(T)13	13	209
TR4309|c0_g2_i2_len=1330	1	p1	(A)10	10	374
TR4312|c0_g1_i1_len=421	1	p1	(A)10	10	42
TR4318|c1_g1_i1_len=1150	1	p3	(CCG)5	15	345
TR4331|c0_g1_i1_len=1581	1	p3	(GAA)6	18	92
TR4343|c0_g1_i1_len=1184	1	p2	(CT)18	36	1
TR4343|c0_g1_i1_len=1184	2	p1	(T)14	14	976
TR4363|c0_g1_i1_len=270	1	p2	(GT)7	14	106
TR4367|c0_g1_i1_len=264	1	p1	(A)11	11	132
TR4369|c0_g1_i1_len=386	1	p1	(A)11	11	141
TR4400|c0_g1_i1_len=1819	1	p3	(GGA)5	15	1420
TR4414|c0_g1_i1_len=207	1	p9	(TCGCCCATG)3	27	52
TR4415|c0_g1_i1_len=1711	1	p6	(AATCCC)6	36	607
TR4416|c0_g1_i1_len=232	1	p1	(A)17	17	142
TR4425|c0_g1_i1_len=1916	1	p2	(AG)6	12	1492
TR4436|c0_g1_i1_len=960	1	p1	(T)13	13	544
TR4436|c0_g1_i1_len=960	2	p1	(A)14	14	665
TR4460|c0_g1_i1_len=320	1	p1	(T)13	13	52
TR4476|c0_g2_i1_len=2710	1	p1	(T)12	12	133
TR4492|c0_g1_i1_len=1608	1	p3	(ATA)6	18	63
TR4492|c0_g1_i1_len=1608	2	p1	(T)10	10	1492
TR4501|c0_g1_i1_len=953	1	p2	(AG)6	12	790
TR4502|c0_g1_i1_len=307	1	p3	(TAT)7	21	216
TR4503|c0_g1_i1_len=223	1	p5	(AATAA)5	25	163
TR4509|c0_g1_i1_len=2078	1	p3	(TAA)11	33	2044
TR4526|c0_g1_i1_len=1004	1	p1	(A)10	10	16
TR4536|c0_g1_i1_len=940	1	p2	(CT)9	18	8
TR4540|c0_g1_i1_len=222	1	p3	(GCA)6	18	43
TR4540|c0_g1_i1_len=222	2	c	(GCA)6gcccct(GCA)7	45	165
TR4543|c0_g1_i1_len=421	1	p3	(TGA)5	15	77
TR4543|c0_g1_i1_len=421	2	p3	(TGA)5	15	357
TR4543|c0_g2_i1_len=297	1	p3	(TGA)5	15	77
TR4543|c0_g2_i1_len=297	2	p3	(TGA)5	15	233
TR4543|c0_g3_i1_len=1529	1	p3	(TGA)5	15	1465
TR4543|c1_g1_i1_len=873	1	p3	(TCA)5	15	532
TR4566|c0_g1_i1_len=922	1	p2	(TC)11	22	854
TR4567|c0_g1_i1_len=819	1	p3	(GCT)6	18	782
TR4584|c0_g1_i1_len=834	1	p3	(ACA)5	15	557
TR4588|c0_g2_i1_len=542	1	p1	(A)10	10	262
TR4629|c0_g1_i1_len=249	1	p1	(T)11	11	30
TR4631|c0_g1_i1_len=688	1	p3	(GTG)5	15	36
TR4643|c0_g1_i1_len=800	1	p1	(A)21	21	45
TR4662|c0_g1_i1_len=1924	1	p3	(TAG)5	15	73
TR4670|c0_g2_i1_len=731	1	p1	(A)14	14	358
TR4670|c0_g3_i1_len=1812	1	p1	(A)14	14	358
TR4688|c0_g1_i1_len=293	1	p1	(T)16	16	18
TR4698|c0_g1_i1_len=252	1	p1	(A)12	12	156
TR4706|c0_g1_i1_len=838	1	p5	(CTTCT)5	25	25
TR4714|c0_g1_i1_len=204	1	c	(A)11cac(G)10tg(T)17a(T)23attttaa(T)24agagt(A)10	113	45
TR4716|c0_g1_i1_len=1811	1	c	(T)10ggtctaattgatttaatagttttatttgtcatatcataactttatacataaacaaacaattttctttatgcaccag(A)10	96	1
TR4717|c0_g1_i1_len=1899	1	p1	(A)11	11	1
TR4719|c0_g1_i1_len=329	1	p1	(C)12	12	19
TR4726|c0_g1_i1_len=270	1	p7	(AGTGAAG)4	28	208
TR4729|c0_g1_i1_len=1220	1	p3	(AGC)5	15	926
TR4731|c0_g1_i1_len=227	1	p1	(T)11	11	72
TR4732|c0_g1_i1_len=1540	1	c	(A)10tataaat(A)16	33	1442
TR4735|c0_g1_i1_len=765	1	p1	(T)10	10	721
TR4742|c0_g1_i1_len=959	1	p3	(CGG)6	18	140
TR4747|c0_g1_i1_len=1210	1	p1	(A)14	14	19
TR4747|c0_g2_i1_len=1188	1	p1	(A)14	14	19
TR4748|c0_g1_i1_len=733	1	p1	(T)11	11	335
TR4772|c0_g1_i1_len=611	1	c	(T)10(A)11	21	54
TR4776|c0_g2_i1_len=1461	1	p3	(TGG)6	18	1121
TR4788|c0_g2_i1_len=2454	1	p2	(AG)6	12	2357
TR4792|c0_g1_i1_len=483	1	p3	(TTC)5	15	42
TR4799|c0_g1_i1_len=468	1	p3	(GAA)5	15	32
TR4803|c0_g1_i1_len=3050	1	p2	(AG)6	12	2980
TR4816|c0_g1_i1_len=2242	1	p1	(T)12	12	76
TR4835|c0_g1_i1_len=891	1	p2	(AT)6	12	1
TR4859|c0_g1_i1_len=1096	1	p1	(A)24	24	16
TR4860|c0_g1_i1_len=896	1	p1	(T)10	10	127
TR4860|c0_g1_i1_len=896	2	p1	(A)11	11	829
TR4868|c0_g1_i1_len=1688	1	p5	(AGAGA)5	25	1614
TR4897|c0_g1_i1_len=217	1	p1	(T)14	14	41
TR4910|c0_g1_i1_len=327	1	c	(T)11cag(A)19	33	47
TR4916|c0_g1_i1_len=1590	1	p1	(A)11	11	1293
TR4952|c4_g1_i1_len=378	1	p3	(GAT)6	18	323
TR4952|c4_g4_i1_len=273	1	p3	(GAT)6	18	218
TR4952|c4_g6_i1_len=1027	1	p3	(GAT)6	18	972
TR4952|c4_g8_i1_len=284	1	p3	(CCA)5	15	174
TR4952|c6_g1_i1_len=965	1	p3	(ATC)8	24	905
TR4954|c0_g1_i1_len=1534	1	p3	(AGG)5	15	1331
TR4956|c0_g1_i1_len=201	1	p3	(TGC)5	15	161
TR4967|c0_g1_i1_len=252	1	p6	(TTGGAT)5	30	218
TR4976|c0_g1_i1_len=1237	1	p1	(T)15	15	960
TR4976|c0_g1_i1_len=1237	2	c	(A)24cacaca(C)24tt(G)11	67	1171
TR4981|c1_g2_i1_len=1431	1	c	(A)12gtcctcatttcaatttacccctagttttattgttttacattttattttcttgtggg(T)12	80	191
TR4985|c0_g1_i1_len=1614	1	c	(A)23gaag(A)24	51	1
TR4985|c0_g1_i1_len=1614	2	p1	(A)17	17	1544
TR4996|c0_g1_i1_len=904	1	p3	(GAC)5	15	853
TR5004|c0_g1_i1_len=202	1	p3	(TGC)5	15	26
TR5006|c0_g1_i1_len=2320	1	p1	(A)24	24	32
TR5018|c1_g1_i1_len=1399	1	p1	(T)10	10	1358
TR5040|c0_g1_i1_len=1102	1	p7	(CAACATT)4	28	259
TR5040|c0_g1_i1_len=1102	2	p3	(GAA)6	18	1053
TR5040|c0_g2_i1_len=1080	1	p7	(CAACATT)4	28	259
TR5040|c0_g2_i1_len=1080	2	p3	(GAA)6	18	1031
TR5041|c0_g1_i1_len=1732	1	p3	(GTT)5	15	267
TR5044|c0_g1_i5_len=4127	1	p1	(A)11	11	36
TR5044|c0_g1_i9_len=4116	1	p1	(A)11	11	36
TR5046|c0_g1_i1_len=800	1	p1	(A)12	12	301
TR5059|c0_g1_i1_len=1244	1	p1	(A)11	11	1220
TR5062|c0_g1_i1_len=473	1	p1	(A)11	11	364
TR5077|c0_g1_i1_len=447	1	p2	(TC)8	16	49
TR5092|c0_g2_i1_len=2204	1	p1	(T)10	10	2154
TR5109|c0_g1_i1_len=3378	1	p1	(A)10	10	136
TR5109|c0_g1_i1_len=3378	2	p2	(GA)6	12	3300
TR5120|c0_g1_i1_len=346	1	p1	(A)16	16	34
TR5138|c0_g1_i1_len=1214	1	p1	(A)10	10	1
TR5155|c0_g1_i1_len=660	1	p3	(GCT)6	18	434
TR5171|c0_g1_i1_len=868	1	p2	(TC)11	22	58
TR5181|c0_g1_i1_len=1656	1	p1	(T)10	10	1490
TR5182|c0_g1_i1_len=826	1	p1	(A)11	11	816
TR5191|c0_g1_i1_len=496	1	p1	(A)13	13	445
TR5200|c0_g1_i1_len=1169	1	p3	(GAA)8	24	1112
TR5205|c0_g1_i1_len=481	1	p1	(A)12	12	424
TR5205|c0_g2_i1_len=371	1	p1	(A)12	12	314
TR5206|c0_g1_i1_len=320	1	p1	(G)11	11	109
TR5241|c0_g1_i1_len=1158	1	p9	(AGAGAGAGA)5	45	1109
TR5241|c0_g1_i2_len=993	1	p9	(AGAGAGAGA)5	45	944
TR5247|c0_g1_i1_len=2615	1	p1	(A)14	14	2512
TR5275|c0_g1_i1_len=2485	1	p2	(GA)9	18	2422
TR5280|c0_g1_i1_len=393	1	p2	(TC)7	14	103
TR5297|c0_g1_i1_len=1491	1	p1	(A)15	15	1169
TR5318|c0_g1_i1_len=2590	1	p2	(TC)8	16	1
TR5318|c0_g1_i1_len=2590	2	p2	(GA)6	12	186
TR5320|c0_g1_i1_len=207	1	p1	(A)10	10	28
TR5324|c0_g1_i1_len=237	1	p2	(AG)7	14	47
TR5332|c0_g1_i1_len=1558	1	p1	(T)10	10	623
TR5332|c0_g1_i1_len=1558	2	p2	(AT)6	12	834
TR5342|c0_g1_i1_len=969	1	p1	(A)10	10	13
TR5344|c0_g1_i1_len=1258	1	p3	(CTT)5	15	124
TR5344|c0_g1_i1_len=1258	2	c	(T)15g(T)24cttttg(T)19cttttg(T)18	89	1170
TR5346|c0_g1_i1_len=1843	1	p1	(A)11	11	345
TR5350|c0_g1_i1_len=395	1	p2	(CT)6	12	200
TR5355|c0_g1_i1_len=2931	1	p2	(TC)6	12	2884
TR5355|c0_g1_i3_len=3096	1	p2	(TC)6	12	3049
TR5392|c0_g1_i1_len=428	1	c	(AG)11tttc(AG)13	52	9
TR5397|c0_g1_i1_len=304	1	c	(T)10(A)10	20	143
TR5397|c0_g2_i1_len=322	1	c	(T)24gttatatcaaataaatacacctttaaaaatagaaaaatttaaaggttattgttgcatgtattagccctggaattactagggttatccatttaaa(T)10(A)10	138	43
TR5400|c0_g1_i1_len=399	1	p2	(TA)6	12	69
TR5407|c0_g1_i1_len=820	1	p2	(AG)8	16	671
TR5408|c0_g2_i1_len=1301	1	p3	(ATG)5	15	1197
TR5413|c0_g1_i1_len=274	1	p1	(G)11	11	27
TR5414|c0_g1_i1_len=342	1	p3	(CTT)5	15	144
TR5425|c0_g1_i1_len=676	1	c	(AT)10acac(AT)6	36	385
TR5428|c0_g1_i1_len=1504	1	c	(T)24(C)10aaaaa(C)24ggcccccg(C)23	94	1411
TR5428|c2_g1_i1_len=284	1	c	(G)12aggggggagag(A)23ttcc(T)24	74	1
TR5428|c2_g1_i1_len=284	2	p3	(TTA)7	21	202
TR5440|c0_g1_i1_len=497	1	p1	(A)10	10	401
TR5469|c0_g1_i1_len=577	1	p1	(A)10	10	240
TR5474|c0_g1_i1_len=332	1	p3	(AAC)5	15	44
TR5487|c0_g1_i1_len=827	1	p1	(A)10	10	335
TR5493|c0_g1_i1_len=1145	1	p3	(ACG)6	18	463
TR5501|c0_g1_i1_len=2663	1	p2	(GA)7	14	2575
TR5501|c1_g1_i1_len=217	1	p2	(AG)7	14	49
TR5502|c0_g1_i1_len=455	1	p3	(TTC)6	18	143
TR5509|c0_g1_i1_len=420	1	p2	(TA)6	12	73
TR5512|c0_g1_i1_len=451	1	p2	(AT)11	22	64
TR5518|c0_g1_i1_len=2064	1	p3	(CTC)5	15	1510
TR5518|c0_g1_i2_len=1979	1	p3	(CTC)5	15	1510
TR5524|c0_g1_i1_len=274	1	p3	(GAA)5	15	26
TR5550|c0_g1_i1_len=739	1	p3	(GCT)6	18	26
TR5563|c0_g1_i1_len=228	1	p3	(TCT)5	15	133
TR5567|c0_g1_i1_len=397	1	p3	(TCT)8	24	5
TR5610|c0_g1_i1_len=507	1	p2	(TG)6	12	74
TR5630|c0_g1_i1_len=1367	1	p3	(GAC)5	15	154
TR5637|c0_g1_i1_len=213	1	p1	(C)10	10	40
TR5639|c0_g1_i1_len=569	1	p2	(AG)6	12	286
TR5648|c0_g1_i1_len=476	1	p1	(A)22	22	30
TR5662|c0_g1_i1_len=1921	1	p2	(TA)11	22	1839
TR5674|c0_g1_i1_len=1469	1	p3	(CCG)5	15	466
TR5674|c0_g1_i1_len=1469	2	p3	(AGC)7	21	623
TR5690|c0_g1_i1_len=747	1	p1	(T)11	11	13
TR5691|c0_g2_i1_len=1663	1	p2	(TA)8	16	922
TR5692|c0_g1_i1_len=1142	1	p1	(T)10	10	1062
TR5700|c0_g1_i1_len=231	1	p1	(T)11	11	176
TR5712|c0_g1_i1_len=1592	1	p1	(T)12	12	414
TR5727|c0_g1_i1_len=608	1	p1	(T)23	23	52
TR5728|c0_g1_i1_len=1253	1	p2	(GA)6	12	1161
TR5750|c1_g1_i1_len=593	1	p2	(CT)7	14	64
TR5751|c0_g1_i1_len=1355	1	p2	(TC)6	12	86
TR5772|c0_g2_i1_len=1379	1	p1	(T)11	11	1311
TR5782|c0_g1_i1_len=2180	1	p2	(CT)6	12	301
TR5807|c0_g1_i1_len=1001	1	p1	(A)10	10	90
TR5808|c0_g1_i1_len=325	1	p3	(GAA)5	15	294
TR5810|c0_g1_i1_len=711	1	p1	(A)10	10	341
TR5811|c0_g1_i1_len=271	1	p2	(GA)12	24	214
TR5827|c0_g1_i1_len=951	1	p1	(A)11	11	168
TR5838|c0_g1_i1_len=325	1	p3	(GGA)6	18	288
TR5845|c0_g1_i1_len=2056	1	c	(A)23c(A)23	47	1804
TR5845|c0_g1_i1_len=2056	2	p2	(AT)7	14	2018
TR5846|c0_g1_i1_len=1134	1	p3	(GAT)6	18	1079
TR5848|c0_g1_i1_len=633	1	p2	(TA)7	14	130
TR5848|c0_g2_i1_len=669	1	p2	(TA)7	14	130
TR5851|c1_g1_i1_len=835	1	p1	(A)10	10	826
TR5861|c1_g3_i2_len=908	1	p2	(CT)6	12	792
TR5875|c0_g1_i1_len=433	1	p1	(T)10	10	400
TR5878|c0_g1_i1_len=619	1	p2	(TA)10	20	549
TR5905|c0_g1_i1_len=1416	1	p2	(AG)6	12	849
TR5906|c1_g1_i1_len=264	1	c	(GCA)6aacaagcaagctccagcaactactcccgcagctgcagcaagcgcggaagcttcatcaagcgtggcggcgggcaacc(CAG)8	118	147
TR5910|c0_g1_i1_len=324	1	p1	(A)11	11	302
TR5920|c0_g1_i1_len=366	1	p2	(AG)6	12	249
TR5942|c0_g1_i1_len=285	1	p2	(CT)14	28	31
TR5953|c0_g1_i1_len=462	1	p3	(CCG)5	15	160
TR5978|c0_g1_i1_len=532	1	p1	(T)10	10	202
TR5978|c0_g1_i1_len=532	2	p1	(T)18	18	480
TR5992|c0_g1_i1_len=246	1	p3	(ATT)5	15	231
TR5993|c0_g1_i1_len=212	1	p2	(AG)6	12	105
TR5994|c1_g1_i1_len=371	1	p1	(T)12	12	134
TR6010|c0_g1_i1_len=1046	1	p5	(AAAAT)6	30	1014
TR6013|c0_g1_i1_len=321	1	p1	(A)16	16	33
TR6017|c0_g1_i1_len=1460	1	p2	(CT)8	16	12
TR6017|c1_g1_i1_len=1188	1	p2	(CT)6	12	1154
TR6038|c0_g1_i1_len=274	1	p3	(AGG)5	15	133
TR6046|c0_g1_i1_len=423	1	p3	(AAG)5	15	125
TR6048|c0_g1_i1_len=577	1	p1	(A)12	12	61
TR6067|c0_g1_i1_len=550	1	p3	(ATA)5	15	429
TR6075|c0_g1_i1_len=353	1	p2	(TA)10	20	122
TR6077|c0_g1_i1_len=2687	1	p1	(T)10	10	4
TR6077|c0_g1_i1_len=2687	2	p3	(CCA)5	15	1979
TR6078|c0_g1_i1_len=951	1	p1	(A)12	12	563
TR6085|c0_g1_i1_len=1102	1	p1	(T)11	11	862
TR6094|c0_g1_i1_len=218	1	p3	(GTG)5	15	111
TR6095|c0_g1_i1_len=1309	1	p1	(T)11	11	110
TR6096|c0_g1_i1_len=2146	1	p2	(AC)8	16	1859
TR6108|c0_g1_i1_len=778	1	p3	(CCT)8	24	22
TR6111|c0_g1_i1_len=1839	1	c	(T)15gttttaaaatagtgttcc(T)10	43	1796
TR6128|c0_g1_i1_len=578	1	p2	(CA)7	14	228
TR6128|c0_g1_i1_len=578	2	p3	(CGC)5	15	513
TR6180|c0_g1_i1_len=389	1	p3	(TGA)6	18	336
TR6182|c0_g1_i1_len=2203	1	p3	(CAT)5	15	365
TR6182|c0_g2_i1_len=2160	1	p3	(CAT)5	15	365
TR6184|c0_g1_i1_len=1378	1	p1	(A)10	10	51
TR6201|c0_g1_i1_len=1358	1	p1	(A)11	11	315
TR6201|c0_g1_i1_len=1358	2	p3	(AGA)5	15	1309
TR6204|c0_g1_i1_len=699	1	p2	(GA)12	24	59
TR6206|c0_g1_i1_len=478	1	p2	(GA)6	12	267
TR6226|c0_g2_i1_len=1158	1	p2	(TC)8	16	983
TR6228|c0_g1_i1_len=1080	1	p1	(A)10	10	85
TR6236|c0_g1_i1_len=1162	1	p2	(GA)8	16	1147
TR6238|c0_g1_i1_len=656	1	p1	(T)11	11	59
TR6246|c0_g1_i1_len=704	1	c	(GCTCA)5atttagatttgacctttctctt(TC)10	67	608
TR6254|c0_g1_i1_len=294	1	p3	(CTT)6	18	47
TR6256|c0_g1_i1_len=1685	1	p9	(TCGTCTTCT)3	27	23
TR6258|c0_g1_i1_len=1101	1	p1	(A)14	14	1025
TR6289|c0_g2_i1_len=639	1	p1	(C)11	11	5
TR6316|c0_g2_i1_len=1767	1	p2	(AG)6	12	157
TR6327|c0_g1_i1_len=1085	1	c	(AG)10acaagtaatagtgaagacaaacgcaaacaatgggaccgcacagcacaaacctcagaacaagaaaagaaaagcacgagg(GTGA)6a(AG)7	137	769
TR6331|c0_g1_i1_len=1057	1	p4	(AGAT)5	20	46
TR6332|c0_g1_i1_len=559	1	p1	(T)12	12	396
TR6333|c0_g1_i1_len=786	1	p3	(CAT)5	15	652
TR6336|c0_g1_i1_len=306	1	p1	(A)10	10	185
TR6346|c0_g1_i1_len=324	1	p3	(ACC)5	15	153
TR6370|c0_g1_i1_len=956	1	p2	(CT)7	14	98
TR6379|c0_g2_i1_len=1044	1	p3	(TTG)5	15	858
TR6388|c0_g1_i1_len=994	1	p2	(CT)13	26	968
TR6391|c0_g1_i1_len=1205	1	p2	(AG)7	14	1186
TR6418|c0_g1_i1_len=2467	1	p2	(TC)10	20	2286
TR6418|c0_g2_i1_len=429	1	p2	(TC)10	20	248
TR6421|c0_g1_i1_len=660	1	p1	(T)11	11	28
TR6424|c0_g1_i1_len=864	1	p3	(CTC)7	21	626
TR6435|c0_g1_i1_len=391	1	p1	(T)10	10	236
TR6456|c0_g1_i1_len=799	1	p1	(A)22	22	50
TR6464|c0_g1_i1_len=1900	1	p1	(A)24	24	1826
TR6464|c0_g2_i1_len=1996	1	p1	(A)24	24	1922
TR6471|c0_g1_i1_len=1358	1	p2	(GA)8	16	1341
TR6495|c0_g1_i1_len=849	1	p1	(A)10	10	8
TR6497|c0_g2_i1_len=1219	1	p2	(AT)13	26	1193
TR6497|c1_g1_i1_len=985	1	c	(G)18aaa(T)24	45	51
TR6497|c2_g1_i1_len=249	1	p2	(TA)11	22	1
TR6499|c0_g1_i1_len=736	1	p1	(A)13	13	35
TR6515|c0_g1_i1_len=1974	1	p1	(A)17	17	29
TR6519|c0_g1_i1_len=309	1	p3	(AAG)5	15	46
TR6532|c0_g1_i1_len=562	1	p3	(CAC)6	18	348
TR6538|c0_g1_i1_len=527	1	p2	(GA)8	16	24
TR6543|c0_g1_i1_len=466	1	p1	(A)11	11	437
TR6552|c0_g1_i2_len=1270	1	p1	(A)17	17	1246
TR6552|c4_g1_i1_len=396	1	c	(G)10tgggggagga(G)13	33	307
TR6553|c0_g1_i1_len=922	1	c	(AG)6aatggtgtcgtgaactgta(TC)6	43	18
TR6554|c0_g1_i1_len=926	1	p3	(AAG)5	15	105
TR6563|c0_g1_i1_len=598	1	p1	(T)12	12	515
TR6580|c0_g1_i1_len=853	1	p3	(CTT)5	15	726
TR6597|c0_g1_i1_len=623	1	p1	(T)12	12	21
TR6597|c0_g1_i1_len=623	2	p3	(ATA)5	15	150
TR6597|c0_g1_i1_len=623	3	p1	(A)11	11	429
TR6601|c0_g1_i1_len=801	1	p3	(CAC)7	21	66
TR6604|c0_g1_i1_len=2063	1	p4	(ACAA)5	20	1746
TR6604|c0_g2_i1_len=2740	1	p1	(T)10	10	450
TR6604|c0_g2_i1_len=2740	2	p1	(A)12	12	2637
TR6604|c0_g2_i2_len=2608	1	p1	(T)10	10	450
TR6604|c0_g2_i2_len=2608	2	p3	(GCT)5	15	2229
TR6604|c0_g2_i3_len=2512	1	p1	(A)12	12	2409
TR6604|c0_g2_i4_len=2380	1	p3	(GCT)5	15	2001
TR6625|c0_g2_i1_len=3058	1	p1	(T)10	10	293
TR6625|c0_g2_i2_len=3327	1	p1	(T)10	10	293
TR6646|c0_g1_i1_len=514	1	p3	(GAG)6	18	46
TR6648|c0_g1_i1_len=2260	1	p2	(CT)9	18	95
TR6650|c0_g1_i1_len=519	1	p1	(T)12	12	261
TR6660|c0_g1_i1_len=293	1	p3	(GCT)8	24	233
TR6676|c0_g1_i1_len=1137	1	p2	(GA)17	34	30
TR6676|c0_g1_i1_len=1137	2	p3	(CGC)5	15	518
TR6684|c0_g1_i1_len=535	1	p1	(A)10	10	25
TR6697|c0_g1_i1_len=346	1	p1	(T)11	11	233
TR6703|c0_g1_i1_len=345	1	c	(AGA)5aagaaaagagcatccccacgagactgttgttggtggatgcaaaagagaaagatgaagaagaagaa(GAG)5	95	196
TR6710|c0_g1_i1_len=785	1	p3	(AAG)6	18	634
TR6716|c0_g1_i1_len=1179	1	p3	(TCC)7	21	79
TR6731|c0_g1_i1_len=1684	1	p1	(A)10	10	55
TR6732|c0_g1_i1_len=205	1	p1	(A)11	11	161
TR6743|c0_g1_i1_len=1349	1	p3	(TTC)6	18	33
TR6743|c0_g1_i1_len=1349	2	p2	(TG)6	12	1027
TR6748|c0_g1_i2_len=1476	1	p2	(CT)8	16	21
TR6755|c0_g1_i1_len=320	1	p6	(GGGTTT)7	42	274
TR6756|c0_g1_i1_len=217	1	p1	(T)11	11	100
TR6757|c0_g2_i1_len=2415	1	p3	(AGA)7	21	194
TR6761|c0_g1_i1_len=243	1	p2	(AG)6	12	232
TR6764|c0_g1_i1_len=1483	1	p2	(AG)6	12	1433
TR6772|c0_g1_i1_len=291	1	p3	(AGG)5	15	271
TR6775|c0_g1_i1_len=215	1	p2	(TC)6	12	49
TR6782|c0_g1_i1_len=1619	1	p1	(A)12	12	1574
TR6783|c0_g2_i1_len=1890	1	p1	(T)13	13	95
TR6797|c0_g1_i1_len=336	1	p1	(A)11	11	321
TR6798|c0_g1_i1_len=362	1	p2	(AG)7	14	349
TR6807|c0_g1_i1_len=264	1	p2	(CG)6	12	253
TR6810|c0_g1_i1_len=1254	1	c	(TAT)8aatataaacttacacaatacacaccctcttaaaactctccttactccttactccttagaccttac(CT)8	105	33
TR6811|c0_g1_i1_len=1477	1	c	(GA)11gtgtgtc(TG)6	41	1397
TR6811|c0_g1_i2_len=1477	1	c	(GA)11gtgtgtc(TG)6	41	1397
TR6812|c0_g1_i1_len=1862	1	p3	(GAT)5	15	620
TR6815|c0_g1_i1_len=1244	1	p1	(A)10	10	1184
TR6816|c0_g1_i1_len=820	1	p1	(T)16	16	686
TR6854|c0_g1_i1_len=1569	1	p2	(TC)6	12	44
TR6856|c0_g1_i1_len=1056	1	p1	(T)14	14	943
TR6856|c0_g1_i2_len=1133	1	p1	(T)14	14	1020
TR6858|c0_g1_i1_len=1223	1	p2	(AG)7	14	20
TR6867|c0_g1_i1_len=1349	1	p1	(A)24	24	13
TR6867|c1_g1_i1_len=1174	1	p1	(A)12	12	1087
TR6868|c0_g1_i1_len=281	1	p3	(CAG)8	24	26
TR6869|c0_g2_i1_len=988	1	c*	(TTC)5(CTTCTC)6*	47	928
TR6872|c0_g1_i1_len=360	1	p1	(T)19	19	65
TR6880|c0_g1_i1_len=1455	1	p1	(G)10	10	1064
TR6880|c0_g1_i1_len=1455	2	p2	(GA)12	24	1364
TR6882|c0_g2_i1_len=782	1	p1	(T)10	10	13
TR6887|c0_g1_i1_len=796	1	p3	(TTC)5	15	669
TR6890|c0_g2_i2_len=1418	1	p1	(A)14	14	127
TR6893|c0_g1_i1_len=275	1	p3	(ACC)8	24	242
TR6923|c0_g1_i1_len=2514	1	c	(GCA)5gccacttccacaattacaccctcatgcccctcccccacctcatcttcttctt(CAG)5	82	353
TR6954|c0_g1_i1_len=241	1	p1	(T)10	10	169
TR6965|c0_g1_i1_len=526	1	c	(A)10cccttttattctccaagggaaaaaaccttt(A)11c(A)16	68	16
TR6973|c0_g1_i1_len=846	1	p3	(TTC)7	21	33
TR6983|c0_g1_i1_len=1178	1	p1	(A)12	12	1136
TR6996|c0_g1_i1_len=261	1	p3	(TCT)5	15	52
TR7009|c0_g2_i1_len=1199	1	p1	(A)12	12	85
TR7015|c0_g1_i1_len=579	1	p1	(A)10	10	562
TR7022|c0_g1_i1_len=715	1	p3	(TCT)7	21	36
TR7022|c0_g1_i1_len=715	2	c	(A)11gaaaaacaattttgtgctacgaacatatctgtaggcagtaattttttcaagactatatcga(T)12	84	587
TR7031|c0_g1_i1_len=1048	1	p1	(A)11	11	112
TR7032|c0_g1_i1_len=647	1	p1	(A)10	10	48
TR7032|c0_g2_i1_len=750	1	p1	(A)10	10	48
TR7033|c0_g1_i1_len=330	1	p1	(T)10	10	291
TR7051|c0_g3_i2_len=1754	1	p3	(AGA)5	15	1442
TR7051|c0_g3_i2_len=1754	2	p2	(CT)6	12	1670
TR7053|c0_g2_i1_len=683	1	p3	(GGT)6	18	45
TR7058|c0_g1_i1_len=1971	1	p1	(A)10	10	1710
TR7061|c0_g1_i1_len=669	1	p1	(A)10	10	633
TR7066|c0_g1_i1_len=535	1	p2	(GA)8	16	506
TR7069|c0_g1_i1_len=1324	1	p1	(A)12	12	165
TR7082|c0_g1_i1_len=2085	1	p1	(T)12	12	81
TR7082|c0_g2_i1_len=785	1	p1	(T)12	12	81
TR7092|c0_g1_i1_len=793	1	p4	(TCTT)5	20	21
TR7096|c0_g1_i1_len=1064	1	p3	(GGT)5	15	668
TR7098|c0_g1_i1_len=898	1	p3	(AGA)5	15	127
TR7120|c0_g1_i1_len=1838	1	p1	(T)10	10	56
TR7133|c0_g1_i1_len=391	1	p2	(CT)6	12	251
TR7136|c0_g1_i1_len=218	1	p2	(GA)14	28	190
TR7154|c0_g1_i1_len=1152	1	p7	(CCCTTTG)4	28	49
TR7163|c0_g1_i1_len=384	1	p1	(T)12	12	350
TR7163|c0_g2_i1_len=863	1	p1	(T)12	12	829
TR7165|c0_g2_i3_len=1265	1	p1	(T)10	10	15
TR7189|c0_g1_i1_len=1123	1	p3	(GAT)5	15	466
TR7192|c0_g1_i1_len=1347	1	c	(AGA)5(ACA)5	30	59
TR7192|c0_g2_i1_len=1392	1	p2	(AG)8	16	42
TR7212|c0_g1_i1_len=222	1	c	(T)17ctcctcctcccaagaaagg(C)10	46	20
TR7221|c0_g1_i1_len=223	1	p3	(GTT)5	15	34
TR7224|c0_g1_i1_len=1233	1	p1	(A)11	11	20
TR7252|c0_g1_i1_len=756	1	p2	(GA)10	20	724
TR7265|c0_g1_i1_len=514	1	p3	(CAG)11	33	480
TR7279|c0_g2_i1_len=1307	1	p1	(T)24	24	57
TR7284|c1_g1_i1_len=384	1	p2	(AG)6	12	235
TR7290|c0_g1_i1_len=990	1	c	(T)15actagaacctgatgtgaattatatacgatttagtttctctgaattgtggattttaatcattgatg(A)10	90	882
TR7298|c0_g1_i1_len=1648	1	p2	(TC)6	12	1621
TR7307|c0_g1_i1_len=1117	1	c	(C)16tcccccccggggcccggccctt(C)12	50	1054
TR7310|c0_g1_i1_len=1501	1	p6	(GGTGCA)5	30	1467
TR7316|c0_g1_i1_len=2313	1	p2	(AG)7	14	2220
TR7316|c0_g2_i1_len=2356	1	p2	(AG)7	14	2263
TR7321|c0_g1_i1_len=259	1	p1	(T)10	10	149
TR7322|c0_g1_i1_len=3535	1	p1	(T)10	10	3513
TR7340|c0_g1_i1_len=2381	1	p2	(CT)26	52	2326
TR7359|c0_g1_i1_len=262	1	p3	(GCA)5	15	52
TR7359|c0_g1_i1_len=262	2	p3	(TGC)7	21	221
TR7367|c0_g1_i1_len=301	1	p3	(ATC)7	21	88
TR7391|c0_g1_i1_len=2241	1	p1	(T)12	12	2160
TR7400|c0_g1_i1_len=1790	1	p2	(AT)6	12	1716
TR7400|c1_g1_i1_len=788	1	p3	(TTG)6	18	475
TR7404|c0_g1_i1_len=1307	1	p3	(TGA)5	15	750
TR7405|c0_g1_i1_len=1269	1	p4	(GAAA)15	60	1
TR7415|c0_g1_i1_len=407	1	p3	(GGA)8	24	6
TR7416|c0_g1_i1_len=1013	1	p3	(AAC)5	15	46
TR7422|c0_g2_i1_len=2565	1	p2	(CA)8	16	32
TR7424|c0_g1_i1_len=289	1	p1	(A)11	11	273
TR7434|c0_g1_i1_len=305	1	p3	(TAG)5	15	52
TR7434|c0_g1_i1_len=305	2	p1	(A)21	21	218
TR7437|c0_g1_i1_len=1190	1	p1	(T)13	13	164
TR7437|c0_g1_i1_len=1190	2	p2	(AG)10	20	1130
TR7437|c0_g2_i1_len=1214	1	p1	(T)13	13	164
TR7437|c0_g2_i1_len=1214	2	p2	(AG)10	20	1154
TR7442|c0_g1_i1_len=265	1	p3	(CAG)5	15	84
TR7443|c0_g1_i1_len=1851	1	p2	(TG)6	12	1771
TR7463|c0_g1_i1_len=532	1	p3	(TTC)7	21	493
TR7468|c0_g1_i1_len=398	1	p3	(TTG)5	15	213
TR7471|c0_g1_i1_len=2276	1	p3	(TGG)7	21	497
TR7490|c0_g1_i1_len=300	1	p2	(GT)8	16	243
TR7495|c0_g1_i1_len=440	1	p1	(T)24	24	24
TR7514|c0_g2_i2_len=939	1	c	(A)11cccaaaaag(A)12	32	11
TR7531|c0_g1_i1_len=1118	1	p1	(T)11	11	180
TR7531|c0_g1_i1_len=1118	2	p2	(AG)6	12	1058
TR7540|c0_g1_i1_len=1749	1	p2	(AG)7	14	17
TR7545|c0_g1_i1_len=1512	1	p1	(T)10	10	1413
TR7547|c0_g1_i1_len=725	1	p2	(GA)8	16	624
TR7557|c0_g1_i1_len=598	1	p2	(CA)7	14	60
TR7568|c0_g2_i1_len=2681	1	p3	(GGT)6	18	326
TR7568|c0_g2_i1_len=2681	2	p3	(TTG)5	15	451
TR7568|c0_g2_i1_len=2681	3	p3	(AGG)5	15	1745
TR7568|c0_g3_i1_len=2612	1	p2	(TC)6	12	488
TR7568|c0_g3_i1_len=2612	2	p3	(AGG)5	15	1676
TR7570|c0_g1_i1_len=292	1	p3	(GGA)6	18	15
TR7574|c0_g1_i1_len=214	1	p1	(T)13	13	52
TR7585|c0_g1_i1_len=265	1	p3	(GAT)5	15	68
TR7592|c0_g1_i1_len=913	1	p3	(ATT)5	15	605
TR7592|c0_g1_i1_len=913	2	p1	(T)11	11	876
TR7602|c0_g3_i1_len=1933	1	p2	(AG)19	38	1853
TR7615|c0_g1_i1_len=1492	1	p3	(GCA)5	15	235
TR7615|c0_g1_i1_len=1492	2	p3	(GGT)5	15	798
TR7617|c0_g1_i1_len=427	1	p1	(T)11	11	417
TR7638|c1_g1_i1_len=936	1	p2	(CT)8	16	848
TR7651|c0_g1_i1_len=1501	1	c	(T)23aaaaaaaggggggggg(T)11	50	1424
TR7651|c0_g1_i2_len=1593	1	c	(T)23aaaaaaaggggggggg(T)11	50	1516
TR7651|c1_g1_i1_len=416	1	c	(A)23gac(A)22	48	369
TR7678|c0_g2_i1_len=464	1	p2	(AG)13	26	35
TR7683|c0_g1_i1_len=1091	1	p1	(A)10	10	58
TR7683|c0_g1_i1_len=1091	2	p1	(T)10	10	1036
TR7690|c0_g1_i2_len=2839	1	p2	(CT)11	22	63
TR7691|c0_g1_i1_len=1676	1	p3	(CGG)6	18	45
TR7691|c0_g1_i1_len=1676	2	p3	(ATG)5	15	1065
TR7691|c0_g1_i1_len=1676	3	p1	(T)11	11	1634
TR7692|c0_g1_i4_len=2503	1	p3	(GAA)5	15	2063
TR7708|c0_g1_i1_len=766	1	p1	(T)11	11	689
TR7708|c0_g2_i1_len=843	1	p1	(T)11	11	689
TR7716|c0_g1_i1_len=1841	1	p3	(ATG)5	15	54
TR7723|c0_g1_i1_len=730	1	p3	(TGA)5	15	232
TR7723|c0_g1_i1_len=730	2	p1	(A)11	11	684
TR7724|c0_g1_i1_len=713	1	p1	(T)13	13	28
TR7729|c0_g1_i1_len=1854	1	p1	(T)10	10	118
TR7733|c0_g1_i1_len=1915	1	p2	(CA)8	16	1717
TR7760|c0_g2_i1_len=1775	1	p2	(TA)9	18	1741
TR7766|c0_g1_i1_len=1036	1	p3	(AAG)6	18	607
TR7766|c0_g1_i1_len=1036	2	p1	(T)14	14	987
TR7781|c0_g1_i1_len=1147	1	p1	(A)18	18	46
TR7815|c0_g1_i1_len=776	1	p3	(GAT)8	24	719
TR7823|c0_g1_i1_len=508	1	p1	(A)10	10	481
TR7830|c0_g1_i1_len=1898	1	p2	(GA)12	24	1862
TR7831|c0_g1_i1_len=233	1	p3	(GCA)8	24	173
TR7831|c0_g2_i1_len=1747	1	p3	(GCA)8	24	1687
TR7831|c0_g2_i2_len=1702	1	p3	(GCA)8	24	1642
TR7831|c0_g2_i3_len=1625	1	p3	(GCA)8	24	1565
TR7837|c0_g1_i1_len=2061	1	p3	(CAA)5	15	1468
TR7837|c0_g2_i1_len=2102	1	p3	(CAA)5	15	1509
TR7856|c0_g1_i1_len=299	1	p1	(T)10	10	275
TR7863|c0_g1_i1_len=1125	1	p3	(CTT)6	18	176
TR7864|c0_g1_i1_len=793	1	p6	(TTTCCC)5	30	5
TR7865|c0_g1_i1_len=2725	1	p2	(AT)8	16	104
TR7871|c0_g1_i1_len=1415	1	p1	(T)12	12	1110
TR7877|c0_g1_i1_len=2577	1	p1	(A)17	17	2532
TR7886|c0_g1_i1_len=317	1	c	(A)10taaatttcctcccccccaaaaaaaaat(A)24	61	210
TR7909|c0_g1_i1_len=626	1	p2	(CG)6	12	49
TR7912|c0_g1_i1_len=707	1	p3	(ATC)10	30	676
TR7916|c0_g1_i1_len=537	1	p3	(ATA)5	15	197
TR7921|c0_g1_i1_len=725	1	p1	(T)10	10	461
TR7922|c0_g1_i1_len=274	1	p7	(TCCTCAA)4	28	59
TR7922|c0_g1_i1_len=274	2	p3	(CAC)6	18	225
TR7940|c0_g1_i1_len=874	1	p1	(A)10	10	773
TR7940|c0_g2_i1_len=2215	1	p1	(A)10	10	2114
TR7942|c0_g1_i1_len=411	1	p1	(T)16	16	16
TR7947|c0_g1_i1_len=233	1	p3	(GCT)5	15	7
TR7947|c0_g1_i1_len=233	2	p3	(AGC)6	18	183
TR7955|c0_g1_i1_len=1128	1	p1	(A)16	16	1073
TR7955|c0_g2_i1_len=1035	1	p1	(A)16	16	980
TR7961|c0_g1_i1_len=595	1	p5	(TTTTC)5	25	529
TR7990|c0_g1_i1_len=279	1	p3	(GAA)5	15	32
TR7999|c0_g1_i1_len=1548	1	p2	(AG)8	16	1507
TR8002|c0_g1_i1_len=714	1	p3	(AAC)5	15	48
TR8005|c0_g1_i1_len=359	1	p2	(AG)6	12	283
TR8009|c0_g1_i1_len=597	1	p1	(A)13	13	14
TR8044|c0_g1_i1_len=684	1	p2	(GT)6	12	570
TR8044|c0_g2_i1_len=2125	1	p2	(GT)6	12	2011
TR8055|c0_g1_i1_len=352	1	p1	(T)10	10	310
TR8057|c0_g1_i2_len=871	1	p1	(T)12	12	52
TR8074|c0_g1_i1_len=821	1	p3	(AAC)5	15	555
TR8098|c0_g1_i1_len=2542	1	p1	(T)10	10	2307
TR8098|c0_g2_i1_len=994	1	p1	(T)10	10	759
TR8151|c0_g1_i1_len=1223	1	p1	(T)15	15	886
TR8158|c0_g1_i1_len=574	1	p1	(T)14	14	1
TR8167|c0_g1_i1_len=824	1	p1	(T)13	13	792
TR8171|c0_g1_i1_len=250	1	p1	(T)13	13	203
TR8187|c0_g1_i1_len=1796	1	p1	(T)10	10	1560
TR8187|c0_g1_i1_len=1796	2	p1	(T)12	12	1751
TR8212|c0_g2_i1_len=1708	1	c	(CT)7ccctatgcctt(TC)6	37	129
TR8212|c0_g2_i2_len=1836	1	c	(CT)7ccctatgcctt(TC)6	37	129
TR8212|c0_g2_i2_len=1836	2	p2	(TC)8	16	346
TR8218|c0_g1_i1_len=1238	1	c	(GT)6gcgagc(GA)10	38	1014
TR8230|c0_g1_i1_len=1401	1	p1	(T)12	12	1380
TR8232|c0_g1_i1_len=2819	1	p3	(CTC)5	15	1487
TR8238|c0_g1_i1_len=447	1	p6	(AACCAA)5	30	374
TR8255|c0_g1_i1_len=1236	1	p3	(GAC)5	15	287
TR8316|c0_g1_i1_len=1893	1	c	(G)12tggggggcgggctgaa(G)13	41	1851
TR8316|c0_g2_i1_len=2286	1	p1	(T)14	14	2052
TR8317|c0_g1_i1_len=392	1	p1	(T)10	10	245
TR8325|c0_g1_i1_len=375	1	p1	(A)11	11	353
TR8337|c0_g1_i1_len=388	1	p5	(TCTCT)5	25	31
TR8346|c0_g2_i1_len=1360	1	p1	(T)10	10	1288
TR8349|c0_g1_i1_len=296	1	p3	(CAG)5	15	112
TR8363|c0_g1_i1_len=666	1	p1	(A)14	14	71
TR8365|c0_g1_i1_len=1162	1	p3	(AGA)5	15	721
TR8365|c0_g1_i2_len=1152	1	p2	(GT)6	12	94
TR8365|c0_g1_i2_len=1152	2	p3	(AGA)5	15	711
TR8405|c0_g1_i1_len=662	1	p3	(TGA)5	15	97
TR8433|c0_g1_i1_len=254	1	p3	(CTT)5	15	76
TR8476|c0_g2_i1_len=1037	1	p1	(T)12	12	104
TR8486|c0_g1_i1_len=2051	1	p3	(GCA)5	15	1634
TR8515|c0_g1_i1_len=399	1	p1	(T)12	12	33
TR8545|c0_g1_i1_len=1320	1	p1	(A)14	14	25
TR8548|c0_g1_i1_len=274	1	p4	(TTAA)5	20	35
TR8549|c0_g1_i1_len=1754	1	p3	(TGA)5	15	41
TR8583|c0_g1_i2_len=1673	1	p1	(A)10	10	113
TR8589|c0_g1_i1_len=657	1	p4	(TTAT)5	20	318
TR8594|c0_g1_i1_len=382	1	p1	(T)10	10	1
TR8597|c0_g1_i1_len=656	1	p1	(T)13	13	507
TR8609|c0_g1_i1_len=1010	1	p1	(T)10	10	970
TR8615|c0_g1_i1_len=349	1	p3	(TTA)6	18	270
TR8617|c0_g1_i1_len=1786	1	p2	(CT)7	14	45
TR8627|c2_g1_i1_len=275	1	p1	(T)12	12	31
TR8677|c0_g1_i1_len=1773	1	c	(GAT)5gttgagatggcacttcctcgcacccagatctctgaatcaagatctgccactgtttcttccatcaatggcgaac(ACA)5	103	119
TR8677|c0_g1_i1_len=1773	2	c	(AT)7(AG)6	26	1687
TR8679|c0_g1_i1_len=480	1	p3	(CTG)5	15	82
TR8686|c0_g1_i1_len=1085	1	c	(G)13tttgatggggctcaaaattccaaaacccagaaacacagcct(TC)8	70	924
TR8707|c0_g1_i1_len=506	1	c	(A)14ggcgtcagcaaaaac(AGA)5	44	460
TR8721|c0_g1_i1_len=1248	1	p1	(A)19	19	1208
TR8735|c0_g1_i1_len=235	1	p1	(A)10	10	214
TR8762|c0_g1_i1_len=268	1	p1	(A)11	11	8
TR8777|c0_g1_i1_len=246	1	p1	(T)11	11	159
TR8781|c0_g1_i1_len=1318	1	p2	(GA)8	16	1222
TR8789|c0_g1_i1_len=2498	1	p1	(A)10	10	352
TR8789|c0_g1_i1_len=2498	2	p3	(AGG)9	27	1151
TR8789|c0_g1_i1_len=2498	3	p3	(GTA)5	15	2069
TR8789|c0_g2_i1_len=1350	1	p3	(GGA)9	27	1
TR8789|c0_g2_i1_len=1350	2	p3	(GTA)5	15	921
TR8793|c0_g1_i1_len=471	1	p1	(A)24	24	433
TR8794|c0_g1_i1_len=2037	1	c	(T)10ctttttctttttt(C)10	33	1966
TR8794|c0_g2_i1_len=1590	1	c	(T)10ctttttctttttt(C)10	33	1519
TR8819|c0_g1_i1_len=298	1	p1	(A)13	13	220
TR8823|c0_g1_i1_len=1223	1	p2	(TC)10	20	9
TR8832|c0_g1_i1_len=1531	1	p1	(A)10	10	255
TR8838|c0_g1_i1_len=2382	1	p2	(GT)8	16	2206
TR8839|c0_g1_i1_len=247	1	p1	(A)19	19	1
TR8865|c0_g1_i1_len=1620	1	p3	(GCG)6	18	243
TR8868|c0_g1_i1_len=686	1	c	(A)24taaaaaat(A)23	55	632
TR8880|c0_g1_i1_len=1976	1	p1	(T)11	11	1819
TR8886|c0_g1_i1_len=1363	1	p2	(AG)11	22	67
TR8924|c0_g1_i1_len=1674	1	p1	(T)10	10	36
TR8924|c0_g1_i1_len=1674	2	p3	(TGC)6	18	532
TR8934|c0_g1_i1_len=552	1	p2	(CT)6	12	56
TR8946|c0_g1_i1_len=1452	1	p3	(TCG)5	15	295
TR8948|c0_g1_i1_len=1049	1	p2	(TC)9	18	29
TR8949|c0_g1_i1_len=825	1	p3	(GAA)9	27	32
TR8958|c0_g2_i1_len=872	1	p3	(TCC)6	18	16
TR9016|c0_g1_i1_len=961	1	p1	(T)10	10	919
TR9056|c0_g1_i1_len=863	1	c	(T)24gtttt(A)21	50	777
TR9057|c0_g1_i1_len=483	1	p1	(T)10	10	23
TR9080|c0_g1_i1_len=413	1	p2	(TC)6	12	16
TR9085|c1_g1_i1_len=641	1	p1	(A)10	10	497
TR9089|c0_g1_i1_len=1049	1	p6	(AGGAGA)5	30	1015
TR9111|c0_g1_i1_len=569	1	p3	(TAT)6	18	525
TR9118|c0_g1_i1_len=459	1	p1	(T)11	11	13
TR9119|c0_g1_i1_len=515	1	p3	(TGG)6	18	175
TR9126|c1_g1_i1_len=326	1	p1	(A)10	10	308
TR9136|c0_g1_i1_len=1593	1	p1	(A)11	11	626
TR9136|c0_g1_i1_len=1593	2	p1	(A)10	10	1198
TR9136|c0_g1_i1_len=1593	3	p2	(AT)6	12	1515
TR9144|c0_g1_i1_len=2258	1	p2	(TC)8	16	94
TR9144|c0_g1_i1_len=2258	2	p1	(T)13	13	2150
TR9154|c0_g1_i1_len=471	1	p2	(GA)6	12	382
TR9172|c0_g1_i1_len=349	1	p1	(A)10	10	196
TR9175|c0_g1_i1_len=400	1	p3	(ATG)7	21	6
TR9191|c0_g1_i1_len=2202	1	p2	(GA)8	16	2011
TR9207|c0_g1_i1_len=1143	1	p3	(CCT)5	15	837
TR9216|c0_g1_i1_len=273	1	p1	(A)10	10	70
TR9216|c0_g2_i1_len=749	1	p1	(A)10	10	70
TR9216|c0_g2_i2_len=532	1	p1	(A)10	10	70
TR9217|c0_g1_i1_len=320	1	p1	(T)18	18	63
TR9224|c0_g1_i1_len=608	1	p1	(T)10	10	588
TR9233|c1_g1_i1_len=208	1	p3	(AAG)5	15	50
TR9240|c0_g1_i1_len=521	1	p2	(CT)7	14	451
TR9240|c0_g2_i1_len=664	1	p2	(CT)7	14	594
TR9261|c1_g1_i1_len=3459	1	p2	(TA)9	18	3442
TR9261|c1_g1_i2_len=3459	1	p2	(TA)9	18	3442
TR9300|c0_g1_i1_len=532	1	p3	(CAC)5	15	304
TR9307|c0_g1_i1_len=1904	1	p3	(CTT)6	18	6
TR9316|c0_g1_i1_len=1748	1	p1	(T)12	12	43
TR9323|c0_g1_i1_len=1442	1	p1	(A)16	16	204
TR9323|c0_g1_i1_len=1442	2	p3	(GCA)8	24	958
TR9341|c0_g1_i1_len=243	1	p3	(AGC)9	27	19
TR9342|c0_g1_i1_len=735	1	p1	(A)13	13	659
TR9350|c0_g1_i1_len=756	1	p2	(AG)6	12	72
TR9350|c0_g1_i1_len=756	2	p1	(T)14	14	649
TR9362|c0_g2_i1_len=300	1	p3	(AAT)6	18	117
TR9362|c0_g3_i1_len=327	1	p3	(AAT)6	18	117
TR9362|c0_g3_i1_len=327	2	p3	(TTA)6	18	310
TR9379|c0_g3_i4_len=2011	1	p1	(A)19	19	1945
TR9380|c0_g1_i1_len=287	1	p3	(ATC)9	27	226
TR9398|c0_g1_i1_len=1128	1	c	(AAC)5gctttccgacaacaaccgctatttattgatcatggaaattgccgtaaccccctttttctttgtttggggatttattcaaacgggaattgcattagag(A)10	122	870
TR9401|c0_g1_i1_len=215	1	p1	(T)10	10	182
TR9405|c0_g2_i1_len=433	1	p1	(T)11	11	342
TR9409|c0_g1_i1_len=613	1	p1	(A)10	10	179
TR9414|c0_g1_i1_len=1897	1	p3	(GCC)5	15	235
TR9420|c0_g1_i1_len=1682	1	c*	(A)10(AAAAAAT)4*	32	145
TR9425|c0_g1_i1_len=1005	1	c	(T)11gcaaagccaaaactcaaattgctcctgttttattgattgtcgtgaagcactgaag(A)12	78	9
TR9442|c0_g1_i1_len=278	1	c	(GCA)7actcgggagcagcaaagcttgccaccacacctccccggcatgccgcgcagcgctaacttcctaagataatagctccttca(CAG)6ccgcagcggtagcaacagttgctaaaacagcaacgaagaacgcattagcagcaacagagcagca(GCT)5	198	32
TR9444|c0_g1_i1_len=1347	1	c	(T)11cccctccttctcttttttttcc(T)19	52	13
TR9467|c0_g3_i1_len=1993	1	p1	(A)10	10	207
TR9479|c0_g1_i1_len=1718	1	p1	(A)13	13	98
TR9479|c0_g1_i1_len=1718	2	p1	(T)10	10	541
TR9489|c0_g2_i1_len=214	1	p1	(A)10	10	162
TR9499|c0_g1_i1_len=2901	1	p2	(TC)6	12	2726
TR9503|c0_g1_i1_len=1430	1	p3	(AGG)5	15	1311
TR9509|c0_g1_i1_len=2363	1	p3	(TCC)5	15	1399
TR9513|c0_g1_i1_len=575	1	c	(A)10gggaagaat(A)11	30	483
TR9518|c0_g1_i1_len=356	1	p3	(TAT)10	30	305
TR9519|c0_g1_i1_len=251	1	p3	(AGA)5	15	149
TR9540|c0_g1_i1_len=231	1	p3	(GGT)5	15	1
TR9550|c0_g1_i1_len=2117	1	p3	(GTT)5	15	1827
TR9580|c0_g1_i1_len=1194	1	p1	(A)24	24	1
TR9583|c0_g1_i1_len=542	1	p1	(A)12	12	10
TR9598|c0_g1_i1_len=738	1	c	(G)16agga(T)24ccttttttt(A)15	68	671
TR9598|c0_g1_i2_len=621	1	c	(G)16agga(T)24ccttttttt(A)15	68	554
TR9598|c0_g1_i3_len=555	1	c	(G)16agga(T)24ccttttttt(A)15	68	488
TR9606|c0_g1_i1_len=241	1	p10	(AGGGGCCCCC)3	30	143
TR9620|c0_g1_i1_len=307	1	c	(C)15ggggc(G)24tgggggggcc(G)11	65	18
TR9623|c0_g1_i1_len=441	1	p3	(GTG)5	15	378
TR9626|c0_g1_i1_len=277	1	p1	(T)21	21	17
TR9642|c0_g1_i1_len=1166	1	p2	(AG)6	12	589
TR9643|c0_g1_i1_len=724	1	p6	(TCTCTT)5	30	690
TR9645|c0_g1_i1_len=1382	1	p1	(A)17	17	39
TR9646|c0_g1_i1_len=298	1	c	(TA)10aaagagaaaaacaaaaccagtatagttcctgagat(A)10gattacaaatctatggccaagattttatcgatctg(A)12	112	10
TR9647|c0_g1_i1_len=342	1	p1	(A)10	10	30
TR9663|c0_g1_i1_len=2541	1	p3	(CAA)5	15	407
TR9690|c0_g1_i1_len=794	1	p3	(CAC)7	21	36
TR9694|c0_g1_i1_len=1296	1	c	(C)24a(T)18	43	51
TR9694|c0_g1_i1_len=1296	2	p1	(T)12	12	255
TR9705|c0_g1_i2_len=2398	1	p2	(AG)6	12	2350
TR9707|c0_g1_i1_len=1170	1	c	(AT)11c(TA)7	37	352
TR9709|c0_g1_i1_len=307	1	p1	(T)11	11	293
TR9709|c0_g2_i1_len=1008	1	p1	(T)11	11	994
TR9713|c0_g1_i1_len=282	1	p3	(TGT)5	15	111
TR9723|c0_g1_i1_len=1632	1	c	(A)16gcaacaggcag(T)18	45	1551
TR9723|c1_g1_i1_len=502	1	p1	(T)14	14	458
TR9727|c0_g2_i1_len=633	1	p3	(TCA)7	21	228
TR9732|c0_g1_i1_len=650	1	p2	(GA)9	18	600
TR9755|c0_g1_i2_len=563	1	p1	(T)12	12	495
TR9755|c0_g1_i3_len=545	1	p1	(T)12	12	477
TR9755|c0_g2_i1_len=877	1	p1	(T)12	12	809
TR9760|c0_g1_i1_len=224	1	p3	(TAT)12	36	187
TR9782|c0_g1_i1_len=1689	1	p3	(CTG)5	15	397
TR9783|c0_g1_i1_len=609	1	c	(A)14cgc(A)10ctattt(A)22	55	6
TR9795|c0_g1_i1_len=2257	1	p1	(T)13	13	2204
TR9813|c0_g1_i1_len=231	1	p3	(CAG)5	15	127
TR9819|c0_g1_i2_len=2553	1	p1	(A)23	23	458
TR9819|c0_g1_i2_len=2553	2	p1	(A)10	10	2438
TR9819|c0_g1_i3_len=2444	1	p1	(A)10	10	2329
TR9822|c0_g1_i1_len=1714	1	p3	(AAC)5	15	188
TR9837|c0_g1_i1_len=796	1	p4	(CAAT)5	20	291
TR9849|c0_g1_i1_len=859	1	p1	(A)15	15	791
TR9875|c0_g1_i1_len=2592	1	p2	(AG)9	18	2570
TR9931|c0_g1_i1_len=502	1	c	(A)11ggaaac(A)22	39	15
TR9931|c0_g1_i1_len=502	2	p3	(GCT)7	21	179
TR9935|c0_g1_i1_len=3570	1	p2	(AG)6	12	112
TR9944|c0_g1_i1_len=238	1	p3	(CAG)5	15	34
TR9944|c0_g1_i1_len=238	2	p3	(AGC)8	24	214
TR9952|c0_g1_i1_len=1123	1	p1	(A)11	11	137
TR9992|c0_g1_i1_len=1406	1	p3	(GCT)5	15	723
TR10029|c0_g1_i1_len=246	1	p1	(G)11	11	1
TR10034|c0_g1_i1_len=1560	1	p3	(GGC)5	15	90
TR10034|c2_g1_i1_len=354	1	c	(AG)7ttgtgtgtgacagtaaaaag(A)11	45	77
TR10042|c0_g1_i1_len=1519	1	p3	(TAA)5	15	793
TR10048|c0_g1_i1_len=266	1	p1	(T)21	21	25
TR10048|c0_g2_i1_len=452	1	p1	(T)10	10	141
TR10051|c0_g1_i1_len=821	1	p1	(A)12	12	227
TR10067|c0_g1_i1_len=315	1	p1	(G)12	12	19
TR10069|c0_g1_i1_len=879	1	p1	(G)13	13	1
TR10082|c0_g1_i1_len=299	1	p1	(T)11	11	6
TR10083|c0_g1_i1_len=659	1	p1	(T)20	20	65
TR10085|c0_g1_i1_len=1574	1	p3	(ATT)5	15	11
TR10086|c0_g1_i1_len=1610	1	p1	(T)15	15	735
TR10097|c0_g1_i1_len=438	1	c	(A)15taaaccgccaacaagggcactcggaaataatataacagttgtcctcaag(A)10	74	132
TR10097|c0_g1_i1_len=438	2	p1	(A)10	10	384
TR10104|c0_g1_i1_len=515	1	p2	(AT)7	14	234
TR10104|c0_g3_i1_len=2109	1	p2	(AT)7	14	234
TR10104|c1_g2_i2_len=1441	1	p3	(TTC)6	18	227
TR10117|c0_g1_i1_len=496	1	p1	(A)10	10	30
TR10120|c0_g1_i1_len=331	1	p1	(A)10	10	11
TR10125|c0_g1_i1_len=1267	1	p1	(A)12	12	19
TR10138|c1_g1_i1_len=747	1	p1	(T)10	10	614
TR10138|c1_g1_i4_len=1064	1	p1	(T)10	10	931
TR10138|c1_g1_i5_len=996	1	p1	(T)10	10	863
TR10151|c0_g1_i1_len=869	1	p3	(GGT)6	18	812
TR10183|c0_g1_i1_len=427	1	p1	(A)24	24	380
TR10185|c0_g1_i1_len=533	1	p1	(T)10	10	1
TR10188|c0_g1_i1_len=915	1	p4	(TTTC)5	20	802
TR10193|c1_g4_i1_len=541	1	p1	(A)10	10	268
TR10193|c1_g5_i1_len=237	1	p1	(A)24	24	6
TR10198|c0_g1_i1_len=2908	1	p1	(T)12	12	2790
TR10202|c0_g2_i1_len=1476	1	p1	(T)13	13	835
TR10210|c0_g1_i1_len=425	1	p3	(TGC)5	15	88
TR10210|c0_g1_i2_len=557	1	p3	(TGC)5	15	88
TR10226|c0_g1_i1_len=417	1	p3	(GAA)8	24	32
TR10245|c0_g1_i1_len=704	1	p2	(AG)12	24	628
TR10264|c0_g1_i1_len=959	1	p1	(A)10	10	193
TR10284|c0_g1_i1_len=1678	1	p2	(TC)10	20	43
TR10302|c0_g1_i1_len=4249	1	p3	(TGG)6	18	4076
TR10333|c0_g1_i1_len=521	1	p2	(CT)6	12	147
TR10333|c0_g1_i1_len=521	2	p3	(GGA)5	15	404
TR10336|c0_g1_i1_len=1139	1	p1	(A)14	14	996
TR10344|c0_g1_i1_len=1383	1	p1	(C)11	11	13
TR10350|c0_g1_i1_len=1582	1	p3	(ACA)5	15	265
TR10352|c0_g1_i1_len=277	1	p3	(GGA)5	15	76
TR10367|c0_g1_i1_len=2029	1	c	(A)19(C)12(T)11	42	1968
TR10374|c0_g1_i1_len=422	1	p2	(CA)6	12	16
TR10402|c0_g2_i1_len=461	1	p1	(A)11	11	327
TR10406|c0_g1_i1_len=1652	1	p2	(AT)6	12	97
TR10406|c0_g1_i1_len=1652	2	p3	(AAC)5	15	1462
TR10407|c0_g1_i1_len=2101	1	p1	(T)10	10	1
TR10407|c0_g2_i1_len=2128	1	p1	(T)10	10	1
TR10434|c2_g1_i1_len=2425	1	p2	(TC)6	12	320
TR10438|c0_g1_i1_len=1443	1	p1	(T)11	11	77
TR10451|c0_g2_i1_len=278	1	p3	(AAG)5	15	120
TR10451|c0_g3_i1_len=296	1	p3	(AAG)5	15	120
TR10456|c0_g1_i1_len=1018	1	p3	(GAA)6	18	368
TR10463|c0_g1_i1_len=1777	1	p1	(A)10	10	386
TR10463|c0_g1_i1_len=1777	2	p3	(GCT)7	21	1706
TR10472|c0_g1_i1_len=247	1	p1	(A)15	15	55
TR10477|c1_g1_i1_len=327	1	p1	(T)10	10	148
TR10492|c0_g1_i1_len=264	1	p1	(T)11	11	41
TR10497|c0_g1_i1_len=648	1	p1	(T)10	10	285
TR10497|c0_g2_i1_len=682	1	p1	(T)10	10	319
TR10508|c0_g2_i1_len=1028	1	p4	(TCAC)5	20	85
TR10533|c0_g1_i1_len=662	1	p3	(TCA)9	27	605
TR10534|c0_g1_i1_len=858	1	c	(A)12taatcaaaaaaaac(A)18	44	7
TR10567|c0_g1_i1_len=876	1	p1	(A)12	12	16
TR10570|c0_g1_i1_len=1234	1	p2	(AG)14	28	1202
TR10594|c0_g1_i1_len=1234	1	p1	(A)10	10	78
TR10598|c0_g1_i1_len=1086	1	p2	(AG)6	12	906
TR10605|c0_g1_i1_len=343	1	p3	(ATG)6	18	107
TR10618|c1_g1_i1_len=1490	1	p1	(T)13	13	397
TR10618|c1_g1_i3_len=1379	1	p1	(T)13	13	397
TR10629|c0_g1_i1_len=1988	1	p1	(A)10	10	1913
TR10659|c0_g1_i1_len=1560	1	p1	(A)15	15	72
TR10662|c0_g1_i1_len=683	1	p2	(AG)8	16	29
TR10664|c0_g1_i1_len=1624	1	p5	(CTTCT)5	25	19
TR10699|c0_g1_i1_len=454	1	p3	(CAC)7	21	190
TR10701|c0_g1_i1_len=1529	1	p2	(GA)7	14	1481
TR10708|c0_g1_i1_len=462	1	p3	(GAA)5	15	66
TR10721|c0_g1_i1_len=1943	1	p1	(A)10	10	299
TR10727|c0_g1_i1_len=351	1	p3	(TCA)5	15	58
TR10739|c0_g1_i1_len=1149	1	p1	(A)14	14	132
TR10745|c0_g1_i1_len=645	1	p2	(GA)8	16	593
TR10768|c0_g1_i1_len=511	1	p1	(A)11	11	79
TR10768|c0_g1_i1_len=511	2	c	(T)13a(T)12	26	480
TR10774|c0_g1_i1_len=1958	1	p2	(GA)6	12	1868
TR10797|c0_g1_i1_len=973	1	p3	(TTG)5	15	956
TR10806|c0_g1_i1_len=389	1	p3	(ATG)7	21	119
TR10808|c0_g1_i1_len=1701	1	p2	(CT)7	14	1517
TR10810|c0_g1_i1_len=843	1	p1	(T)10	10	785
TR10819|c0_g1_i1_len=886	1	p1	(A)11	11	876
TR10823|c0_g1_i1_len=1526	1	p1	(A)13	13	1406
TR10835|c0_g1_i1_len=229	1	p1	(A)10	10	26
TR10843|c0_g1_i1_len=1683	1	p1	(T)16	16	1341
TR10846|c0_g1_i1_len=1243	1	p2	(TG)6	12	45
TR10848|c0_g1_i1_len=455	1	p3	(GTG)6	18	12
TR10880|c0_g1_i1_len=696	1	p2	(CT)7	14	626
TR10896|c0_g1_i1_len=739	1	p1	(T)11	11	1
TR10896|c0_g1_i1_len=739	2	p2	(TC)17	34	705
TR10916|c0_g3_i2_len=2646	1	p2	(AG)11	22	2623
TR10916|c0_g3_i3_len=2410	1	p2	(AG)11	22	2387
TR10916|c0_g3_i4_len=2469	1	p2	(AG)11	22	2446
TR10916|c0_g3_i6_len=2587	1	p2	(AG)11	22	2564
TR10920|c0_g1_i1_len=1111	1	p2	(CA)8	16	176
TR10920|c0_g1_i1_len=1111	2	p3	(TAA)5	15	949
TR10936|c0_g1_i1_len=1529	1	p1	(A)12	12	356
TR10938|c0_g1_i1_len=879	1	p1	(A)11	11	136
TR10938|c0_g1_i1_len=879	2	p1	(A)11	11	268
TR10943|c0_g1_i1_len=615	1	p2	(TA)6	12	585
TR10947|c0_g2_i1_len=4080	1	p1	(T)10	10	2772
TR10954|c0_g1_i1_len=1374	1	c	(CAA)5ccttgttttggtgtctctagaaagagaa(AG)6	55	1290
TR10957|c0_g2_i1_len=2477	1	p2	(AG)6	12	2428
TR10961|c0_g1_i1_len=3349	1	p2	(TC)6	12	3
TR10961|c0_g1_i1_len=3349	2	p1	(T)11	11	3272
TR10968|c0_g1_i1_len=256	1	p1	(T)15	15	39
TR10978|c0_g1_i1_len=1768	1	p2	(TC)6	12	259
TR10993|c0_g1_i1_len=1514	1	p2	(GA)7	14	100
TR10996|c0_g1_i1_len=1686	1	p1	(T)10	10	1625
TR10999|c0_g1_i1_len=345	1	p2	(TC)7	14	285
TR11030|c0_g1_i1_len=942	1	p3	(GAT)5	15	49
TR11033|c0_g1_i1_len=2301	1	p2	(TC)9	18	94
TR11042|c0_g1_i1_len=1202	1	p1	(A)17	17	13
TR11053|c0_g1_i1_len=1931	1	p2	(CT)6	12	413
TR11062|c0_g1_i1_len=302	1	c	(CT)6ccaggaactctgctaaat(CCA)8	54	214
TR11074|c0_g2_i1_len=447	1	p2	(TA)7	14	262
TR11074|c0_g3_i1_len=398	1	p2	(TA)7	14	213
TR11080|c0_g1_i1_len=225	1	p1	(T)12	12	187
TR11090|c0_g1_i1_len=1562	1	p2	(AT)7	14	1270
TR11090|c0_g2_i1_len=1617	1	p2	(AT)7	14	1325
TR11091|c0_g1_i1_len=895	1	p1	(T)16	16	865
TR11099|c0_g1_i1_len=744	1	p3	(GGT)5	15	32
TR11103|c0_g1_i1_len=2199	1	c	(AG)9aagtggtggaagtgaaagggagtgtttgagt(GA)12gtgagtggacttttgttcccgttttgccttgttttttgggtcaaataaataaggatgttccattggactcactcccattgcttccttccacccaaatcc(ACA)5	187	13
TR11105|c0_g1_i1_len=1977	1	c	(TCTT)7ccttctccttttactccttcacctctctctctacactgtcatctcatctcaatttctccggcgacgttt(TC)6	109	22
TR11105|c0_g1_i1_len=1977	2	p3	(TTA)6	18	1960
TR11108|c0_g1_i1_len=1838	1	p1	(T)10	10	212
TR11108|c0_g1_i2_len=1543	1	p1	(T)10	10	212
TR11108|c0_g1_i3_len=1646	1	p1	(T)10	10	212
TR11108|c0_g1_i4_len=1351	1	p1	(T)10	10	212
TR11109|c0_g2_i1_len=544	1	p1	(T)13	13	499
TR11118|c0_g1_i1_len=3336	1	p1	(A)13	13	273
TR11135|c0_g1_i1_len=272	1	p3	(AGG)5	15	35
TR11139|c0_g1_i1_len=1855	1	p3	(TGA)5	15	1728
TR11139|c0_g2_i1_len=273	1	p3	(TGA)5	15	21
TR11139|c0_g2_i1_len=273	2	p3	(TGA)5	15	146
TR11152|c1_g1_i1_len=655	1	p6	(GGCGGT)5	30	621
TR11153|c0_g2_i1_len=1193	1	p1	(A)10	10	76
TR11153|c0_g2_i1_len=1193	2	c	(AT)6aaggggtgaagtgatattagaaacttgcgttttctccctc(T)10	62	623
TR11178|c0_g1_i1_len=2241	1	c	(A)11ttttttataaagaa(G)11	36	3
TR11222|c0_g1_i1_len=1152	1	p2	(AG)6	12	16
TR11235|c0_g1_i1_len=631	1	p1	(A)12	12	20
TR11252|c0_g1_i1_len=262	1	p3	(GAA)8	24	31
TR11255|c0_g1_i1_len=410	1	c	(TGC)5caggggggctgctgctgctgcagcggcagcagcaggtgagctgtagcggttgccgatctcgcagctgccgcggcagctgctgttgcgaccaaggatccat(CAG)6caacagagcagtagtagca(CAG)7	173	232
TR11263|c0_g1_i1_len=298	1	p2	(GT)12	24	234
TR11278|c0_g1_i1_len=752	1	p1	(A)13	13	1
TR11293|c0_g1_i1_len=771	1	p2	(CT)7	14	691
TR11297|c0_g1_i1_len=1683	1	p1	(A)11	11	1
TR11297|c0_g1_i2_len=1248	1	p1	(A)11	11	1
TR11297|c1_g1_i1_len=944	1	p2	(TC)6	12	44
TR11311|c0_g1_i1_len=229	1	p1	(A)11	11	111
TR11339|c1_g1_i1_len=828	1	p2	(CT)6	12	798
TR11361|c0_g1_i1_len=626	1	p3	(GTG)8	24	4
TR11365|c0_g1_i1_len=2114	1	p1	(A)10	10	160
TR11367|c0_g1_i1_len=1571	1	p1	(A)10	10	11
TR11367|c0_g1_i1_len=1571	2	p1	(A)11	11	270
TR11375|c0_g1_i2_len=3958	1	p5	(TCTCC)8	40	3316
TR11375|c0_g1_i2_len=3958	2	p2	(CT)10	20	3910
TR11379|c0_g1_i1_len=786	1	p1	(T)10	10	187
TR11389|c0_g1_i1_len=577	1	c	(ATG)6ctcatttttggatgctaaggttctgagcaacgaggaggcac(TGT)5	74	397
TR11392|c0_g1_i1_len=247	1	p2	(GA)8	16	50
TR11394|c0_g1_i1_len=990	1	p1	(A)12	12	78
TR11404|c0_g1_i1_len=339	1	p1	(A)10	10	283
TR11431|c0_g1_i1_len=1127	1	p2	(AG)7	14	145
TR11437|c0_g1_i1_len=483	1	p3	(CAT)5	15	27
TR11459|c0_g1_i1_len=1609	1	p1	(T)10	10	1293
TR11459|c0_g2_i1_len=1067	1	p1	(C)16	16	14
TR11459|c0_g2_i1_len=1067	2	p1	(T)10	10	751
TR11468|c0_g1_i1_len=538	1	p3	(TAT)6	18	1
TR11469|c0_g1_i1_len=314	1	p3	(TGG)5	15	145
TR11475|c0_g1_i1_len=259	1	p1	(T)19	19	35
TR11477|c0_g1_i1_len=837	1	p4	(CTGA)6	24	289
TR11477|c0_g1_i1_len=837	2	p2	(TG)6	12	809
TR11479|c0_g1_i1_len=685	1	p2	(CT)6	12	251
TR11480|c0_g2_i1_len=687	1	p2	(TC)8	16	59
TR11480|c0_g4_i1_len=619	1	p2	(TC)8	16	59
TR11486|c0_g1_i1_len=2721	1	p2	(TC)15	30	54
TR11486|c0_g1_i1_len=2721	2	c	(G)14tttaagg(T)10	31	2635
TR11500|c0_g1_i1_len=897	1	p1	(T)12	12	105
TR11532|c0_g1_i1_len=354	1	c	(TC)6tttctcttcatctccacttcaccctaaccattaccaacaaccacctctttcttctt(TC)8	84	74
TR11538|c0_g1_i1_len=971	1	p1	(T)12	12	464
TR11551|c0_g1_i1_len=1552	1	p3	(AGC)6	18	370
TR11551|c0_g2_i1_len=3205	1	p3	(AGC)6	18	370
TR11554|c0_g1_i1_len=577	1	p2	(AG)13	26	504
TR11565|c0_g1_i1_len=1756	1	p2	(CT)6	12	157
TR11576|c0_g1_i1_len=205	1	p3	(GCA)5	15	1
TR11583|c0_g1_i1_len=284	1	p3	(TCT)5	15	9
TR11600|c0_g1_i1_len=1346	1	p1	(A)10	10	88
TR11602|c0_g1_i1_len=558	1	p1	(T)12	12	481
TR11607|c0_g1_i1_len=306	1	p2	(GA)6	12	46
TR11611|c0_g1_i1_len=1763	1	p1	(A)10	10	264
TR11611|c0_g1_i1_len=1763	2	p1	(T)17	17	1714
TR11629|c0_g1_i1_len=1284	1	p2	(AC)6	12	99
TR11645|c0_g1_i1_len=2308	1	p3	(CGG)6	18	164
TR11645|c0_g1_i2_len=2043	1	p3	(CGG)6	18	164
TR11662|c0_g1_i1_len=224	1	p1	(A)11	11	167
TR11667|c0_g1_i1_len=436	1	p3	(TGT)5	15	206
TR11671|c0_g1_i1_len=402	1	p3	(TGG)5	15	388
TR11673|c0_g1_i1_len=267	1	p2	(GA)9	18	243
TR11673|c1_g1_i1_len=1492	1	p5	(ACTCC)6	30	1
TR11673|c1_g2_i1_len=2210	1	p5	(CACTC)5	25	723
TR11686|c0_g1_i1_len=419	1	p3	(ATG)7	21	39
TR11687|c0_g1_i1_len=1488	1	p4	(ACAA)5	20	69
TR11692|c0_g1_i1_len=548	1	p2	(AG)6	12	133
TR11696|c0_g1_i1_len=381	1	p4	(ATCC)6	24	337
TR11697|c0_g1_i1_len=260	1	p1	(A)23	23	3
TR11702|c0_g1_i1_len=1967	1	p1	(A)11	11	1821
TR11727|c0_g1_i1_len=2254	1	p1	(A)10	10	134
TR11730|c0_g1_i1_len=354	1	p3	(CTT)5	15	302
TR11736|c0_g1_i1_len=203	1	p2	(TC)6	12	3
TR11737|c0_g2_i1_len=1198	1	c	(A)23tttg(A)22	49	2
TR11747|c0_g2_i1_len=1948	1	p2	(GA)6	12	142
TR11765|c0_g1_i1_len=276	1	p2	(GA)10	20	219
TR11765|c0_g2_i1_len=266	1	p2	(GA)10	20	209
TR11772|c0_g1_i1_len=856	1	c	(CGT)5cggcgtcgcgaaagaggagc(GGA)6	53	678
TR11774|c0_g1_i1_len=938	1	p3	(TCT)5	15	889
TR11807|c0_g1_i1_len=266	1	p1	(T)10	10	254
TR11812|c0_g1_i1_len=277	1	p2	(TC)9	18	239
TR11816|c0_g1_i1_len=871	1	p3	(AGA)6	18	171
TR11817|c0_g1_i1_len=685	1	p3	(GTC)5	15	427
TR11821|c0_g1_i1_len=1290	1	p1	(T)12	12	11
TR11821|c1_g1_i1_len=812	1	p2	(AT)7	14	574
TR11822|c0_g1_i1_len=577	1	c	(AG)6gtgagatctggttagggattt(AG)6	45	331
TR11832|c0_g1_i1_len=1134	1	p2	(CT)7	14	1025
TR11833|c0_g1_i1_len=602	1	p1	(A)10	10	89
TR11855|c0_g1_i1_len=984	1	p1	(T)10	10	96
TR11856|c0_g1_i1_len=468	1	c	(T)15ggtttttttaatttaaaggggtggtg(T)10atc(T)10	64	372
TR11869|c0_g1_i1_len=765	1	p1	(T)10	10	751
TR11873|c0_g1_i1_len=1230	1	c	(AT)6tattattatta(AT)6	35	42
TR11878|c0_g1_i1_len=962	1	p1	(T)10	10	857
TR11884|c0_g1_i1_len=246	1	p2	(TC)8	16	31
TR11914|c0_g1_i1_len=1676	1	p2	(AG)6	12	1518
TR11914|c0_g2_i1_len=1772	1	p1	(A)10	10	102
TR11914|c0_g2_i1_len=1772	2	p2	(AG)6	12	1614
TR11926|c1_g1_i1_len=1653	1	p2	(TC)9	18	3
TR11931|c0_g1_i1_len=284	1	p1	(A)10	10	275
TR11940|c0_g1_i1_len=974	1	p2	(CT)12	24	23
TR11941|c0_g1_i1_len=227	1	p2	(GA)7	14	96
TR11943|c0_g1_i1_len=1131	1	p1	(T)11	11	907
TR11959|c0_g1_i1_len=2182	1	p6	(GCACTA)6	36	2053
TR11961|c0_g1_i1_len=949	1	p1	(A)10	10	7
TR11970|c0_g1_i1_len=1152	1	p1	(A)11	11	1128
TR11970|c0_g2_i1_len=2644	1	c	(A)10gattc(T)11	26	2619
TR11974|c0_g1_i1_len=972	1	p2	(GA)6	12	51
TR11988|c0_g1_i1_len=934	1	p1	(T)10	10	713
TR11992|c0_g1_i1_len=418	1	p7	(AAACCCT)14	98	319
TR12007|c0_g1_i1_len=489	1	p3	(CAA)5	15	436
TR12007|c1_g1_i1_len=232	1	p3	(CAG)5	15	167
TR12010|c0_g1_i1_len=413	1	p1	(A)14	14	36
TR12014|c0_g1_i2_len=253	1	p1	(A)10	10	27
TR12031|c1_g1_i1_len=364	1	p1	(T)11	11	267
TR12032|c0_g1_i1_len=592	1	p1	(T)10	10	177
TR12032|c0_g1_i1_len=592	2	p1	(A)10	10	435
TR12036|c0_g1_i1_len=352	1	p1	(A)10	10	282
TR12036|c0_g2_i1_len=1451	1	p1	(A)10	10	282
TR12036|c0_g2_i1_len=1451	2	p1	(A)10	10	1346
TR12076|c0_g1_i1_len=1816	1	p2	(CT)6	12	79
TR12077|c0_g1_i1_len=2667	1	p1	(T)10	10	20
TR12084|c0_g1_i1_len=332	1	p3	(TCC)10	30	29
TR12107|c0_g1_i1_len=544	1	p2	(AT)7	14	38
TR12132|c0_g1_i1_len=728	1	p1	(T)11	11	1
TR12135|c0_g1_i1_len=315	1	p1	(T)14	14	6
TR12140|c0_g1_i1_len=3524	1	p1	(A)10	10	131
TR12153|c0_g2_i1_len=471	1	p2	(TC)10	20	25
TR12153|c0_g2_i1_len=471	2	p1	(T)10	10	365
TR12153|c0_g3_i1_len=2336	1	p2	(TC)10	20	25
TR12153|c0_g3_i2_len=2244	1	p2	(TC)10	20	25
TR12159|c0_g1_i1_len=1410	1	p1	(T)24	24	1349
TR12179|c0_g1_i1_len=1462	1	p2	(TC)7	14	1384
TR12179|c0_g1_i2_len=2578	1	p2	(TC)7	14	2500
TR12179|c0_g1_i4_len=2745	1	p2	(TC)7	14	2667
TR12179|c0_g1_i7_len=2686	1	p2	(TC)7	14	2608
TR12182|c0_g1_i1_len=664	1	p4	(CATG)5	20	385
TR12190|c0_g1_i1_len=299	1	p1	(A)10	10	99
TR12204|c0_g1_i1_len=762	1	p3	(CAC)5	15	167
TR12207|c0_g1_i1_len=795	1	p3	(CCA)8	24	490
TR12207|c0_g1_i1_len=795	2	p3	(TAT)5	15	670
TR12208|c0_g1_i1_len=201	1	p1	(A)10	10	8
TR12208|c0_g1_i1_len=201	2	p1	(A)24	24	177
TR12209|c0_g1_i1_len=223	1	p1	(T)11	11	176
TR12224|c0_g2_i1_len=947	1	p3	(TCT)5	15	133
TR12228|c0_g1_i1_len=782	1	p1	(T)10	10	148
TR12245|c0_g2_i1_len=1023	1	p3	(CAC)5	15	118
TR12245|c0_g2_i1_len=1023	2	p3	(ATA)8	24	976
TR12253|c0_g2_i1_len=1630	1	p1	(T)11	11	1577
TR12261|c0_g1_i1_len=929	1	p3	(TGT)5	15	602
TR12268|c0_g1_i1_len=1400	1	p1	(A)10	10	164
TR12268|c0_g1_i1_len=1400	2	p2	(CT)7	14	1368
TR12293|c0_g1_i1_len=325	1	p3	(GGT)5	15	187
TR12299|c0_g2_i1_len=418	1	c	(T)24cgcaa(T)13	42	367
TR12308|c0_g1_i1_len=608	1	p1	(T)10	10	93
TR12308|c0_g1_i1_len=608	2	p3	(GTT)6	18	213
TR12334|c0_g1_i1_len=2502	1	p1	(A)12	12	172
TR12340|c0_g1_i1_len=1235	1	p2	(TG)7	14	1212
TR12340|c0_g1_i2_len=1457	1	p2	(TG)7	14	1434
TR12341|c0_g1_i1_len=1911	1	p4	(GTAA)5	20	477
TR12341|c0_g2_i1_len=2434	1	p4	(GTAA)5	20	1000
TR12343|c0_g1_i1_len=1032	1	p3	(CGA)6	18	702
TR12343|c0_g1_i1_len=1032	2	p6	(TTTAAT)5	30	998
TR12360|c0_g1_i1_len=292	1	p1	(T)13	13	61
TR12360|c0_g1_i1_len=292	2	p1	(T)17	17	276
TR12363|c0_g1_i1_len=330	1	p2	(TA)10	20	17
TR12382|c0_g1_i1_len=1895	1	p1	(T)15	15	209
TR12387|c0_g1_i1_len=343	1	p3	(ACC)7	21	46
TR12391|c0_g1_i1_len=1636	1	p1	(T)10	10	1371
TR12400|c0_g1_i1_len=1085	1	p1	(T)10	10	108
TR12421|c0_g1_i1_len=372	1	p1	(A)21	21	17
TR12421|c0_g1_i1_len=372	2	p1	(T)13	13	284
TR12430|c0_g1_i1_len=876	1	p1	(T)10	10	448
TR12447|c0_g1_i1_len=925	1	p1	(A)11	11	915
TR12447|c0_g1_i2_len=1013	1	p1	(A)11	11	1003
TR12461|c0_g1_i1_len=804	1	p3	(ACA)6	18	37
TR12467|c0_g1_i1_len=1125	1	p3	(GTA)6	18	163
TR12467|c0_g1_i1_len=1125	2	p1	(A)14	14	289
TR12467|c0_g1_i1_len=1125	3	p1	(T)11	11	1041
TR12491|c0_g1_i1_len=793	1	p3	(CCA)5	15	484
TR12499|c0_g1_i1_len=1663	1	p1	(T)10	10	1299
TR12521|c0_g1_i1_len=1379	1	p1	(T)10	10	67
TR12522|c0_g1_i1_len=472	1	p3	(GAA)8	24	39
TR12522|c0_g1_i1_len=472	2	p3	(ATT)6	18	425
TR12526|c0_g1_i1_len=464	1	p3	(AGC)5	15	449
TR12545|c0_g2_i1_len=579	1	p1	(T)21	21	30
TR12545|c0_g2_i1_len=579	2	p2	(AT)6	12	530
TR12547|c0_g1_i1_len=504	1	p1	(A)10	10	236
TR12569|c0_g1_i1_len=1170	1	p1	(T)10	10	1158
TR12574|c0_g2_i1_len=1123	1	p7	(AATTGGG)6	42	1080
TR12575|c0_g1_i1_len=1630	1	c	(AGC)5accattgcttgttgaacaagtgctgctgctgttgctgccacagctcccacttaa(AGC)6ttgaggtggctcctctatgacttgtgggggattattttctggcaactctaagtttgact(GCG)5	161	1302
TR12575|c0_g2_i1_len=2558	1	c	(T)10ctagggtttctactcagacactcttctctcccttgctatatctaccggtcaacttgcaa(T)11	80	2247
TR12575|c0_g2_i3_len=2113	1	p3	(CAC)7	21	424
TR12580|c0_g1_i1_len=3708	1	p1	(A)11	11	3568
TR12580|c0_g1_i2_len=3851	1	p1	(A)11	11	3711
TR12581|c1_g1_i1_len=1506	1	p2	(TC)10	20	55
TR12581|c2_g1_i1_len=2341	1	p3	(GCG)5	15	2029
TR12581|c2_g1_i1_len=2341	2	p2	(TC)10	20	2275
TR12581|c3_g1_i1_len=400	1	p3	(TGC)6	18	187
TR12593|c0_g1_i1_len=1044	1	p1	(A)11	11	23
TR12593|c0_g2_i1_len=2599	1	p1	(A)11	11	23
TR12602|c0_g1_i1_len=541	1	p3	(TTA)6	18	283
TR12635|c0_g1_i1_len=543	1	p2	(TA)10	20	394
TR12635|c0_g1_i1_len=543	2	p2	(TA)9	18	521
TR12635|c0_g2_i1_len=273	1	p2	(TA)9	18	1
TR12635|c0_g2_i1_len=273	2	p2	(TA)9	18	126
TR12635|c0_g2_i1_len=273	3	p2	(TA)9	18	251
TR12640|c0_g1_i2_len=1892	1	p3	(TGG)5	15	690
TR12648|c0_g1_i1_len=257	1	p1	(T)12	12	217
TR12657|c0_g2_i2_len=1439	1	p3	(TGG)5	15	439
TR12668|c0_g1_i1_len=882	1	c	(T)10cgttgtgtttttaatta(T)11attttttcttttttttcttttttttattttttttcta(T)13	88	32
TR12699|c0_g1_i1_len=2757	1	p2	(GA)9	18	29
TR12702|c0_g1_i1_len=235	1	c	(A)11taaatatta(T)10	30	67
TR12704|c0_g1_i1_len=425	1	p3	(GAG)6	18	406
TR12704|c0_g2_i1_len=482	1	p3	(GAG)6	18	463
TR12717|c0_g1_i1_len=344	1	p3	(GGA)5	15	184
TR12734|c0_g1_i1_len=967	1	p2	(AG)8	16	937
TR12738|c0_g1_i1_len=717	1	p3	(GGT)6	18	525
TR12738|c0_g1_i1_len=717	2	p3	(GTG)5	15	650
TR12741|c0_g1_i1_len=347	1	p3	(GCT)5	15	237
TR12793|c0_g2_i1_len=1624	1	p5	(AGATG)5	25	1565
TR12796|c0_g1_i1_len=1989	1	p3	(GAA)5	15	1924
TR12796|c0_g1_i2_len=2499	1	p3	(GAA)5	15	2434
TR12813|c0_g1_i1_len=222	1	p1	(A)17	17	196
TR12816|c0_g1_i1_len=769	1	p1	(A)10	10	110
TR12822|c0_g1_i1_len=5907	1	p2	(CT)8	16	215
TR12822|c0_g1_i4_len=5882	1	p2	(CT)8	16	215
TR12842|c0_g1_i1_len=265	1	p3	(CGC)5	15	14
TR12852|c0_g1_i1_len=732	1	c	(T)18aaaaaagagaattgcaaaagggggcgacctccccccgttcggtct(C)11	74	648
TR12881|c0_g1_i1_len=424	1	p2	(AG)7	14	410
TR12882|c0_g1_i1_len=1077	1	p1	(T)10	10	164
TR12903|c0_g2_i1_len=1629	1	p2	(AG)6	12	1568
TR12913|c0_g1_i1_len=714	1	p1	(T)10	10	643
TR12914|c0_g1_i1_len=533	1	p3	(TTA)6	18	363
TR12919|c0_g2_i1_len=242	1	p5	(AAAAG)5	25	60
TR12920|c0_g1_i1_len=3146	1	p2	(GA)6	12	2926
TR12925|c1_g1_i1_len=363	1	c	(A)23cttc(T)11	38	326
TR12935|c0_g1_i1_len=335	1	c	(AAACCCT)4cgaaaacgctgcgtgtttcttgagtgaacataaagcccgatttgcgaataacaacaaccccactttttgaggggagagaaattcgctgcca(CTG)7atactgctgctgca(GCT)8ccttcagacgctgccacattagt(TGC)8tgaggctgccgcgggcggcctctgcgggcttcgcagtc(GCT)5	278	38
TR12961|c0_g1_i1_len=778	1	p9	(AGAAGAAGG)3	27	691
TR12963|c0_g1_i1_len=338	1	p3	(GAG)5	15	284
TR12978|c0_g1_i1_len=1773	1	p3	(GAA)5	15	301
TR12982|c0_g1_i1_len=322	1	p3	(ACC)5	15	256
TR13010|c0_g1_i1_len=242	1	p3	(GAT)8	24	1
TR13015|c0_g1_i1_len=497	1	p1	(T)11	11	141
TR13015|c0_g2_i1_len=368	1	p1	(T)11	11	141
TR13022|c0_g1_i1_len=878	1	p1	(A)12	12	123
TR13031|c0_g1_i1_len=434	1	p1	(T)10	10	11
TR13036|c0_g1_i1_len=1357	1	p1	(A)11	11	1021
TR13060|c1_g2_i1_len=260	1	c	(T)11a(T)24	36	25
TR13064|c0_g2_i1_len=302	1	p1	(T)10	10	246
TR13070|c0_g1_i2_len=376	1	p6	(AACCCA)7	42	53
TR13077|c0_g1_i1_len=2489	1	p3	(TTC)5	15	160
TR13083|c0_g1_i1_len=267	1	c	(A)10gag(A)12	25	22
TR13098|c0_g1_i1_len=1171	1	c	(ATG)7attatgattcaaattcatccaagggaaagatggatctatttatcccttccttgtttgtatctctgttaggc(CAAAGG)5	122	1012
TR13101|c0_g1_i1_len=2106	1	p1	(A)10	10	2097
TR13111|c1_g1_i1_len=839	1	p1	(T)10	10	72
TR13144|c0_g1_i1_len=1037	1	p1	(T)11	11	403
TR13151|c0_g1_i1_len=1115	1	p1	(A)13	13	190
TR13151|c0_g2_i1_len=1185	1	p1	(A)13	13	190
TR13172|c0_g1_i1_len=1845	1	p3	(ACA)6	18	775
TR13181|c0_g1_i1_len=240	1	p1	(A)10	10	211
TR13184|c0_g1_i1_len=760	1	p1	(A)10	10	649
TR13186|c0_g1_i1_len=651	1	p1	(T)11	11	67
TR13187|c1_g1_i2_len=864	1	p3	(CCA)5	15	155
TR13187|c1_g1_i3_len=1296	1	p3	(CCA)5	15	381
TR13187|c1_g1_i5_len=810	1	p3	(CCA)5	15	155
TR13187|c1_g1_i6_len=823	1	p3	(CCA)5	15	168
TR13192|c1_g1_i1_len=1301	1	p2	(AG)11	22	1220
TR13192|c1_g2_i1_len=496	1	p2	(AG)11	22	415
TR13192|c2_g1_i1_len=233	1	p2	(AG)9	18	49
TR13196|c0_g1_i1_len=1216	1	p2	(GT)6	12	876
TR13202|c0_g1_i1_len=1143	1	p2	(CT)10	20	103
TR13202|c0_g1_i1_len=1143	2	p1	(T)19	19	1062
TR13208|c0_g1_i1_len=1581	1	p3	(GTT)5	15	56
TR13208|c0_g1_i1_len=1581	2	p3	(CAA)5	15	1126
TR13250|c0_g1_i1_len=2658	1	p3	(GAG)6	18	1925
TR13252|c0_g1_i1_len=1568	1	p1	(T)10	10	1
TR13266|c0_g1_i1_len=714	1	p1	(A)13	13	92
TR13267|c0_g1_i1_len=1109	1	p2	(GA)10	20	1078
TR13321|c0_g1_i1_len=591	1	p3	(AGC)13	39	23
TR13330|c1_g1_i1_len=342	1	p3	(GAT)6	18	211
TR13338|c0_g1_i1_len=631	1	p3	(ATC)5	15	350
TR13344|c0_g1_i1_len=1838	1	p3	(GGA)6	18	376
TR13344|c0_g1_i1_len=1838	2	c	(T)10gccatccttggaggagaaaaat(A)10	42	1697
TR13353|c0_g1_i1_len=1275	1	p1	(T)10	10	1
TR13371|c0_g1_i1_len=764	1	p1	(A)11	11	19
TR13375|c0_g1_i1_len=1438	1	p1	(A)12	12	106
TR13375|c0_g1_i1_len=1438	2	p1	(T)10	10	305
TR13375|c0_g1_i2_len=1449	1	p1	(A)12	12	106
TR13375|c0_g1_i2_len=1449	2	p1	(T)10	10	305
TR13409|c0_g3_i1_len=2020	1	p1	(A)13	13	48
TR13410|c0_g1_i1_len=605	1	p4	(GAAT)5	20	95
TR13415|c0_g1_i1_len=757	1	p2	(AT)8	16	529
TR13455|c0_g2_i1_len=1112	1	p3	(TCT)7	21	841
TR13456|c1_g1_i1_len=4757	1	p1	(A)10	10	127
TR13460|c0_g1_i1_len=585	1	p1	(A)12	12	41
TR13468|c0_g1_i1_len=1110	1	c	(AG)7c(GA)9	33	1061
TR13470|c0_g1_i1_len=1399	1	p1	(T)10	10	1356
TR13477|c0_g1_i1_len=4576	1	p4	(AAAT)6	24	1157
TR13521|c0_g1_i1_len=2492	1	c	(A)12taaaaaaaatttaaaaaaaatgtcc(A)15	52	61
TR13535|c0_g1_i1_len=1719	1	p2	(TC)11	22	27
TR13535|c0_g1_i1_len=1719	2	c	(T)24cca(C)24ggg(C)10	64	1634
TR13547|c0_g1_i1_len=1039	1	c	(A)14cacaaaaacaaaaaagcacaaggggttgttgttttag(T)19	70	958
TR13550|c0_g1_i1_len=1482	1	p1	(A)10	10	245
TR13550|c0_g1_i1_len=1482	2	c	(AG)6gatccttctgcgaaatttagctgcaatgaatttaatg(GA)6a(AG)6	74	1404
TR13550|c1_g1_i1_len=205	1	p2	(AG)9	18	8
TR13565|c0_g1_i1_len=242	1	p1	(T)10	10	226
TR13568|c0_g1_i1_len=1663	1	p1	(A)12	12	76
TR13574|c0_g1_i1_len=499	1	c	(AGA)6ggaagag(GAA)7	46	447
TR13609|c0_g1_i1_len=311	1	p4	(AAAG)5	20	276
TR13613|c2_g2_i2_len=541	1	p2	(TA)6	12	194
TR13634|c0_g1_i1_len=401	1	p2	(AG)6	12	366
TR13639|c0_g1_i1_len=270	1	p3	(CCA)7	21	208
TR13647|c0_g1_i1_len=856	1	p2	(AT)8	16	97
TR13647|c0_g1_i1_len=856	2	p3	(TTC)6	18	518
TR13652|c0_g1_i1_len=253	1	p2	(GA)6	12	232
TR13659|c0_g1_i1_len=1310	1	p3	(GAA)8	24	53
TR13671|c0_g1_i1_len=209	1	p1	(T)10	10	143
TR13702|c0_g1_i1_len=976	1	p2	(AG)13	26	950
TR13704|c0_g1_i1_len=285	1	p1	(A)10	10	10
TR13708|c0_g2_i1_len=224	1	p1	(T)10	10	15
TR13710|c0_g1_i1_len=1264	1	p1	(T)23	23	1242
TR13711|c0_g1_i1_len=676	1	p1	(A)10	10	322
TR13727|c0_g1_i1_len=2550	1	p3	(CCG)6	18	2243
TR13727|c0_g1_i2_len=2450	1	p3	(CCG)6	18	2143
TR13762|c0_g1_i1_len=1281	1	p2	(GA)8	16	1230
TR13762|c0_g2_i1_len=389	1	p2	(GA)8	16	338
TR13763|c0_g1_i1_len=2838	1	p2	(GA)7	14	45
TR13798|c0_g1_i1_len=1826	1	p7	(GAATTGG)4	28	1797
TR13815|c0_g1_i1_len=263	1	p1	(T)14	14	222
TR13830|c2_g1_i1_len=3230	1	p3	(CGC)5	15	2953
TR13830|c2_g1_i2_len=3392	1	p4	(GAAG)5	20	3154
TR13830|c2_g1_i3_len=3817	1	p4	(GAAG)5	20	3579
TR13830|c2_g1_i4_len=3410	1	p3	(CGC)5	15	2953
TR13830|c2_g1_i6_len=3835	1	p3	(CGC)5	15	3378
TR13851|c0_g1_i1_len=466	1	p3	(CCA)5	15	250
TR13855|c0_g1_i1_len=226	1	p1	(A)14	14	8
TR13871|c0_g1_i3_len=1397	1	p1	(T)16	16	201
TR13871|c0_g2_i2_len=1365	1	p1	(T)10	10	275
TR13874|c0_g1_i1_len=2159	1	p2	(TC)7	14	80
TR13874|c0_g1_i1_len=2159	2	p1	(A)12	12	2148
TR13879|c0_g1_i1_len=1740	1	p1	(T)10	10	139
TR13879|c0_g1_i1_len=1740	2	p1	(A)11	11	639
TR13879|c0_g1_i1_len=1740	3	p3	(CTG)6	18	1002
TR13879|c0_g2_i1_len=1785	1	p1	(T)10	10	139
TR13879|c0_g2_i1_len=1785	2	p1	(A)11	11	639
TR13879|c0_g2_i1_len=1785	3	p3	(CTG)6	18	1002
TR13879|c0_g2_i1_len=1785	4	p2	(GT)8	16	1612
TR13880|c0_g1_i1_len=1653	1	p1	(A)10	10	40
TR13880|c0_g1_i1_len=1653	2	p2	(TC)6	12	1234
TR13888|c0_g1_i1_len=4114	1	p2	(TC)7	14	3920
TR13889|c0_g1_i1_len=312	1	p3	(AGC)5	15	264
TR13891|c0_g1_i1_len=1977	1	p3	(GAC)8	24	191
TR13899|c0_g1_i1_len=1840	1	p2	(AG)8	16	66
TR13899|c0_g1_i1_len=1840	2	p1	(T)10	10	1658
TR13917|c0_g1_i1_len=272	1	p1	(G)11	11	62
TR13924|c0_g1_i1_len=466	1	p3	(ACA)6	18	157
TR13934|c1_g1_i1_len=400	1	p1	(T)10	10	327
TR13956|c0_g1_i1_len=685	1	p1	(T)11	11	648
TR13957|c0_g1_i1_len=402	1	p1	(A)10	10	59
TR13966|c0_g1_i1_len=1086	1	p2	(AC)9	18	971
TR13966|c0_g2_i1_len=907	1	p2	(AC)9	18	792
TR13975|c0_g1_i1_len=336	1	p1	(A)11	11	53
TR13977|c0_g1_i1_len=872	1	p2	(AG)6	12	232
TR13987|c0_g1_i1_len=669	1	p3	(AGA)5	15	87
TR13989|c0_g1_i1_len=2441	1	p2	(GT)6	12	2362
TR14005|c0_g1_i1_len=1946	1	p2	(CT)10	20	1853
TR14018|c0_g2_i1_len=1651	1	p1	(A)14	14	1592
TR14038|c0_g2_i1_len=507	1	p1	(A)11	11	190
TR14043|c0_g1_i1_len=352	1	p3	(TCC)5	15	88
TR14045|c0_g1_i1_len=369	1	p1	(A)10	10	350
TR14049|c0_g1_i1_len=1278	1	p3	(TTC)6	18	118
TR14049|c0_g2_i1_len=1121	1	p3	(TTC)6	18	118
TR14049|c0_g4_i1_len=1246	1	p3	(TTC)6	18	118
TR14065|c0_g1_i1_len=4552	1	p3	(TCA)5	15	3843
TR14097|c0_g1_i1_len=827	1	p2	(CT)10	20	71
TR14097|c0_g1_i1_len=827	2	p3	(ACG)6	18	567
TR14097|c0_g1_i1_len=827	3	p1	(A)15	15	803
TR14118|c0_g1_i1_len=308	1	c	(T)12ctc(T)10	25	63
TR14118|c0_g2_i1_len=2641	1	c	(T)12ctc(T)10	25	63
TR14124|c1_g1_i1_len=252	1	p2	(CT)8	16	123
TR14130|c0_g1_i1_len=2643	1	p3	(TTC)5	15	116
TR14139|c0_g1_i1_len=1255	1	p3	(AAG)5	15	329
TR14139|c0_g2_i1_len=2000	1	p3	(AAG)5	15	1074
TR14141|c0_g2_i1_len=921	1	p2	(TG)6	12	344
TR14187|c0_g1_i1_len=2360	1	p1	(T)12	12	953
TR14187|c0_g1_i1_len=2360	2	p2	(AG)14	28	2332
TR14187|c0_g1_i2_len=2340	1	p1	(T)12	12	953
TR14187|c0_g1_i2_len=2340	2	p2	(AG)14	28	2312
TR14189|c0_g1_i1_len=4911	1	p1	(T)11	11	2036
TR14189|c0_g1_i1_len=4911	2	p1	(A)10	10	2657
TR14202|c0_g1_i1_len=635	1	p1	(T)12	12	126
TR14216|c0_g1_i1_len=401	1	p3	(AAT)5	15	248
TR14228|c0_g1_i1_len=1762	1	p2	(CT)15	30	29
TR14228|c0_g1_i1_len=1762	2	p3	(GCA)7	21	219
TR14228|c1_g1_i1_len=825	1	c	(CT)6cgccccaactttttcccccgcgcccc(GCA)11	71	75
TR14228|c1_g1_i1_len=825	2	p3	(CAG)7	21	405
TR14228|c1_g1_i1_len=825	3	p3	(GCA)7	21	803
TR14228|c1_g2_i1_len=1393	1	p3	(CAG)7	21	1
TR14228|c1_g2_i1_len=1393	2	p3	(CAG)7	21	283
TR14228|c1_g2_i1_len=1393	3	p3	(GCA)11	33	681
TR14228|c1_g2_i1_len=1393	4	p3	(CAG)7	21	973
TR14228|c1_g2_i1_len=1393	5	p3	(GCA)7	21	1371
TR14228|c1_g5_i1_len=849	1	c	(CT)6cgccccaactttttcccccgcgcccc(GCA)19	95	75
TR14228|c1_g5_i1_len=849	2	p3	(CAG)7	21	429
TR14228|c1_g5_i1_len=849	3	p3	(GCA)7	21	827
TR14228|c1_g7_i1_len=751	1	p3	(CAG)23	69	1
TR14228|c1_g7_i1_len=751	2	p3	(CAG)7	21	331
TR14228|c1_g7_i1_len=751	3	p3	(GCA)7	21	729
TR14228|c1_g11_i1_len=733	1	p3	(CAG)7	21	1
TR14228|c1_g11_i1_len=733	2	p3	(CAG)7	21	283
TR14228|c1_g11_i1_len=733	3	p3	(GCA)17	51	681
TR14228|c2_g1_i1_len=202	1	p3	(AGC)8	24	1
TR14228|c2_g1_i1_len=202	2	p3	(GCA)7	21	181
TR14228|c3_g1_i1_len=700	1	p3	(CTG)6	18	619
TR14230|c0_g1_i1_len=401	1	p1	(T)12	12	390
TR14231|c0_g1_i1_len=581	1	p2	(CT)9	18	162
TR14260|c0_g1_i1_len=253	1	p1	(A)11	11	1
TR14277|c0_g1_i1_len=603	1	p1	(A)11	11	588
TR14279|c0_g1_i1_len=253	1	p1	(T)24	24	1
TR14287|c0_g1_i1_len=1611	1	p3	(TTC)5	15	65
TR14292|c0_g1_i1_len=206	1	p3	(GCT)5	15	173
TR14310|c0_g1_i1_len=2550	1	p1	(T)10	10	2350
TR14325|c0_g2_i1_len=1344	1	p1	(T)10	10	918
TR14325|c0_g2_i1_len=1344	2	p1	(T)10	10	1205
TR14327|c0_g1_i1_len=1104	1	p1	(T)14	14	78
TR14331|c0_g2_i4_len=1421	1	p3	(GAT)5	15	95
TR14337|c0_g1_i1_len=457	1	p3	(CAG)6	18	122
TR14342|c1_g1_i1_len=680	1	p3	(AAT)7	21	625
TR14342|c3_g1_i1_len=268	1	p3	(ATT)11	33	222
TR14358|c0_g1_i1_len=524	1	p3	(TTA)5	15	173
TR14362|c0_g1_i1_len=453	1	p2	(TA)8	16	8
TR14373|c0_g1_i1_len=839	1	p2	(AG)10	20	811
TR14384|c0_g1_i1_len=1515	1	p2	(AG)6	12	1493
TR14388|c0_g1_i1_len=1495	1	p1	(A)14	14	8
TR14399|c0_g2_i1_len=811	1	p3	(GAA)5	15	477
TR14401|c0_g1_i1_len=753	1	p1	(T)10	10	652
TR14409|c0_g1_i1_len=2594	1	p2	(TA)6	12	46
TR14409|c0_g2_i1_len=966	1	p2	(TA)6	12	46
TR14413|c0_g1_i1_len=1966	1	p1	(A)10	10	1935
TR14413|c0_g2_i1_len=1972	1	p1	(A)10	10	1941
TR14416|c0_g1_i1_len=1600	1	p2	(AG)7	14	1545
TR14417|c0_g1_i1_len=589	1	c	(A)14ctgatttttgctttttaaaacccttaaaaaaacaaaagg(A)18	71	19
TR14424|c0_g1_i1_len=243	1	c	(C)15gg(C)11	28	31
TR14424|c0_g1_i1_len=243	2	c	(T)10aaaaaatggg(C)11aaa(C)11aaaatttttcccccccgga(C)10	74	162
TR14430|c0_g1_i1_len=368	1	p3	(AGA)6	18	118
TR14439|c0_g1_i1_len=262	1	p1	(T)15	15	218
TR14453|c0_g1_i1_len=440	1	p2	(GA)6	12	104
TR14454|c0_g1_i1_len=923	1	p1	(T)24	24	27
TR14473|c0_g1_i1_len=380	1	p5	(AAGAG)5	25	29
TR14479|c0_g1_i1_len=426	1	c	(TGC)5tttcagtagtcggttgtgaag(TGC)5	51	365
TR14483|c0_g1_i1_len=934	1	p2	(AG)14	28	49
TR14483|c0_g1_i1_len=934	2	p1	(A)10	10	925
TR14498|c0_g1_i1_len=1115	1	p2	(CT)8	16	158
TR14504|c0_g1_i1_len=499	1	p1	(A)10	10	249
TR14523|c0_g1_i1_len=667	1	p2	(AT)8	16	502
TR14539|c0_g1_i1_len=941	1	p2	(TA)8	16	880
TR14544|c0_g1_i1_len=375	1	p3	(ACA)5	15	156
TR14549|c0_g1_i1_len=558	1	p1	(A)10	10	71
TR14552|c0_g2_i1_len=2479	1	p1	(T)10	10	182
TR14552|c0_g2_i2_len=2769	1	p1	(T)10	10	472
TR14563|c0_g1_i1_len=423	1	p1	(A)13	13	45
TR14594|c0_g1_i1_len=881	1	p1	(A)14	14	858
TR14594|c1_g1_i1_len=613	1	p1	(T)12	12	136
TR14594|c1_g1_i1_len=613	2	c	(AT)6agaataatgaatagaaagaaataaaat(A)10gagataagattcaaaataagataaaaagaagtctc(T)10	94	300
TR14594|c1_g1_i1_len=613	3	p1	(T)20	20	572
TR14594|c1_g2_i1_len=981	1	p1	(T)10	10	883
TR14594|c1_g2_i2_len=3435	1	p1	(A)12	12	366
TR14594|c1_g2_i2_len=3435	2	c	(A)10tcgttgttttagacgatatatgtatatgtagaaagcctttttttttga(T)11	69	887
TR14594|c1_g2_i2_len=3435	3	p1	(T)10	10	1690
TR14594|c1_g2_i2_len=3435	4	p2	(TA)7	14	3420
TR14615|c0_g1_i1_len=687	1	p6	(GGCTTG)5	30	653
TR14617|c0_g1_i1_len=816	1	c	(T)10ctgttttaggaaaatggggtggggcttgttgaattttttgtggt(TAC)5	69	443
TR14634|c0_g1_i1_len=1093	1	p3	(GCT)5	15	993
TR14634|c0_g1_i2_len=713	1	p3	(CCT)5	15	650
TR14650|c0_g1_i1_len=257	1	p1	(A)11	11	140
TR14655|c0_g1_i1_len=2059	1	p1	(A)11	11	1620
TR14665|c0_g1_i1_len=373	1	p3	(TAT)5	15	267
TR14670|c0_g2_i1_len=1044	1	p2	(TC)6	12	22
TR14683|c0_g1_i1_len=236	1	p1	(A)11	11	99
TR14683|c0_g2_i1_len=427	1	p1	(A)11	11	290
TR14705|c0_g1_i1_len=549	1	c*	(AT)12(T)12*	35	513
TR14706|c0_g1_i1_len=297	1	p1	(G)11	11	34
TR14711|c0_g1_i1_len=249	1	c	(T)23ag(T)24	49	1
TR14713|c0_g1_i1_len=274	1	p3	(AGA)5	15	51
TR14721|c0_g1_i1_len=238	1	p1	(T)10	10	111
TR14726|c0_g1_i1_len=1932	1	p1	(A)10	10	106
TR14734|c0_g1_i1_len=933	1	p1	(A)11	11	209
TR14734|c0_g1_i1_len=933	2	p2	(TC)8	16	785
TR14734|c1_g1_i1_len=2644	1	p1	(T)12	12	2196
TR14734|c1_g1_i3_len=2515	1	p1	(T)12	12	2067
TR14734|c2_g1_i1_len=579	1	p5	(CTTTT)5	25	552
TR14746|c0_g1_i1_len=1063	1	p1	(A)10	10	98
TR14783|c0_g1_i1_len=268	1	p2	(AT)14	28	240
TR14793|c0_g2_i1_len=2525	1	p9	(ATGCTTCTC)3	27	2369
TR14800|c0_g1_i1_len=268	1	p1	(A)10	10	107
TR14802|c0_g1_i1_len=964	1	p3	(TCG)5	15	778
TR14802|c0_g2_i1_len=541	1	p3	(TCG)5	15	355
TR14802|c0_g3_i1_len=928	1	p3	(TCG)5	15	742
TR14806|c1_g2_i1_len=3257	1	p3	(GAA)6	18	105
TR14812|c0_g1_i1_len=2789	1	p2	(TA)12	24	2730
TR14812|c1_g1_i1_len=478	1	p7	(CTCTTCA)4	28	413
TR14817|c0_g2_i1_len=1861	1	p2	(TC)6	12	6
TR14823|c0_g1_i1_len=259	1	p1	(T)10	10	76
TR14825|c0_g1_i1_len=968	1	p3	(GCG)5	15	331
TR14826|c0_g1_i1_len=1645	1	p3	(CCG)5	15	127
TR14826|c0_g1_i1_len=1645	2	p3	(GGA)5	15	518
TR14832|c0_g1_i1_len=239	1	c	(A)10ttaaaaattgttttgtttt(C)10	39	168
TR14837|c0_g1_i1_len=633	1	p1	(A)10	10	624
TR14837|c0_g1_i3_len=724	1	p1	(A)10	10	715
TR14856|c0_g1_i1_len=463	1	c	(T)14aac(T)14cccgtaaagc(G)10	51	364
TR14856|c1_g1_i1_len=1630	1	p1	(A)14	14	363
TR14862|c0_g1_i1_len=353	1	p1	(A)10	10	64
TR14862|c0_g2_i1_len=355	1	p1	(A)10	10	64
TR14875|c0_g1_i1_len=513	1	p1	(T)16	16	464
TR14875|c1_g1_i1_len=201	1	p1	(T)14	14	11
TR14886|c0_g1_i1_len=385	1	p1	(A)11	11	1
TR14892|c1_g1_i1_len=2730	1	p1	(T)24	24	85
TR14892|c1_g1_i2_len=2730	1	p1	(T)24	24	85
TR14898|c0_g1_i1_len=1859	1	p3	(GCG)6	18	159
TR14918|c0_g1_i1_len=1182	1	p1	(T)10	10	1172
TR14944|c0_g1_i1_len=916	1	p6	(TGGCAC)5	30	1
TR14955|c0_g1_i1_len=1789	1	p1	(T)11	11	1474
TR14956|c0_g2_i1_len=334	1	p1	(T)24	24	278
TR14984|c0_g1_i1_len=859	1	p1	(A)17	17	22
TR14993|c1_g2_i1_len=1209	1	p3	(ACA)6	18	10
TR15013|c0_g1_i1_len=236	1	p3	(ATA)8	24	179
TR15013|c0_g2_i1_len=217	1	c	(ATA)8atttaagagaaatcaatcaatctcacttcacacactacatgcttgctgaactacagtatcatatctttgttac(ATA)8	121	63
TR15014|c0_g1_i1_len=337	1	p3	(TGG)5	15	227
TR15015|c0_g1_i1_len=216	1	p3	(TTC)5	15	22
TR15028|c0_g1_i1_len=850	1	p3	(ACT)5	15	56
TR15043|c0_g1_i1_len=1395	1	p1	(T)19	19	1309
TR15060|c0_g2_i1_len=2310	1	p2	(TC)8	16	2268
TR15062|c0_g1_i1_len=858	1	p1	(A)10	10	10
TR15072|c0_g5_i1_len=934	1	p3	(TGG)5	15	583
TR15072|c0_g5_i3_len=821	1	p3	(TGG)5	15	460
TR15072|c0_g5_i4_len=867	1	p3	(TGG)5	15	516
TR15079|c0_g1_i1_len=1649	1	p3	(GAA)5	15	1607
TR15100|c0_g1_i1_len=583	1	p1	(A)13	13	564
TR15105|c1_g1_i1_len=777	1	p1	(T)14	14	421
TR15114|c0_g1_i1_len=1579	1	p2	(CT)6	12	97
TR15126|c0_g1_i1_len=739	1	p2	(GA)8	16	723
TR15126|c0_g1_i2_len=780	1	p2	(GA)8	16	764
TR15131|c0_g1_i1_len=267	1	p3	(CAT)5	15	66
TR15217|c0_g1_i1_len=1788	1	p1	(A)10	10	181
TR15225|c0_g1_i1_len=940	1	p3	(CTT)5	15	174
TR15227|c0_g1_i1_len=865	1	p1	(T)12	12	783
TR15239|c0_g2_i1_len=390	1	p5	(CAACA)5	25	64
TR15239|c0_g3_i1_len=1119	1	p5	(CAACA)5	25	64
TR15239|c0_g3_i2_len=1195	1	p5	(CAACA)5	25	64
TR15239|c1_g2_i1_len=1661	1	p5	(ACACA)5	25	1635
TR15247|c0_g1_i1_len=525	1	p1	(T)12	12	508
TR15254|c0_g1_i1_len=248	1	p1	(T)10	10	236
TR15260|c0_g1_i1_len=220	1	p3	(GCA)10	30	189
TR15286|c0_g1_i1_len=717	1	p1	(T)12	12	158
TR15290|c0_g1_i1_len=266	1	p1	(T)16	16	190
TR15299|c0_g1_i1_len=857	1	p1	(T)12	12	839
TR15303|c0_g1_i1_len=1200	1	p1	(A)10	10	239
TR15305|c0_g1_i1_len=2210	1	p1	(T)10	10	36
TR15318|c0_g1_i1_len=1238	1	c	(T)20ctctagacttaggacccgatcacgttgcatctcaaaatattttcattcacaggagaaaaaaaaattgttggttgaatttgttgaaggcgg(TGATT)5	135	42
TR15318|c0_g1_i1_len=1238	2	p1	(A)17	17	1080
TR15318|c0_g1_i2_len=1322	1	c	(T)20ctctagacttaggacccgatcacgttgcatctcaaaatattttcattcacaggagaaaaaaaaattgttggttgaatttgttgaaggcgg(TGATT)5	135	42
TR15318|c0_g1_i2_len=1322	2	p1	(A)17	17	1164
TR15327|c0_g1_i1_len=1838	1	p2	(TC)6	12	1648
TR15330|c0_g2_i1_len=497	1	p1	(A)16	16	207
TR15330|c0_g2_i1_len=497	2	c	(A)24taat(A)24taat(A)23taat(A)22	105	393
TR15330|c0_g3_i1_len=441	1	p1	(A)16	16	207
TR15330|c0_g3_i1_len=441	2	c	(A)23taat(A)22	49	393
TR15338|c0_g1_i1_len=842	1	p2	(TA)6	12	683
TR15339|c0_g3_i1_len=1576	1	p1	(A)11	11	1422
TR15339|c0_g4_i1_len=1336	1	p1	(A)10	10	1059
TR15339|c0_g4_i3_len=2114	1	p1	(A)10	10	79
TR15339|c0_g4_i3_len=2114	2	p1	(A)10	10	1837
TR15339|c0_g4_i5_len=5015	1	p1	(A)10	10	79
TR15347|c0_g1_i1_len=430	1	p2	(GA)6	12	107
TR15347|c0_g2_i2_len=1648	1	p2	(AG)6	12	182
TR15348|c0_g1_i1_len=3575	1	p1	(A)10	10	3437
TR15349|c0_g1_i1_len=843	1	p1	(T)12	12	156
TR15349|c0_g1_i1_len=843	2	p1	(T)10	10	740
TR15356|c0_g2_i1_len=561	1	p1	(A)11	11	94
TR15362|c0_g1_i1_len=1638	1	p2	(AG)11	22	22
TR15362|c0_g2_i1_len=1312	1	p3	(TCA)6	18	43
TR15373|c0_g1_i1_len=256	1	p1	(A)23	23	234
TR15373|c1_g1_i1_len=296	1	p1	(A)24	24	37
TR15379|c0_g1_i1_len=911	1	p3	(TGC)5	15	820
TR15386|c0_g1_i1_len=1409	1	p3	(GTC)5	15	46
TR15389|c0_g1_i1_len=1887	1	c	(G)22aggggga(G)24aaaaa(G)11(A)12gaaaaaccccttttttttta(T)24	125	1
TR15389|c0_g1_i1_len=1887	2	p2	(AG)9	18	1793
TR15389|c0_g1_i2_len=1899	1	c	(G)22aggggga(G)24aaaaa(G)11(A)12gaaaaaccccttttttttta(T)24	125	1
TR15389|c0_g1_i2_len=1899	2	p2	(AG)9	18	1805
TR15389|c0_g1_i3_len=1756	1	c	(G)22aggggga(G)24aaaaa(G)11(A)12gaaaaaccccttttttttta(T)24	125	1
[truncated: 4,981 more rows]
