# Supplementary material for: Transcriptomic resources for the medicinal legume Mucuna pruriens: de novo transcriptome assembly, annotation, identification and validation of EST-SSR markers
Source: BMC Genomics. 2017 May 25;18:409. doi: 10.1186/s12864-017-3780-9 (PMC5445377; doi:10.1186/s12864-017-3780-9)
Supplement: Supplementary file 8 — Polymorphic sequence repeats identified between the Mucuna genotypes using lobSTR program, including the full list and the filtered list. (XLSX 545 kb) [file 12864_2017_3780_MOESM8_ESM.xlsx]

## Sheet: lobSTR_SSRs_full
Additional File 8 (.xls): Polymorphic sequence repeats identified between the Mucuna genotypes using lobSTR program, including the full list and the filtered list.
#CHROM	POS	ID	REF	ALT	QUAL	FILTER	INFO							FORMAT	G1	G2
MP00033	1558	MP00033_1558	CCTTTCCTTTCC	CCTTTCCTTTC,CCTTTCCTTTCCT	146.782	.	END=1569	MOTIF=AAAGG	REF=2.4	RL=12	RU=CCTTT	VT=STR	RPA=2.2,2.6	GT:ALLREADS:AML:DP:GB:PL:Q:STITCH	1/0:-2|1;-1|2;0|7;2|1:0.000997778/0.00099833:11:-1/0:71,0,339,91,320,402:0.000997778:9	0/2:0|4;1|1:1/0.999765:5:0/1:37,50,250,0,184,173:0.999765:5
MP00098	1399	MP00098_1399	TTCTTTTCTTTT	.	0	.	END=1410	MOTIF=AAAAG	REF=2.4	RL=12	RU=TTCTT	VT=STR		GT:ALLREADS:AML:DP:GB:PL:Q:STITCH	0/0:0|1:1/1:1:0/0:0:1:0	0/0:0|4:1/1:4:0/0:0:1:3
MP00171	1345	MP00171_1345	AAAACAGAACAAAACAAAA	.	2536.49	.	END=1363	MOTIF=AAAAC	REF=3.8	RL=19	RU=AAAAC	VT=STR		GT:ALLREADS:AML:DP:GB:PL:Q:STITCH	0/0:0|8:1/1:8:0/0:0:0.996109:6	0/0:-1|1;0|39:0.99999/0.99999:40:0/0:0:0.99999:24
MP00176	1051	MP00176_1051	AAAAAAAAAAAAAAAA	AAAAAAAAAAAAAA,AAAAAAAAAAAAAAA	63.7528	.	END=1066	MOTIF=A	REF=16	RL=16	RU=A	VT=STR	RPA=14,15	GT:ALLREADS:AML:DP:GB:PL:Q:STITCH	0/0:0|1:0.994828/0.994828:1:0/0:0,3,26,2,24,23:0.496552:0	1/2:-2|1;-1|1:0.932175/0.967408:2:-2/-1:33,17,17,16,0,12:0.89995:2
MP00176	1118	MP00176_1118	TTCTGTTCTGTT	.	1.00117e-07	.	END=1129	MOTIF=AACAG	REF=2.4	RL=12	RU=TTCTG	VT=STR		GT:ALLREADS:AML:DP:GB:PL:Q:STITCH	./.	0/0:0|2:1/1:2:0/0:0:1:2
MP00244	1484	MP00244_1484	AAGAGGAAGAGG	.	0	.	END=1495	MOTIF=AAGAGG	REF=2	RL=12	RU=AAGAGG	VT=STR		GT:ALLREADS:AML:DP:GB:PL:Q:STITCH	0/0:0|1:1/1:1:0/0:0:1:0	0/0:0|4:1/1:4:0/0:0:1:3
MP00271	1044	MP00271_1044	AGAAGAAGAAGA	.	0	.	END=1055	MOTIF=AAG	REF=4	RL=12	RU=AGA	VT=STR		GT:ALLREADS:AML:DP:GB:PL:Q:STITCH	0/0:0|3:1/1:3:0/0:0:1:3	0/0:0|1:1/1:1:0/0:0:1:0
MP00271	1083	MP00271_1083	ACAATCACAACCACAACCACAAACACAAC	ACAATCACAACCACAACCACAAACACAACCACAAC	381.396	.	END=1111	MOTIF=AACCAC	REF=4.83333	RL=29	RU=ACAACC	VT=STR	RPA=5.83333	GT:ALLREADS:AML:DP:GB:PL:Q:STITCH	0/0:0|8:1/1:8:0/0:0,24,278:0.996099:6	0/1:0|1;6|3:0.994804/1:4:0/6:102,0,22:0.994804:3
MP00271	1585	MP00271_1585	AAAACAAAACAAAA	.	0	.	END=1598	MOTIF=AAAAC	REF=2.8	RL=14	RU=AAAAC	VT=STR		GT:ALLREADS:AML:DP:GB:PL:Q:STITCH	0/0:0|5:1/1:5:0/0:0:1:3	./.
MP00294	1188	MP00294_1188	TTGTTGTTGTTG	.	0	.	END=1199	MOTIF=AAC	REF=4	RL=12	RU=TTG	VT=STR		GT:ALLREADS:AML:DP:GB:PL:Q:STITCH	0/0:0|17:1/1:17:0/0:0:1:9	0/0:0|90:1/1:90:0/0:0:1:44
MP00294	1214	MP00294_1214	CGGCGACGGCGA	.	0	.	END=1225	MOTIF=ACGGCG	REF=2	RL=12	RU=CGGCGA	VT=STR		GT:ALLREADS:AML:DP:GB:PL:Q:STITCH	0/0:0|5:1/1:5:0/0:0:1:1	0/0:0|16:1/1:16:0/0:0:1:9
MP00376	1297	MP00376_1297	AACAGAACAGAA	.	2.67755e-08	.	END=1308	MOTIF=AACAG	REF=2.4	RL=12	RU=AACAG	VT=STR		GT:ALLREADS:AML:DP:GB:PL:Q:STITCH	0/0:0|1:1/1:1:0/0:0:1:0	0/0:0|2:1/1:2:0/0:0:1:1
MP00384	1861	MP00384_1861	GTAGGTGTAGGT	GTAGGTGTAGGTG	1410.26	.	END=1872	MOTIF=ACACCT	REF=2	RL=12	RU=GTAGGT	VT=STR	RPA=2.16667	GT:ALLREADS:AML:DP:GB:PL:Q:STITCH	0/0:0|5:1/1:5:0/0:0,15,427:0.969697:4	0/1:0|47;1|12:1.69272e-08/1.69272e-08:59:0/1:905,0,3838:1.69272e-08:37
MP00388	1499	MP00388_1499	ACCACCACCACCA	.	6726.6	.	END=1511	MOTIF=ACC	REF=4.33333	RL=13	RU=ACC	VT=STR		GT:ALLREADS:AML:DP:GB:PL:Q:STITCH	0/0:-1|1;0|47:1/1:48:0/0:0:1:32	0/0:-2|1;-1|1;0|137:0.999202/0.999202:139:0/0:0:0.999202:96
MP00388	2535	MP00388_2535	TCCCTCCCCCTCTCCCTCTCTCTCT	.	1.9616e-07	.	END=2559	MOTIF=AGAGGG	REF=4.16667	RL=25	RU=TCCCTC	VT=STR		GT:ALLREADS:AML:DP:GB:PL:Q:STITCH	0/0:0|6:1/1:6:0/0:0:1:4	0/0:0|18:1/1:18:0/0:0:1:12
MP00388	2579	MP00388_2579	TATAAATATAAA	.	16098.4	.	END=2590	MOTIF=AAATAT	REF=2	RL=12	RU=TATAAA	VT=STR		GT:ALLREADS:AML:DP:GB:PL:Q:STITCH	0/0:0|60:1/1:60:0/0:0:1:44	0/0:-2|1;0|101;2|1:9.726e-11/9.726e-11:103:0/0:0:9.726e-11:79
MP00388	2654	MP00388_2654	GAAAGAAAGAAAGAAAGAAAAGAAAAGAAAGAAGAAAGA	.	1000.17	.	END=2692	MOTIF=AAAG	REF=9.75	RL=39	RU=GAAA	VT=STR		GT:ALLREADS:AML:DP:GB:PL:Q:STITCH	0/0:0|7:1/1:7:0/0:0:0.992245:5	0/0:-1|1;0|17:0.999999/0.999999:18:0/0:0:0.975667:10
MP00405	1552	MP00405_1552	ACAACAACAACAA	.	4181.36	.	END=1564	MOTIF=AAC	REF=4.33333	RL=13	RU=ACA	VT=STR		GT:ALLREADS:AML:DP:GB:PL:Q:STITCH	0/0:0|40:1/1:40:0/0:0:1:25	0/0:-1|1;0|98;1|1;2|1:0.120266/0.120266:101:0/0:0:0.120266:61
MP00405	1756	MP00405_1756	AGAGAAGAGAAG	.	0	.	END=1767	MOTIF=AAGAG	REF=2.4	RL=12	RU=AGAGA	VT=STR		GT:ALLREADS:AML:DP:GB:PL:Q:STITCH	0/0:0|12:1/1:12:0/0:0:1:6	0/0:0|22:1/1:22:0/0:0:1:11
MP00405	1822	MP00405_1822	TGTTGTGTTGTGT	TGTTGTGTTGTGTT	164.771	.	END=1834	MOTIF=AACAC	REF=2.6	RL=13	RU=TGTTG	VT=STR	RPA=2.8	GT:ALLREADS:AML:DP:GB:PL:Q:STITCH	./.	1/1:1|3:1/1:3:1/1:159,9,0:0.888887:0
MP00443	2213	MP00443_2213	GTTGTTGTTGTTGT	.	5444.99	.	END=2226	MOTIF=AAC	REF=4.66667	RL=14	RU=GTT	VT=STR		GT:ALLREADS:AML:DP:GB:PL:Q:STITCH	0/0:0|28:1/1:28:0/0:0:1:17	0/0:-5|2;0|107:0.995122/0.995122:109:0/0:0:0.995122:78
MP00443	2419	MP00443_2419	TATATATATATA	TATATATATATATAT	98.0582	.	END=2430	MOTIF=AT	REF=6	RL=12	RU=TA	VT=STR	RPA=7.5	GT:ALLREADS:AML:DP:GB:PL:Q:STITCH	./.	1/1:3|2:1/1:2:3/3:92,6,0:0.799992:1
MP00443	2440	MP00443_2440	GAATTGAATTGAAT	.	0	.	END=2453	MOTIF=AATTC	REF=2.8	RL=14	RU=GAATT	VT=STR		GT:ALLREADS:AML:DP:GB:PL:Q:STITCH	0/0:0|2:1/1:2:0/0:0:1:0	./.
MP00457	1653	MP00457_1653	CGGCGGCGGCGG	.	6.98492e-08	.	END=1664	MOTIF=CCG	REF=4	RL=12	RU=CGG	VT=STR		GT:ALLREADS:AML:DP:GB:PL:Q:STITCH	./.	0/0:0|3:1/1:3:0/0:0:1:1
MP00490	1109	MP00490_1109	GAAGAAGAAGAA	.	1.30385e-07	.	END=1120	MOTIF=AAG	REF=4	RL=12	RU=GAA	VT=STR		GT:ALLREADS:AML:DP:GB:PL:Q:STITCH	0/0:0|5:1/1:5:0/0:0:1:4	0/0:0|39:1/1:39:0/0:0:1:32
MP00497	1098	MP00497_1098	CTCCTCCTCCTC	CTCCTCCTCCT	1327.92	.	END=1109	MOTIF=AGG	REF=4	RL=12	RU=CTC	VT=STR	RPA=3.66667	GT:ALLREADS:AML:DP:GB:PL:Q:STITCH	1/0:-1|1;0|8:0.857343/1:9:-1/0:7,0,292:0.857343:4	0/0:0|33:1/1:33:0/0:0,99,1319:1:16
MP00497	1244	MP00497_1244	TTTCCTTTTCCTT	.	0	.	END=1256	MOTIF=AAAAGG	REF=2.16667	RL=13	RU=TTTCCT	VT=STR		GT:ALLREADS:AML:DP:GB:PL:Q:STITCH	0/0:0|6:1/1:6:0/0:0:1:4	0/0:0|16:1/1:16:0/0:0:1:11
MP00497	1408	MP00497_1408	AGGAACAGGAACAGGAA	.	1.28057e-07	.	END=1424	MOTIF=AACAGG	REF=2.83333	RL=17	RU=AGGAAC	VT=STR		GT:ALLREADS:AML:DP:GB:PL:Q:STITCH	0/0:0|1:1/1:1:0/0:0:1:0	0/0:0|4:1/1:4:0/0:0:1:2
MP00506	1798	MP00506_1798	AGCTTAAGCTTAA	.	0	.	END=1810	MOTIF=AAGCTT	REF=2.16667	RL=13	RU=AGCTTA	VT=STR		GT:ALLREADS:AML:DP:GB:PL:Q:STITCH	0/0:0|1:1/1:1:0/0:0:1:0	0/0:0|1:1/1:1:0/0:0:1:1
MP00506	1888	MP00506_1888	TAGGGTTAGGGT	TAGGGTTAGGG	181.36	.	END=1899	MOTIF=AACCCT	REF=2	RL=12	RU=TAGGGT	VT=STR	RPA=1.83333	GT:ALLREADS:AML:DP:GB:PL:Q:STITCH	0/0:0|1:1/1:1:0/0:0,3,91:0.666667:1	1/1:-1|1:1/1:1:-1/-1:86,3,0:0.666667:1
MP00548	1932	MP00548_1932	GGAGAAGGAGAA	.	5.06407e-08	.	END=1943	MOTIF=AAGGAG	REF=2	RL=12	RU=GGAGAA	VT=STR		GT:ALLREADS:AML:DP:GB:PL:Q:STITCH	0/0:0|1:1/1:1:0/0:0:1:1	0/0:0|2:1/1:2:0/0:0:1:2
MP00548	2158	MP00548_2158	AGAAGAAGAAGAAG	.	9.77889e-08	.	END=2171	MOTIF=AAG	REF=4.66667	RL=14	RU=AGA	VT=STR		GT:ALLREADS:AML:DP:GB:PL:Q:STITCH	./.	0/0:0|2:1/1:2:0/0:0:1:1
MP00551	1617	MP00551_1617	GAAGAGGAAGAGGAAGA	.	5384.92	.	END=1633	MOTIF=AAGAGG	REF=2.83333	RL=17	RU=GAAGAG	VT=STR		GT:ALLREADS:AML:DP:GB:PL:Q:STITCH	0/0:0|29;1|1:0.961615/0.961615:30:0/0:0:0.611955:19	0/0:0|38;1|1:0.940671/0.940671:39:0/0:0:0.939622:24
MP00554	1038	MP00554_1038	GCAGCAACAGCAGCAGAAGCA	.	0	.	END=1058	MOTIF=AGC	REF=7	RL=21	RU=GCA	VT=STR		GT:ALLREADS:AML:DP:GB:PL:Q:STITCH	0/0:0|1:1/1:1:0/0:0:1:1	0/0:0|8:1/1:8:0/0:0:1:6
MP00564	1064	MP00564_1064	CTCCTTCTCCATCTCCA	.	0	.	END=1080	MOTIF=AGATGG	REF=2.83333	RL=17	RU=CTCCAT	VT=STR		GT:ALLREADS:AML:DP:GB:PL:Q:STITCH	./.	0/0:0|1:1/1:1:0/0:0:1:0
MP00564	1090	MP00564_1090	CCTTCGCCTTCGCC	.	0	.	END=1103	MOTIF=AAGGCG	REF=2.33333	RL=14	RU=CCTTCG	VT=STR		GT:ALLREADS:AML:DP:GB:PL:Q:STITCH	0/0:0|1:1/1:1:0/0:0:1:0	0/0:0|2:1/1:2:0/0:0:1:0
MP00564	1328	MP00564_1328	GTTTTGTTTTGT	GTTTTGTTTTGTT	3411.74	.	END=1339	MOTIF=AAAAC	REF=2.4	RL=12	RU=GTTTT	VT=STR	RPA=2.6	GT:ALLREADS:AML:DP:GB:PL:Q:STITCH	0/1:0|30;1|7;2|1:3.12445e-07/3.12445e-07:38:0/1:258,0,1312:3.12445e-07:26	0/1:-2|2;-1|6;0|317;1|50;2|3:0/0:378:0/1:1526,0,8338:0:320
MP00564	1407	MP00564_1407	TTTATTTATTTATTT	TTTATTTATTTA,TTTATTTATTTATTTA	920.39	.	END=1421	MOTIF=AAAT	REF=3.75	RL=15	RU=TTTA	VT=STR	RPA=3,4	GT:ALLREADS:AML:DP:GB:PL:Q:STITCH	1/0:-3|1;0|8:0.908873/1:9:-3/0:10,0,305,29,303,325:0.908873:4	0/2:0|74;1|18;2|2;4|1:2.14987e-31/2.14987e-31:95:0/1:543,603,3411,0,2803,2710:2.14991e-31:62
MP00564	1468	MP00564_1468	TATTTTATTTTA	TATTTTATTTTAT	4184.49	.	END=1479	MOTIF=AAAAT	REF=2.4	RL=12	RU=TATTT	VT=STR	RPA=2.6	GT:ALLREADS:AML:DP:GB:PL:Q:STITCH	0/1:0|14;1|1:0.999997/0.847951:15:0/1:7,0,619:0.847951:10	0/0:0|90;1|4:8.18339e-12/8.18339e-12:94:0/0:0,72,4065:8.18339e-12:71
MP00666	1104	MP00666_1104	GATTTTGATTTT	.	5.61704e-08	.	END=1115	MOTIF=AAAATC	REF=2	RL=12	RU=GATTTT	VT=STR		GT:ALLREADS:AML:DP:GB:PL:Q:STITCH	./.	0/0:0|2:1/1:2:0/0:0:1:2
MP00701	1169	MP00701_1169	GAGAGAGAGAGAG	.	0	.	END=1181	MOTIF=AG	REF=6.5	RL=13	RU=GA	VT=STR		GT:ALLREADS:AML:DP:GB:PL:Q:STITCH	0/0:0|8:1/1:8:0/0:0:1:4	0/0:0|9:1/1:9:0/0:0:1:3
MP00722	1563	MP00722_1563	TGGTGGTGGTGGTG	.	1.86265e-08	.	END=1576	MOTIF=ACC	REF=4.66667	RL=14	RU=TGG	VT=STR		GT:ALLREADS:AML:DP:GB:PL:Q:STITCH	0/0:0|12:1/1:12:0/0:0:1:8	0/0:0|1:1/1:1:0/0:0:1:1
MP00722	1590	MP00722_1590	TGATGCTGATGCTGATGCTGGTGCTG	.	0	.	END=1615	MOTIF=AGCATC	REF=4.33333	RL=26	RU=TGATGC	VT=STR		GT:ALLREADS:AML:DP:GB:PL:Q:STITCH	0/0:0|1:1/1:1:0/0:0:1:0	./.
MP00722	1666	MP00722_1666	TTGGCCTTGGGCTTGGACTTGGAC	.	6.8685e-08	.	END=1689	MOTIF=AAGTCC	REF=4	RL=24	RU=TTGGAC	VT=STR		GT:ALLREADS:AML:DP:GB:PL:Q:STITCH	0/0:0|2:1/1:2:0/0:0:1:1	./.
MP00722	1750	MP00722_1750	AAACAAAAAAGAAAACAAAAA	.	1.97906e-08	.	END=1770	MOTIF=AAAAAC	REF=3.5	RL=21	RU=AAACAA	VT=STR		GT:ALLREADS:AML:DP:GB:PL:Q:STITCH	0/0:0|11:1/1:11:0/0:0:1:7	./.
MP00722	2063	MP00722_2063	GAGAGGAGAGAAGAAGAGATAGAAAGAGAGAG	.	7.45058e-08	.	END=2094	MOTIF=AG	REF=16	RL=32	RU=GA	VT=STR		GT:ALLREADS:AML:DP:GB:PL:Q:STITCH	0/0:0|4:1/1:4:0/0:0:1:3	./.
MP00726	1173	MP00726_1173	ATTGAAATTGAAAATGAAAT	.	4.51109e-08	.	END=1192	MOTIF=AAATTG	REF=3.33333	RL=20	RU=ATTGAA	VT=STR		GT:ALLREADS:AML:DP:GB:PL:Q:STITCH	./.	0/0:0|2:1/1:2:0/0:0:1:1
MP00743	1144	MP00743_1144	TTGTTTTGTTTTG	.	0	.	END=1156	MOTIF=AAAAC	REF=2.6	RL=13	RU=TTGTT	VT=STR		GT:ALLREADS:AML:DP:GB:PL:Q:STITCH	./.	0/0:0|1:1/1:1:0/0:0:1:1
MP00753	1004	MP00753_1004	TTGTTGTTGTTGTTGTTG	.	0	.	END=1021	MOTIF=AAC	REF=6	RL=18	RU=TTG	VT=STR		GT:ALLREADS:AML:DP:GB:PL:Q:STITCH	0/0:0|1:1/1:1:0/0:0:1:0	0/0:0|14:1/1:14:0/0:0:1:4
MP00753	1031	MP00753_1031	TTCTTCTTCTTC	.	0	.	END=1042	MOTIF=AAG	REF=4	RL=12	RU=TTC	VT=STR		GT:ALLREADS:AML:DP:GB:PL:Q:STITCH	0/0:0|1:1/1:1:0/0:0:1:0	0/0:0|1:1/1:1:0/0:0:1:0
MP00753	1079	MP00753_1079	TTCTTCTTCTTC	.	589.722	.	END=1090	MOTIF=AAG	REF=4	RL=12	RU=TTC	VT=STR		GT:ALLREADS:AML:DP:GB:PL:Q:STITCH	./.	0/0:-2|1;0|16:1/1:17:0/0:0:0.981464:9
MP00753	1177	MP00753_1177	CGCCGCCACCGCCGCCG	.	5.58794e-08	.	END=1193	MOTIF=CCG	REF=5.66667	RL=17	RU=CGC	VT=STR		GT:ALLREADS:AML:DP:GB:PL:Q:STITCH	0/0:0|1:1/1:1:0/0:0:1:0	0/0:0|6:1/1:6:0/0:0:1:2
MP00753	1207	MP00753_1207	CTGCTTCTGCTTCT	.	0	.	END=1220	MOTIF=AAGCAG	REF=2.33333	RL=14	RU=CTGCTT	VT=STR		GT:ALLREADS:AML:DP:GB:PL:Q:STITCH	0/0:0|3:1/1:3:0/0:0:1:1	0/0:0|10:1/1:10:0/0:0:1:3
MP00753	1454	MP00753_1454	TCTTCTTCATCTTCTTCGTCTT	.	0	.	END=1475	MOTIF=AAG	REF=7.33333	RL=22	RU=TCT	VT=STR		GT:ALLREADS:AML:DP:GB:PL:Q:STITCH	./.	0/0:0|1:1/1:1:0/0:0:1:0
MP00754	1535	MP00754_1535	GAAAGGAAAGGA	.	0	.	END=1546	MOTIF=AAAGG	REF=2.4	RL=12	RU=GAAAG	VT=STR		GT:ALLREADS:AML:DP:GB:PL:Q:STITCH	0/0:0|6:1/1:6:0/0:0:1:5	0/0:0|10:1/1:10:0/0:0:1:6
MP00784	4438	MP00784_4438	TTTTCTTTTCTTTT	.	0	.	END=4451	MOTIF=AAAAG	REF=2.8	RL=14	RU=TTTTC	VT=STR		GT:ALLREADS:AML:DP:GB:PL:Q:STITCH	0/0:0|1:1/1:1:0/0:0:1:1	./.
MP00784	4443	MP00784_4443	TTTTCTTTTTATTTTTATTTT	.	1.74623e-07	.	END=4463	MOTIF=AAAAAT	REF=3.5	RL=21	RU=TTTTAT	VT=STR		GT:ALLREADS:AML:DP:GB:PL:Q:STITCH	0/0:0|15:1/1:15:0/0:0:1:12	0/0:0|28:1/1:28:0/0:0:1:19
MP00787	1909	MP00787_1909	GGAGAGGGAGAG	GGAGAGGGAGAGGG	70.2304	.	END=1920	MOTIF=AGAGGG	REF=2	RL=12	RU=GGAGAG	VT=STR	RPA=2.33333	GT:ALLREADS:AML:DP:GB:PL:Q:STITCH	0/1:0|11;2|1:1/0.999999:12:0/2:63,0,1063:0.999999:8	0/1:0|31;2|1:0.767259/0.536323:32:0/2:3,0,3002:0.536323:20
MP00807	1163	MP00807_1163	TTGTTTTGTTTT	.	0	.	END=1174	MOTIF=AAAAC	REF=2.4	RL=12	RU=TTGTT	VT=STR		GT:ALLREADS:AML:DP:GB:PL:Q:STITCH	0/0:0|8:1/1:8:0/0:0:1:3	0/0:0|5:1/1:5:0/0:0:1:2
MP00833	1208	MP00833_1208	AAGAGAAAGATAAAGATA	.	0	.	END=1225	MOTIF=AAAGAT	REF=3	RL=18	RU=AAGATA	VT=STR		GT:ALLREADS:AML:DP:GB:PL:Q:STITCH	0/0:0|1:1/1:1:0/0:0:1:0	0/0:0|9:1/1:9:0/0:0:1:4
MP00861	1230	MP00861_1230	ACAACACAACAC	.	1.02445e-07	.	END=1241	MOTIF=AACAC	REF=2.4	RL=12	RU=ACAAC	VT=STR		GT:ALLREADS:AML:DP:GB:PL:Q:STITCH	0/0:0|5:1/1:5:0/0:0:1:2	0/0:0|1:1/1:1:0/0:0:1:0
MP00863	1177	MP00863_1177	GCACCAGCACCATCACCA	.	0	.	END=1194	MOTIF=ACCAGC	REF=3	RL=18	RU=GCACCA	VT=STR		GT:ALLREADS:AML:DP:GB:PL:Q:STITCH	./.	0/0:0|1:1/1:1:0/0:0:1:1
MP00930	1885	MP00930_1885	GTGAGAGTGAGAG	.	0	.	END=1897	MOTIF=ACTCTC	REF=2.16667	RL=13	RU=GTGAGA	VT=STR		GT:ALLREADS:AML:DP:GB:PL:Q:STITCH	./.	0/0:0|3:1/1:3:0/0:0:1:3
MP00932	1599	MP00932_1599	CTTTTCTTTTCTT	.	2.32831e-08	.	END=1611	MOTIF=AAAAG	REF=2.6	RL=13	RU=CTTTT	VT=STR		GT:ALLREADS:AML:DP:GB:PL:Q:STITCH	0/0:0|10:1/1:10:0/0:0:1:7	0/0:0|24:1/1:24:0/0:0:1:15
MP00938	1629	MP00938_1629	CTTCGACTTCGAC	.	0	.	END=1641	MOTIF=AAGTCG	REF=2.16667	RL=13	RU=CTTCGA	VT=STR		GT:ALLREADS:AML:DP:GB:PL:Q:STITCH	0/0:0|2:1/1:2:0/0:0:1:1	0/0:0|2:1/1:2:0/0:0:1:2
MP00970	1067	MP00970_1067	CCTCCACCTCCACCTCCACCT	.	0	.	END=1087	MOTIF=ACCTCC	REF=3.5	RL=21	RU=CCTCCA	VT=STR		GT:ALLREADS:AML:DP:GB:PL:Q:STITCH	0/0:0|1:1/1:1:0/0:0:1:0	./.
MP01004	1252	MP01004_1252	GTGGTGGTGGTGATGGTTGTGG	.	3.72529e-08	.	END=1273	MOTIF=ACC	REF=7.33333	RL=22	RU=GTG	VT=STR		GT:ALLREADS:AML:DP:GB:PL:Q:STITCH	0/0:0|10:1/1:10:0/0:0:1:6	0/0:0|42:1/1:42:0/0:0:1:20
MP01004	1488	MP01004_1488	TTTTCCTTTTCCTTTTCCTTTTCCTTTTC	TTTTCCTTTTCCTTTTCCTTTTCCTTTTCC	342.757	.	END=1516	MOTIF=AAAAGG	REF=4.83333	RL=29	RU=TTTTCC	VT=STR	RPA=5	GT:ALLREADS:AML:DP:GB:PL:Q:STITCH	0/0:0|4:1/1:4:0/0:0,12,318:0.941176:1	0/1:0|19;1|1:0.999892/0.996231:20:0/1:24,0,1450:0.996231:13
MP01010	1192	MP01010_1192	GGAGGAGGAGGA	.	6.51926e-08	.	END=1203	MOTIF=AGG	REF=4	RL=12	RU=GGA	VT=STR		GT:ALLREADS:AML:DP:GB:PL:Q:STITCH	./.	0/0:0|4:1/1:4:0/0:0:1:2
MP01031	1259	MP01031_1259	TTTGTTTTTGTTTTTG	.	0	.	END=1274	MOTIF=AAAAAC	REF=2.66667	RL=16	RU=TTTGTT	VT=STR		GT:ALLREADS:AML:DP:GB:PL:Q:STITCH	0/0:0|1:1/1:1:0/0:0:1:1	0/0:0|8:1/1:8:0/0:0:1:5
MP01048	1399	MP01048_1399	ATCATTATCATT	.	0	.	END=1410	MOTIF=AATGAT	REF=2	RL=12	RU=ATCATT	VT=STR		GT:ALLREADS:AML:DP:GB:PL:Q:STITCH	0/0:0|2:1/1:2:0/0:0:1:0	0/0:0|1:1/1:1:0/0:0:1:0
MP01048	2583	MP01048_2583	TCTTCTTCTTCTTC	.	373.362	.	END=2596	MOTIF=AAG	REF=4.66667	RL=14	RU=TCT	VT=STR		GT:ALLREADS:AML:DP:GB:PL:Q:STITCH	./.	0/0:0|12;1|1:1/1:13:0/0:0:0.516796:8
MP01048	3328	MP01048_3328	AGGGTTAGGGTT	AGGGTTAGGGT	167.722	.	END=3339	MOTIF=AACCCT	REF=2	RL=12	RU=AGGGTT	VT=STR	RPA=1.83333	GT:ALLREADS:AML:DP:GB:PL:Q:STITCH	1/0:-1|1;0|3:1/1:4:-1/0:74,0,261:1:3	0/0:0|1:1/1:1:0/0:0,3,91:0.666667:1
MP01090	2121	MP01090_2121	TTTAATTTAATT	TTTAATTTAAT	262.014	.	END=2132	MOTIF=AAATT	REF=2.4	RL=12	RU=TTTAA	VT=STR	RPA=2.2	GT:ALLREADS:AML:DP:GB:PL:Q:STITCH	1/0:-1|2;0|1:1/0.999963:3:-1/0:87,0,44:0.999963:3	1/0:-1|4;0|2:1/1:6:-1/0:174,0,88:1:5
MP01100	1375	MP01100_1375	AAAGGAAAGGAA	.	1.02445e-07	.	END=1386	MOTIF=AAAGG	REF=2.4	RL=12	RU=AAAGG	VT=STR		GT:ALLREADS:AML:DP:GB:PL:Q:STITCH	0/0:0|6:1/1:6:0/0:0:1:4	./.
MP01130	1773	MP01130_1773	GAAGGGAAGGGA	GAAGGGAAGGG	86.5341	.	END=1784	MOTIF=AAGGG	REF=2.4	RL=12	RU=GAAGG	VT=STR	RPA=2.2	GT:ALLREADS:AML:DP:GB:PL:Q:STITCH	0/0:0|1:0.999997/0.999997:1:0/0:0,3,53:0.666664:1	1/0:-1|1;0|5:0.999169/1:6:-1/0:30,0,251:0.999169:4
MP01131	1773	MP01131_1773	GAAGGGAAGGGA	.	0	.	END=1784	MOTIF=AAGGG	REF=2.4	RL=12	RU=GAAGG	VT=STR		GT:ALLREADS:AML:DP:GB:PL:Q:STITCH	0/0:0|4:1/1:4:0/0:0:1:3	0/0:0|7:1/1:7:0/0:0:1:6
MP01137	2296	MP01137_2296	TTTCTTTTTCTT	.	0	.	END=2307	MOTIF=AAAAAG	REF=2	RL=12	RU=TTTCTT	VT=STR		GT:ALLREADS:AML:DP:GB:PL:Q:STITCH	0/0:0|2:1/1:2:0/0:0:1:1	0/0:0|4:1/1:4:0/0:0:1:3
MP01137	2941	MP01137_2941	CGGCGACGGCGAC	.	0	.	END=2953	MOTIF=ACGGCG	REF=2.16667	RL=13	RU=CGGCGA	VT=STR		GT:ALLREADS:AML:DP:GB:PL:Q:STITCH	./.	0/0:0|1:1/1:1:0/0:0:1:0
MP01137	3121	MP01137_3121	GGGATTGGGATTGGGATGGGA	.	0	.	END=3141	MOTIF=AATCCC	REF=3.5	RL=21	RU=GGGATT	VT=STR		GT:ALLREADS:AML:DP:GB:PL:Q:STITCH	0/0:0|6:1/1:6:0/0:0:1:4	0/0:0|18:1/1:18:0/0:0:1:4
MP01137	3189	MP01137_3189	GAGAGAGAGAGAGAGAGAGAGAGAG	GAGAGAGAGAGAGAGAGAG	73.1497	.	END=3213	MOTIF=AG	REF=12.5	RL=25	RU=GA	VT=STR	RPA=9.5	GT:ALLREADS:AML:DP:GB:PL:Q:STITCH	0/0:0|1:0.99985/0.99985:1:0/0:0,3,36:0.666516:0	1/1:-6|1:0.999678/0.999678:1:-6/-6:33,3,0:0.666344:0
MP01138	1269	MP01138_1269	AGAGAGAGAGAG	.	0	.	END=1280	MOTIF=AG	REF=6	RL=12	RU=AG	VT=STR		GT:ALLREADS:AML:DP:GB:PL:Q:STITCH	0/0:0|1:1/1:1:0/0:0:1:0	0/0:0|1:1/1:1:0/0:0:1:0
MP01156	1039	MP01156_1039	AGGGGTAGGGGT	.	0	.	END=1050	MOTIF=ACCCCT	REF=2	RL=12	RU=AGGGGT	VT=STR		GT:ALLREADS:AML:DP:GB:PL:Q:STITCH	0/0:0|2:1/1:2:0/0:0:1:1	0/0:0|5:1/1:5:0/0:0:1:3
MP01158	1297	MP01158_1297	GAATCCGAATCC	.	0	.	END=1308	MOTIF=AATCCG	REF=2	RL=12	RU=GAATCC	VT=STR		GT:ALLREADS:AML:DP:GB:PL:Q:STITCH	./.	0/0:0|1:1/1:1:0/0:0:1:0
MP01158	1318	MP01158_1318	AAGAAAAGAAAA	.	6.28643e-08	.	END=1329	MOTIF=AAAAG	REF=2.4	RL=12	RU=AAGAA	VT=STR		GT:ALLREADS:AML:DP:GB:PL:Q:STITCH	./.	0/0:0|6:1/1:6:0/0:0:1:5
MP01158	1378	MP01158_1378	TCTGAATCTGAA	.	0	.	END=1389	MOTIF=AATCTG	REF=2	RL=12	RU=TCTGAA	VT=STR		GT:ALLREADS:AML:DP:GB:PL:Q:STITCH	0/0:0|1:1/1:1:0/0:0:1:0	0/0:0|1:1/1:1:0/0:0:1:0
MP01183	1897	MP01183_1897	TTGAAATTGAAA	.	0	.	END=1908	MOTIF=AAATTG	REF=2	RL=12	RU=TTGAAA	VT=STR		GT:ALLREADS:AML:DP:GB:PL:Q:STITCH	0/0:0|2:1/1:2:0/0:0:1:0	./.
MP01191	1415	MP01191_1415	CTGCGCCTGCGC	.	0	.	END=1426	MOTIF=AGGCGC	REF=2	RL=12	RU=CTGCGC	VT=STR		GT:ALLREADS:AML:DP:GB:PL:Q:STITCH	0/0:0|2:1/1:2:0/0:0:1:1	./.
MP01260	1730	MP01260_1730	GTGTAGTGTGTGTGTGTG	GTGTAGTGTGTGTGTG	1391.99	.	END=1747	MOTIF=AC	REF=9	RL=18	RU=GT	VT=STR	RPA=8	GT:ALLREADS:AML:DP:GB:PL:Q:STITCH	0/0:-2|1;0|25:1/1:26:0/0:0,53,706:0.999996:22	1/0:-2|32;0|19:3.59266e-06/3.59266e-06:51:-2/0:630,0,402:3.59266e-06:42
MP01261	1818	MP01261_1818	GTGTAGTGTGTGTGTGTG	GTGTAGTGTGTGTGTG	84.8041	.	END=1835	MOTIF=AC	REF=9	RL=18	RU=GT	VT=STR	RPA=8	GT:ALLREADS:AML:DP:GB:PL:Q:STITCH	0/0:0|2:0.999999/0.999999:2:0/0:0,6,58:0.799626:0	1/0:-2|2;0|6:0.996954/1:8:-2/0:25,0,151:0.996954:3
MP01263	1398	MP01263_1398	ACACACACACACACACA	ACACACACACACA	726.54	.	END=1414	MOTIF=AC	REF=8.5	RL=17	RU=AC	VT=STR	RPA=6.5	GT:ALLREADS:AML:DP:GB:PL:Q:STITCH	0/0:-2|2;0|25:0.999998/0.999998:27:0/0:0,79,766:0.999885:17	1/1:-4|5:1/1:5:-4/-4:131,14,0:0.939836:1
MP01267	1016	MP01267_1016	CCCTTCCCTTCC	.	0	.	END=1027	MOTIF=AAGGG	REF=2.4	RL=12	RU=CCCTT	VT=STR		GT:ALLREADS:AML:DP:GB:PL:Q:STITCH	./.	0/0:0|1:1/1:1:0/0:0:1:1
MP01288	1006	MP01288_1006	CTCTTTCTCTTTCTC	.	0	.	END=1020	MOTIF=AAAGAG	REF=2.5	RL=15	RU=CTCTTT	VT=STR		GT:ALLREADS:AML:DP:GB:PL:Q:STITCH	0/0:0|2:1/1:2:0/0:0:1:1	0/0:0|7:1/1:7:0/0:0:1:4
MP01366	1238	MP01366_1238	CAGCACCAGCACCAGCA	.	5.58794e-08	.	END=1254	MOTIF=ACCAGC	REF=2.83333	RL=17	RU=CAGCAC	VT=STR		GT:ALLREADS:AML:DP:GB:PL:Q:STITCH	0/0:0|2:1/1:2:0/0:0:1:2	./.
MP01377	1320	MP01377_1320	TCTCTCTCTCTCTCTCTCTCTCTCT	TCTCTCTCTCTCTCTCTCTCTCTCTCT	2373.52	.	END=1344	MOTIF=AG	REF=12.5	RL=25	RU=TC	VT=STR	RPA=13.5	GT:ALLREADS:AML:DP:GB:PL:Q:STITCH	0/0:-2|3;-1|1;0|42;2|2:0.000104248/0.000104248:48:0/0:0,91,692:0.000104248:37	1/1:0|1;2|25:1/1:26:2/2:530,60,0:0.999999:8
MP01380	1108	MP01380_1108	CCAACTCCAACT	.	0	.	END=1119	MOTIF=AACTCC	REF=2	RL=12	RU=CCAACT	VT=STR		GT:ALLREADS:AML:DP:GB:PL:Q:STITCH	0/0:0|1:1/1:1:0/0:0:1:1	./.
MP01392	1341	MP01392_1341	TTTTGGTTTTGG	.	0	.	END=1352	MOTIF=AAAACC	REF=2	RL=12	RU=TTTTGG	VT=STR		GT:ALLREADS:AML:DP:GB:PL:Q:STITCH	./.	0/0:0|1:1/1:1:0/0:0:1:0
MP01476	1239	MP01476_1239	GTCAAAGTCAAA	.	0	.	END=1250	MOTIF=AAAGTC	REF=2	RL=12	RU=GTCAAA	VT=STR		GT:ALLREADS:AML:DP:GB:PL:Q:STITCH	0/0:0|1:1/1:1:0/0:0:1:0	./.
MP01567	1073	MP01567_1073	GTCATCGTCATC	.	0	.	END=1084	MOTIF=ACGATG	REF=2	RL=12	RU=GTCATC	VT=STR		GT:ALLREADS:AML:DP:GB:PL:Q:STITCH	0/0:0|1:1/1:1:0/0:0:1:0	0/0:0|1:1/1:1:0/0:0:1:1
MP01567	1199	MP01567_1199	CTTCTTCTTCTTCTTCTTC	.	0	.	END=1217	MOTIF=AAG	REF=6.33333	RL=19	RU=CTT	VT=STR		GT:ALLREADS:AML:DP:GB:PL:Q:STITCH	0/0:0|29:1/1:29:0/0:0:1:19	0/0:0|56:1/1:56:0/0:0:1:33
MP01567	1424	MP01567_1424	AAGGAAAGGAAGGAATAGGA	.	0	.	END=1443	MOTIF=AAAGG	REF=4	RL=20	RU=AAGGA	VT=STR		GT:ALLREADS:AML:DP:GB:PL:Q:STITCH	0/0:0|16:1/1:16:0/0:0:1:12	0/0:0|35:1/1:35:0/0:0:1:23
MP01577	1284	MP01577_1284	CTCGGGCTCGGGCTGGGGC	.	8224.96	.	END=1302	MOTIF=AGCCCG	REF=3.16667	RL=19	RU=CTCGGG	VT=STR		GT:ALLREADS:AML:DP:GB:PL:Q:STITCH	0/0:-1|1;0|32:0.931641/0.931641:33:0/0:0:0.852548:20	0/0:0|57:1/1:57:0/0:0:1:34
MP01577	1342	MP01577_1342	GAGGGGGAGGGGGAGGGCGAGGGCGAGGACGAGGGCGA	.	0	.	END=1379	MOTIF=AGGGCG	REF=6.33333	RL=38	RU=GAGGGC	VT=STR		GT:ALLREADS:AML:DP:GB:PL:Q:STITCH	0/0:0|27:1/1:27:0/0:0:1:17	0/0:0|54:1/1:54:0/0:0:1:32
MP01587	1099	MP01587_1099	TTATTATATTATATTATTAT	TTATTATATTATATTATTA	96.0187	.	END=1118	MOTIF=AAT	REF=6.66667	RL=20	RU=TTA	VT=STR	RPA=6.33333	GT:ALLREADS:AML:DP:GB:PL:Q:STITCH	0/0:0|2:1/1:2:0/0:0,6,86:0.799985:1	1/0:-1|1;0|9:0.863145/1:10:-1/0:7,0,358:0.863145:4
MP01587	1193	MP01587_1193	ACCATACCATACC	.	0	.	END=1205	MOTIF=ACCAT	REF=2.6	RL=13	RU=ACCAT	VT=STR		GT:ALLREADS:AML:DP:GB:PL:Q:STITCH	./.	0/0:0|3:1/1:3:0/0:0:1:0
MP01609	1155	MP01609_1155	GCAACAGCAACA	.	5.99539e-08	.	END=1166	MOTIF=AACAGC	REF=2	RL=12	RU=GCAACA	VT=STR		GT:ALLREADS:AML:DP:GB:PL:Q:STITCH	0/0:0|6:1/1:6:0/0:0:1:3	0/0:0|13:1/1:13:0/0:0:1:9
MP01620	1351	MP01620_1351	AAGAGAAGAGAAGAGAAAAGAAAGAAGAGAAGTGAAGAGAAGAAAAGAG	AAGAGAAGAGAAGAGAAAAGAAAGAAGAGAAGTGAAGAGAAGAAAAGAGGAAGA	210.11	.	END=1399	MOTIF=AAGAG	REF=9.8	RL=49	RU=AAGAG	VT=STR	RPA=10.8	GT:ALLREADS:AML:DP:GB:PL:Q:STITCH	0/0:0|7:1/1:7:0/0:0,21,193:0.992155:4	0/1:0|4;5|1:1/0.977205:5:0/5:16,0,95:0.977205:1
MP01656	1624	MP01656_1624	TGGGATTGGGATT	.	0	.	END=1636	MOTIF=AATCCC	REF=2.16667	RL=13	RU=TGGGAT	VT=STR		GT:ALLREADS:AML:DP:GB:PL:Q:STITCH	0/0:0|5:1/1:5:0/0:0:1:4	0/0:0|13:1/1:13:0/0:0:1:9
MP01656	1671	MP01656_1671	GTGCGTGAGTGCGTGCGTGCG	.	0	.	END=1691	MOTIF=ACGC	REF=5.25	RL=21	RU=GTGC	VT=STR		GT:ALLREADS:AML:DP:GB:PL:Q:STITCH	0/0:0|2:1/1:2:0/0:0:1:1	0/0:0|5:1/1:5:0/0:0:1:3
MP01656	1797	MP01656_1797	GAGAGAAGAGAGAGAG	.	0	.	END=1812	MOTIF=AG	REF=8	RL=16	RU=GA	VT=STR		GT:ALLREADS:AML:DP:GB:PL:Q:STITCH	0/0:0|1:1/1:1:0/0:0:1:1	0/0:0|3:1/1:3:0/0:0:1:0
MP01670	1009	MP01670_1009	TGAGATTGAGAT	TGAGATTGAGA	93.1082	.	END=1020	MOTIF=AATCTC	REF=2	RL=12	RU=TGAGAT	VT=STR	RPA=1.83333	GT:ALLREADS:AML:DP:GB:PL:Q:STITCH	./.	1/1:-1|1:1/1:1:-1/-1:86,3,0:0.666667:0
MP01678	1173	MP01678_1173	TTGGTGTTGGGATTGGTGTTGG	.	1.26311e-07	.	END=1194	MOTIF=AACACC	REF=3.66667	RL=22	RU=TTGGTG	VT=STR		GT:ALLREADS:AML:DP:GB:PL:Q:STITCH	0/0:0|2:1/1:2:0/0:0:1:1	./.
MP01680	1514	MP01680_1514	GGTTTTGGTTTTGGTTTTGGGTTTTG	GGTTTTGGTTTTGGTTTTGGGTTTT	1684.21	.	END=1539	MOTIF=AAAACC	REF=4.33333	RL=26	RU=GGTTTT	VT=STR	RPA=4.16667	GT:ALLREADS:AML:DP:GB:PL:Q:STITCH	1/0:-1|17;0|52:1.62332e-11/1.62332e-11:69:-1/0:1219,0,4411:1.62332e-11:50	1/0:-1|5;0|16:0.999788/0.999788:21:-1/0:356,0,1358:0.999788:14
MP01680	1975	MP01680_1975	TGTTTTGTTTTG	.	0	.	END=1986	MOTIF=AAAAC	REF=2.4	RL=12	RU=TGTTT	VT=STR		GT:ALLREADS:AML:DP:GB:PL:Q:STITCH	0/0:0|2:1/1:2:0/0:0:1:2	./.
MP01761	1281	MP01761_1281	CGATCGATCGAT	CGATCGATCGATCGAT	177.549	.	END=1292	MOTIF=ATCG	REF=3	RL=12	RU=CGAT	VT=STR	RPA=4	GT:ALLREADS:AML:DP:GB:PL:Q:STITCH	./.	1/1:4|5:1/1:5:4/4:172,15,0:0.969645:4
MP01773	1255	MP01773_1255	AACAACAACAGCAACAG	AACAACAACAGCAAC	288.897	.	END=1271	MOTIF=AACAGC	REF=2.83333	RL=17	RU=AACAGC	VT=STR	RPA=2.5	GT:ALLREADS:AML:DP:GB:PL:Q:STITCH	1/0:-2|1;0|3:1/1:4:-2/0:87,0,287:1:2	0/0:0|2:1/1:2:0/0:0,6,199:0.8:1
MP01785	1082	MP01785_1082	TGGTTGTGGTTGTG	.	3.55067e-08	.	END=1095	MOTIF=AACCAC	REF=2.33333	RL=14	RU=TGGTTG	VT=STR		GT:ALLREADS:AML:DP:GB:PL:Q:STITCH	0/0:0|1:1/1:1:0/0:0:1:1	0/0:0|3:1/1:3:0/0:0:1:1
MP01791	1288	MP01791_1288	TCTTAGTCTTAGT	.	0	.	END=1300	MOTIF=AAGACT	REF=2.16667	RL=13	RU=TCTTAG	VT=STR		GT:ALLREADS:AML:DP:GB:PL:Q:STITCH	0/0:0|5:1/1:5:0/0:0:1:3	0/0:0|9:1/1:9:0/0:0:1:5
MP01800	1374	MP01800_1374	GGCGGAGGCGGAGGCGG	.	0	.	END=1390	MOTIF=AGGCGG	REF=2.83333	RL=17	RU=GGCGGA	VT=STR		GT:ALLREADS:AML:DP:GB:PL:Q:STITCH	0/0:0|2:1/1:2:0/0:0:1:0	0/0:0|8:1/1:8:0/0:0:1:0
MP01827	1143	MP01827_1143	TTTTGATTTTGA	.	1.64146e-07	.	END=1154	MOTIF=AAAATC	REF=2	RL=12	RU=TTTTGA	VT=STR		GT:ALLREADS:AML:DP:GB:PL:Q:STITCH	0/0:0|7:1/1:7:0/0:0:1:6	0/0:0|13:1/1:13:0/0:0:1:9
MP01874	1109	MP01874_1109	TTTGGGTTTGGG	TTTGGGTTTGG	3162.18	.	END=1120	MOTIF=AAACCC	REF=2	RL=12	RU=TTTGGG	VT=STR	RPA=1.83333	GT:ALLREADS:AML:DP:GB:PL:Q:STITCH	0/0:0|31:1/1:31:0/0:0,93,2829:1:24	1/0:-1|5;0|116:3.61139e-27/3.61139e-27:121:-1/0:68,0,9635:3.61139e-27:102
MP01916	1253	MP01916_1253	TGATGATGATGATGAGGATGATGA	.	5.12227e-08	.	END=1276	MOTIF=ATC	REF=8	RL=24	RU=TGA	VT=STR		GT:ALLREADS:AML:DP:GB:PL:Q:STITCH	0/0:0|2:1/1:2:0/0:0:1:1	0/0:0|23:1/1:23:0/0:0:1:7
MP01916	1506	MP01916_1506	AAGAAAAAGAAAAA	AAGAAAAAGAAAAAG	580.11	.	END=1519	MOTIF=AAAAAG	REF=2.33333	RL=14	RU=AAGAAA	VT=STR	RPA=2.5	GT:ALLREADS:AML:DP:GB:PL:Q:STITCH	0/1:0|3;1|1:1/1:4:0/1:76,0,239:1:2	0/0:0|6:1/1:6:0/0:0,18,503:0.984615:1
MP01916	1673	MP01916_1673	AAAGCAAAAGGAAAAGC	.	8.3237e-08	.	END=1689	MOTIF=AAAAGC	REF=2.83333	RL=17	RU=AAAGCA	VT=STR		GT:ALLREADS:AML:DP:GB:PL:Q:STITCH	0/0:0|1:1/1:1:0/0:0:1:1	0/0:0|2:1/1:2:0/0:0:1:1
MP01925	1131	MP01925_1131	GGTTTGGGTTTGGG	.	3.25963e-08	.	END=1144	MOTIF=AAACCC	REF=2.33333	RL=14	RU=GGTTTG	VT=STR		GT:ALLREADS:AML:DP:GB:PL:Q:STITCH	0/0:0|1:1/1:1:0/0:0:1:1	0/0:0|8:1/1:8:0/0:0:1:6
MP01945	1425	MP01945_1425	CACAACACAAACAACA	CACAACACAAACAAC	495.841	.	END=1440	MOTIF=AACAC	REF=3.2	RL=16	RU=CACAA	VT=STR	RPA=3	GT:ALLREADS:AML:DP:GB:PL:Q:STITCH	1/0:-1|1;0|4:0.999808/1:5:-1/0:37,0,214:0.999808:3	0/0:0|8:1/1:8:0/0:0,24,458:0.996109:3
MP01945	1694	MP01945_1694	ATCTTTATCTTT	.	2.61934e-08	.	END=1705	MOTIF=AAAGAT	REF=2	RL=12	RU=ATCTTT	VT=STR		GT:ALLREADS:AML:DP:GB:PL:Q:STITCH	0/0:0|2:1/1:2:0/0:0:1:2	0/0:0|7:1/1:7:0/0:0:1:4
MP01959	1619	MP01959_1619	GAGAGGAGAGTGGAGGAGAG	.	0	.	END=1638	MOTIF=AGAGG	REF=4	RL=20	RU=GAGAG	VT=STR		GT:ALLREADS:AML:DP:GB:PL:Q:STITCH	0/0:0|2:1/1:2:0/0:0:1:2	0/0:0|7:1/1:7:0/0:0:1:4
MP01959	1674	MP01959_1674	GATGGATGAGATGAGTGAG	GATGGATGAGATGAGTGAGAGA	103.786	.	END=1692	MOTIF=AGATG	REF=3.8	RL=19	RU=GATGA	VT=STR	RPA=4.4	GT:ALLREADS:AML:DP:GB:PL:Q:STITCH	./.	0/1:0|2;3|2:1/1:4:0/3:99,0,90:1:2
MP01959	1857	MP01959_1857	AAAGAAAAGAAA	.	0	.	END=1868	MOTIF=AAAAG	REF=2.4	RL=12	RU=AAAGA	VT=STR		GT:ALLREADS:AML:DP:GB:PL:Q:STITCH	0/0:0|4:1/1:4:0/0:0:1:4	0/0:0|13:1/1:13:0/0:0:1:8
MP01959	2285	MP01959_2285	ACAGTTACAGTT	.	0	.	END=2296	MOTIF=AACTGT	REF=2	RL=12	RU=ACAGTT	VT=STR		GT:ALLREADS:AML:DP:GB:PL:Q:STITCH	0/0:0|2:1/1:2:0/0:0:1:1	./.
MP01974	1001	MP01974_1001	ATATATATTTATATAATATAT	.	0	.	END=1021	MOTIF=AT	REF=10.5	RL=21	RU=AT	VT=STR		GT:ALLREADS:AML:DP:GB:PL:Q:STITCH	0/0:0|2:1/1:2:0/0:0:1:2	./.
MP01974	1023	MP01974_1023	CTTGCCTTGCCTT	.	3.72529e-08	.	END=1035	MOTIF=AAGGC	REF=2.6	RL=13	RU=CTTGC	VT=STR		GT:ALLREADS:AML:DP:GB:PL:Q:STITCH	0/0:0|11:1/1:11:0/0:0:1:7	0/0:0|1:1/1:1:0/0:0:1:1
MP01982	1287	MP01982_1287	TTTGATTTTGAT	.	0	.	END=1298	MOTIF=AAAATC	REF=2	RL=12	RU=TTTGAT	VT=STR		GT:ALLREADS:AML:DP:GB:PL:Q:STITCH	0/0:0|1:1/1:1:0/0:0:1:1	0/0:0|1:1/1:1:0/0:0:1:1
MP02000	1060	MP02000_1060	GCAGCAGCAGCA	GCAGCAGCAGCAG	188.078	.	END=1071	MOTIF=AGC	REF=4	RL=12	RU=GCA	VT=STR	RPA=4.33333	GT:ALLREADS:AML:DP:GB:PL:Q:STITCH	0/0:0|5:1/1:5:0/0:0,15,169:0.969638:2	0/1:0|18;1|2:0.999887/0.984264:20:0/1:17,0,551:0.984264:13
MP02000	1953	MP02000_1953	TTTCGATTTCAGATCTCGATT	TTTCGATTTCAGATCTCGAT	251.789	.	END=1973	MOTIF=AAATCG	REF=3.5	RL=21	RU=TTTCGA	VT=STR	RPA=3.33333	GT:ALLREADS:AML:DP:GB:PL:Q:STITCH	0/0:0|2:1/1:2:0/0:0,6,188:0.8:1	1/0:-1|1;0|8:0.999999/1:9:-1/0:62,0,725:0.999999:7
MP02004	1012	MP02004_1012	GAAGAAGATGAAGAAGAAGA	.	1.11759e-07	.	END=1031	MOTIF=AAG	REF=6.66667	RL=20	RU=GAA	VT=STR		GT:ALLREADS:AML:DP:GB:PL:Q:STITCH	0/0:0|12:1/1:12:0/0:0:1:6	0/0:0|39:1/1:39:0/0:0:1:28
MP02017	1056	MP02017_1056	AAACGGAAACGG	.	5.00586e-08	.	END=1067	MOTIF=AAACGG	REF=2	RL=12	RU=AAACGG	VT=STR		GT:ALLREADS:AML:DP:GB:PL:Q:STITCH	0/0:0|8:1/1:8:0/0:0:1:5	0/0:0|17:1/1:17:0/0:0:1:13
MP02067	1242	MP02067_1242	GATGAGGATGAG	.	0	.	END=1253	MOTIF=AGGATG	REF=2	RL=12	RU=GATGAG	VT=STR		GT:ALLREADS:AML:DP:GB:PL:Q:STITCH	0/0:0|3:1/1:3:0/0:0:1:2	0/0:0|9:1/1:9:0/0:0:1:7
MP02067	1251	MP02067_1251	GAGAGAAAGAGAGAGAAAGAGAGAGAAAGAGTAGAGAGAGA	.	7.45058e-08	.	END=1291	MOTIF=AG	REF=20.5	RL=41	RU=GA	VT=STR		GT:ALLREADS:AML:DP:GB:PL:Q:STITCH	./.	0/0:0|4:1/1:4:0/0:0:1:1
MP02079	1048	MP02079_1048	ACCTACACCTACA	.	9.31323e-09	.	END=1060	MOTIF=ACACCT	REF=2.16667	RL=13	RU=ACCTAC	VT=STR		GT:ALLREADS:AML:DP:GB:PL:Q:STITCH	0/0:0|28:1/1:28:0/0:0:1:17	./.
MP02113	1003	MP02113_1003	TTGCTGTTGCTG	.	4.65661e-08	.	END=1014	MOTIF=AACAGC	REF=2	RL=12	RU=TTGCTG	VT=STR		GT:ALLREADS:AML:DP:GB:PL:Q:STITCH	0/0:0|100:1/1:100:0/0:0:1:94	0/0:0|182:1/1:182:0/0:0:1:159
MP02131	1775	MP02131_1775	CATAGTCATAGTC	.	0	.	END=1787	MOTIF=ACTATG	REF=2.16667	RL=13	RU=CATAGT	VT=STR		GT:ALLREADS:AML:DP:GB:PL:Q:STITCH	0/0:0|1:1/1:1:0/0:0:1:0	./.
MP02131	1840	MP02131_1840	CCACCACCACCA	.	0	.	END=1851	MOTIF=ACC	REF=4	RL=12	RU=CCA	VT=STR		GT:ALLREADS:AML:DP:GB:PL:Q:STITCH	./.	0/0:0|6:1/1:6:0/0:0:1:2
MP02140	1476	MP02140_1476	CAAAACCAAAAC	CAAAACCAAAA	7480.42	.	END=1487	MOTIF=AAAACC	REF=2	RL=12	RU=CAAAAC	VT=STR	RPA=1.83333	GT:ALLREADS:AML:DP:GB:PL:Q:STITCH	1/0:-1|1;0|19:0.997378/0.999895:20:-1/0:25,0,1667:0.997379:17	0/0:0|82:1/1:82:0/0:0,246,7454:1:68
MP02150	1717	MP02150_1717	TTCTCTTCTCTT	TTCTCTTCTCT	844.311	.	END=1728	MOTIF=AAGAG	REF=2.4	RL=12	RU=TTCTC	VT=STR	RPA=2.2	GT:ALLREADS:AML:DP:GB:PL:Q:STITCH	1/0:-1|1;0|2:0.999888/1:3:-1/0:39,0,98:0.999888:1	0/0:0|15:1/1:15:0/0:0,45,804:0.999969:4
MP02150	5594	MP02150_5594	CGCCGCCACCGCCGCCGCC	.	0	.	END=5612	MOTIF=CCG	REF=6.33333	RL=19	RU=CGC	VT=STR		GT:ALLREADS:AML:DP:GB:PL:Q:STITCH	0/0:0|1:1/1:1:0/0:0:1:1	0/0:0|5:1/1:5:0/0:0:1:1
MP02159	1078	MP02159_1078	AGGTGGAGGTGGAG	.	0	.	END=1091	MOTIF=ACCTCC	REF=2.33333	RL=14	RU=AGGTGG	VT=STR		GT:ALLREADS:AML:DP:GB:PL:Q:STITCH	0/0:0|1:1/1:1:0/0:0:1:1	./.
MP02174	2134	MP02174_2134	AAAGAAAAGAAAA	.	1.86265e-08	.	END=2146	MOTIF=AAAAG	REF=2.6	RL=13	RU=AAAGA	VT=STR		GT:ALLREADS:AML:DP:GB:PL:Q:STITCH	0/0:0|33:1/1:33:0/0:0:1:23	./.
MP02179	2250	MP02179_2250	CTACTTCTACTTTATTCTCTTCT	.	0	.	END=2272	MOTIF=AAGTAG	REF=3.83333	RL=23	RU=CTACTT	VT=STR		GT:ALLREADS:AML:DP:GB:PL:Q:STITCH	0/0:0|2:1/1:2:0/0:0:1:0	0/0:0|2:1/1:2:0/0:0:1:2
MP02190	1137	MP02190_1137	GAGGATGAGGATG	GAGGATGAGG	203.519	.	END=1149	MOTIF=AGGATG	REF=2.16667	RL=13	RU=GAGGAT	VT=STR	RPA=1.66667	GT:ALLREADS:AML:DP:GB:PL:Q:STITCH	1/1:-3|1:1/1:1:-3/-3:99,3,0:0.666667:0	0/0:0|1:1/1:1:0/0:0,3,99:0.666667:1
MP02200	1156	MP02200_1156	TTGCTCTTGCTC	TTGCTCTTGCTCT	141.487	.	END=1167	MOTIF=AAGAGC	REF=2	RL=12	RU=TTGCTC	VT=STR	RPA=2.16667	GT:ALLREADS:AML:DP:GB:PL:Q:STITCH	0/0:0|1:1/1:1:0/0:0,3,85:0.666667:1	0/1:0|11;1|1:1/0.999996:12:0/1:54,0,904:0.999996:9
MP02241	1109	MP02241_1109	CATTTTCATTTTCA	.	0	.	END=1122	MOTIF=AAAATG	REF=2.33333	RL=14	RU=CATTTT	VT=STR		GT:ALLREADS:AML:DP:GB:PL:Q:STITCH	0/0:0|7:1/1:7:0/0:0:1:1	0/0:0|5:1/1:5:0/0:0:1:1
MP02254	2383	MP02254_2383	TTTTCTTTTTCT	.	0	.	END=2394	MOTIF=AAAAAG	REF=2	RL=12	RU=TTTTCT	VT=STR		GT:ALLREADS:AML:DP:GB:PL:Q:STITCH	0/0:0|2:1/1:2:0/0:0:1:0	0/0:0|5:1/1:5:0/0:0:1:2
MP02254	3185	MP02254_3185	CCATTCCATTCC	CCATTCCATTCCA	78.9573	.	END=3196	MOTIF=AATGG	REF=2.4	RL=12	RU=CCATT	VT=STR	RPA=2.6	GT:ALLREADS:AML:DP:GB:PL:Q:STITCH	0/1:0|2;1|1:1/0.99996:3:0/1:43,0,86:0.99996:2	0/1:0|5;1|1:1/0.999681:6:0/1:34,0,221:0.999681:4
MP02254	3739	MP02254_3739	GAAGCAGAAGCA	.	0	.	END=3750	MOTIF=AAGCAG	REF=2	RL=12	RU=GAAGCA	VT=STR		GT:ALLREADS:AML:DP:GB:PL:Q:STITCH	./.	0/0:0|1:1/1:1:0/0:0:1:1
MP02254	3759	MP02254_3759	TCCTCCTCCTCC	.	0	.	END=3770	MOTIF=AGG	REF=4	RL=12	RU=TCC	VT=STR		GT:ALLREADS:AML:DP:GB:PL:Q:STITCH	./.	0/0:0|1:1/1:1:0/0:0:1:1
MP02254	4674	MP02254_4674	TTGAAATTGAAA	.	0	.	END=4685	MOTIF=AAATTG	REF=2	RL=12	RU=TTGAAA	VT=STR		GT:ALLREADS:AML:DP:GB:PL:Q:STITCH	./.	0/0:0|4:1/1:4:0/0:0:1:3
MP02254	5738	MP02254_5738	GAAGGAGAAGGA	.	0	.	END=5749	MOTIF=AAGGAG	REF=2	RL=12	RU=GAAGGA	VT=STR		GT:ALLREADS:AML:DP:GB:PL:Q:STITCH	0/0:0|1:1/1:1:0/0:0:1:1	./.
MP02295	1427	MP02295_1427	ACAACAACAACAACA	ACAACAACAACAACAACAAC	558.341	.	END=1441	MOTIF=AAC	REF=5	RL=15	RU=ACA	VT=STR	RPA=6.66667	GT:ALLREADS:AML:DP:GB:PL:Q:STITCH	0/0:0|12:1/1:12:0/0:0,36,421:0.999755:8	0/1:0|2;5|4:0.999994/1:6:0/5:137,0,52:0.999994:1
MP02299	2165	MP02299_2165	AGGACGAGGAGGAGGAGG	.	7.45058e-08	.	END=2182	MOTIF=AGG	REF=6	RL=18	RU=AGG	VT=STR		GT:ALLREADS:AML:DP:GB:PL:Q:STITCH	0/0:0|30:1/1:30:0/0:0:1:22	0/0:0|106:1/1:106:0/0:0:1:74
MP02299	2373	MP02299_2373	GAAAAAGAAAAA	.	0	.	END=2384	MOTIF=AAAAAG	REF=2	RL=12	RU=GAAAAA	VT=STR		GT:ALLREADS:AML:DP:GB:PL:Q:STITCH	0/0:0|4:1/1:4:0/0:0:1:1	0/0:0|28:1/1:28:0/0:0:1:21
MP02323	2129	MP02323_2129	TATATAATTATATATATAT	TATATAATTATATATATATAT	38.2562	.	END=2147	MOTIF=AT	REF=9.5	RL=19	RU=TA	VT=STR	RPA=10.5	GT:ALLREADS:AML:DP:GB:PL:Q:STITCH	./.	1/1:2|1:0.999552/0.999552:1:2/2:31,3,0:0.666218:1
MP02339	2194	MP02339_2194	GTTTTTGTTTTTGTTTT	.	0	.	END=2210	MOTIF=AAAAAC	REF=2.83333	RL=17	RU=GTTTTT	VT=STR		GT:ALLREADS:AML:DP:GB:PL:Q:STITCH	0/0:0|1:1/1:1:0/0:0:1:1	0/0:0|1:1/1:1:0/0:0:1:1
MP02415	1888	MP02415_1888	GAAGCGAAGCGA	GAAGCGAAGCGAA	260.759	.	END=1899	MOTIF=AAGCG	REF=2.4	RL=12	RU=GAAGC	VT=STR	RPA=2.6	GT:ALLREADS:AML:DP:GB:PL:Q:STITCH	0/0:0|5:1/1:5:0/0:0,15,242:0.969695:3	0/1:0|11;1|1:1/0.982836:12:0/1:17,0,498:0.982836:7
MP02417	1215	MP02417_1215	TTGTCTTGTCTTGTCTTCTCTT	TTGTCTTGTCTTGTCTT,TTGTCTTGTCTTGTCTTCT	119.803	.	END=1236	MOTIF=AAGAC	REF=4.4	RL=22	RU=TTGTC	VT=STR	RPA=3.4,3.8	GT:ALLREADS:AML:DP:GB:PL:Q:STITCH	./.	1/2:-5|2;-3|1:1/0.999974:3:-5/-3:112,49,48,71,0,96:0.999974:2
MP02453	1019	MP02453_1019	CCGAGCCCGAGCCCG	.	0	.	END=1033	MOTIF=AGCCCG	REF=2.5	RL=15	RU=CCGAGC	VT=STR		GT:ALLREADS:AML:DP:GB:PL:Q:STITCH	0/0:0|16:1/1:16:0/0:0:1:9	0/0:0|4:1/1:4:0/0:0:1:2
MP02453	1427	MP02453_1427	GAGAGAAAGAGAGAGAGAGGAGA	.	0	.	END=1449	MOTIF=AG	REF=11.5	RL=23	RU=GA	VT=STR		GT:ALLREADS:AML:DP:GB:PL:Q:STITCH	0/0:0|2:1/1:2:0/0:0:1:2	0/0:0|1:1/1:1:0/0:0:1:0
MP02465	1296	MP02465_1296	TATTTTATTTTATTT	.	13771.2	.	END=1310	MOTIF=AAAAT	REF=3	RL=15	RU=TATTT	VT=STR		GT:ALLREADS:AML:DP:GB:PL:Q:STITCH	0/0:-1|2;0|52:0.762639/0.762639:54:0/0:0:0.762639:37	0/0:-2|1;-1|2;0|196:2.32724e-05/2.32724e-05:199:0/0:0:2.32724e-05:142
MP02465	1320	MP02465_1320	CTCCTTCTCCTTCTC	.	1.39698e-08	.	END=1334	MOTIF=AAGGAG	REF=2.5	RL=15	RU=CTCCTT	VT=STR		GT:ALLREADS:AML:DP:GB:PL:Q:STITCH	0/0:0|14:1/1:14:0/0:0:1:11	0/0:0|38:1/1:38:0/0:0:1:30
MP02465	1454	MP02465_1454	ACTTGTACTTGT	.	9.02219e-08	.	END=1465	MOTIF=AAGTAC	REF=2	RL=12	RU=ACTTGT	VT=STR		GT:ALLREADS:AML:DP:GB:PL:Q:STITCH	0/0:0|3:1/1:3:0/0:0:1:2	0/0:0|12:1/1:12:0/0:0:1:8
MP02465	1751	MP02465_1751	TAATTGTAATTG	.	1.2602e-07	.	END=1762	MOTIF=AATTAC	REF=2	RL=12	RU=TAATTG	VT=STR		GT:ALLREADS:AML:DP:GB:PL:Q:STITCH	./.	0/0:0|2:1/1:2:0/0:0:1:1
MP02493	1774	MP02493_1774	TTCTATTTCTAT	.	2.32831e-08	.	END=1785	MOTIF=AAATAG	REF=2	RL=12	RU=TTCTAT	VT=STR		GT:ALLREADS:AML:DP:GB:PL:Q:STITCH	0/0:0|1:1/1:1:0/0:0:1:0	0/0:0|8:1/1:8:0/0:0:1:4
MP02511	1060	MP02511_1060	TGATTCTGATTC	.	0	.	END=1071	MOTIF=AATCAG	REF=2	RL=12	RU=TGATTC	VT=STR		GT:ALLREADS:AML:DP:GB:PL:Q:STITCH	0/0:0|2:1/1:2:0/0:0:1:1	0/0:0|1:1/1:1:0/0:0:1:1
MP02513	1111	MP02513_1111	TTGATTTTGATTT	.	1.61817e-07	.	END=1123	MOTIF=AAAATC	REF=2.16667	RL=13	RU=TTGATT	VT=STR		GT:ALLREADS:AML:DP:GB:PL:Q:STITCH	0/0:0|4:1/1:4:0/0:0:1:2	0/0:0|5:1/1:5:0/0:0:1:4
MP02590	1734	MP02590_1734	TTCTATCTCTATTGTATTCTATT	.	0	.	END=1756	MOTIF=AATAG	REF=4.6	RL=23	RU=TTCTA	VT=STR		GT:ALLREADS:AML:DP:GB:PL:Q:STITCH	0/0:0|2:1/1:2:0/0:0:1:2	./.
MP02669	1057	MP02669_1057	TGCGCTTGCGCTTG	.	0	.	END=1070	MOTIF=AAGCGC	REF=2.33333	RL=14	RU=TGCGCT	VT=STR		GT:ALLREADS:AML:DP:GB:PL:Q:STITCH	./.	0/0:0|4:1/1:4:0/0:0:1:3
MP02688	1120	MP02688_1120	AAATCCAAATCC	.	2.06637e-08	.	END=1131	MOTIF=AAATCC	REF=2	RL=12	RU=AAATCC	VT=STR		GT:ALLREADS:AML:DP:GB:PL:Q:STITCH	0/0:0|2:1/1:2:0/0:0:1:2	0/0:0|1:1/1:1:0/0:0:1:1
MP02699	1259	MP02699_1259	TCTTCTTCTTCTTC	.	0	.	END=1272	MOTIF=AAG	REF=4.66667	RL=14	RU=TCT	VT=STR		GT:ALLREADS:AML:DP:GB:PL:Q:STITCH	0/0:0|10:1/1:10:0/0:0:1:7	0/0:0|6:1/1:6:0/0:0:1:5
MP02700	1338	MP02700_1338	AAAAAAAAAAAA	AAAAAAAAAAAAA	396.334	.	END=1349	MOTIF=A	REF=12	RL=12	RU=A	VT=STR	RPA=13	GT:ALLREADS:AML:DP:GB:PL:Q:STITCH	0/1:0|1;1|2:0.861363/0.999404:3:0/1:38,0,9:0.860785:0	0/0:-1|1;0|17;1|2;2|1;3|1:0.00299708/0.00299708:22:0/0:0,5,264:0.00223114:10
MP02702	1082	MP02702_1082	TTTACTTTTACTT	.	0	.	END=1094	MOTIF=AAAAGT	REF=2.16667	RL=13	RU=TTTACT	VT=STR		GT:ALLREADS:AML:DP:GB:PL:Q:STITCH	0/0:0|1:1/1:1:0/0:0:1:1	0/0:0|3:1/1:3:0/0:0:1:1
MP02702	1267	MP02702_1267	TATATATATAATTATATAT	.	0	.	END=1285	MOTIF=AT	REF=9.5	RL=19	RU=TA	VT=STR		GT:ALLREADS:AML:DP:GB:PL:Q:STITCH	./.	0/0:0|5:1/1:5:0/0:0:1:3
MP02708	3289	MP02708_3289	TACTATTACTACTACTACTACTACTA	.	879.553	.	END=3314	MOTIF=ACT	REF=8.66667	RL=26	RU=TAC	VT=STR		GT:ALLREADS:AML:DP:GB:PL:Q:STITCH	0/0:0|10:1/1:10:0/0:0:0.999023:3	0/0:-6|1;0|14:1/1:15:0/0:0:0.916071:10
MP02716	1006	MP02716_1006	CTTGCGCTTGCGCT	.	0	.	END=1019	MOTIF=AAGCGC	REF=2.33333	RL=14	RU=CTTGCG	VT=STR		GT:ALLREADS:AML:DP:GB:PL:Q:STITCH	0/0:0|5:1/1:5:0/0:0:1:3	0/0:0|16:1/1:16:0/0:0:1:11
MP02716	1119	MP02716_1119	GGGGCGGGGCGGG	.	0	.	END=1131	MOTIF=CCCCG	REF=2.6	RL=13	RU=GGGGC	VT=STR		GT:ALLREADS:AML:DP:GB:PL:Q:STITCH	./.	0/0:0|6:1/1:6:0/0:0:1:3
MP02716	1151	MP02716_1151	TTGGGCTTGGGCTTGGGCT	.	2.44472e-07	.	END=1169	MOTIF=AAGCCC	REF=3.16667	RL=19	RU=TTGGGC	VT=STR		GT:ALLREADS:AML:DP:GB:PL:Q:STITCH	0/0:0|2:1/1:2:0/0:0:1:1	0/0:0|9:1/1:9:0/0:0:1:3
MP02716	1364	MP02716_1364	TTCGATTCGATTCGATT	.	0	.	END=1380	MOTIF=AATCG	REF=3.4	RL=17	RU=TTCGA	VT=STR		GT:ALLREADS:AML:DP:GB:PL:Q:STITCH	./.	0/0:0|1:1/1:1:0/0:0:1:1
MP02716	1429	MP02716_1429	TAGATAGATAGATAGATA	.	2.32831e-07	.	END=1446	MOTIF=AGAT	REF=4.5	RL=18	RU=TAGA	VT=STR		GT:ALLREADS:AML:DP:GB:PL:Q:STITCH	0/0:0|3:1/1:3:0/0:0:1:1	0/0:0|7:1/1:7:0/0:0:1:3
MP02723	1227	MP02723_1227	GAAGAGGAAGAGGAAGAAGAAGA	GAAGAGGAAGAGGAAGAAGAAGAAGAAGAAGA	59.3985	.	END=1249	MOTIF=AAG	REF=7.66667	RL=23	RU=GAA	VT=STR	RPA=10.6667	GT:ALLREADS:AML:DP:GB:PL:Q:STITCH	./.	1/1:9|1:0.999997/0.999997:1:9/9:52,3,0:0.666663:1
MP02740	1032	MP02740_1032	ATTGGGATTGGG	.	0	.	END=1043	MOTIF=AATCCC	REF=2	RL=12	RU=ATTGGG	VT=STR		GT:ALLREADS:AML:DP:GB:PL:Q:STITCH	0/0:0|36:1/1:36:0/0:0:1:25	0/0:0|188:1/1:188:0/0:0:1:142
MP02740	1086	MP02740_1086	GAAAGAGAAAGAGA	GAAAGAGA	757.733	.	END=1099	MOTIF=AAAGAG	REF=2.33333	RL=14	RU=GAAAGA	VT=STR	RPA=1.33333	GT:ALLREADS:AML:DP:GB:PL:Q:STITCH	0/0:0|9:1/1:9:0/0:0,27,353:0.998049:6	1/0:-6|14;0|31:0.000279827/0.000279827:45:-6/0:368,0,1083:0.000279827:29
MP02751	1571	MP02751_1571	TGTTGCTGTTGC	.	1.25146e-07	.	END=1582	MOTIF=AACAGC	REF=2	RL=12	RU=TGTTGC	VT=STR		GT:ALLREADS:AML:DP:GB:PL:Q:STITCH	0/0:0|2:1/1:2:0/0:0:1:1	0/0:0|1:1/1:1:0/0:0:1:1
MP02803	1182	MP02803_1182	GAATTTGAATTT	.	0	.	END=1193	MOTIF=AAATTC	REF=2	RL=12	RU=GAATTT	VT=STR		GT:ALLREADS:AML:DP:GB:PL:Q:STITCH	0/0:0|1:1/1:1:0/0:0:1:1	0/0:0|4:1/1:4:0/0:0:1:3
MP02824	1102	MP02824_1102	ATCATCAACATCATCATC	.	0	.	END=1119	MOTIF=ATC	REF=6	RL=18	RU=ATC	VT=STR		GT:ALLREADS:AML:DP:GB:PL:Q:STITCH	0/0:0|6:1/1:6:0/0:0:1:4	0/0:0|10:1/1:10:0/0:0:1:7
MP02840	1679	MP02840_1679	CTTCTTCTTCTT	CTTCTTCTTCTTC	235.584	.	END=1690	MOTIF=AAG	REF=4	RL=12	RU=CTT	VT=STR	RPA=4.33333	GT:ALLREADS:AML:DP:GB:PL:Q:STITCH	1/1:1|1:0.999915/0.999915:1:1/1:38,3,0:0.666582:0	1/1:1|5:1/1:5:1/1:194,15,0:0.969678:2
MP02840	2921	MP02840_2921	TGAATGAAAGAATGAATG	.	0	.	END=2938	MOTIF=AATG	REF=4.5	RL=18	RU=TGAA	VT=STR		GT:ALLREADS:AML:DP:GB:PL:Q:STITCH	./.	0/0:0|1:1/1:1:0/0:0:1:0
MP02860	1017	MP02860_1017	TGACTTGACTTG	.	5.47152e-08	.	END=1028	MOTIF=AAGTC	REF=2.4	RL=12	RU=TGACT	VT=STR		GT:ALLREADS:AML:DP:GB:PL:Q:STITCH	./.	0/0:0|5:1/1:5:0/0:0:1:3
MP02860	1276	MP02860_1276	TGAAATGAAATGAAA	.	1.73459e-07	.	END=1290	MOTIF=AAATG	REF=3	RL=15	RU=TGAAA	VT=STR		GT:ALLREADS:AML:DP:GB:PL:Q:STITCH	0/0:0|2:1/1:2:0/0:0:1:0	0/0:0|5:1/1:5:0/0:0:1:0
MP02887	1949	MP02887_1949	ACAACAACAACA	.	1.58325e-07	.	END=1960	MOTIF=AAC	REF=4	RL=12	RU=ACA	VT=STR		GT:ALLREADS:AML:DP:GB:PL:Q:STITCH	0/0:0|2:1/1:2:0/0:0:1:1	0/0:0|2:1/1:2:0/0:0:1:1
MP02911	2413	MP02911_2413	ATGGTGATGGTG	.	0	.	END=2424	MOTIF=ACCATC	REF=2	RL=12	RU=ATGGTG	VT=STR		GT:ALLREADS:AML:DP:GB:PL:Q:STITCH	0/0:0|3:1/1:3:0/0:0:1:2	0/0:0|4:1/1:4:0/0:0:1:2
MP02921	1071	MP02921_1071	TTGGCAATTGGCATTGG	.	0	.	END=1087	MOTIF=AATGCC	REF=2.83333	RL=17	RU=TTGGCA	VT=STR		GT:ALLREADS:AML:DP:GB:PL:Q:STITCH	0/0:0|1:1/1:1:0/0:0:1:1	./.
MP02921	1146	MP02921_1146	CCCCTCCCCTCCCC	CCCCTCCCCTCCC	141.53	.	END=1159	MOTIF=AGGGG	REF=2.8	RL=14	RU=CCCCT	VT=STR	RPA=2.6	GT:ALLREADS:AML:DP:GB:PL:Q:STITCH	1/0:-1|1;0|4:0.999421/1:5:-1/0:32,0,195:0.999421:2	1/0:-1|3;0|8:1/1:11:-1/0:109,0,387:1:8
MP02935	1334	MP02935_1334	CTACTACTACTACTAC	.	26097.6	.	END=1349	MOTIF=ACT	REF=5.33333	RL=16	RU=CTA	VT=STR		GT:ALLREADS:AML:DP:GB:PL:Q:STITCH	0/0:-1|2;0|263:0.997482/0.997482:265:0/0:0:0.997482:217	0/0:-7|1;-2|1;-1|1;0|485;1|4:1.34859e-17/1.34859e-17:492:0/0:0:1.34859e-17:433
MP02953	1472	MP02953_1472	GTGGGTGGGTGGG	.	0	.	END=1484	MOTIF=ACCC	REF=3.25	RL=13	RU=GTGG	VT=STR		GT:ALLREADS:AML:DP:GB:PL:Q:STITCH	0/0:0|24:1/1:24:0/0:0:1:18	0/0:0|15:1/1:15:0/0:0:1:9
MP03046	3075	MP03046_3075	TGGAGTGGAGTG	TGGAGTGGAG	57.9493	.	END=3086	MOTIF=ACTCC	REF=2.4	RL=12	RU=TGGAG	VT=STR	RPA=2	GT:ALLREADS:AML:DP:GB:PL:Q:STITCH	./.	1/1:-2|1:0.999995/0.999995:1:-2/-2:51,3,0:0.666662:1
MP03057	1126	MP03057_1126	TTATGTTATGTT	.	6.51926e-08	.	END=1137	MOTIF=AACAT	REF=2.4	RL=12	RU=TTATG	VT=STR		GT:ALLREADS:AML:DP:GB:PL:Q:STITCH	0/0:0|1:1/1:1:0/0:0:1:1	0/0:0|12:1/1:12:0/0:0:1:8
MP03063	1033	MP03063_1033	CTTTCCTTTCCTTT	.	0	.	END=1046	MOTIF=AAAGG	REF=2.8	RL=14	RU=CTTTC	VT=STR		GT:ALLREADS:AML:DP:GB:PL:Q:STITCH	./.	0/0:0|3:1/1:3:0/0:0:1:2
MP03092	1238	MP03092_1238	TCTACATCTACA	.	0	.	END=1249	MOTIF=ACATCT	REF=2	RL=12	RU=TCTACA	VT=STR		GT:ALLREADS:AML:DP:GB:PL:Q:STITCH	0/0:0|1:1/1:1:0/0:0:1:1	./.
MP03104	1495	MP03104_1495	TGTTTGTTTGTT	.	1.86265e-08	.	END=1506	MOTIF=AAAC	REF=3	RL=12	RU=TGTT	VT=STR		GT:ALLREADS:AML:DP:GB:PL:Q:STITCH	0/0:0|1:1/1:1:0/0:0:1:0	0/0:0|4:1/1:4:0/0:0:1:4
MP03120	1178	MP03120_1178	TATTTATATTTA	.	0	.	END=1189	MOTIF=AAATAT	REF=2	RL=12	RU=TATTTA	VT=STR		GT:ALLREADS:AML:DP:GB:PL:Q:STITCH	0/0:0|3:1/1:3:0/0:0:1:3	0/0:0|17:1/1:17:0/0:0:1:13
MP03187	1151	MP03187_1151	CTCTTTCTCTTT	.	7637.56	.	END=1162	MOTIF=AAAGAG	REF=2	RL=12	RU=CTCTTT	VT=STR		GT:ALLREADS:AML:DP:GB:PL:Q:STITCH	0/0:0|25:1/1:25:0/0:0:1:17	0/0:0|61;1|1;6|4:1.29635e-15/1.29635e-15:66:0/0:0:1.29267e-15:46
MP03187	1264	MP03187_1264	GTCGATGTCGATGTC	.	0	.	END=1278	MOTIF=ACATCG	REF=2.5	RL=15	RU=GTCGAT	VT=STR		GT:ALLREADS:AML:DP:GB:PL:Q:STITCH	./.	0/0:0|1:1/1:1:0/0:0:1:1
MP03187	1542	MP03187_1542	TTTTCTTTTTCTTTT	.	1.39698e-08	.	END=1556	MOTIF=AAAAAG	REF=2.5	RL=15	RU=TTTTCT	VT=STR		GT:ALLREADS:AML:DP:GB:PL:Q:STITCH	0/0:0|8:1/1:8:0/0:0:1:5	0/0:0|26:1/1:26:0/0:0:1:20
MP03200	1015	MP03200_1015	AACCTCAACCTC	.	0	.	END=1026	MOTIF=AACCTC	REF=2	RL=12	RU=AACCTC	VT=STR		GT:ALLREADS:AML:DP:GB:PL:Q:STITCH	./.	0/0:0|2:1/1:2:0/0:0:1:2
MP03202	1192	MP03202_1192	CAAAACAAAACGAAAAC	.	0	.	END=1208	MOTIF=AAAAC	REF=3.4	RL=17	RU=CAAAA	VT=STR		GT:ALLREADS:AML:DP:GB:PL:Q:STITCH	./.	0/0:0|3:1/1:3:0/0:0:1:1
MP03213	1267	MP03213_1267	CGGCGCGGCGGCGGCGGCGGAGGTGTCGGCGGCG	.	0	.	END=1300	MOTIF=CCG	REF=11.3333	RL=34	RU=CGG	VT=STR		GT:ALLREADS:AML:DP:GB:PL:Q:STITCH	0/0:0|1:1/1:1:0/0:0:1:0	0/0:0|2:1/1:2:0/0:0:1:0
MP03214	1044	MP03214_1044	TGGTGGTGGTGGTGGTG	.	0	.	END=1060	MOTIF=ACC	REF=5.66667	RL=17	RU=TGG	VT=STR		GT:ALLREADS:AML:DP:GB:PL:Q:STITCH	./.	0/0:0|1:1/1:1:0/0:0:1:0
MP03214	1267	MP03214_1267	CGGCGCGGCGGCGGCGGCGGAGGTGTCGGCGGCG	.	0	.	END=1300	MOTIF=CCG	REF=11.3333	RL=34	RU=CGG	VT=STR		GT:ALLREADS:AML:DP:GB:PL:Q:STITCH	./.	0/0:0|2:1/1:2:0/0:0:1:0
MP03214	1450	MP03214_1450	TTTTTTTTTTTTTTTTTTT	TTTTTTTTTTTTTTTTT,TTTTTTTTTTTTTTTTTT	38.6334	.	END=1468	MOTIF=A	REF=19	RL=19	RU=T	VT=STR	RPA=17,18	GT:ALLREADS:AML:DP:GB:PL:Q:STITCH	./.	1/2:-2|1;-1|1:0.901038/0.952307:2:-2/-1:30,15,15,14,0,10:0.854167:0
MP03252	1103	MP03252_1103	AGAAGAAGAAGA	.	4900.89	.	END=1114	MOTIF=AAG	REF=4	RL=12	RU=AGA	VT=STR		GT:ALLREADS:AML:DP:GB:PL:Q:STITCH	0/0:0|26:1/1:26:0/0:0:1:18	0/0:-1|1;0|98:1/1:99:0/0:0:1:72
MP03252	1250	MP03252_1250	AGAAGAAGAACAAGAAC	.	1.62981e-07	.	END=1266	MOTIF=AACAAG	REF=2.83333	RL=17	RU=AGAACA	VT=STR		GT:ALLREADS:AML:DP:GB:PL:Q:STITCH	0/0:0|19:1/1:19:0/0:0:1:16	0/0:0|66:1/1:66:0/0:0:1:51
MP03330	2121	MP03330_2121	ACATCTTCATCTACATC	.	1.03319e-07	.	END=2137	MOTIF=ACATCT	REF=2.83333	RL=17	RU=ACATCT	VT=STR		GT:ALLREADS:AML:DP:GB:PL:Q:STITCH	0/0:0|2:1/1:2:0/0:0:1:1	0/0:0|26:1/1:26:0/0:0:1:16
MP03386	1625	MP03386_1625	TCCTCCTCCTCGTCTTCCTCCTCTTCCTC	.	6.0536e-08	.	END=1653	MOTIF=AGG	REF=9.66667	RL=29	RU=TCC	VT=STR		GT:ALLREADS:AML:DP:GB:PL:Q:STITCH	0/0:0|5:1/1:5:0/0:0:1:2	0/0:0|20:1/1:20:0/0:0:1:8
MP03386	2009	MP03386_2009	AGAGAGAGAGAGAAAGAG	.	1.11759e-07	.	END=2026	MOTIF=AG	REF=9	RL=18	RU=AG	VT=STR		GT:ALLREADS:AML:DP:GB:PL:Q:STITCH	0/0:0|3:1/1:3:0/0:0:1:1	0/0:0|11:1/1:11:0/0:0:1:5
MP03387	1754	MP03387_1754	AGAAAAAGAAAA	.	2.30211e-07	.	END=1765	MOTIF=AAAAAG	REF=2	RL=12	RU=AGAAAA	VT=STR		GT:ALLREADS:AML:DP:GB:PL:Q:STITCH	0/0:0|3:1/1:3:0/0:0:1:2	0/0:0|11:1/1:11:0/0:0:1:3
MP03388	1003	MP03388_1003	TGGGAATGGGAA	.	10782.1	.	END=1014	MOTIF=AATGGG	REF=2	RL=12	RU=TGGGAA	VT=STR		GT:ALLREADS:AML:DP:GB:PL:Q:STITCH	0/0:0|3:1/1:3:0/0:0:0.8:2	0/0:-2|1;-1|2;0|104:5.94055e-18/5.94055e-18:107:0/0:0:5.94055e-18:75
MP03402	2025	MP03402_2025	ACAAACAAACAA	.	0	.	END=2036	MOTIF=AAAC	REF=3	RL=12	RU=ACAA	VT=STR		GT:ALLREADS:AML:DP:GB:PL:Q:STITCH	0/0:0|1:1/1:1:0/0:0:1:1	0/0:0|6:1/1:6:0/0:0:1:5
MP03414	1332	MP03414_1332	TGATGGTGATGG	.	1.58325e-07	.	END=1343	MOTIF=ACCATC	REF=2	RL=12	RU=TGATGG	VT=STR		GT:ALLREADS:AML:DP:GB:PL:Q:STITCH	0/0:0|4:1/1:4:0/0:0:1:2	0/0:0|5:1/1:5:0/0:0:1:3
MP03414	1667	MP03414_1667	CAAGCACAAGCACAAGCATAAGCA	.	0	.	END=1690	MOTIF=AAGCAC	REF=4	RL=24	RU=CAAGCA	VT=STR		GT:ALLREADS:AML:DP:GB:PL:Q:STITCH	0/0:0|1:1/1:1:0/0:0:1:1	0/0:0|1:1/1:1:0/0:0:1:1
MP03414	1999	MP03414_1999	GCATGAGCATGAGCATG	GCATGAGCATGAGCATGA	645.25	.	END=2015	MOTIF=AGCATG	REF=2.83333	RL=17	RU=GCATGA	VT=STR	RPA=3	GT:ALLREADS:AML:DP:GB:PL:Q:STITCH	0/1:0|7;1|1:1/1:8:0/1:63,0,557:1:7	0/0:0|7:1/1:7:0/0:0,21,581:0.992248:1
MP03414	2176	MP03414_2176	GAGTGAGTGAGTGA	.	0	.	END=2189	MOTIF=ACTC	REF=3.5	RL=14	RU=GAGT	VT=STR		GT:ALLREADS:AML:DP:GB:PL:Q:STITCH	0/0:0|2:1/1:2:0/0:0:1:0	0/0:0|2:1/1:2:0/0:0:1:0
MP03428	1124	MP03428_1124	AGAGAGAGAGAGAGAGAGAGAG	AGAGAGAGAGAGAGAGAG	958.582	.	END=1145	MOTIF=AG	REF=11	RL=22	RU=AG	VT=STR	RPA=9	GT:ALLREADS:AML:DP:GB:PL:Q:STITCH	0/0:-4|1;0|22:1/1:23:0/0:0,43,621:0.999958:11	1/0:-6|1;-4|15;0|3:0.991232/0.990512:19:-4/0:337,0,31:0.990512:4
MP03441	1551	MP03441_1551	AAATATAAATAT	.	0	.	END=1562	MOTIF=AAATAT	REF=2	RL=12	RU=AAATAT	VT=STR		GT:ALLREADS:AML:DP:GB:PL:Q:STITCH	./.	0/0:0|1:1/1:1:0/0:0:1:1
MP03465	1360	MP03465_1360	AAGAAGAAAAAGAAGAA	.	0	.	END=1376	MOTIF=AAG	REF=5.66667	RL=17	RU=AAG	VT=STR		GT:ALLREADS:AML:DP:GB:PL:Q:STITCH	./.	0/0:0|1:1/1:1:0/0:0:1:0
MP03467	2799	MP03467_2799	AAATGAAATGAAA	.	0	.	END=2811	MOTIF=AAATG	REF=2.6	RL=13	RU=AAATG	VT=STR		GT:ALLREADS:AML:DP:GB:PL:Q:STITCH	./.	0/0:0|2:1/1:2:0/0:0:1:1
MP03467	2813	MP03467_2813	TGTATTTGTATT	TGTATTTGTATTT	152.635	.	END=2824	MOTIF=AAATAC	REF=2	RL=12	RU=TGTATT	VT=STR	RPA=2.16667	GT:ALLREADS:AML:DP:GB:PL:Q:STITCH	0/0:0|1:1/1:1:0/0:0,3,85:0.666667:1	0/1:0|7;1|1:1/1:8:0/1:65,0,571:1:3
MP03498	1642	MP03498_1642	GGTTGTGGTTGTGGTTGTGATTGTGATTGTGATTGTGG	GGTTG	1181.91	.	END=1679	MOTIF=AACCAC	REF=6.33333	RL=38	RU=GGTTGT	VT=STR	RPA=0.833333	GT:ALLREADS:AML:DP:GB:PL:Q:STITCH	1/0:-33|1;0|5:1/1:6:-33/0:81,0,481:1:4	0/0:0|11:1/1:11:0/0:0,33,1099:0.999512:6
MP03498	1955	MP03498_1955	GCTTTGCTTTGCTTTG	.	1.29221e-07	.	END=1970	MOTIF=AAAGC	REF=3.2	RL=16	RU=GCTTT	VT=STR		GT:ALLREADS:AML:DP:GB:PL:Q:STITCH	./.	0/0:0|2:1/1:2:0/0:0:1:1
MP03530	1050	MP03530_1050	AGGGAGAGGGAGA	AGGGAGAGGGAG	3771.7	.	END=1062	MOTIF=AGAGGG	REF=2.16667	RL=13	RU=AGGGAG	VT=STR	RPA=2	GT:ALLREADS:AML:DP:GB:PL:Q:STITCH	1/0:-1|1;0|14:0.999919/0.999997:15:-1/0:41,0,1228:0.999919:11	0/0:0|41:1/1:41:0/0:0,123,3730:1:26
MP03535	1268	MP03535_1268	TTATTTTATTTTATTTT	TTATTTTATTTTATTTTA	865.734	.	END=1284	MOTIF=AAAAT	REF=3.4	RL=17	RU=TTATT	VT=STR	RPA=3.6	GT:ALLREADS:AML:DP:GB:PL:Q:STITCH	0/1:-1|1;0|11;1|2;2|1:0.000142725/0.000142706:15:0/1:63,0,465:0.000142706:8	0/1:-1|2;0|14;1|8;2|2;3|1;4|4;5|1:0/0:32:0/1:329,0,604:3.50325e-44:24
MP03698	1141	MP03698_1141	AAAATAAAATAA	.	0	.	END=1152	MOTIF=AAAAT	REF=2.4	RL=12	RU=AAAAT	VT=STR		GT:ALLREADS:AML:DP:GB:PL:Q:STITCH	0/0:0|3:1/1:3:0/0:0:1:2	0/0:0|2:1/1:2:0/0:0:1:1
MP03706	1261	MP03706_1261	GAATATGAATAT	.	3.08501e-08	.	END=1272	MOTIF=AATATG	REF=2	RL=12	RU=GAATAT	VT=STR		GT:ALLREADS:AML:DP:GB:PL:Q:STITCH	./.	0/0:0|2:1/1:2:0/0:0:1:2
MP03715	1322	MP03715_1322	TGTTGGTGTTGGTGT	.	0	.	END=1336	MOTIF=AACACC	REF=2.5	RL=15	RU=TGTTGG	VT=STR		GT:ALLREADS:AML:DP:GB:PL:Q:STITCH	0/0:0|1:1/1:1:0/0:0:1:0	./.
MP03727	1116	MP03727_1116	CTCATCCTCATCC	.	1.17579e-07	.	END=1128	MOTIF=AGGATG	REF=2.16667	RL=13	RU=CTCATC	VT=STR		GT:ALLREADS:AML:DP:GB:PL:Q:STITCH	0/0:0|4:1/1:4:0/0:0:1:3	0/0:0|6:1/1:6:0/0:0:1:3
MP03727	1363	MP03727_1363	AAGAGAAAGAGAAA	.	3.43425e-08	.	END=1376	MOTIF=AAAGAG	REF=2.33333	RL=14	RU=AAGAGA	VT=STR		GT:ALLREADS:AML:DP:GB:PL:Q:STITCH	./.	0/0:0|2:1/1:2:0/0:0:1:0
MP03751	1027	MP03751_1027	TTAATTAATTAA	.	1.86265e-08	.	END=1038	MOTIF=AATT	REF=3	RL=12	RU=TTAA	VT=STR		GT:ALLREADS:AML:DP:GB:PL:Q:STITCH	0/0:0|8:1/1:8:0/0:0:1:7	0/0:0|5:1/1:5:0/0:0:1:5
MP03751	1184	MP03751_1184	ATGAATATGAATAT	.	2.53785e-07	.	END=1197	MOTIF=AATATG	REF=2.33333	RL=14	RU=ATGAAT	VT=STR		GT:ALLREADS:AML:DP:GB:PL:Q:STITCH	0/0:0|2:1/1:2:0/0:0:1:0	0/0:0|2:1/1:2:0/0:0:1:1
MP03774	1623	MP03774_1623	AAAAAAAAAAAA	AAAAAAAAAAAAA	24.5068	.	END=1634	MOTIF=A	REF=12	RL=12	RU=A	VT=STR	RPA=13	GT:ALLREADS:AML:DP:GB:PL:Q:STITCH	0/1:-1|1;0|3;1|1:0.999794/0.707909:5:0/1:10,0,46:0.707704:5	0/1:0|3;1|1:0.999961/0.935131:4:0/1:11,0,44:0.935092:2
MP03774	1935	MP03774_1935	TTTTTTTTTTTTT	TTTTTTTTTTTT,TTTTTTTTTTTTTT	62.0534	.	END=1947	MOTIF=A	REF=13	RL=13	RU=T	VT=STR	RPA=12,14	GT:ALLREADS:AML:DP:GB:PL:Q:STITCH	1/0:-1|2;0|2:0.996828/0.999395:4:-1/0:25,0,35,33,34,68:0.996224:1	1/2:-1|1;1|1:0.955893/0.985018:2:-1/1:36,21,20,16,0,15:0.941136:1
MP03799	1060	MP03799_1060	AAATTTAAATTT	.	0	.	END=1071	MOTIF=AAATTT	REF=2	RL=12	RU=AAATTT	VT=STR		GT:ALLREADS:AML:DP:GB:PL:Q:STITCH	./.	0/0:0|1:1/1:1:0/0:0:1:1
MP03803	1413	MP03803_1413	AGTAGTAATAGTAGTAG	.	0	.	END=1429	MOTIF=ACT	REF=5.66667	RL=17	RU=AGT	VT=STR		GT:ALLREADS:AML:DP:GB:PL:Q:STITCH	0/0:0|15:1/1:15:0/0:0:1:12	0/0:0|37:1/1:37:0/0:0:1:31
MP03828	1020	MP03828_1020	TTTTTATTTTTCTTTTT	.	8.73115e-09	.	END=1036	MOTIF=AAAAAT	REF=2.83333	RL=17	RU=TTTTTA	VT=STR		GT:ALLREADS:AML:DP:GB:PL:Q:STITCH	./.	0/0:0|2:1/1:2:0/0:0:1:1
MP03934	1541	MP03934_1541	GGTTGTGGTTGTTGCTGTGATTGGGTTGTGCTTGTGCTTGTGCTTGTG	.	8.73115e-08	.	END=1588	MOTIF=AACCAC	REF=8	RL=48	RU=GGTTGT	VT=STR		GT:ALLREADS:AML:DP:GB:PL:Q:STITCH	0/0:0|1:1/1:1:0/0:0:1:1	0/0:0|8:1/1:8:0/0:0:1:8
MP03934	1566	MP03934_1566	TTGTGCTTGTGCTTGTGCTTGTGCTTG	.	0	.	END=1592	MOTIF=AAGCAC	REF=4.5	RL=27	RU=TTGTGC	VT=STR		GT:ALLREADS:AML:DP:GB:PL:Q:STITCH	0/0:0|1:1/1:1:0/0:0:1:0	0/0:0|1:1/1:1:0/0:0:1:0
MP03945	1270	MP03945_1270	TCTTCCTCTTCCTCTTC	.	2.91038e-08	.	END=1286	MOTIF=AAGAGG	REF=2.83333	RL=17	RU=TCTTCC	VT=STR		GT:ALLREADS:AML:DP:GB:PL:Q:STITCH	0/0:0|2:1/1:2:0/0:0:1:1	0/0:0|11:1/1:11:0/0:0:1:6
MP04004	2234	MP04004_2234	TTTTATTTTATTTTA	.	0	.	END=2248	MOTIF=AAAAT	REF=3	RL=15	RU=TTTTA	VT=STR		GT:ALLREADS:AML:DP:GB:PL:Q:STITCH	0/0:0|1:1/1:1:0/0:0:1:1	./.
MP04046	1524	MP04046_1524	GAGGGGGAGGGGG	.	0	.	END=1536	MOTIF=AGGGGG	REF=2.16667	RL=13	RU=GAGGGG	VT=STR		GT:ALLREADS:AML:DP:GB:PL:Q:STITCH	0/0:0|2:1/1:2:0/0:0:1:0	./.
MP04055	1978	MP04055_1978	TCCTCATCCTCA	.	1.11177e-07	.	END=1989	MOTIF=AGGATG	REF=2	RL=12	RU=TCCTCA	VT=STR		GT:ALLREADS:AML:DP:GB:PL:Q:STITCH	0/0:0|2:1/1:2:0/0:0:1:2	./.
MP04064	1191	MP04064_1191	GAAGAAGAAGAAGAAGTAGAAGA	.	1.02445e-07	.	END=1213	MOTIF=AAG	REF=7.66667	RL=23	RU=GAA	VT=STR		GT:ALLREADS:AML:DP:GB:PL:Q:STITCH	0/0:0|2:1/1:2:0/0:0:1:2	0/0:0|9:1/1:9:0/0:0:1:5
MP04064	1303	MP04064_1303	GGTGGTGGTGGTGG	.	0	.	END=1316	MOTIF=ACC	REF=4.66667	RL=14	RU=GGT	VT=STR		GT:ALLREADS:AML:DP:GB:PL:Q:STITCH	./.	0/0:0|6:1/1:6:0/0:0:1:1
MP04066	1164	MP04066_1164	CCAAAACCAAAAC	.	1.39698e-08	.	END=1176	MOTIF=AAAACC	REF=2.16667	RL=13	RU=CCAAAA	VT=STR		GT:ALLREADS:AML:DP:GB:PL:Q:STITCH	0/0:0|5:1/1:5:0/0:0:1:4	0/0:0|15:1/1:15:0/0:0:1:9
MP04066	1463	MP04066_1463	ACCACCACCACCA	.	0	.	END=1475	MOTIF=ACC	REF=4.33333	RL=13	RU=ACC	VT=STR		GT:ALLREADS:AML:DP:GB:PL:Q:STITCH	0/0:0|9:1/1:9:0/0:0:1:6	0/0:0|31:1/1:31:0/0:0:1:15
MP04139	1379	MP04139_1379	TGAAAATGAAAA	.	6.98492e-08	.	END=1390	MOTIF=AAAATG	REF=2	RL=12	RU=TGAAAA	VT=STR		GT:ALLREADS:AML:DP:GB:PL:Q:STITCH	0/0:0|1:1/1:1:0/0:0:1:1	0/0:0|7:1/1:7:0/0:0:1:5
MP04139	1474	MP04139_1474	GGTCGGGGTCGG	.	0	.	END=1485	MOTIF=ACCCCG	REF=2	RL=12	RU=GGTCGG	VT=STR		GT:ALLREADS:AML:DP:GB:PL:Q:STITCH	./.	0/0:0|1:1/1:1:0/0:0:1:1
MP04141	1182	MP04141_1182	CGACGACGACGAC	.	0	.	END=1194	MOTIF=ACG	REF=4.33333	RL=13	RU=CGA	VT=STR		GT:ALLREADS:AML:DP:GB:PL:Q:STITCH	0/0:0|12:1/1:12:0/0:0:1:8	0/0:0|43:1/1:43:0/0:0:1:18
MP04141	1194	MP04141_1194	CTCCTCCTCCTCC	.	1.86265e-08	.	END=1206	MOTIF=AGG	REF=4.33333	RL=13	RU=CTC	VT=STR		GT:ALLREADS:AML:DP:GB:PL:Q:STITCH	0/0:0|2:1/1:2:0/0:0:1:0	0/0:0|1:1/1:1:0/0:0:1:1
MP04141	1485	MP04141_1485	TTTTTATTTTAATTTTTATT	TTTTTATTTTAATTTTTAT	422.45	.	END=1504	MOTIF=AAAAAT	REF=3.33333	RL=20	RU=TTTTTA	VT=STR	RPA=3.16667	GT:ALLREADS:AML:DP:GB:PL:Q:STITCH	0/0:0|2:1/1:2:0/0:0,6,182:0.8:1	1/0:-1|3;0|4:1/1:7:-1/0:238,0,344:1:3
MP04141	1568	MP04141_1568	AGAGAGAGAGAGGAAGAGAGAGAG	AGAGAGAGAGAGGAAGAGAGAGA	80.4022	.	END=1591	MOTIF=AG	REF=12	RL=24	RU=AG	VT=STR	RPA=11.5	GT:ALLREADS:AML:DP:GB:PL:Q:STITCH	./.	1/0:-1|2;0|1:1/0.999856:3:-1/0:75,0,38:0.999856:2
MP04181	1287	MP04181_1287	GAGGGAGGGAGG	.	0	.	END=1298	MOTIF=AGGG	REF=3	RL=12	RU=GAGG	VT=STR		GT:ALLREADS:AML:DP:GB:PL:Q:STITCH	0/0:0|4:1/1:4:0/0:0:1:3	0/0:0|6:1/1:6:0/0:0:1:4
MP04181	1346	MP04181_1346	CCTAATCCTAAT	.	0	.	END=1357	MOTIF=AATCCT	REF=2	RL=12	RU=CCTAAT	VT=STR		GT:ALLREADS:AML:DP:GB:PL:Q:STITCH	0/0:0|1:1/1:1:0/0:0:1:1	0/0:0|1:1/1:1:0/0:0:1:1
MP04191	1087	MP04191_1087	CTTCCTCTTCCT	CTTCCTCTTC	106.502	.	END=1098	MOTIF=AAGAGG	REF=2	RL=12	RU=CTTCCT	VT=STR	RPA=1.66667	GT:ALLREADS:AML:DP:GB:PL:Q:STITCH	./.	1/1:-2|1:1/1:1:-2/-2:99,3,0:0.666667:0
MP04239	2695	MP04239_2695	ATGATGATGACGATGAT	.	0	.	END=2711	MOTIF=ATC	REF=5.66667	RL=17	RU=ATG	VT=STR		GT:ALLREADS:AML:DP:GB:PL:Q:STITCH	0/0:0|55:1/1:55:0/0:0:1:39	0/0:0|98:1/1:98:0/0:0:1:73
MP04244	1889	MP04244_1889	GTGAGTGTAAGTGTGAGTG	.	0	.	END=1907	MOTIF=ACACTC	REF=3.16667	RL=19	RU=GTGAGT	VT=STR		GT:ALLREADS:AML:DP:GB:PL:Q:STITCH	./.	0/0:0|1:1/1:1:0/0:0:1:0
MP04248	1136	MP04248_1136	GAGGAGGAAGAGGAGGAAGAGG	.	0	.	END=1157	MOTIF=AGG	REF=7.33333	RL=22	RU=GAG	VT=STR		GT:ALLREADS:AML:DP:GB:PL:Q:STITCH	0/0:0|6:1/1:6:0/0:0:1:4	0/0:0|6:1/1:6:0/0:0:1:4
MP04248	1173	MP04248_1173	AAGAGAAAGTGAAAGAGAAAGAGAAAGAGAAATAGAAATAGTAAAGAG	.	0	.	END=1220	MOTIF=AAAGAG	REF=8	RL=48	RU=AAGAGA	VT=STR		GT:ALLREADS:AML:DP:GB:PL:Q:STITCH	0/0:0|1:1/1:1:0/0:0:1:0	./.
MP04328	1013	MP04328_1013	TCATGCTCATGCTCATGCTCATGCTCATG	.	2.32831e-08	.	END=1041	MOTIF=AGCATG	REF=4.83333	RL=29	RU=TCATGC	VT=STR		GT:ALLREADS:AML:DP:GB:PL:Q:STITCH	0/0:0|3:1/1:3:0/0:0:1:3	0/0:0|3:1/1:3:0/0:0:1:3
MP04328	1039	MP04328_1039	ATGATGATGATG	.	0	.	END=1050	MOTIF=ATC	REF=4	RL=12	RU=ATG	VT=STR		GT:ALLREADS:AML:DP:GB:PL:Q:STITCH	./.	0/0:0|1:1/1:1:0/0:0:1:0
MP04357	1201	MP04357_1201	ACTAACACTAACATAACA	ACTAACACTAACATAA	981.868	.	END=1218	MOTIF=AACACT	REF=3	RL=18	RU=ACTAAC	VT=STR	RPA=2.66667	GT:ALLREADS:AML:DP:GB:PL:Q:STITCH	0/0:0|9:1/1:9:0/0:0,27,899:0.998051:6	1/0:-2|1;0|5:1/1:6:-2/0:81,0,481:1:2
MP04357	1327	MP04357_1327	ACAAGAACAAGAACAA	.	1.98488e-07	.	END=1342	MOTIF=AACAAG	REF=2.66667	RL=16	RU=ACAAGA	VT=STR		GT:ALLREADS:AML:DP:GB:PL:Q:STITCH	0/0:0|4:1/1:4:0/0:0:1:2	0/0:0|5:1/1:5:0/0:0:1:3
MP04361	1541	MP04361_1541	AGAGAGAGAGAGAG	.	0	.	END=1554	MOTIF=AG	REF=7	RL=14	RU=AG	VT=STR		GT:ALLREADS:AML:DP:GB:PL:Q:STITCH	0/0:0|7:1/1:7:0/0:0:1:5	0/0:0|6:1/1:6:0/0:0:1:4
MP04368	1952	MP04368_1952	CTGCTGCTGCTGCTGCT	.	0	.	END=1968	MOTIF=AGC	REF=5.66667	RL=17	RU=CTG	VT=STR		GT:ALLREADS:AML:DP:GB:PL:Q:STITCH	0/0:0|3:1/1:3:0/0:0:1:3	0/0:0|4:1/1:4:0/0:0:1:3
MP04522	2217	MP04522_2217	CGCCGCCGCCGCCG	.	0	.	END=2230	MOTIF=CCG	REF=4.66667	RL=14	RU=CGC	VT=STR		GT:ALLREADS:AML:DP:GB:PL:Q:STITCH	0/0:0|6:1/1:6:0/0:0:1:3	0/0:0|16:1/1:16:0/0:0:1:8
MP04560	1972	MP04560_1972	TTAGGGTTAGGG	.	0	.	END=1983	MOTIF=AACCCT	REF=2	RL=12	RU=TTAGGG	VT=STR		GT:ALLREADS:AML:DP:GB:PL:Q:STITCH	0/0:0|1:1/1:1:0/0:0:1:1	0/0:0|1:1/1:1:0/0:0:1:0
MP04560	2042	MP04560_2042	TGGGTTTGGGGTTGGGG	TGGGTTTGGGGTTGGGGT	168.018	.	END=2058	MOTIF=AACCCC	REF=2.83333	RL=17	RU=TGGGGT	VT=STR	RPA=3	GT:ALLREADS:AML:DP:GB:PL:Q:STITCH	0/0:0|1:1/1:1:0/0:0,3,88:0.666667:1	0/1:0|4;1|1:1/1:5:0/1:77,0,338:1:4
MP04622	1289	MP04622_1289	TCTTCCTCTTCCT	.	0	.	END=1301	MOTIF=AAGAGG	REF=2.16667	RL=13	RU=TCTTCC	VT=STR		GT:ALLREADS:AML:DP:GB:PL:Q:STITCH	0/0:0|11:1/1:11:0/0:0:1:8	0/0:0|25:1/1:25:0/0:0:1:14
MP04622	1828	MP04622_1828	AAAACCAAAACC	AAAACCAAAACCA	5299.81	.	END=1839	MOTIF=AAAACC	REF=2	RL=12	RU=AAAACC	VT=STR	RPA=2.16667	GT:ALLREADS:AML:DP:GB:PL:Q:STITCH	0/1:0|12;1|1:0.999999/0.999992:13:0/1:51,0,994:0.999992:10	0/0:0|62;1|1:0.889845/0.889845:63:0/0:0,98,5247:0.889846:45
MP04622	1875	MP04622_1875	CATGGCCATGGC	.	0	.	END=1886	MOTIF=ATGGCC	REF=2	RL=12	RU=CATGGC	VT=STR		GT:ALLREADS:AML:DP:GB:PL:Q:STITCH	./.	0/0:0|5:1/1:5:0/0:0:1:3
MP04623	2316	MP04623_2316	TCTTTTCTTTTC	.	0	.	END=2327	MOTIF=AAAAG	REF=2.4	RL=12	RU=TCTTT	VT=STR		GT:ALLREADS:AML:DP:GB:PL:Q:STITCH	0/0:0|4:1/1:4:0/0:0:1:3	0/0:0|6:1/1:6:0/0:0:1:2
MP04706	1851	MP04706_1851	GTTTTTGTTTTT	GTTTTTGTTT	7946.17	.	END=1862	MOTIF=AAAAAC	REF=2	RL=12	RU=GTTTTT	VT=STR	RPA=1.66667	GT:ALLREADS:AML:DP:GB:PL:Q:STITCH	1/0:-2|1;0|13:0.999997/0.999998:14:-2/0:57,0,1257:0.999997:12	0/0:-1|2;0|87;1|1:5.80785e-17/5.80785e-17:90:0/0:0,268,8718:5.80785e-17:71
MP04744	1374	MP04744_1374	ATTCCCATTCCCA	.	0	.	END=1386	MOTIF=AATGGG	REF=2.16667	RL=13	RU=ATTCCC	VT=STR		GT:ALLREADS:AML:DP:GB:PL:Q:STITCH	0/0:0|2:1/1:2:0/0:0:1:1	./.
MP04744	1420	MP04744_1420	CAGCAGCAGCAGCACCAGCACCAGCAGCA	.	3.72529e-08	.	END=1448	MOTIF=AGC	REF=9.66667	RL=29	RU=CAG	VT=STR		GT:ALLREADS:AML:DP:GB:PL:Q:STITCH	0/0:0|5:1/1:5:0/0:0:1:2	0/0:0|2:1/1:2:0/0:0:1:2
MP04744	1715	MP04744_1715	GATAGATAGATA	GATAGATAGATAG	94.218	.	END=1726	MOTIF=AGAT	REF=3	RL=12	RU=GATA	VT=STR	RPA=3.25	GT:ALLREADS:AML:DP:GB:PL:Q:STITCH	0/0:0|1:0.999952/0.999952:1:0/0:0,3,41:0.666619:1	0/1:0|12;1|2:0.999998/0.99999:14:0/1:50,0,455:0.99999:8
MP04815	1825	MP04815_1825	GCATCTGCATCTGCATCTGCA	.	0	.	END=1845	MOTIF=AGATGC	REF=3.5	RL=21	RU=GCATCT	VT=STR		GT:ALLREADS:AML:DP:GB:PL:Q:STITCH	0/0:0|8:1/1:8:0/0:0:1:7	0/0:0|12:1/1:12:0/0:0:1:9
MP04817	1037	MP04817_1037	TTGTGTTGTGTGTGTT	.	0	.	END=1052	MOTIF=AACAC	REF=3.2	RL=16	RU=TTGTG	VT=STR		GT:ALLREADS:AML:DP:GB:PL:Q:STITCH	0/0:0|1:1/1:1:0/0:0:1:0	./.
MP04830	1947	MP04830_1947	AGAGGAAGAGGAAG	.	1523.02	.	END=1960	MOTIF=AAGAGG	REF=2.33333	RL=14	RU=AGAGGA	VT=STR		GT:ALLREADS:AML:DP:GB:PL:Q:STITCH	0/0:0|8:1/1:8:0/0:0:0.996109:6	0/0:0|9:1/1:9:0/0:0:0.998051:6
MP04860	2644	MP04860_2644	TGAAATTGAAAT	.	1.10595e-08	.	END=2655	MOTIF=AAATTG	REF=2	RL=12	RU=TGAAAT	VT=STR		GT:ALLREADS:AML:DP:GB:PL:Q:STITCH	0/0:0|1:1/1:1:0/0:0:1:1	0/0:0|6:1/1:6:0/0:0:1:3
MP04860	2710	MP04860_2710	TGAAAATGAAAATG	.	3.7835e-08	.	END=2723	MOTIF=AAAATG	REF=2.33333	RL=14	RU=TGAAAA	VT=STR		GT:ALLREADS:AML:DP:GB:PL:Q:STITCH	./.	0/0:0|2:1/1:2:0/0:0:1:1
MP04879	1569	MP04879_1569	AGAAGAAGAAGAAG	.	3053.89	.	END=1582	MOTIF=AAG	REF=4.66667	RL=14	RU=AGA	VT=STR		GT:ALLREADS:AML:DP:GB:PL:Q:STITCH	0/0:0|21:1/1:21:0/0:0:1:16	0/0:-1|1;0|58:1/1:59:0/0:0:1:42
MP04887	1014	MP04887_1014	GCAGCAGCAGCAGC	.	5003.58	.	END=1027	MOTIF=AGC	REF=4.66667	RL=14	RU=GCA	VT=STR		GT:ALLREADS:AML:DP:GB:PL:Q:STITCH	0/0:0|35:1/1:35:0/0:0:1:27	0/0:-1|1;0|93:1/1:94:0/0:0:1:64
MP05037	3050	MP05037_3050	GACGGCGACGACGACGA	.	0	.	END=3066	MOTIF=ACG	REF=5.66667	RL=17	RU=GAC	VT=STR		GT:ALLREADS:AML:DP:GB:PL:Q:STITCH	0/0:0|3:1/1:3:0/0:0:1:2	0/0:0|6:1/1:6:0/0:0:1:1
MP05076	1661	MP05076_1661	TTTCCTTTTCCT	TTTCCTTTTCCTT	4074.06	.	END=1672	MOTIF=AAAAGG	REF=2	RL=12	RU=TTTCCT	VT=STR	RPA=2.16667	GT:ALLREADS:AML:DP:GB:PL:Q:STITCH	0/1:0|16;1|1:0.999987/0.999872:17:0/1:39,0,1322:0.999872:15	0/0:0|47:1/1:47:0/0:0,141,4034:1:38
MP05086	1536	MP05086_1536	TGGAGCTGGAGCT	.	429.735	.	END=1548	MOTIF=AGCTCC	REF=2.16667	RL=13	RU=TGGAGC	VT=STR		GT:ALLREADS:AML:DP:GB:PL:Q:STITCH	0/0:0|1:1/1:1:0/0:0:0.666667:0	0/0:0|4:1/1:4:0/0:0:0.941176:2
MP05086	2274	MP05086_2274	TTTGTTTTTGTT	.	0	.	END=2285	MOTIF=AAAAAC	REF=2	RL=12	RU=TTTGTT	VT=STR		GT:ALLREADS:AML:DP:GB:PL:Q:STITCH	0/0:0|1:1/1:1:0/0:0:1:0	0/0:0|5:1/1:5:0/0:0:1:3
MP05114	1950	MP05114_1950	GAGGGAGGGAGG	.	1.00117e-07	.	END=1961	MOTIF=AGGG	REF=3	RL=12	RU=GAGG	VT=STR		GT:ALLREADS:AML:DP:GB:PL:Q:STITCH	0/0:0|2:1/1:2:0/0:0:1:1	0/0:0|3:1/1:3:0/0:0:1:3
MP05144	1209	MP05144_1209	TTCTTCTTCCTCTTTTTCTTC	.	9235.68	.	END=1229	MOTIF=AAG	REF=7	RL=21	RU=TTC	VT=STR		GT:ALLREADS:AML:DP:GB:PL:Q:STITCH	0/0:0|65:1/1:65:0/0:0:1:49	0/0:-1|1;0|171;1|1:0.967843/0.967843:173:0/0:0:0.967843:133
MP05144	1332	MP05144_1332	AGGGTTAGGGTT	.	0	.	END=1343	MOTIF=AACCCT	REF=2	RL=12	RU=AGGGTT	VT=STR		GT:ALLREADS:AML:DP:GB:PL:Q:STITCH	./.	0/0:0|1:1/1:1:0/0:0:1:1
MP05158	1677	MP05158_1677	ACTACTACTACTACTA	ACTACTACTACTACTACTA	220.013	.	END=1692	MOTIF=ACT	REF=5.33333	RL=16	RU=ACT	VT=STR	RPA=6.33333	GT:ALLREADS:AML:DP:GB:PL:Q:STITCH	0/0:0|4:1/1:4:0/0:0,11,100:0.940511:3	1/1:3|4:1/1:4:3/3:118,12,0:0.940935:3
MP05216	1730	MP05216_1730	AACAATAACAATAA	.	1.00117e-07	.	END=1743	MOTIF=AACAAT	REF=2.33333	RL=14	RU=AACAAT	VT=STR		GT:ALLREADS:AML:DP:GB:PL:Q:STITCH	0/0:0|1:1/1:1:0/0:0:1:0	0/0:0|6:1/1:6:0/0:0:1:5
MP05271	1577	MP05271_1577	TTGATGTTGATG	.	1.01281e-07	.	END=1588	MOTIF=AACATC	REF=2	RL=12	RU=TTGATG	VT=STR		GT:ALLREADS:AML:DP:GB:PL:Q:STITCH	0/0:0|3:1/1:3:0/0:0:1:1	0/0:0|4:1/1:4:0/0:0:1:1
MP05287	1691	MP05287_1691	CCCCCCCCCCCC	.	0	.	END=1702	MOTIF=C	REF=12	RL=12	RU=C	VT=STR		GT:ALLREADS:AML:DP:GB:PL:Q:STITCH	0/0:0|1:1/1:1:0/0:0:1:0	./.
MP05300	1233	MP05300_1233	TTGCTTTTGCTTTT	.	1.30385e-07	.	END=1246	MOTIF=AAAAGC	REF=2.33333	RL=14	RU=TTGCTT	VT=STR		GT:ALLREADS:AML:DP:GB:PL:Q:STITCH	0/0:0|10:1/1:10:0/0:0:1:6	0/0:0|16:1/1:16:0/0:0:1:9
MP05300	1516	MP05300_1516	TTTTTTTTTTTTT	TTTTTTTTTTTTTT,TTTTTTTTTTTTTTT	54.4495	.	END=1528	MOTIF=A	REF=13	RL=13	RU=T	VT=STR	RPA=14,15	GT:ALLREADS:AML:DP:GB:PL:Q:STITCH	./.	1/2:0|1;1|2;2|1:0.986931/0.729371:4:1/2:45,4,13,17,0,29:0.716324:3
MP05378	2497	MP05378_2497	CAATAGCAATAGCA	.	0	.	END=2510	MOTIF=AATAGC	REF=2.33333	RL=14	RU=CAATAG	VT=STR		GT:ALLREADS:AML:DP:GB:PL:Q:STITCH	./.	0/0:0|1:1/1:1:0/0:0:1:1
MP05378	2656	MP05378_2656	GAAAGAAAGAAAG	.	0	.	END=2668	MOTIF=AAAG	REF=3.25	RL=13	RU=GAAA	VT=STR		GT:ALLREADS:AML:DP:GB:PL:Q:STITCH	0/0:0|1:1/1:1:0/0:0:1:1	0/0:0|6:1/1:6:0/0:0:1:4
MP05379	2497	MP05379_2497	CAATAGCAATAGCA	.	6.51926e-08	.	END=2510	MOTIF=AATAGC	REF=2.33333	RL=14	RU=CAATAG	VT=STR		GT:ALLREADS:AML:DP:GB:PL:Q:STITCH	0/0:0|1:1/1:1:0/0:0:1:0	0/0:0|2:1/1:2:0/0:0:1:1
MP05379	2685	MP05379_2685	GAAAGAAAGAAAG	.	0	.	END=2697	MOTIF=AAAG	REF=3.25	RL=13	RU=GAAA	VT=STR		GT:ALLREADS:AML:DP:GB:PL:Q:STITCH	./.	0/0:0|1:1/1:1:0/0:0:1:1
MP05442	1468	MP05442_1468	GGTTTGGTTATGGTTA	.	5.44242e-08	.	END=1483	MOTIF=AACCAT	REF=2.66667	RL=16	RU=GGTTAT	VT=STR		GT:ALLREADS:AML:DP:GB:PL:Q:STITCH	0/0:0|3:1/1:3:0/0:0:1:3	0/0:0|5:1/1:5:0/0:0:1:5
MP05469	1086	MP05469_1086	TTTTTATTTTTTATTTTTTATTTTTTTT	TTTTTATTTTTTATTTTTTATTTTTTTTT	33.7877	.	END=1113	MOTIF=A	REF=28	RL=28	RU=T	VT=STR	RPA=29	GT:ALLREADS:AML:DP:GB:PL:Q:STITCH	./.	1/1:1|1:0.998746/0.998746:1:1/1:27,3,0:0.665412:1
MP05504	1186	MP05504_1186	GCATTAGCATTA	.	0	.	END=1197	MOTIF=AATGCT	REF=2	RL=12	RU=GCATTA	VT=STR		GT:ALLREADS:AML:DP:GB:PL:Q:STITCH	0/0:0|1:1/1:1:0/0:0:1:1	./.
MP05538	1048	MP05538_1048	ACACGCACACGC	.	0	.	END=1059	MOTIF=ACACGC	REF=2	RL=12	RU=ACACGC	VT=STR		GT:ALLREADS:AML:DP:GB:PL:Q:STITCH	0/0:0|5:1/1:5:0/0:0:1:2	./.
MP05566	1846	MP05566_1846	TTGTTTTTGTTTTT	.	0	.	END=1859	MOTIF=AAAAAC	REF=2.33333	RL=14	RU=TTGTTT	VT=STR		GT:ALLREADS:AML:DP:GB:PL:Q:STITCH	./.	0/0:0|1:1/1:1:0/0:0:1:1
MP05577	1263	MP05577_1263	TCTTCTTCTTCTTCTTCTTC	TCTTCTTCTTCTTCTTCTTCTTC	131.742	.	END=1282	MOTIF=AAG	REF=6.66667	RL=20	RU=TCT	VT=STR	RPA=7.66667	GT:ALLREADS:AML:DP:GB:PL:Q:STITCH	./.	0/1:0|1;3|5:0.813957/1:6:0/3:126,0,6:0.813957:4
MP05579	1342	MP05579_1342	AAGGAGAAGGAG	.	0	.	END=1353	MOTIF=AAGGAG	REF=2	RL=12	RU=AAGGAG	VT=STR		GT:ALLREADS:AML:DP:GB:PL:Q:STITCH	0/0:0|1:1/1:1:0/0:0:1:1	0/0:0|1:1/1:1:0/0:0:1:1
MP05579	1939	MP05579_1939	GATGAGGATGAGGAGTGAG	.	9.31323e-09	.	END=1957	MOTIF=AGGATG	REF=3.16667	RL=19	RU=GATGAG	VT=STR		GT:ALLREADS:AML:DP:GB:PL:Q:STITCH	0/0:0|11:1/1:11:0/0:0:1:8	0/0:0|14:1/1:14:0/0:0:1:11
MP05703	1420	MP05703_1420	GGAGGAGGAGGAGGAGG	.	7.45058e-08	.	END=1436	MOTIF=AGG	REF=5.66667	RL=17	RU=GGA	VT=STR		GT:ALLREADS:AML:DP:GB:PL:Q:STITCH	0/0:0|35:1/1:35:0/0:0:1:24	0/0:0|63:1/1:63:0/0:0:1:44
MP05703	1631	MP05703_1631	CTTTTCTTTTCTTTTCTT	.	0	.	END=1648	MOTIF=AAAAG	REF=3.6	RL=18	RU=CTTTT	VT=STR		GT:ALLREADS:AML:DP:GB:PL:Q:STITCH	0/0:0|20:1/1:20:0/0:0:1:14	0/0:0|32:1/1:32:0/0:0:1:24
MP05734	1246	MP05734_1246	CCAACCCAACCC	.	0	.	END=1257	MOTIF=AACCC	REF=2.4	RL=12	RU=CCAAC	VT=STR		GT:ALLREADS:AML:DP:GB:PL:Q:STITCH	0/0:0|14:1/1:14:0/0:0:1:10	0/0:0|2:1/1:2:0/0:0:1:1
MP05734	1302	MP05734_1302	CCAATTCCAATTCCAATTC	.	0	.	END=1320	MOTIF=AATTCC	REF=3.16667	RL=19	RU=CCAATT	VT=STR		GT:ALLREADS:AML:DP:GB:PL:Q:STITCH	0/0:0|3:1/1:3:0/0:0:1:1	0/0:0|3:1/1:3:0/0:0:1:0
MP05734	1492	MP05734_1492	AGAGAGAGAGAGGAGGAAGGAGAGAGA	.	0	.	END=1518	MOTIF=AG	REF=13.5	RL=27	RU=AG	VT=STR		GT:ALLREADS:AML:DP:GB:PL:Q:STITCH	0/0:0|35:1/1:35:0/0:0:1:23	0/0:0|13:1/1:13:0/0:0:1:9
MP05734	1610	MP05734_1610	GAGAGGGAGAGGGAGAGGGA	.	0	.	END=1629	MOTIF=AGAGGG	REF=3.33333	RL=20	RU=GAGAGG	VT=STR		GT:ALLREADS:AML:DP:GB:PL:Q:STITCH	0/0:0|26:1/1:26:0/0:0:1:14	0/0:0|11:1/1:11:0/0:0:1:4
MP05734	1857	MP05734_1857	TGTTTGTGTTGTGTTCGTGT	.	0	.	END=1876	MOTIF=AAACAC	REF=3.33333	RL=20	RU=TGTTTG	VT=STR		GT:ALLREADS:AML:DP:GB:PL:Q:STITCH	./.	0/0:0|1:1/1:1:0/0:0:1:0
MP05737	1132	MP05737_1132	TTCTTCTTCTTTTTCTT	.	5.58794e-08	.	END=1148	MOTIF=AAG	REF=5.66667	RL=17	RU=TTC	VT=STR		GT:ALLREADS:AML:DP:GB:PL:Q:STITCH	0/0:0|23:1/1:23:0/0:0:1:14	0/0:0|32:1/1:32:0/0:0:1:16
MP05750	2957	MP05750_2957	GAAAATGAAATTGAAAT	.	0	.	END=2973	MOTIF=AAATTG	REF=2.83333	RL=17	RU=GAAATT	VT=STR		GT:ALLREADS:AML:DP:GB:PL:Q:STITCH	0/0:0|1:1/1:1:0/0:0:1:1	./.
MP05846	1610	MP05846_1610	CACTTGCACTGGCACTGG	CACTTGCACTGGCACTG	95.2209	.	END=1627	MOTIF=ACTGGC	REF=3	RL=18	RU=CACTGG	VT=STR	RPA=2.83333	GT:ALLREADS:AML:DP:GB:PL:Q:STITCH	./.	1/1:-1|1:1/1:1:-1/-1:88,3,0:0.666667:0
MP05846	1841	MP05846_1841	TTTCTTTTTCTT	.	1.93249e-07	.	END=1852	MOTIF=AAAAAG	REF=2	RL=12	RU=TTTCTT	VT=STR		GT:ALLREADS:AML:DP:GB:PL:Q:STITCH	0/0:0|9:1/1:9:0/0:0:1:6	0/0:0|33:1/1:33:0/0:0:1:14
MP05886	1282	MP05886_1282	TGGCTATGGCTATG	TGGCTATGGCTAT	144.644	.	END=1295	MOTIF=AGCCAT	REF=2.33333	RL=14	RU=TGGCTA	VT=STR	RPA=2.16667	GT:ALLREADS:AML:DP:GB:PL:Q:STITCH	1/0:-1|1;0|9:0.999996/1:10:-1/0:53,0,770:0.999996:7	0/0:0|1:1/1:1:0/0:0,3,88:0.666667:0
MP05886	1312	MP05886_1312	TGATGATGATGA	.	0	.	END=1323	MOTIF=ATC	REF=4	RL=12	RU=TGA	VT=STR		GT:ALLREADS:AML:DP:GB:PL:Q:STITCH	0/0:0|1:1/1:1:0/0:0:1:0	./.
MP05886	1430	MP05886_1430	GTTGATGGTGATGTTGATTGTGCTCATGTTGATGTTGATGATGATG	.	6.0536e-08	.	END=1475	MOTIF=AACATC	REF=7.66667	RL=46	RU=GTTGAT	VT=STR		GT:ALLREADS:AML:DP:GB:PL:Q:STITCH	0/0:0|3:1/1:3:0/0:0:1:2	0/0:0|3:1/1:3:0/0:0:1:2
MP05886	1459	MP05886_1459	TGATGTTGATGATGATGATGA	.	7.21775e-08	.	END=1479	MOTIF=ATC	REF=7	RL=21	RU=TGA	VT=STR		GT:ALLREADS:AML:DP:GB:PL:Q:STITCH	0/0:0|2:1/1:2:0/0:0:1:2	./.
MP05929	1063	MP05929_1063	TCATCATCATCATC	.	0	.	END=1076	MOTIF=ATC	REF=4.66667	RL=14	RU=TCA	VT=STR		GT:ALLREADS:AML:DP:GB:PL:Q:STITCH	0/0:0|4:1/1:4:0/0:0:1:4	0/0:0|42:1/1:42:0/0:0:1:27
MP06002	2388	MP06002_2388	TGAAATTGAAATT	.	1.05938e-07	.	END=2400	MOTIF=AAATTG	REF=2.16667	RL=13	RU=TGAAAT	VT=STR		GT:ALLREADS:AML:DP:GB:PL:Q:STITCH	0/0:0|1:1/1:1:0/0:0:1:1	0/0:0|4:1/1:4:0/0:0:1:2
MP06002	2486	MP06002_2486	GCCTGAGCCTGAG	.	0	.	END=2498	MOTIF=AGCCTG	REF=2.16667	RL=13	RU=GCCTGA	VT=STR		GT:ALLREADS:AML:DP:GB:PL:Q:STITCH	0/0:0|1:1/1:1:0/0:0:1:1	./.
MP06012	1007	MP06012_1007	CAAAGCCAAAGCC	.	0	.	END=1019	MOTIF=AAAGCC	REF=2.16667	RL=13	RU=CAAAGC	VT=STR		GT:ALLREADS:AML:DP:GB:PL:Q:STITCH	0/0:0|5:1/1:5:0/0:0:1:1	0/0:0|4:1/1:4:0/0:0:1:3
MP06012	1532	MP06012_1532	ATTTAATTTAATT	.	1.28057e-08	.	END=1544	MOTIF=AAATT	REF=2.6	RL=13	RU=ATTTA	VT=STR		GT:ALLREADS:AML:DP:GB:PL:Q:STITCH	0/0:0|13:1/1:13:0/0:0:1:11	0/0:0|3:1/1:3:0/0:0:1:1
MP06012	1813	MP06012_1813	ATTTTATTTTATTTT	.	0	.	END=1827	MOTIF=AAAAT	REF=3	RL=15	RU=ATTTT	VT=STR		GT:ALLREADS:AML:DP:GB:PL:Q:STITCH	0/0:0|6:1/1:6:0/0:0:1:6	./.
MP06012	2056	MP06012_2056	TATTATTATTCTATTACTAT	.	3.60887e-08	.	END=2075	MOTIF=AATAGT	REF=3.33333	RL=20	RU=TATTAC	VT=STR		GT:ALLREADS:AML:DP:GB:PL:Q:STITCH	0/0:0|3:1/1:3:0/0:0:1:3	./.
MP06013	1746	MP06013_1746	CTCCTTCTCCTTC	.	0	.	END=1758	MOTIF=AAGGAG	REF=2.16667	RL=13	RU=CTCCTT	VT=STR		GT:ALLREADS:AML:DP:GB:PL:Q:STITCH	./.	0/0:0|6:1/1:6:0/0:0:1:3
MP06041	1698	MP06041_1698	GAAGTTGAAGTTG	.	0	.	END=1710	MOTIF=AACTTC	REF=2.16667	RL=13	RU=GAAGTT	VT=STR		GT:ALLREADS:AML:DP:GB:PL:Q:STITCH	0/0:0|1:1/1:1:0/0:0:1:1	0/0:0|1:1/1:1:0/0:0:1:0
MP06083	1510	MP06083_1510	GATGATGAAGATGATGA	.	1261.95	.	END=1526	MOTIF=ATC	REF=5.66667	RL=17	RU=GAT	VT=STR		GT:ALLREADS:AML:DP:GB:PL:Q:STITCH	0/0:0|3:1/1:3:0/0:0:0.888833:1	0/0:0|32;1|1:0.999998/0.999998:33:0/0:0:0.999996:21
MP06083	1678	MP06083_1678	AAGAAAAGAAAGAAAA	AAGAAAAGAAAGA	421.128	.	END=1693	MOTIF=AAAAG	REF=3.2	RL=16	RU=AAGAA	VT=STR	RPA=2.6	GT:ALLREADS:AML:DP:GB:PL:Q:STITCH	0/0:0|4:1/1:4:0/0:0,12,230:0.888888:2	1/0:-3|4;-2|1;0|3:0.994844/0.994844:8:-3/0:190,0,152:0.994844:6
MP06159	1070	MP06159_1070	GCAGAGGCAGAGGCAGAGGCAGAG	.	0	.	END=1093	MOTIF=AGAGGC	REF=4	RL=24	RU=GCAGAG	VT=STR		GT:ALLREADS:AML:DP:GB:PL:Q:STITCH	0/0:0|1:1/1:1:0/0:0:1:0	0/0:0|1:1/1:1:0/0:0:1:1
MP06170	1121	MP06170_1121	TGGTGGTGGTGGTGGTGGTG	.	10615	.	END=1140	MOTIF=ACC	REF=6.66667	RL=20	RU=TGG	VT=STR		GT:ALLREADS:AML:DP:GB:PL:Q:STITCH	0/0:-1|1;0|57:1/1:58:0/0:0:1:39	0/0:-1|1;0|230:0.999999/0.999999:231:0/0:0:0.999999:161
MP06184	2357	MP06184_2357	AGAGAGAGAGAGAAAGAGAG	.	0	.	END=2376	MOTIF=AG	REF=10	RL=20	RU=AG	VT=STR		GT:ALLREADS:AML:DP:GB:PL:Q:STITCH	0/0:0|2:1/1:2:0/0:0:1:1	0/0:0|4:1/1:4:0/0:0:1:1
MP06185	1508	MP06185_1508	GAATGAATGAATG	GAATGAATGAATGA	50.962	.	END=1520	MOTIF=AATG	REF=3.25	RL=13	RU=GAAT	VT=STR	RPA=3.5	GT:ALLREADS:AML:DP:GB:PL:Q:STITCH	./.	1/1:1|1:0.999976/0.999976:1:1/1:44,3,0:0.666643:0
MP06202	1648	MP06202_1648	TCATTTTCATTTT	TCATTTTCATTTTC	841.686	.	END=1660	MOTIF=AAAATG	REF=2.16667	RL=13	RU=TCATTT	VT=STR	RPA=2.33333	GT:ALLREADS:AML:DP:GB:PL:Q:STITCH	0/1:0|4;1|1:1/1:5:0/1:74,0,325:1:2	0/0:0|9:1/1:9:0/0:0,27,766:0.998051:8
MP06202	2339	MP06202_2339	AAGTCAAAGTCA	.	1.97906e-07	.	END=2350	MOTIF=AAAGTC	REF=2	RL=12	RU=AAGTCA	VT=STR		GT:ALLREADS:AML:DP:GB:PL:Q:STITCH	0/0:0|7:1/1:7:0/0:0:1:7	0/0:0|7:1/1:7:0/0:0:1:2
MP06202	2980	MP06202_2980	AGAGAGAGAGAG	AGAGAGAGAGAGA	356.728	.	END=2991	MOTIF=AG	REF=6	RL=12	RU=AG	VT=STR	RPA=6.5	GT:ALLREADS:AML:DP:GB:PL:Q:STITCH	0/0:0|7:1/1:7:0/0:0,21,276:0.992242:2	0/1:0|15;1|3:0.999967/0.999967:18:0/1:79,0,539:0.999967:10
MP06255	1370	MP06255_1370	AAAGTAAAAGAAAAGAAAA	AAAGTAAAAGAAAAGAAA	290.007	.	END=1388	MOTIF=AAAAG	REF=3.8	RL=19	RU=AAAGA	VT=STR	RPA=3.6	GT:ALLREADS:AML:DP:GB:PL:Q:STITCH	0/0:0|5:1/1:5:0/0:0,15,270:0.969696:3	1/0:-1|1;0|9:0.987458/1:10:-1/0:18,0,457:0.987458:7
MP06256	1334	MP06256_1334	TCTTCTCTTCTCT	TCTTCTCTTCTC	325.669	.	END=1346	MOTIF=AAGAG	REF=2.6	RL=13	RU=TCTTC	VT=STR	RPA=2.4	GT:ALLREADS:AML:DP:GB:PL:Q:STITCH	0/0:0|6:1/1:6:0/0:0,18,316:0.984615:4	1/0:-1|1;0|12:0.876529/0.999999:13:-1/0:8,0,593:0.876529:7
MP06258	1780	MP06258_1780	TGTGTGTGTTGTGTGGTGT	.	0	.	END=1798	MOTIF=AC	REF=9.5	RL=19	RU=TG	VT=STR		GT:ALLREADS:AML:DP:GB:PL:Q:STITCH	0/0:0|8:1/1:8:0/0:0:1:7	0/0:0|16:1/1:16:0/0:0:1:11
MP06272	1191	MP06272_1191	TTCTTCTTCTTCTT	.	0	.	END=1204	MOTIF=AAG	REF=4.66667	RL=14	RU=TTC	VT=STR		GT:ALLREADS:AML:DP:GB:PL:Q:STITCH	0/0:0|2:1/1:2:0/0:0:1:1	0/0:0|11:1/1:11:0/0:0:1:7
MP06272	1251	MP06272_1251	TGTGTGTCTGTGTGTGTG	.	7.91624e-08	.	END=1268	MOTIF=AC	REF=9	RL=18	RU=TG	VT=STR		GT:ALLREADS:AML:DP:GB:PL:Q:STITCH	./.	0/0:0|2:1/1:2:0/0:0:1:1
MP06279	1539	MP06279_1539	TATCTATCTATCTA	TATCTATCTATCTAT	184.159	.	END=1552	MOTIF=AGAT	REF=3.5	RL=14	RU=TATC	VT=STR	RPA=3.75	GT:ALLREADS:AML:DP:GB:PL:Q:STITCH	0/1:0|9;1|2:1/0.999998:11:0/1:58,0,334:0.999998:3	0/1:-1|1;0|34;1|4:1.74714e-06/1.74714e-06:39:0/1:67,0,1276:1.74714e-06:25
MP06279	1767	MP06279_1767	TGGGGTGGGGTG	.	1.66474e-07	.	END=1778	MOTIF=ACCCC	REF=2.4	RL=12	RU=TGGGG	VT=STR		GT:ALLREADS:AML:DP:GB:PL:Q:STITCH	0/0:0|3:1/1:3:0/0:0:1:3	0/0:0|2:1/1:2:0/0:0:1:1
MP06280	1743	MP06280_1743	TTTCTTTTTCTTT	TTTCTTTTTCTT	604.524	.	END=1755	MOTIF=AAAAAG	REF=2.16667	RL=13	RU=TTTCTT	VT=STR	RPA=2	GT:ALLREADS:AML:DP:GB:PL:Q:STITCH	0/0:0|3:1/1:3:0/0:0,9,271:0.727273:1	1/0:-1|3;0|29;1|1;2|1:1.23596e-19/1.23596e-19:34:-1/0:158,0,2533:1.23596e-19:25
MP06282	1028	MP06282_1028	GAATGAATATATGAATGAATGAATG	.	0	.	END=1052	MOTIF=AATG	REF=6.25	RL=25	RU=GAAT	VT=STR		GT:ALLREADS:AML:DP:GB:PL:Q:STITCH	./.	0/0:0|1:1/1:1:0/0:0:1:1
MP06293	1614	MP06293_1614	AGAGAAGAGAAGAGAAGAGAAGAGA	AGAGAAGAGAAGAGAAGAGAAGAGAAGAGA	115.929	.	END=1638	MOTIF=AAGAG	REF=5	RL=25	RU=AGAGA	VT=STR	RPA=6	GT:ALLREADS:AML:DP:GB:PL:Q:STITCH	./.	0/1:0|3;5|4:1/1:7:0/5:111,0,67:1:3
MP06309	1126	MP06309_1126	TGTTGGTGTTGG	.	1.49012e-07	.	END=1137	MOTIF=AACACC	REF=2	RL=12	RU=TGTTGG	VT=STR		GT:ALLREADS:AML:DP:GB:PL:Q:STITCH	0/0:0|3:1/1:3:0/0:0:1:2	0/0:0|7:1/1:7:0/0:0:1:5
MP06315	1234	MP06315_1234	AAAACAAAACAAAA	.	7.91624e-08	.	END=1247	MOTIF=AAAAC	REF=2.8	RL=14	RU=AAAAC	VT=STR		GT:ALLREADS:AML:DP:GB:PL:Q:STITCH	0/0:0|4:1/1:4:0/0:0:1:3	0/0:0|4:1/1:4:0/0:0:1:3
MP06349	1425	MP06349_1425	ATAGAATAGAAATAGATATAGA	.	4.77303e-08	.	END=1446	MOTIF=AAATAG	REF=3.66667	RL=22	RU=ATAGAA	VT=STR		GT:ALLREADS:AML:DP:GB:PL:Q:STITCH	./.	0/0:0|3:1/1:3:0/0:0:1:2
MP06351	2014	MP06351_2014	TTAGGATTAGGA	.	0	.	END=2025	MOTIF=AATCCT	REF=2	RL=12	RU=TTAGGA	VT=STR		GT:ALLREADS:AML:DP:GB:PL:Q:STITCH	./.	0/0:0|1:1/1:1:0/0:0:1:1
MP06419	1281	MP06419_1281	TGAGCGTGAGCGTGAGCGTGAGAGTGAG	.	2.91038e-09	.	END=1308	MOTIF=ACGCTC	REF=4.66667	RL=28	RU=TGAGCG	VT=STR		GT:ALLREADS:AML:DP:GB:PL:Q:STITCH	0/0:0|4:1/1:4:0/0:0:1:3	0/0:0|3:1/1:3:0/0:0:1:1
MP06419	1326	MP06419_1326	GAGGAAGGAGGAGGAGGAGGAG	GAGGAAGGAGGAGGAG	181.307	.	END=1347	MOTIF=AGG	REF=7.33333	RL=22	RU=GAG	VT=STR	RPA=5.33333	GT:ALLREADS:AML:DP:GB:PL:Q:STITCH	0/0:0|3:1/1:3:0/0:0,9,119:0.888858:2	1/0:-6|2;0|2:0.999999/1:4:-6/0:61,0,67:0.999999:3
MP06419	1375	MP06419_1375	GGGTCGGGTCGGGT	.	0	.	END=1388	MOTIF=ACCCG	REF=2.8	RL=14	RU=GGGTC	VT=STR		GT:ALLREADS:AML:DP:GB:PL:Q:STITCH	0/0:0|4:1/1:4:0/0:0:1:4	0/0:0|5:1/1:5:0/0:0:1:3
MP06425	1021	MP06425_1021	TGATGGATGATCATGATGATGATG	.	2966.94	.	END=1044	MOTIF=ATC	REF=8	RL=24	RU=TGA	VT=STR		GT:ALLREADS:AML:DP:GB:PL:Q:STITCH	0/0:0|15:1/1:15:0/0:0:0.999969:11	0/0:-1|1;0|57:0.999999/0.999999:58:0/0:0:0.999999:46
MP06457	1544	MP06457_1544	AAAAAAAAAAAAAAAAA	AAAAAAAAAAAAA,AAAAAAAAAAAAAAA	924.53	.	END=1560	MOTIF=A	REF=17	RL=17	RU=A	VT=STR	RPA=13,15	GT:ALLREADS:AML:DP:GB:PL:Q:STITCH	./.	1/2:-5|1;-4|8;-3|1;-2|3:0.996357/0.996308:13:-4/-2:912,64,46,180,0,141:0.996308:1
MP06465	1053	MP06465_1053	CCTCTTCCTCTTC	.	6829.12	.	END=1065	MOTIF=AAGAGG	REF=2.16667	RL=13	RU=CCTCTT	VT=STR		GT:ALLREADS:AML:DP:GB:PL:Q:STITCH	0/0:0|12:1/1:12:0/0:0:0.999756:8	0/0:-1|1;0|64:0.958362/0.958362:65:0/0:0:0.958362:47
MP06465	1077	MP06465_1077	CTTAGGCTTAGG	.	2.44472e-08	.	END=1088	MOTIF=AAGCCT	REF=2	RL=12	RU=CTTAGG	VT=STR		GT:ALLREADS:AML:DP:GB:PL:Q:STITCH	0/0:0|4:1/1:4:0/0:0:1:2	0/0:0|27:1/1:27:0/0:0:1:23
MP06465	1088	MP06465_1088	GAGAGTGAGAGTGAGAGTGAG	.	7.21775e-08	.	END=1108	MOTIF=ACTCTC	REF=3.5	RL=21	RU=GAGAGT	VT=STR		GT:ALLREADS:AML:DP:GB:PL:Q:STITCH	0/0:0|1:1/1:1:0/0:0:1:1	0/0:0|10:1/1:10:0/0:0:1:8
MP06480	2107	MP06480_2107	GGGTTCGGGTTCGG	.	0	.	END=2120	MOTIF=AACCCG	REF=2.33333	RL=14	RU=GGGTTC	VT=STR		GT:ALLREADS:AML:DP:GB:PL:Q:STITCH	./.	0/0:0|1:1/1:1:0/0:0:1:0
MP06506	2494	MP06506_2494	TCCTCTTCCTTTTCCTC	.	1.18744e-07	.	END=2510	MOTIF=AAGAGG	REF=2.83333	RL=17	RU=TCCTCT	VT=STR		GT:ALLREADS:AML:DP:GB:PL:Q:STITCH	0/0:0|12:1/1:12:0/0:0:1:6	0/0:0|13:1/1:13:0/0:0:1:9
MP06506	2566	MP06506_2566	TTCTTCTTCAGCTTCTGCTTC	.	0	.	END=2586	MOTIF=AAGCAG	REF=3.5	RL=21	RU=TTCTGC	VT=STR		GT:ALLREADS:AML:DP:GB:PL:Q:STITCH	0/0:0|1:1/1:1:0/0:0:1:1	./.
MP06506	2985	MP06506_2985	CTCCTCCTCCTC	.	2767.11	.	END=2996	MOTIF=AGG	REF=4	RL=12	RU=CTC	VT=STR		GT:ALLREADS:AML:DP:GB:PL:Q:STITCH	0/0:-1|1;0|31:1/1:32:0/0:0:0.999999:25	0/0:0|39:1/1:39:0/0:0:1:22
MP06527	2952	MP06527_2952	CGCCGCCGCCGCC	.	0	.	END=2964	MOTIF=CCG	REF=4.33333	RL=13	RU=CGC	VT=STR		GT:ALLREADS:AML:DP:GB:PL:Q:STITCH	0/0:0|10:1/1:10:0/0:0:1:5	0/0:0|32:1/1:32:0/0:0:1:17
MP06527	3073	MP06527_3073	AGAGAGAGAAAGAGAGAAGAG	.	0	.	END=3093	MOTIF=AG	REF=10.5	RL=21	RU=AG	VT=STR		GT:ALLREADS:AML:DP:GB:PL:Q:STITCH	0/0:0|1:1/1:1:0/0:0:1:1	0/0:0|1:1/1:1:0/0:0:1:1
MP06531	1053	MP06531_1053	GAAGAAGAAGAAGAAGAA	.	5.12227e-08	.	END=1070	MOTIF=AAG	REF=6	RL=18	RU=GAA	VT=STR		GT:ALLREADS:AML:DP:GB:PL:Q:STITCH	0/0:0|2:1/1:2:0/0:0:1:0	0/0:0|7:1/1:7:0/0:0:1:6
MP06533	1513	MP06533_1513	AGAATAGAATAAGAAT	.	0	.	END=1528	MOTIF=AAGAAT	REF=2.66667	RL=16	RU=AGAATA	VT=STR		GT:ALLREADS:AML:DP:GB:PL:Q:STITCH	0/0:0|32:1/1:32:0/0:0:1:24	0/0:0|9:1/1:9:0/0:0:1:5
MP06533	1601	MP06533_1601	TTGTGTTGTGTTG	.	7.45058e-08	.	END=1613	MOTIF=AACAC	REF=2.6	RL=13	RU=TTGTG	VT=STR		GT:ALLREADS:AML:DP:GB:PL:Q:STITCH	0/0:0|27:1/1:27:0/0:0:1:15	0/0:0|9:1/1:9:0/0:0:1:4
MP06601	1623	MP06601_1623	TTCTTCTTTTTCTTCTTCTT	.	1.21072e-07	.	END=1642	MOTIF=AAG	REF=6.66667	RL=20	RU=TTC	VT=STR		GT:ALLREADS:AML:DP:GB:PL:Q:STITCH	./.	0/0:0|5:1/1:5:0/0:0:1:3
MP06713	1027	MP06713_1027	GATGATGATGAT	.	24713.9	.	END=1038	MOTIF=ATC	REF=4	RL=12	RU=GAT	VT=STR		GT:ALLREADS:AML:DP:GB:PL:Q:STITCH	0/0:0|155:1/1:155:0/0:0:1:107	0/0:-1|1;0|465;1|1;2|1:0.00815883/0.00815883:468:0/0:0:0.00815883:365
MP06743	1502	MP06743_1502	ATACATACATACATA	.	0	.	END=1516	MOTIF=ACAT	REF=3.75	RL=15	RU=ATAC	VT=STR		GT:ALLREADS:AML:DP:GB:PL:Q:STITCH	0/0:0|5:1/1:5:0/0:0:1:4	0/0:0|19:1/1:19:0/0:0:1:12
MP06751	1747	MP06751_1747	TGATTCTGATTC	.	1.25146e-07	.	END=1758	MOTIF=AATCAG	REF=2	RL=12	RU=TGATTC	VT=STR		GT:ALLREADS:AML:DP:GB:PL:Q:STITCH	0/0:0|4:1/1:4:0/0:0:1:2	0/0:0|7:1/1:7:0/0:0:1:6
MP06751	2049	MP06751_2049	AGACAGAGACAGAGTACAG	.	1.23982e-07	.	END=2067	MOTIF=ACAGAG	REF=3.16667	RL=19	RU=AGACAG	VT=STR		GT:ALLREADS:AML:DP:GB:PL:Q:STITCH	0/0:0|6:1/1:6:0/0:0:1:5	0/0:0|13:1/1:13:0/0:0:1:6
MP06751	2650	MP06751_2650	TGTTTTGTTTTG	TGTTTTGTTTTGT,TGTTTTGTTTTGTT	474.155	.	END=2661	MOTIF=AAAAC	REF=2.4	RL=12	RU=TGTTT	VT=STR	RPA=2.6,2.8	GT:ALLREADS:AML:DP:GB:PL:Q:STITCH	0/2:0|4;2|1:1/0.999906:5:0/2:40,50,229,0,184,188:0.999906:3	0/1:0|26;1|9;2|1:1.13225e-06/1.13225e-06:36:0/1:374,0,1140,367,1150,1594:1.13225e-06:20
MP06762	1115	MP06762_1115	TGGTTGTGGTTG	.	0	.	END=1126	MOTIF=AACCAC	REF=2	RL=12	RU=TGGTTG	VT=STR		GT:ALLREADS:AML:DP:GB:PL:Q:STITCH	0/0:0|6:1/1:6:0/0:0:1:4	0/0:0|7:1/1:7:0/0:0:1:5
MP06776	1134	MP06776_1134	AGTGAAGTGAAG	.	0	.	END=1145	MOTIF=AAGTG	REF=2.4	RL=12	RU=AGTGA	VT=STR		GT:ALLREADS:AML:DP:GB:PL:Q:STITCH	./.	0/0:0|11:1/1:11:0/0:0:1:7
MP06786	1112	MP06786_1112	GAAGAAGAAGAAGAAGAAGAAGAA	GAAGAAGAAGAAGAAGAA	88.7565	.	END=1135	MOTIF=AAG	REF=8	RL=24	RU=GAA	VT=STR	RPA=6	GT:ALLREADS:AML:DP:GB:PL:Q:STITCH	./.	1/0:-6|3;0|2:1/0.999998:5:-6/0:83,0,57:0.999998:0
MP06826	1011	MP06826_1011	GGGATGGGGATGGG	.	7.97445e-08	.	END=1024	MOTIF=ATCCCC	REF=2.33333	RL=14	RU=GGGATG	VT=STR		GT:ALLREADS:AML:DP:GB:PL:Q:STITCH	0/0:0|2:1/1:2:0/0:0:1:2	0/0:0|9:1/1:9:0/0:0:1:5
MP06853	2512	MP06853_2512	AAAAAAAAAAAAAA	AAAAAAAAAAAAAAAAA	36.5363	.	END=2525	MOTIF=A	REF=14	RL=14	RU=A	VT=STR	RPA=17	GT:ALLREADS:AML:DP:GB:PL:Q:STITCH	./.	1/1:3|1:0.999334/0.999334:1:3/3:29,3,0:0.666001:0
MP06855	1629	MP06855_1629	AGGCAGAGGCAGA	.	0	.	END=1641	MOTIF=AGAGGC	REF=2.16667	RL=13	RU=AGGCAG	VT=STR		GT:ALLREADS:AML:DP:GB:PL:Q:STITCH	0/0:0|2:1/1:2:0/0:0:1:2	./.
MP06889	2422	MP06889_2422	GAGAGAGAGAGAGAGAGAG	GAGAGAGAGAGAGAGAGAGAGAG	65.1613	.	END=2440	MOTIF=AG	REF=9.5	RL=19	RU=GA	VT=STR	RPA=11.5	GT:ALLREADS:AML:DP:GB:PL:Q:STITCH	0/0:0|1:0.997607/0.997607:1:0/0:0,2,24:0.664274:1	0/1:0|4;4|2:1/0.999873:6:0/4:38,0,79:0.999873:4
MP06912	1619	MP06912_1619	AGAAGAAGAAGAGAGAA	AGAAGAAGAAGAGA	36.7117	.	END=1635	MOTIF=AAG	REF=5.66667	RL=17	RU=AGA	VT=STR	RPA=4.66667	GT:ALLREADS:AML:DP:GB:PL:Q:STITCH	./.	1/1:-3|1:0.99936/0.99936:1:-3/-3:30,3,0:0.666027:1
MP06913	1619	MP06913_1619	AGAAGAAGAAGAGAGAA	AGAAGAAGAAGAGAGAAA	47.0453	.	END=1635	MOTIF=AAG	REF=5.66667	RL=17	RU=AGA	VT=STR	RPA=6	GT:ALLREADS:AML:DP:GB:PL:Q:STITCH	./.	1/1:1|1:0.999941/0.999941:1:1/1:40,3,0:0.666607:1
MP06918	1169	MP06918_1169	AAAAAAAAAAAAAAA	AAAAAAAAAAAAAAAAA	38.7587	.	END=1183	MOTIF=A	REF=15	RL=15	RU=A	VT=STR	RPA=17	GT:ALLREADS:AML:DP:GB:PL:Q:STITCH	0/1:0|2;2|1:0.999399/0.977275:3:0/2:16,0,32:0.976674:2	0/0:0|1:0.994144/0.994144:1:0/0:0,2,20:0.66081:1
MP06962	1200	MP06962_1200	ATAAATAAATAACTAAAT	.	1.00117e-07	.	END=1217	MOTIF=AAAT	REF=4.5	RL=18	RU=ATAA	VT=STR		GT:ALLREADS:AML:DP:GB:PL:Q:STITCH	0/0:0|2:1/1:2:0/0:0:1:0	0/0:0|1:1/1:1:0/0:0:1:0
MP06962	1494	MP06962_1494	AGGAATAGGAAT	AGGAATAGGAATA	340.628	.	END=1505	MOTIF=AATAGG	REF=2	RL=12	RU=AGGAAT	VT=STR	RPA=2.16667	GT:ALLREADS:AML:DP:GB:PL:Q:STITCH	0/1:0|2;1|2:1/1:4:0/1:168,0,159:1:4	0/0:0|2:1/1:2:0/0:0,6,171:0.8:0
MP06977	1527	MP06977_1527	AGGAAGAGGAAGA	.	1.35042e-07	.	END=1539	MOTIF=AAGAGG	REF=2.16667	RL=13	RU=AGGAAG	VT=STR		GT:ALLREADS:AML:DP:GB:PL:Q:STITCH	0/0:0|36:1/1:36:0/0:0:1:25	0/0:0|56:1/1:56:0/0:0:1:39
MP06992	1478	MP06992_1478	CTTGAACTTGAA	.	0	.	END=1489	MOTIF=AACTTG	REF=2	RL=12	RU=CTTGAA	VT=STR		GT:ALLREADS:AML:DP:GB:PL:Q:STITCH	0/0:0|1:1/1:1:0/0:0:1:1	0/0:0|5:1/1:5:0/0:0:1:4
MP06995	1708	MP06995_1708	TGAGTTGAGTTGAG	.	4.65661e-09	.	END=1721	MOTIF=AACTC	REF=2.8	RL=14	RU=TGAGT	VT=STR		GT:ALLREADS:AML:DP:GB:PL:Q:STITCH	0/0:0|16:1/1:16:0/0:0:1:14	0/0:0|5:1/1:5:0/0:0:1:2
MP06997	1129	MP06997_1129	AGTGGAGTGGAG	.	0	.	END=1140	MOTIF=ACTCC	REF=2.4	RL=12	RU=AGTGG	VT=STR		GT:ALLREADS:AML:DP:GB:PL:Q:STITCH	0/0:0|2:1/1:2:0/0:0:1:2	0/0:0|1:1/1:1:0/0:0:1:0
MP07061	1207	MP07061_1207	TCTTCCTCTTCCTCT	.	8.3819e-08	.	END=1221	MOTIF=AAGAGG	REF=2.5	RL=15	RU=TCTTCC	VT=STR		GT:ALLREADS:AML:DP:GB:PL:Q:STITCH	0/0:0|5:1/1:5:0/0:0:1:4	0/0:0|8:1/1:8:0/0:0:1:2
MP07062	1210	MP07062_1210	TGTTGTTGTTGTT	TGTTGTTGTT	442.536	.	END=1222	MOTIF=AAC	REF=4.33333	RL=13	RU=TGT	VT=STR	RPA=3.33333	GT:ALLREADS:AML:DP:GB:PL:Q:STITCH	0/0:0|6:1/1:6:0/0:0,18,188:0.984549:4	1/0:-3|11;0|3:0.999998/0.999992:14:-3/0:254,0,51:0.999992:3
MP07085	1086	MP07085_1086	CCGAACCCGAACCCGAACCCGAACC	CCGAACCCGAACCCGAACCCGAACCCGAACC	1560.96	.	END=1110	MOTIF=AACCCG	REF=4.16667	RL=25	RU=CCGAAC	VT=STR	RPA=5.16667	GT:ALLREADS:AML:DP:GB:PL:Q:STITCH	1/1:6|10:1/1:10:6/6:347,30,0:0.998047:6	1/1:5|1;6|35:0.989588/0.989588:36:6/6:1212,102,0:0.988158:23
MP07096	1226	MP07096_1226	CCGCCGCCGCCGCC	CCGCCGCCGCCGC	620.057	.	END=1239	MOTIF=CCG	REF=4.66667	RL=14	RU=CCG	VT=STR	RPA=4.33333	GT:ALLREADS:AML:DP:GB:PL:Q:STITCH	1/0:-1|1;0|1:0.998531/0.999547:2:-1/0:28,0,33:0.998078:2	0/0:0|15:1/1:15:0/0:0,45,591:0.999969:12
MP07096	1327	MP07096_1327	AGAGAGAGAAAGAGAGA	.	3.72529e-08	.	END=1343	MOTIF=AG	REF=8.5	RL=17	RU=AG	VT=STR		GT:ALLREADS:AML:DP:GB:PL:Q:STITCH	0/0:0|1:1/1:1:0/0:0:1:0	0/0:0|2:1/1:2:0/0:0:1:1
MP07153	1863	MP07153_1863	AGCCAAAGCCAAA	.	0	.	END=1875	MOTIF=AAAGCC	REF=2.16667	RL=13	RU=AGCCAA	VT=STR		GT:ALLREADS:AML:DP:GB:PL:Q:STITCH	0/0:0|2:1/1:2:0/0:0:1:2	0/0:0|3:1/1:3:0/0:0:1:0
MP07155	1608	MP07155_1608	CTACTACTACTAC	.	3438.76	.	END=1620	MOTIF=ACT	REF=4.33333	RL=13	RU=CTA	VT=STR		GT:ALLREADS:AML:DP:GB:PL:Q:STITCH	0/0:0|4:1/1:4:0/0:0:0.941118:3	0/0:-2|1;0|93:1/1:94:0/0:0:1:53
MP07178	2140	MP07178_2140	CTCGCGCTCGCGCTC	CTCGCGCTCGCGCT	765.381	.	END=2154	MOTIF=AGCGCG	REF=2.5	RL=15	RU=CTCGCG	VT=STR	RPA=2.33333	GT:ALLREADS:AML:DP:GB:PL:Q:STITCH	0/0:0|8:1/1:8:0/0:0,24,727:0.996109:8	1/0:-1|1;0|15:0.999836/0.999993:16:-1/0:38,0,1315:0.999836:11
MP07178	2575	MP07178_2575	GAGAGAGAGAGAGAAAGAGAGAGA	GAGAGAGAGAGAGAAAGAGAGAGAGA	1439.7	.	END=2598	MOTIF=AG	REF=12	RL=24	RU=GA	VT=STR	RPA=13	GT:ALLREADS:AML:DP:GB:PL:Q:STITCH	0/0:0|18:1/1:18:0/0:0,53,385:0.999992:13	0/1:0|11;1|1;2|30:2.35609e-07/2.35609e-07:42:0/2:666,0,111:2.35609e-07:28
MP07204	1510	MP07204_1510	CTCCTCCTCCTCCTCC	.	0	.	END=1525	MOTIF=AGG	REF=5.33333	RL=16	RU=CTC	VT=STR		GT:ALLREADS:AML:DP:GB:PL:Q:STITCH	0/0:0|3:1/1:3:0/0:0:1:0	0/0:0|8:1/1:8:0/0:0:1:0
MP07205	1510	MP07205_1510	CTCCTCCTCCTCCTCC	.	0	.	END=1525	MOTIF=AGG	REF=5.33333	RL=16	RU=CTC	VT=STR		GT:ALLREADS:AML:DP:GB:PL:Q:STITCH	0/0:0|1:1/1:1:0/0:0:1:1	0/0:0|10:1/1:10:0/0:0:1:3
MP07345	1809	MP07345_1809	ATCTATCTATCT	.	6.28643e-08	.	END=1820	MOTIF=AGAT	REF=3	RL=12	RU=ATCT	VT=STR		GT:ALLREADS:AML:DP:GB:PL:Q:STITCH	0/0:0|3:1/1:3:0/0:0:1:2	0/0:0|8:1/1:8:0/0:0:1:4
MP07387	1263	MP07387_1263	TTTCTCTTTCTC	.	2.32831e-08	.	END=1274	MOTIF=AAAGAG	REF=2	RL=12	RU=TTTCTC	VT=STR		GT:ALLREADS:AML:DP:GB:PL:Q:STITCH	0/0:0|9:1/1:9:0/0:0:1:6	0/0:0|15:1/1:15:0/0:0:1:8
MP07387	1372	MP07387_1372	AACAAAAACAAA	AACAAAAACAAAA	111.769	.	END=1383	MOTIF=AAAAAC	REF=2	RL=12	RU=AACAAA	VT=STR	RPA=2.16667	GT:ALLREADS:AML:DP:GB:PL:Q:STITCH	0/1:0|19;1|1:0.999894/0.998989:20:0/1:30,0,1571:0.998989:13	0/1:0|44;1|2:0.000139705/0.000139698:46:0/1:42,0,3640:0.000139698:35
MP07387	1382	MP07387_1382	AATCGAATCGAA	.	8.26549e-08	.	END=1393	MOTIF=AATCG	REF=2.4	RL=12	RU=AATCG	VT=STR		GT:ALLREADS:AML:DP:GB:PL:Q:STITCH	0/0:0|1:1/1:1:0/0:0:1:0	0/0:0|3:1/1:3:0/0:0:1:0
MP07390	2448	MP07390_2448	AGAGAAAGAGAAGAGAA	.	1.46392e-07	.	END=2465	MOTIF=AAAGAG	REF=3	RL=18	RU=AGAGA	VT=STR		GT:ALLREADS:AML:DP:GB:PL:Q:STITCH	0/0:0|4:1/1:4:0/0:0:1:3	0/0:0|7:1/1:7:0/0:0:1:3
MP07401	1271	MP07401_1271	TTGTTATGTTTGATGTTTGTTTGTT	.	0	.	END=1295	MOTIF=AAAC	REF=6.25	RL=25	RU=TTGT	VT=STR		GT:ALLREADS:AML:DP:GB:PL:Q:STITCH	0/0:0|2:1/1:2:0/0:0:1:1	0/0:0|10:1/1:10:0/0:0:1:6
MP07415	1702	MP07415_1702	TCAGAATCAGAA	.	0	.	END=1713	MOTIF=AATCAG	REF=2	RL=12	RU=TCAGAA	VT=STR		GT:ALLREADS:AML:DP:GB:PL:Q:STITCH	./.	0/0:0|1:1/1:1:0/0:0:1:0
MP07415	1914	MP07415_1914	ACCAAAACCAAA	.	1.00699e-07	.	END=1925	MOTIF=AAAACC	REF=2	RL=12	RU=ACCAAA	VT=STR		GT:ALLREADS:AML:DP:GB:PL:Q:STITCH	./.	0/0:0|4:1/1:4:0/0:0:1:1
MP07415	2281	MP07415_2281	CACAACACAACACA	.	0	.	END=2294	MOTIF=AACAC	REF=2.8	RL=14	RU=CACAA	VT=STR		GT:ALLREADS:AML:DP:GB:PL:Q:STITCH	./.	0/0:0|3:1/1:3:0/0:0:1:1
MP07425	1081	MP07425_1081	TCCTTTTCCTTT	TCCTTTTCCTTTTC	288.84	.	END=1092	MOTIF=AAAAGG	REF=2	RL=12	RU=TCCTTT	VT=STR	RPA=2.33333	GT:ALLREADS:AML:DP:GB:PL:Q:STITCH	0/0:0|2:1/1:2:0/0:0,6,199:0.8:2	0/1:0|3;2|1:1/1:4:0/2:87,0,287:1:2
MP07442	2213	MP07442_2213	TCTTGTTCTTGTTC	.	0	.	END=2226	MOTIF=AACAAG	REF=2.33333	RL=14	RU=TCTTGT	VT=STR		GT:ALLREADS:AML:DP:GB:PL:Q:STITCH	0/0:0|5:1/1:5:0/0:0:1:4	0/0:0|17:1/1:17:0/0:0:1:11
MP07442	2654	MP07442_2654	TCTGTTCTGTTCT	.	0	.	END=2666	MOTIF=AACAG	REF=2.6	RL=13	RU=TCTGT	VT=STR		GT:ALLREADS:AML:DP:GB:PL:Q:STITCH	./.	0/0:0|8:1/1:8:0/0:0:1:4
MP07462	1081	MP07462_1081	CCACCACCACCA	.	4017.23	.	END=1092	MOTIF=ACC	REF=4	RL=12	RU=CCA	VT=STR		GT:ALLREADS:AML:DP:GB:PL:Q:STITCH	0/0:0|35;1|1:0.999999/0.999999:36:0/0:0:0.999999:19	0/0:0|86;1|5:1.24696e-10/1.24696e-10:91:0/0:0:1.24696e-10:64
MP07462	1162	MP07462_1162	AGAGAGAGAGAAAGAGAGAGAAAAAGAGAAAGA	.	3.08501e-08	.	END=1194	MOTIF=AAAGAG	REF=5.5	RL=33	RU=AGAGAA	VT=STR		GT:ALLREADS:AML:DP:GB:PL:Q:STITCH	0/0:0|1:1/1:1:0/0:0:1:0	0/0:0|5:1/1:5:0/0:0:1:1
MP07465	1412	MP07465_1412	ACTGGTACTGGT	.	0	.	END=1423	MOTIF=ACCAGT	REF=2	RL=12	RU=ACTGGT	VT=STR		GT:ALLREADS:AML:DP:GB:PL:Q:STITCH	0/0:0|2:1/1:2:0/0:0:1:1	./.
MP07548	1188	MP07548_1188	CTTTTACTTTTACT	.	0	.	END=1201	MOTIF=AAAAGT	REF=2.33333	RL=14	RU=CTTTTA	VT=STR		GT:ALLREADS:AML:DP:GB:PL:Q:STITCH	0/0:0|1:1/1:1:0/0:0:1:1	0/0:0|4:1/1:4:0/0:0:1:2
MP07598	1466	MP07598_1466	AAAACTAAAACTAA	AAAACTAAAACTA	765.381	.	END=1479	MOTIF=AAAACT	REF=2.33333	RL=14	RU=AAAACT	VT=STR	RPA=2.16667	GT:ALLREADS:AML:DP:GB:PL:Q:STITCH	1/0:-1|1;0|9:0.999996/1:10:-1/0:53,0,770:0.999996:6	0/0:0|8:1/1:8:0/0:0,24,711:0.996109:6
MP07598	1804	MP07598_1804	AAAAAAAAAAAAAAAAAAAAAAACAAAAAAAAAAAAAAAAAAAAAAA	AAAAAAAAAA,AAAAAAAAAAAAAAAAA,AAAAAAAAAAAAAAAAAAA,AAAAAAAAAAAAAAAAAAAA	597.04	.	END=1850	MOTIF=A	REF=47	RL=47	RU=A	VT=STR	RPA=10,17,19,20	GT:ALLREADS:AML:DP:GB:PL:Q:STITCH	3/4:-28|1;-27|1:0.89334/0.966982:2:-28/-27:193,193,193,57,57,51,23,23,22,17,18,18,17,0,12:0.860332:0	1/2:-37|1;-33|1;-30|1;-28|1;-27|1:0.452419/0.452419:5:-37/-30:399,302,299,96,0,84,153,56,61,144,153,56,56,129,144:0.452417:3
MP07599	1079	MP07599_1079	GATGATGATGATGATGATG	.	8.3819e-08	.	END=1097	MOTIF=ATC	REF=6.33333	RL=19	RU=GAT	VT=STR		GT:ALLREADS:AML:DP:GB:PL:Q:STITCH	0/0:0|3:1/1:3:0/0:0:1:2	0/0:0|1:1/1:1:0/0:0:1:1
MP07599	1110	MP07599_1110	TAGGAGTAGGAGTA	.	5.41331e-08	.	END=1123	MOTIF=ACTCCT	REF=2.33333	RL=14	RU=TAGGAG	VT=STR		GT:ALLREADS:AML:DP:GB:PL:Q:STITCH	0/0:0|1:1/1:1:0/0:0:1:0	0/0:0|2:1/1:2:0/0:0:1:0
MP07601	1440	MP07601_1440	GAGAGGGAGAGGGA	.	6.0536e-08	.	END=1453	MOTIF=AGAGGG	REF=2.33333	RL=14	RU=GAGAGG	VT=STR		GT:ALLREADS:AML:DP:GB:PL:Q:STITCH	0/0:0|6:1/1:6:0/0:0:1:3	0/0:0|31:1/1:31:0/0:0:1:16
MP07633	1410	MP07633_1410	TTGCTTGCTTGCTT	.	3.0103	.	END=1423	MOTIF=AAGC	REF=3.5	RL=14	RU=TTGC	VT=STR		GT:ALLREADS:AML:DP:GB:PL:Q:STITCH	./.	0/0:-14|1:0.5/0.5:1:0/0:0:0.5:1
MP07661	3320	MP07661_3320	ATTTAGTTTAATTTAAT	ATTTAGTTTAATTTAA	570.734	.	END=3336	MOTIF=AAATT	REF=3.4	RL=17	RU=ATTTA	VT=STR	RPA=3.2	GT:ALLREADS:AML:DP:GB:PL:Q:STITCH	1/0:-1|3;0|1:1/0.999964:4:-1/0:141,0,44:0.999964:3	1/0:-1|9;0|2:1/1:11:-1/0:428,0,79:1:10
MP07661	3442	MP07661_3442	TATTTTTATTTT	TATTTTTATTT	4951.61	.	END=3453	MOTIF=AAAAAT	REF=2	RL=12	RU=TATTTT	VT=STR	RPA=1.83333	GT:ALLREADS:AML:DP:GB:PL:Q:STITCH	1/0:-1|9;0|7:0.999993/0.999993:16:-1/0:729,0,589:0.999993:8	1/0:-1|49;0|34;1|1:4.7293e-25/4.7293e-25:84:-1/0:3979,0,2853:4.7293e-25:62
MP07767	1234	MP07767_1234	CCTTCTCCTTCTCC	.	0	.	END=1247	MOTIF=AAGGAG	REF=2.33333	RL=14	RU=CCTTCT	VT=STR		GT:ALLREADS:AML:DP:GB:PL:Q:STITCH	0/0:0|5:1/1:5:0/0:0:1:5	0/0:0|15:1/1:15:0/0:0:1:10
MP07800	2090	MP07800_2090	AATTAATTAATT	.	0	.	END=2101	MOTIF=AATT	REF=3	RL=12	RU=AATT	VT=STR		GT:ALLREADS:AML:DP:GB:PL:Q:STITCH	0/0:0|5:1/1:5:0/0:0:1:3	./.
MP07801	2119	MP07801_2119	AATTAATTAATT	.	3.95812e-08	.	END=2130	MOTIF=AATT	REF=3	RL=12	RU=AATT	VT=STR		GT:ALLREADS:AML:DP:GB:PL:Q:STITCH	0/0:0|10:1/1:10:0/0:0:1:7	0/0:0|2:1/1:2:0/0:0:1:1
MP07821	1111	MP07821_1111	AGACGAAGACGA	AGACGAAGACGAA	277.299	.	END=1122	MOTIF=AAGACG	REF=2	RL=12	RU=AGACGA	VT=STR	RPA=2.16667	GT:ALLREADS:AML:DP:GB:PL:Q:STITCH	./.	1/1:1|3:1/1:3:1/1:272,9,0:0.888889:2
MP07892	1197	MP07892_1197	GCTGGTGCTGGTGCTGGTGCTG	GCTGGTGCTGGTGCTG	755.407	.	END=1218	MOTIF=ACCAGC	REF=3.66667	RL=22	RU=GCTGGT	VT=STR	RPA=2.66667	GT:ALLREADS:AML:DP:GB:PL:Q:STITCH	0/0:0|10:1/1:10:0/0:0,30,381:0.999023:2	1/0:-6|12;0|3:0.999997/0.999997:15:-6/0:373,0,69:0.999997:8
MP07892	1241	MP07892_1241	GGCTGCGGCTGC	GGCTGC	75.8034	.	END=1252	MOTIF=AGCCGC	REF=2	RL=12	RU=GGCTGC	VT=STR	RPA=1	GT:ALLREADS:AML:DP:GB:PL:Q:STITCH	0/0:0|1:0.999955/0.999955:1:0/0:0,3,41:0.666621:1	1/0:-6|1;0|1:0.999418/0.999729:2:-6/0:32,0,35:0.999148:1
MP07892	1709	MP07892_1709	GGCGGAGGCGGAG	.	6.63567e-08	.	END=1721	MOTIF=AGGCGG	REF=2.16667	RL=13	RU=GGCGGA	VT=STR		GT:ALLREADS:AML:DP:GB:PL:Q:STITCH	0/0:0|14:1/1:14:0/0:0:1:7	0/0:0|15:1/1:15:0/0:0:1:3
MP07892	1940	MP07892_1940	TTCCCGTTCCCG	.	2.91038e-08	.	END=1951	MOTIF=AACGGG	REF=2	RL=12	RU=TTCCCG	VT=STR		GT:ALLREADS:AML:DP:GB:PL:Q:STITCH	0/0:0|11:1/1:11:0/0:0:1:4	0/0:0|18:1/1:18:0/0:0:1:4
MP07892	1979	MP07892_1979	CCACCACCACCACCACC	.	5.58794e-08	.	END=1995	MOTIF=ACC	REF=5.66667	RL=17	RU=CCA	VT=STR		GT:ALLREADS:AML:DP:GB:PL:Q:STITCH	0/0:0|7:1/1:7:0/0:0:1:5	0/0:0|11:1/1:11:0/0:0:1:4
MP07892	2214	MP07892_2214	GGAAGAGGAAGAG	.	0	.	END=2226	MOTIF=AAGAGG	REF=2.16667	RL=13	RU=GGAAGA	VT=STR		GT:ALLREADS:AML:DP:GB:PL:Q:STITCH	0/0:0|35:1/1:35:0/0:0:1:21	0/0:0|31:1/1:31:0/0:0:1:17
MP07892	2258	MP07892_2258	GCGGCGGCGGCGG	.	0	.	END=2270	MOTIF=CCG	REF=4.33333	RL=13	RU=GCG	VT=STR		GT:ALLREADS:AML:DP:GB:PL:Q:STITCH	0/0:0|3:1/1:3:0/0:0:1:0	0/0:0|10:1/1:10:0/0:0:1:2
MP07917	1859	MP07917_1859	ACACACACACACACACA	ACACACACACACACA	125.92	.	END=1875	MOTIF=AC	REF=8.5	RL=17	RU=AC	VT=STR	RPA=7.5	GT:ALLREADS:AML:DP:GB:PL:Q:STITCH	1/0:-2|1;0|3:0.886527/1:4:-2/0:8,0,64:0.886527:0	1/0:-2|7;0|3:1/0.99998:10:-2/0:116,0,47:0.99998:6
MP07917	1928	MP07917_1928	GACTCCGACTCC	.	0	.	END=1939	MOTIF=ACTCCG	REF=2	RL=12	RU=GACTCC	VT=STR		GT:ALLREADS:AML:DP:GB:PL:Q:STITCH	0/0:0|1:1/1:1:0/0:0:1:1	0/0:0|1:1/1:1:0/0:0:1:0
MP07924	1026	MP07924_1026	ACATCAACATCAACA	.	2.32831e-08	.	END=1040	MOTIF=AACATC	REF=2.5	RL=15	RU=ACATCA	VT=STR		GT:ALLREADS:AML:DP:GB:PL:Q:STITCH	0/0:0|8:1/1:8:0/0:0:1:7	./.
MP07943	1400	MP07943_1400	TTTGATTTGATTT	TTTGATTTGATT	2485.06	.	END=1412	MOTIF=AAATC	REF=2.6	RL=13	RU=TTTGA	VT=STR	RPA=2.4	GT:ALLREADS:AML:DP:GB:PL:Q:STITCH	1/0:-1|1;0|6:0.99812/1:7:-1/0:27,0,299:0.99812:4	0/0:0|46:1/1:46:0/0:0,138,2457:1:37
MP07943	1796	MP07943_1796	TTTTTTTTTTTTTTTGTTTT	TTTTTTTTTTTTTT,TTTTTTTTTTTTTTT	284.12	.	END=1815	MOTIF=A	REF=20	RL=20	RU=T	VT=STR	RPA=14,15	GT:ALLREADS:AML:DP:GB:PL:Q:STITCH	./.	1/2:-7|1;-6|1;-5|1:0.587142/0.847862:3:-6/-5:270,28,19,26,0,17:0.435836:1
MP07961	1054	MP07961_1054	GTGCTGGTGCTG	.	0	.	END=1065	MOTIF=ACCAGC	REF=2	RL=12	RU=GTGCTG	VT=STR		GT:ALLREADS:AML:DP:GB:PL:Q:STITCH	./.	0/0:0|1:1/1:1:0/0:0:1:1
MP07985	2335	MP07985_2335	CAAAAGCAAAAGCA	.	5.82077e-09	.	END=2348	MOTIF=AAAAGC	REF=2.33333	RL=14	RU=CAAAAG	VT=STR		GT:ALLREADS:AML:DP:GB:PL:Q:STITCH	0/0:0|5:1/1:5:0/0:0:1:2	0/0:0|19:1/1:19:0/0:0:1:11
MP07985	3321	MP07985_3321	GCCATGGCCATGGC	.	2.52621e-07	.	END=3334	MOTIF=ATGGCC	REF=2.33333	RL=14	RU=GCCATG	VT=STR		GT:ALLREADS:AML:DP:GB:PL:Q:STITCH	0/0:0|2:1/1:2:0/0:0:1:0	0/0:0|2:1/1:2:0/0:0:1:1
MP07997	1977	MP07997_1977	CGCGACCGCGAC	.	0	.	END=1988	MOTIF=ACCGCG	REF=2	RL=12	RU=CGCGAC	VT=STR		GT:ALLREADS:AML:DP:GB:PL:Q:STITCH	./.	0/0:0|1:1/1:1:0/0:0:1:1
MP07997	2079	MP07997_2079	AGAGCAGAGACAGAGA	AGAGCAGAGACAGAG	401.702	.	END=2094	MOTIF=ACAGAG	REF=2.66667	RL=16	RU=AGAGAC	VT=STR	RPA=2.5	GT:ALLREADS:AML:DP:GB:PL:Q:STITCH	0/0:0|4:1/1:4:0/0:0,12,372:0.941176:3	1/0:-1|1;0|19:0.99851/0.999895:20:-1/0:28,0,1710:0.99851:14
MP08010	1406	MP08010_1406	ATACTCATACTCTTACTCAT	.	1.04192e-07	.	END=1425	MOTIF=ACTCAT	REF=3.33333	RL=20	RU=ATACTC	VT=STR		GT:ALLREADS:AML:DP:GB:PL:Q:STITCH	0/0:0|2:1/1:2:0/0:0:1:1	0/0:0|4:1/1:4:0/0:0:1:3
MP08010	1436	MP08010_1436	GGACTTGGACTTCGACT	.	0	.	END=1452	MOTIF=AAGTCC	REF=2.83333	RL=17	RU=GGACTT	VT=STR		GT:ALLREADS:AML:DP:GB:PL:Q:STITCH	0/0:0|1:1/1:1:0/0:0:1:1	0/0:0|1:1/1:1:0/0:0:1:0
MP08010	1868	MP08010_1868	CTCTTCCTCTTCCT	.	2.14204e-07	.	END=1881	MOTIF=AAGAGG	REF=2.33333	RL=14	RU=CTCTTC	VT=STR		GT:ALLREADS:AML:DP:GB:PL:Q:STITCH	0/0:0|8:1/1:8:0/0:0:1:6	0/0:0|18:1/1:18:0/0:0:1:12
MP08010	2006	MP08010_2006	CTTTTCCTTTTCCTT	.	9.8953e-09	.	END=2020	MOTIF=AAAAGG	REF=2.5	RL=15	RU=CTTTTC	VT=STR		GT:ALLREADS:AML:DP:GB:PL:Q:STITCH	0/0:0|3:1/1:3:0/0:0:1:2	0/0:0|16:1/1:16:0/0:0:1:7
MP08043	1023	MP08043_1023	CATCTTCATCTTC	CATCTTCATCTT	2043.84	.	END=1035	MOTIF=AAGATG	REF=2.16667	RL=13	RU=CATCTT	VT=STR	RPA=2	GT:ALLREADS:AML:DP:GB:PL:Q:STITCH	0/0:0|18:1/1:18:0/0:0,54,1629:0.999996:12	1/0:-1|6;0|41:6.97016e-05/6.97016e-05:47:-1/0:373,0,3569:6.97016e-05:29
MP08043	1096	MP08043_1096	CTGCTTCTGCTT	.	0	.	END=1107	MOTIF=AAGCAG	REF=2	RL=12	RU=CTGCTT	VT=STR		GT:ALLREADS:AML:DP:GB:PL:Q:STITCH	0/0:0|19:1/1:19:0/0:0:1:12	0/0:0|53:1/1:53:0/0:0:1:36
MP08044	1085	MP08044_1085	TTTGCTTTTGCTT	.	0	.	END=1097	MOTIF=AAAAGC	REF=2.16667	RL=13	RU=TTTGCT	VT=STR		GT:ALLREADS:AML:DP:GB:PL:Q:STITCH	0/0:0|3:1/1:3:0/0:0:1:3	0/0:0|13:1/1:13:0/0:0:1:7
MP08044	1419	MP08044_1419	TGCCTTTGCCTTT	.	7.79983e-08	.	END=1431	MOTIF=AAAGGC	REF=2.16667	RL=13	RU=TGCCTT	VT=STR		GT:ALLREADS:AML:DP:GB:PL:Q:STITCH	./.	0/0:0|3:1/1:3:0/0:0:1:2
MP08071	1303	MP08071_1303	AGAAGGAGAAGAAGAAGAAGAAG	.	5.58794e-08	.	END=1325	MOTIF=AAG	REF=7.66667	RL=23	RU=AGA	VT=STR		GT:ALLREADS:AML:DP:GB:PL:Q:STITCH	./.	0/0:0|3:1/1:3:0/0:0:1:2
MP08115	1004	MP08115_1004	TGTTGTGTTGTG	.	0	.	END=1015	MOTIF=AACAC	REF=2.4	RL=12	RU=TGTTG	VT=STR		GT:ALLREADS:AML:DP:GB:PL:Q:STITCH	0/0:0|17:1/1:17:0/0:0:1:11	0/0:0|26:1/1:26:0/0:0:1:15
MP08116	1028	MP08116_1028	TGAAGATGAAGATCAAGATG	.	0	.	END=1047	MOTIF=AAGATG	REF=3.33333	RL=20	RU=TGAAGA	VT=STR		GT:ALLREADS:AML:DP:GB:PL:Q:STITCH	0/0:0|4:1/1:4:0/0:0:1:2	0/0:0|34:1/1:34:0/0:0:1:28
MP08140	1369	MP08140_1369	AAGGCAAAGGCA	.	0	.	END=1380	MOTIF=AAAGGC	REF=2	RL=12	RU=AAGGCA	VT=STR		GT:ALLREADS:AML:DP:GB:PL:Q:STITCH	0/0:0|1:1/1:1:0/0:0:1:1	0/0:0|1:1/1:1:0/0:0:1:0
MP08143	1344	MP08143_1344	TTCCTTTTCCTT	.	0	.	END=1355	MOTIF=AAAAGG	REF=2	RL=12	RU=TTCCTT	VT=STR		GT:ALLREADS:AML:DP:GB:PL:Q:STITCH	./.	0/0:0|2:1/1:2:0/0:0:1:1
MP08146	1496	MP08146_1496	GAGGAGGAGGAGG	.	0	.	END=1508	MOTIF=AGG	REF=4.33333	RL=13	RU=GAG	VT=STR		GT:ALLREADS:AML:DP:GB:PL:Q:STITCH	0/0:0|20:1/1:20:0/0:0:1:14	0/0:0|21:1/1:21:0/0:0:1:14
MP08148	1025	MP08148_1025	AAAAAAAAAAAAAA	AAAAAAAAAAA,AAAAAAAAAAAA	50.9682	.	END=1038	MOTIF=A	REF=14	RL=14	RU=A	VT=STR	RPA=11,12	GT:ALLREADS:AML:DP:GB:PL:Q:STITCH	./.	1/2:-3|1;-2|1:0.943232/0.977072:2:-3/-2:42,19,18,18,0,13:0.920352:1
MP08174	1735	MP08174_1735	AGAAAAGAAAAG	.	6.28643e-08	.	END=1746	MOTIF=AAAAG	REF=2.4	RL=12	RU=AGAAA	VT=STR		GT:ALLREADS:AML:DP:GB:PL:Q:STITCH	0/0:0|6:1/1:6:0/0:0:1:4	0/0:0|28:1/1:28:0/0:0:1:16
MP08321	1011	MP08321_1011	AAGCGGAAGCGG	.	1.30385e-07	.	END=1022	MOTIF=AAGCGG	REF=2	RL=12	RU=AAGCGG	VT=STR		GT:ALLREADS:AML:DP:GB:PL:Q:STITCH	0/0:0|2:1/1:2:0/0:0:1:1	0/0:0|9:1/1:9:0/0:0:1:8
MP08334	1019	MP08334_1019	TCATCATCTTCATCATCATC	TCATCATCTTCATCATCAT	944.372	.	END=1038	MOTIF=ATC	REF=6.66667	RL=20	RU=TCA	VT=STR	RPA=6.33333	GT:ALLREADS:AML:DP:GB:PL:Q:STITCH	1/0:-3|1;-1|1;0|7:0.715433/0.999971:9:-1/0:9,0,264:0.715433:3	0/0:0|27:1/1:27:0/0:0,81,1101:1:11
MP08334	2113	MP08334_2113	CCTATCCCTATCCCTATCCCTCTCCCTCTCCCT	.	0	.	END=2145	MOTIF=AGGGAT	REF=5.5	RL=33	RU=CCTATC	VT=STR		GT:ALLREADS:AML:DP:GB:PL:Q:STITCH	0/0:0|3:1/1:3:0/0:0:1:3	./.
MP08424	1498	MP08424_1498	GTGGGGTGGGGT	.	0	.	END=1509	MOTIF=ACCCC	REF=2.4	RL=12	RU=GTGGG	VT=STR		GT:ALLREADS:AML:DP:GB:PL:Q:STITCH	0/0:0|5:1/1:5:0/0:0:1:4	0/0:0|2:1/1:2:0/0:0:1:2
MP08445	1360	MP08445_1360	AAGGTGAAGGTGA	.	1.86556e-07	.	END=1372	MOTIF=AAGGTG	REF=2.16667	RL=13	RU=AAGGTG	VT=STR		GT:ALLREADS:AML:DP:GB:PL:Q:STITCH	0/0:0|2:1/1:2:0/0:0:1:1	0/0:0|13:1/1:13:0/0:0:1:10
MP08445	1610	MP08445_1610	AAAAAGAAAAAG	.	0	.	END=1621	MOTIF=AAAAAG	REF=2	RL=12	RU=AAAAAG	VT=STR		GT:ALLREADS:AML:DP:GB:PL:Q:STITCH	./.	0/0:0|12:1/1:12:0/0:0:1:8
MP08480	1786	MP08480_1786	CTGGGACTGGGA	.	8.3819e-08	.	END=1797	MOTIF=ACTGGG	REF=2	RL=12	RU=CTGGGA	VT=STR		GT:ALLREADS:AML:DP:GB:PL:Q:STITCH	0/0:0|2:1/1:2:0/0:0:1:1	0/0:0|10:1/1:10:0/0:0:1:9
MP08483	1067	MP08483_1067	TTTTGATTTTGA	.	0	.	END=1078	MOTIF=AAAATC	REF=2	RL=12	RU=TTTTGA	VT=STR		GT:ALLREADS:AML:DP:GB:PL:Q:STITCH	0/0:0|2:1/1:2:0/0:0:1:2	0/0:0|3:1/1:3:0/0:0:1:3
MP08566	1615	MP08566_1615	CTTCTTCTTCTTC	.	1.86265e-08	.	END=1627	MOTIF=AAG	REF=4.33333	RL=13	RU=CTT	VT=STR		GT:ALLREADS:AML:DP:GB:PL:Q:STITCH	0/0:0|1:1/1:1:0/0:0:1:1	0/0:0|6:1/1:6:0/0:0:1:1
MP08593	1153	MP08593_1153	TTCTTTTCTTTTC	.	1.26893e-07	.	END=1165	MOTIF=AAAAG	REF=2.6	RL=13	RU=TTCTT	VT=STR		GT:ALLREADS:AML:DP:GB:PL:Q:STITCH	0/0:0|3:1/1:3:0/0:0:1:2	0/0:0|24:1/1:24:0/0:0:1:14
MP08593	1521	MP08593_1521	GAAGAAGAAGAAG	.	0	.	END=1533	MOTIF=AAG	REF=4.33333	RL=13	RU=GAA	VT=STR		GT:ALLREADS:AML:DP:GB:PL:Q:STITCH	0/0:0|4:1/1:4:0/0:0:1:3	0/0:0|13:1/1:13:0/0:0:1:7
MP08594	1704	MP08594_1704	AAAGAGAAAGAG	.	0	.	END=1715	MOTIF=AAAGAG	REF=2	RL=12	RU=AAAGAG	VT=STR		GT:ALLREADS:AML:DP:GB:PL:Q:STITCH	0/0:0|1:1/1:1:0/0:0:1:0	./.
MP08594	1746	MP08594_1746	ACAAACAAACAAACAAACAAA	.	0	.	END=1766	MOTIF=AAAC	REF=5.25	RL=21	RU=ACAA	VT=STR		GT:ALLREADS:AML:DP:GB:PL:Q:STITCH	0/0:0|8:1/1:8:0/0:0:1:6	0/0:0|31:1/1:31:0/0:0:1:15
MP08654	1482	MP08654_1482	GACCCGACCCGACCCGA	GACCCGACCCGACCCGAC	597.745	.	END=1498	MOTIF=ACCCG	REF=3.4	RL=17	RU=GACCC	VT=STR	RPA=3.6	GT:ALLREADS:AML:DP:GB:PL:Q:STITCH	0/1:0|3;1|2:1/1:5:0/1:87,0,124:1:0	0/0:0|11:1/1:11:0/0:0,33,509:0.999512:6
MP08657	2189	MP08657_2189	TTTCTTTTCTTTTCTT	.	9.31323e-09	.	END=2204	MOTIF=AAAAG	REF=3.2	RL=16	RU=TTTCT	VT=STR		GT:ALLREADS:AML:DP:GB:PL:Q:STITCH	0/0:0|2:1/1:2:0/0:0:1:1	0/0:0|3:1/1:3:0/0:0:1:2
MP08700	1240	MP08700_1240	GAAGAAGAAGAAGATGAAG	GAAGAAGAAGAAGATGAAGAAGAAGAAG	186.832	.	END=1258	MOTIF=AAG	REF=6.33333	RL=19	RU=GAA	VT=STR	RPA=9.33333	GT:ALLREADS:AML:DP:GB:PL:Q:STITCH	0/0:0|2:1/1:2:0/0:0,6,96:0.799995:1	0/1:0|2;9|2:1/1:4:0/9:89,0,84:1:3
MP08757	1069	MP08757_1069	AGAGAAGAGAAG	.	0	.	END=1080	MOTIF=AAGAG	REF=2.4	RL=12	RU=AGAGA	VT=STR		GT:ALLREADS:AML:DP:GB:PL:Q:STITCH	./.	0/0:0|2:1/1:2:0/0:0:1:0
MP08787	1027	MP08787_1027	TGTGTGTGTGTGT	TGTGTGTGTGTGTGT	860.965	.	END=1039	MOTIF=AC	REF=6.5	RL=13	RU=TG	VT=STR	RPA=7.5	GT:ALLREADS:AML:DP:GB:PL:Q:STITCH	0/0:0|33:1/1:33:0/0:0,98,704:1:20	1/1:2|6:1/1:6:2/2:156,17,0:0.984391:6
MP08788	1042	MP08788_1042	AAATATAAATAT	.	0	.	END=1053	MOTIF=AAATAT	REF=2	RL=12	RU=AAATAT	VT=STR		GT:ALLREADS:AML:DP:GB:PL:Q:STITCH	0/0:0|1:1/1:1:0/0:0:1:1	./.
MP08804	1182	MP08804_1182	AACTCAAACTCA	AACTCAAACTCAA	97.6794	.	END=1193	MOTIF=AAACTC	REF=2	RL=12	RU=AACTCA	VT=STR	RPA=2.16667	GT:ALLREADS:AML:DP:GB:PL:Q:STITCH	1/1:1|1:1/1:1:1/1:91,3,0:0.666667:1	./.
MP08814	1402	MP08814_1402	TGAATTGAATTGAA	.	0	.	END=1415	MOTIF=AATTC	REF=2.8	RL=14	RU=TGAAT	VT=STR		GT:ALLREADS:AML:DP:GB:PL:Q:STITCH	./.	0/0:0|3:1/1:3:0/0:0:1:2
MP08814	1417	MP08814_1417	AGTGAAGTGAAGT	.	266.692	.	END=1429	MOTIF=AAGTG	REF=2.6	RL=13	RU=AGTGA	VT=STR		GT:ALLREADS:AML:DP:GB:PL:Q:STITCH	0/0:0|1:0.999997/0.999997:1:0/0:0:0.666663:0	0/0:0|4:1/1:4:0/0:0:0.941175:3
MP08817	1242	MP08817_1242	GGTCCGGGTCCGG	GGTCCGGGTCCGGG	358.832	.	END=1254	MOTIF=ACCCGG	REF=2.16667	RL=13	RU=GGTCCG	VT=STR	RPA=2.33333	GT:ALLREADS:AML:DP:GB:PL:Q:STITCH	0/1:0|9;1|1:1/0.999999:10:0/1:60,0,746:0.999999:10	0/1:0|18;1|4:0.999578/0.999578:22:0/1:297,0,1487:0.999578:17
MP08820	1028	MP08820_1028	CAAAGGCAAAGGCAA	.	0	.	END=1042	MOTIF=AAAGGC	REF=2.5	RL=15	RU=CAAAGG	VT=STR		GT:ALLREADS:AML:DP:GB:PL:Q:STITCH	0/0:0|1:1/1:1:0/0:0:1:1	./.
MP08820	1465	MP08820_1465	ACCTCCACCTCCA	.	3.31784e-08	.	END=1477	MOTIF=ACCTCC	REF=2.16667	RL=13	RU=ACCTCC	VT=STR		GT:ALLREADS:AML:DP:GB:PL:Q:STITCH	0/0:0|4:1/1:4:0/0:0:1:4	./.
MP08836	1574	MP08836_1574	AAAAAAAAAAAA	AAAAAAAAAAAAA,AAAAAAAAAAAAAA	85.2472	.	END=1585	MOTIF=A	REF=12	RL=12	RU=A	VT=STR	RPA=13,14	GT:ALLREADS:AML:DP:GB:PL:Q:STITCH	0/2:0|3;1|1;2|1:0.999668/0.717073:5:0/2:18,4,47,0,33,51:0.716757:3	0/1:0|7;1|4;3|1:0.999839/0.999834:12:0/1:65,0,96,66,115,188:0.999834:5
MP08845	1101	MP08845_1101	TCTTCTTCTCTTCCTTCTTC	.	1.16415e-09	.	END=1120	MOTIF=AAG	REF=6.66667	RL=20	RU=TCT	VT=STR		GT:ALLREADS:AML:DP:GB:PL:Q:STITCH	0/0:0|2:1/1:2:0/0:0:1:1	0/0:0|3:1/1:3:0/0:0:1:1
MP08871	1419	MP08871_1419	GTGTGTCTGTGTGTGTGTGT	GTGTGTCTGTGTGTGT,GTGTGTCTGTGTGTGTGTGTG	80.0438	.	END=1438	MOTIF=AC	REF=10	RL=20	RU=GT	VT=STR	RPA=8,10.5	GT:ALLREADS:AML:DP:GB:PL:Q:STITCH	1/0:-4|1;0|1:0.995186/0.998035:2:-4/0:24,0,28,30,33,87:0.993221:0	2/2:1|1:0.999983/0.999983:1:1/1:46,49,55,3,3,0:0.499988:1
MP08940	1015	MP08940_1015	TTTTCTTTTTTTTTTTTTT	TTTTCTTTTTTTTTTTTT,TTTTCTTTTTTTTTTTTTTT	138.631	.	END=1033	MOTIF=A	REF=19	RL=19	RU=T	VT=STR	RPA=18,20	GT:ALLREADS:AML:DP:GB:PL:Q:STITCH	2/2:1|1:0.988317/0.988317:1:1/1:25,26,28,2,3,0:0.394158:0	1/0:-1|6;0|5;2|1:0.999773/0.999773:12:-1/0:88,0,98,109,93,204:0.999773:3
MP08957	1087	MP08957_1087	AAAAAAAAAAAAGAAAA	AAAAAAAAAAAAGAAAAA,AAAAAAAAAAAAGAAAAAA	177.756	.	END=1103	MOTIF=A	REF=17	RL=17	RU=A	VT=STR	RPA=18,19	GT:ALLREADS:AML:DP:GB:PL:Q:STITCH	0/1:0|1;1|1:0.966449/0.983925:2:0/1:21,0,15,20,20,40:0.950459:2	1/2:0|2;1|4;2|4:0.998704/0.998771:10:1/2:156,59,80,41,0,65:0.998703:9
MP08980	1103	MP08980_1103	TGTGTGTGATGTGTGTGT	.	4.65661e-08	.	END=1120	MOTIF=AC	REF=9	RL=18	RU=TG	VT=STR		GT:ALLREADS:AML:DP:GB:PL:Q:STITCH	0/0:0|15:1/1:15:0/0:0:1:6	0/0:0|4:1/1:4:0/0:0:1:1
MP08980	1364	MP08980_1364	GAGAGAGAGAGAGAGAGAGAGAGAG	GAGAGAGAGAGAGAGAGAGAGAG,GAGAGAGAGAGAGAGAGAGAGAGAGAG	179.523	.	END=1388	MOTIF=AG	REF=12.5	RL=25	RU=GA	VT=STR	RPA=11.5,13.5	GT:ALLREADS:AML:DP:GB:PL:Q:STITCH	2/2:2|6:1/1:6:2/2:131,141,159,17,18,0:0.968926:1	1/1:-2|2:0.999723/0.999723:2:-2/-2:35,5,0,39,5,45:0.661629:0
MP09002	1840	MP09002_1840	ACAACAACAACAAC	.	1.30385e-07	.	END=1853	MOTIF=AAC	REF=4.66667	RL=14	RU=ACA	VT=STR		GT:ALLREADS:AML:DP:GB:PL:Q:STITCH	0/0:0|10:1/1:10:0/0:0:1:7	0/0:0|23:1/1:23:0/0:0:1:14
MP09012	1053	MP09012_1053	CAACATCAACAT	.	3.60887e-08	.	END=1064	MOTIF=AACATC	REF=2	RL=12	RU=CAACAT	VT=STR		GT:ALLREADS:AML:DP:GB:PL:Q:STITCH	0/0:0|4:1/1:4:0/0:0:1:4	0/0:0|17:1/1:17:0/0:0:1:12
MP09037	1513	MP09037_1513	GGGTTCGGGTTC	GGGTTCGGGTTCG	573.15	.	END=1524	MOTIF=AACCCG	REF=2	RL=12	RU=GGGTTC	VT=STR	RPA=2.16667	GT:ALLREADS:AML:DP:GB:PL:Q:STITCH	0/0:0|3:1/1:3:0/0:0,9,258:0.8:2	0/1:0|19;1|3;2|1:1.18813e-06/1.18813e-06:23:0/1:213,0,1565:1.18813e-06:14
MP09044	1955	MP09044_1955	AGATGAAGATGA	.	3903.76	.	END=1966	MOTIF=AAGATG	REF=2	RL=12	RU=AGATGA	VT=STR		GT:ALLREADS:AML:DP:GB:PL:Q:STITCH	0/0:0|7:1/1:7:0/0:0:0.992248:6	0/0:-2|1;0|33:0.610768/0.610768:34:0/0:0:0.38698:20
MP09071	1431	MP09071_1431	CAAATCAAATCAA	.	0	.	END=1443	MOTIF=AAATC	REF=2.6	RL=13	RU=CAAAT	VT=STR		GT:ALLREADS:AML:DP:GB:PL:Q:STITCH	0/0:0|2:1/1:2:0/0:0:1:1	0/0:0|8:1/1:8:0/0:0:1:6
MP09119	1049	MP09119_1049	TATTATTATTTTTATTATT	.	1044.77	.	END=1067	MOTIF=AAT	REF=6.33333	RL=19	RU=TAT	VT=STR		GT:ALLREADS:AML:DP:GB:PL:Q:STITCH	0/0:0|4:1/1:4:0/0:0:0.888809:2	0/0:-1|1;0|27;1|1:0.996008/0.996008:29:0/0:0:0.995943:18
MP09119	1136	MP09119_1136	AAAAAAAAAAAA	AAAAAAAAAAAAA	81.6242	.	END=1147	MOTIF=A	REF=12	RL=12	RU=A	VT=STR	RPA=13	GT:ALLREADS:AML:DP:GB:PL:Q:STITCH	0/0:0|1:0.980392/0.980392:1:0/0:0,2,18:0.390196:0	0/1:-1|1;0|3;1|3;2|1:0.99881/0.998959:8:0/1:53,0,38:0.997995:3
MP09191	1877	MP09191_1877	TTGGAGTTGGAG	.	1.14087e-07	.	END=1888	MOTIF=AACTCC	REF=2	RL=12	RU=TTGGAG	VT=STR		GT:ALLREADS:AML:DP:GB:PL:Q:STITCH	0/0:0|2:1/1:2:0/0:0:1:0	./.
MP09210	1442	MP09210_1442	AGAAGAAGAAGAAGAGGAAGAAGA	.	984.508	.	END=1465	MOTIF=AAG	REF=8	RL=24	RU=AGA	VT=STR		GT:ALLREADS:AML:DP:GB:PL:Q:STITCH	0/0:0|8:1/1:8:0/0:0:0.996092:7	0/0:-3|1;0|23:1/1:24:0/0:0:0.999959:17
MP09210	1670	MP09210_1670	CTCTCTCTCTCTC	.	0	.	END=1682	MOTIF=AG	REF=6.5	RL=13	RU=CT	VT=STR		GT:ALLREADS:AML:DP:GB:PL:Q:STITCH	./.	0/0:0|6:1/1:6:0/0:0:1:0
MP09210	1712	MP09210_1712	TTCTTTTCTTTTACTTT	.	0	.	END=1728	MOTIF=AAAAG	REF=3.4	RL=17	RU=TTCTT	VT=STR		GT:ALLREADS:AML:DP:GB:PL:Q:STITCH	./.	0/0:0|2:1/1:2:0/0:0:1:0
MP09219	1308	MP09219_1308	CTCCACCTCCACCT	CTCCACCTCCACCTC	432.392	.	END=1321	MOTIF=ACCTCC	REF=2.33333	RL=14	RU=CTCCAC	VT=STR	RPA=2.5	GT:ALLREADS:AML:DP:GB:PL:Q:STITCH	0/0:0|3:1/1:3:0/0:0,9,252:0.8:1	0/1:-1|1;0|50;1|2:3.87314e-15/3.82336e-15:53:0/1:18,0,4070:3.82336e-15:33
MP09219	1507	MP09219_1507	ATGTATGTATGTA	.	0	.	END=1519	MOTIF=ACAT	REF=3.25	RL=13	RU=ATGT	VT=STR		GT:ALLREADS:AML:DP:GB:PL:Q:STITCH	0/0:0|2:1/1:2:0/0:0:1:1	0/0:0|15:1/1:15:0/0:0:1:13
MP09229	1240	MP09229_1240	TTTGTTTTGTTT	.	0	.	END=1251	MOTIF=AAAAC	REF=2.4	RL=12	RU=TTTGT	VT=STR		GT:ALLREADS:AML:DP:GB:PL:Q:STITCH	./.	0/0:0|1:1/1:1:0/0:0:1:1
MP09247	1643	MP09247_1643	CCTCGCCCTCGTCCTCG	.	0	.	END=1659	MOTIF=AGGGCG	REF=2.83333	RL=17	RU=CCTCGC	VT=STR		GT:ALLREADS:AML:DP:GB:PL:Q:STITCH	0/0:0|1:1/1:1:0/0:0:1:1	0/0:0|1:1/1:1:0/0:0:1:0
MP09255	1058	MP09255_1058	TGAGGGTGAGGG	.	2.32831e-08	.	END=1069	MOTIF=ACCCTC	REF=2	RL=12	RU=TGAGGG	VT=STR		GT:ALLREADS:AML:DP:GB:PL:Q:STITCH	0/0:0|1:1/1:1:0/0:0:1:1	0/0:0|7:1/1:7:0/0:0:1:3
MP09261	1020	MP09261_1020	TACGTACGTACG	.	0	.	END=1031	MOTIF=ACGT	REF=3	RL=12	RU=TACG	VT=STR		GT:ALLREADS:AML:DP:GB:PL:Q:STITCH	0/0:0|1:1/1:1:0/0:0:1:0	./.
MP09293	1741	MP09293_1741	AAAAGAAAAGTAAAAGAGAAGAA	.	6402.81	.	END=1763	MOTIF=AAAAG	REF=4.6	RL=23	RU=AAAAG	VT=STR		GT:ALLREADS:AML:DP:GB:PL:Q:STITCH	0/0:0|101:1/1:101:0/0:0:1:73	0/0:0|13:1/1:13:0/0:0:0.999756:8
MP09312	1177	MP09312_1177	AAAATAAAAATAA	AAAATAAAAATAAA	867.744	.	END=1189	MOTIF=AAAAAT	REF=2.16667	RL=13	RU=AAAATA	VT=STR	RPA=2.33333	GT:ALLREADS:AML:DP:GB:PL:Q:STITCH	0/1:0|9;1|2:1/1:11:0/1:147,0,734:1:8	0/1:-2|1;0|87;1|8:2.43247e-29/2.43247e-29:96:0/1:434,0,7133:2.43247e-29:75
MP09344	3311	MP09344_3311	GTAGTAGTAGTA	.	7.45058e-08	.	END=3322	MOTIF=ACT	REF=4	RL=12	RU=GTA	VT=STR		GT:ALLREADS:AML:DP:GB:PL:Q:STITCH	0/0:0|1:1/1:1:0/0:0:1:1	0/0:0|17:1/1:17:0/0:0:1:13
MP09344	3344	MP09344_3344	TTATTTTTATTT	.	0	.	END=3355	MOTIF=AAAAAT	REF=2	RL=12	RU=TTATTT	VT=STR		GT:ALLREADS:AML:DP:GB:PL:Q:STITCH	./.	0/0:0|3:1/1:3:0/0:0:1:2
MP09355	1971	MP09355_1971	AGGAAGAGGAAGA	.	22219.6	.	END=1983	MOTIF=AAGAGG	REF=2.16667	RL=13	RU=AGGAAG	VT=STR		GT:ALLREADS:AML:DP:GB:PL:Q:STITCH	0/0:0|50:1/1:50:0/0:0:1:30	0/0:-1|1;0|196:0.959372/0.959372:197:0/0:0:0.959372:142
MP09391	2482	MP09391_2482	AGAGAGAGAAAGAAGAGAGAGA	.	0	.	END=2503	MOTIF=AG	REF=11	RL=22	RU=AG	VT=STR		GT:ALLREADS:AML:DP:GB:PL:Q:STITCH	0/0:0|5:1/1:5:0/0:0:1:3	0/0:0|6:1/1:6:0/0:0:1:3
MP09429	1426	MP09429_1426	GGCGAGGGCGAGG	.	9.31323e-08	.	END=1438	MOTIF=AGGGCG	REF=2.16667	RL=13	RU=GGCGAG	VT=STR		GT:ALLREADS:AML:DP:GB:PL:Q:STITCH	0/0:0|5:1/1:5:0/0:0:1:4	0/0:0|24:1/1:24:0/0:0:1:23
MP09495	1390	MP09495_1390	GGCGGCGCCGGCGGCGG	.	0	.	END=1406	MOTIF=CCG	REF=5.66667	RL=17	RU=GGC	VT=STR		GT:ALLREADS:AML:DP:GB:PL:Q:STITCH	0/0:0|5:1/1:5:0/0:0:1:5	0/0:0|11:1/1:11:0/0:0:1:5
MP09514	2023	MP09514_2023	CTGTGACTGTGACTGTGACTGTAACTGTG	.	0	.	END=2051	MOTIF=ACAGTC	REF=4.83333	RL=29	RU=CTGTGA	VT=STR		GT:ALLREADS:AML:DP:GB:PL:Q:STITCH	./.	0/0:0|3:1/1:3:0/0:0:1:2
MP09524	1606	MP09524_1606	CCTTCCTTCCTTCCT	.	0	.	END=1620	MOTIF=AAGG	REF=3.75	RL=15	RU=CCTT	VT=STR		GT:ALLREADS:AML:DP:GB:PL:Q:STITCH	0/0:0|3:1/1:3:0/0:0:1:2	0/0:0|12:1/1:12:0/0:0:1:7
MP09578	1718	MP09578_1718	AATCACAATCAC	.	6.17001e-08	.	END=1729	MOTIF=AATCAC	REF=2	RL=12	RU=AATCAC	VT=STR		GT:ALLREADS:AML:DP:GB:PL:Q:STITCH	0/0:0|2:1/1:2:0/0:0:1:2	0/0:0|2:1/1:2:0/0:0:1:0
MP09578	1938	MP09578_1938	AGGAGAAGGAGGAAGAGAAGGAGAAG	.	7.13044e-08	.	END=1963	MOTIF=AAGGAG	REF=4.33333	RL=26	RU=AGGAGA	VT=STR		GT:ALLREADS:AML:DP:GB:PL:Q:STITCH	0/0:0|3:1/1:3:0/0:0:1:3	0/0:0|19:1/1:19:0/0:0:1:11
MP09583	1962	MP09583_1962	TGTATTGTATTGT	TGTATTGTATTGTA	51.1911	.	END=1974	MOTIF=AATAC	REF=2.6	RL=13	RU=TGTAT	VT=STR	RPA=2.8	GT:ALLREADS:AML:DP:GB:PL:Q:STITCH	./.	0/1:0|1;1|1:0.999926/0.999977:2:0/1:46,0,41:0.999903:2
MP09639	2049	MP09639_2049	ATTTTCATTTTC	.	0	.	END=2060	MOTIF=AAAATG	REF=2	RL=12	RU=ATTTTC	VT=STR		GT:ALLREADS:AML:DP:GB:PL:Q:STITCH	0/0:0|2:1/1:2:0/0:0:1:2	0/0:0|5:1/1:5:0/0:0:1:4
MP09639	2160	MP09639_2160	TTTTTTTTTTTT	TTTTTTTTTT,TTTTTTTTTTT	226.011	.	END=2171	MOTIF=A	REF=12	RL=12	RU=T	VT=STR	RPA=10,11	GT:ALLREADS:AML:DP:GB:PL:Q:STITCH	2/0:-1|1;0|1:0.935507/0.97926:2:-1/0:12,17,44,0,22,17:0.914796:1	1/2:-2|10;-1|3;0|1:0.999667/0.998611:14:-2/-1:212,31,35,151,0,150:0.998611:9
MP09667	1679	MP09667_1679	ATGATATGATATGA	ATGATATGATAT	22.3897	.	END=1692	MOTIF=ATATC	REF=2.8	RL=14	RU=ATGAT	VT=STR	RPA=2.4	GT:ALLREADS:AML:DP:GB:PL:Q:STITCH	1/0:-2|1;0|10:0.982696/1:11:-2/0:17,0,520:0.982696:11	./.
MP09667	1723	MP09667_1723	TTTATTTTATTT	.	0	.	END=1734	MOTIF=AAAAT	REF=2.4	RL=12	RU=TTTAT	VT=STR		GT:ALLREADS:AML:DP:GB:PL:Q:STITCH	0/0:0|8:1/1:8:0/0:0:1:4	./.
MP09667	1762	MP09667_1762	TTTTCTTTTCTTT	.	4.94765e-08	.	END=1774	MOTIF=AAAAG	REF=2.6	RL=13	RU=TTTTC	VT=STR		GT:ALLREADS:AML:DP:GB:PL:Q:STITCH	0/0:0|2:1/1:2:0/0:0:1:2	./.
MP09684	1434	MP09684_1434	TTGGCTTGGCTT	.	2578.29	.	END=1445	MOTIF=AAGCC	REF=2.4	RL=12	RU=TTGGC	VT=STR		GT:ALLREADS:AML:DP:GB:PL:Q:STITCH	0/0:-1|1;0|26:0.999993/0.999993:27:0/0:0:0.999465:13	0/0:0|23:1/1:23:0/0:0:1:14
MP09684	2312	MP09684_2312	TTGGGTTGGGTTGGGTTGAGTTGG	.	7.45058e-08	.	END=2335	MOTIF=AACCC	REF=4.8	RL=24	RU=TTGGG	VT=STR		GT:ALLREADS:AML:DP:GB:PL:Q:STITCH	0/0:0|49:1/1:49:0/0:0:1:38	0/0:0|66:1/1:66:0/0:0:1:54
MP09693	1076	MP09693_1076	ATGCTGATGCTGAT	.	0	.	END=1089	MOTIF=AGCATC	REF=2.33333	RL=14	RU=ATGCTG	VT=STR		GT:ALLREADS:AML:DP:GB:PL:Q:STITCH	0/0:0|1:1/1:1:0/0:0:1:1	./.
MP09700	1130	MP09700_1130	AGAGAGAGAGAGAGAGAGAG	AGAGAGAGAGAGAGAGAG	26.1495	.	END=1149	MOTIF=AG	REF=10	RL=20	RU=AG	VT=STR	RPA=9	GT:ALLREADS:AML:DP:GB:PL:Q:STITCH	./.	1/1:-2|1:0.992719/0.992719:1:-2/-2:19,2,0:0.659386:0
MP09707	1166	MP09707_1166	TTCCTTCCTTCCTT	TTCCTTC	543.036	.	END=1179	MOTIF=AAGG	REF=3.5	RL=14	RU=TTCC	VT=STR	RPA=1.75	GT:ALLREADS:AML:DP:GB:PL:Q:STITCH	0/0:0|9:1/1:9:0/0:0,27,425:0.99805:5	1/0:-7|3;0|2:1/1:5:-7/0:117,0,79:1:3
MP09709	1195	MP09709_1195	TGCCGGTGCCGG	.	0	.	END=1206	MOTIF=ACCGGC	REF=2	RL=12	RU=TGCCGG	VT=STR		GT:ALLREADS:AML:DP:GB:PL:Q:STITCH	0/0:0|1:1/1:1:0/0:0:1:0	./.
MP09709	1737	MP09709_1737	TGTGTGTTGTGTGATAGGGTGTGTTGCGTGTGTATGTGTGTGTGTG	TGTGTGTTGTGTGATAGGGTGTGTTGCGTGTGTATGTGTGTGTGTGTGTGTG	2741.55	.	END=1782	MOTIF=AC	REF=23	RL=46	RU=TG	VT=STR	RPA=26	GT:ALLREADS:AML:DP:GB:PL:Q:STITCH	0/0:-2|1;0|62;1|1:0.998951/0.998951:64:0/0:0,190,2252:0.998951:48	0/1:0|121;1|1;6|19:0/0:141:0/6:305,0,3818:2.80981e-38:108
MP09731	1208	MP09731_1208	GAAGAAGAAGAAGA	GAAGAAGAAGA	62.308	.	END=1221	MOTIF=AAG	REF=4.66667	RL=14	RU=GAA	VT=STR	RPA=3.66667	GT:ALLREADS:AML:DP:GB:PL:Q:STITCH	./.	1/1:-3|2:0.999998/0.999998:2:-3/-3:56,6,0:0.799523:2
MP09833	1462	MP09833_1462	AATGAGAATGAGAA	.	0	.	END=1475	MOTIF=AATGAG	REF=2.33333	RL=14	RU=AATGAG	VT=STR		GT:ALLREADS:AML:DP:GB:PL:Q:STITCH	./.	0/0:0|1:1/1:1:0/0:0:1:0
MP09902	1340	MP09902_1340	AAATTGAAATTGAA	AAATTGAAATTGAAA	150.242	.	END=1353	MOTIF=AAATTG	REF=2.33333	RL=14	RU=AAATTG	VT=STR	RPA=2.5	GT:ALLREADS:AML:DP:GB:PL:Q:STITCH	0/0:0|1:1/1:1:0/0:0,3,83:0.666667:0	0/1:0|7;1|1:1/1:8:0/1:64,0,562:1:7
MP09904	1193	MP09904_1193	GAGAAGAGAGAAGAGAGAAGAGAGA	GAGAAGAGAGA	1784.64	.	END=1217	MOTIF=AG	REF=12.5	RL=25	RU=GA	VT=STR	RPA=5.5	GT:ALLREADS:AML:DP:GB:PL:Q:STITCH	0/0:0|15:1/1:15:0/0:0,45,1499:0.999969:10	1/0:-14|3;0|2:1/1:5:-14/0:284,0,184:1:4
MP09908	1835	MP09908_1835	TCTTTTCTTTTCTT	TCTTTTCTTT	40.3088	.	END=1848	MOTIF=AAAAG	REF=2.8	RL=14	RU=TCTTT	VT=STR	RPA=2	GT:ALLREADS:AML:DP:GB:PL:Q:STITCH	./.	1/0:-4|1;0|1:0.999721/0.99989:2:-4/0:35,0,39:0.99961:1
MP09923	1078	MP09923_1078	CTCCAACTCCAACTCCCACACTCCCACTCC	CTCCAACTCCAACTCCCACACTCCCACTCCCTCC	675.622	.	END=1107	MOTIF=AACTCC	REF=5	RL=30	RU=CTCCAA	VT=STR	RPA=5.66667	GT:ALLREADS:AML:DP:GB:PL:Q:STITCH	0/0:0|5:1/1:5:0/0:0,15,499:0.969697:4	0/1:0|6;4|2:1/1:8:0/4:175,0,575:1:6
MP09923	1140	MP09923_1140	GCTAGCTAGCTAGCTA	GCTAGCTAGCTAGCTAGCTA	28.6874	.	END=1155	MOTIF=AGCT	REF=4	RL=16	RU=GCTA	VT=STR	RPA=5	GT:ALLREADS:AML:DP:GB:PL:Q:STITCH	./.	0/1:0|2;4|1:0.999987/0.995941:3:0/4:23,0,48:0.995928:2
MP09923	1189	MP09923_1189	ATTAATTAATTAATT	.	0	.	END=1203	MOTIF=AATT	REF=3.75	RL=15	RU=ATTA	VT=STR		GT:ALLREADS:AML:DP:GB:PL:Q:STITCH	0/0:0|1:1/1:1:0/0:0:1:1	0/0:0|1:1/1:1:0/0:0:1:1
MP09924	1314	MP09924_1314	GGTGGTGGTGGCGGAGGTGGTGAAGGTGGCGGTGGTGAAGGTGGTGGCGGTGAAGGTGGTGGTGG	GGTGGTGGTGGCGGAGGTGGTGAAGGTGGCGGTGGTGAAGGTGGTGGCGG	601.713	.	END=1378	MOTIF=ACC	REF=21.6667	RL=65	RU=GGT	VT=STR	RPA=16.6667	GT:ALLREADS:AML:DP:GB:PL:Q:STITCH	0/0:0|1:1/1:1:0/0:0,3,99:0.666667:1	1/1:-15|5:1/1:5:-15/-15:499,15,0:0.969697:3
MP09924	1395	MP09924_1395	GGTGGTGGTGGTGG	.	1.25729e-07	.	END=1408	MOTIF=ACC	REF=4.66667	RL=14	RU=GGT	VT=STR		GT:ALLREADS:AML:DP:GB:PL:Q:STITCH	0/0:0|1:1/1:1:0/0:0:1:0	0/0:0|3:1/1:3:0/0:0:1:0
MP09973	1077	MP09973_1077	TTTCTTTCTTTCT	.	1.00117e-07	.	END=1089	MOTIF=AAAG	REF=3.25	RL=13	RU=TTTC	VT=STR		GT:ALLREADS:AML:DP:GB:PL:Q:STITCH	./.	0/0:0|2:1/1:2:0/0:0:1:2
MP10016	1431	MP10016_1431	TTTCAGTTTCAG	.	0	.	END=1442	MOTIF=AAACTG	REF=2	RL=12	RU=TTTCAG	VT=STR		GT:ALLREADS:AML:DP:GB:PL:Q:STITCH	0/0:0|1:1/1:1:0/0:0:1:1	./.
MP10018	1013	MP10018_1013	TTATTATTATTTATTAATTATTATT	.	0	.	END=1037	MOTIF=AAT	REF=8.33333	RL=25	RU=TTA	VT=STR		GT:ALLREADS:AML:DP:GB:PL:Q:STITCH	0/0:0|1:1/1:1:0/0:0:1:1	./.
MP10028	1065	MP10028_1065	ATGATGATGATGATGAT	.	1.49012e-07	.	END=1081	MOTIF=ATC	REF=5.66667	RL=17	RU=ATG	VT=STR		GT:ALLREADS:AML:DP:GB:PL:Q:STITCH	0/0:0|13:1/1:13:0/0:0:1:8	0/0:0|20:1/1:20:0/0:0:1:6
MP10029	2044	MP10029_2044	TGAACTGAACTGA	.	1.18744e-07	.	END=2056	MOTIF=AACTG	REF=2.6	RL=13	RU=TGAAC	VT=STR		GT:ALLREADS:AML:DP:GB:PL:Q:STITCH	0/0:0|5:1/1:5:0/0:0:1:3	0/0:0|8:1/1:8:0/0:0:1:4
MP10030	1307	MP10030_1307	AGGAGGAGGAGGA	.	9.31323e-08	.	END=1319	MOTIF=AGG	REF=4.33333	RL=13	RU=AGG	VT=STR		GT:ALLREADS:AML:DP:GB:PL:Q:STITCH	0/0:0|7:1/1:7:0/0:0:1:6	0/0:0|6:1/1:6:0/0:0:1:2
MP10030	1369	MP10030_1369	CACCAACACCAACA	.	9.77889e-08	.	END=1382	MOTIF=AACACC	REF=2.33333	RL=14	RU=CACCAA	VT=STR		GT:ALLREADS:AML:DP:GB:PL:Q:STITCH	0/0:0|6:1/1:6:0/0:0:1:4	0/0:0|1:1/1:1:0/0:0:1:1
MP10030	1519	MP10030_1519	CACCACCACCACCA	.	1.02445e-07	.	END=1532	MOTIF=ACC	REF=4.66667	RL=14	RU=CAC	VT=STR		GT:ALLREADS:AML:DP:GB:PL:Q:STITCH	0/0:0|13:1/1:13:0/0:0:1:10	0/0:0|6:1/1:6:0/0:0:1:4
MP10030	1579	MP10030_1579	TGTTGTTGTTGT	.	0	.	END=1590	MOTIF=AAC	REF=4	RL=12	RU=TGT	VT=STR		GT:ALLREADS:AML:DP:GB:PL:Q:STITCH	0/0:0|6:1/1:6:0/0:0:1:4	0/0:0|6:1/1:6:0/0:0:1:2
MP10030	1699	MP10030_1699	TGTTGTTGTTGTTATTGTCGTTGCTGTGGTTGTTGTTGTT	.	0	.	END=1738	MOTIF=AAC	REF=13.3333	RL=40	RU=TGT	VT=STR		GT:ALLREADS:AML:DP:GB:PL:Q:STITCH	0/0:0|14:1/1:14:0/0:0:1:10	0/0:0|1:1/1:1:0/0:0:1:1
MP10030	1824	MP10030_1824	GAAGAAGAAGAAGA	.	0	.	END=1837	MOTIF=AAG	REF=4.66667	RL=14	RU=GAA	VT=STR		GT:ALLREADS:AML:DP:GB:PL:Q:STITCH	0/0:0|9:1/1:9:0/0:0:1:8	0/0:0|7:1/1:7:0/0:0:1:3
MP10030	1852	MP10030_1852	CTCCTCCACCTCCTCCT	.	0	.	END=1868	MOTIF=AGG	REF=5.66667	RL=17	RU=CTC	VT=STR		GT:ALLREADS:AML:DP:GB:PL:Q:STITCH	0/0:0|1:1/1:1:0/0:0:1:0	0/0:0|1:1/1:1:0/0:0:1:0
MP10030	2111	MP10030_2111	AAACAAAAACAAAAA	AAACAAAAAC,AAACAAAAACAAAAAC	126.873	.	END=2125	MOTIF=AAAAAC	REF=2.5	RL=15	RU=AAACAA	VT=STR	RPA=1.66667,2.66667	GT:ALLREADS:AML:DP:GB:PL:Q:STITCH	0/2:0|10;1|1:1/0.999891:11:0/1:56,39,806,0,787,814:0.999891:8	1/0:-5|1;0|1:0.999771/1:2:-5/0:70,0,74,36,78,115:0.999771:1
MP10032	1630	MP10032_1630	AAGACAAAGACAAAGACAAAG	.	0	.	END=1650	MOTIF=AAAGAC	REF=3.5	RL=21	RU=AAGACA	VT=STR		GT:ALLREADS:AML:DP:GB:PL:Q:STITCH	0/0:0|1:1/1:1:0/0:0:1:0	./.
MP10044	1832	MP10044_1832	GAGAAAGAGAAAGA	.	2.32831e-09	.	END=1845	MOTIF=AAAGAG	REF=2.33333	RL=14	RU=GAGAAA	VT=STR		GT:ALLREADS:AML:DP:GB:PL:Q:STITCH	0/0:0|2:1/1:2:0/0:0:1:1	0/0:0|1:1/1:1:0/0:0:1:0
MP10045	1882	MP10045_1882	AGAAGGAGACAGAAGAGGAAGAAGAA	.	2.23517e-07	.	END=1907	MOTIF=AAG	REF=8.66667	RL=26	RU=AGA	VT=STR		GT:ALLREADS:AML:DP:GB:PL:Q:STITCH	0/0:0|9:1/1:9:0/0:0:1:8	0/0:0|24:1/1:24:0/0:0:1:16
MP10077	1717	MP10077_1717	CACACACACACACACA	.	0	.	END=1732	MOTIF=AC	REF=8	RL=16	RU=CA	VT=STR		GT:ALLREADS:AML:DP:GB:PL:Q:STITCH	./.	0/0:0|8:1/1:8:0/0:0:1:5
MP10079	1684	MP10079_1684	GGAAGGGAAGGG	.	0	.	END=1695	MOTIF=AAGGG	REF=2.4	RL=12	RU=GGAAG	VT=STR		GT:ALLREADS:AML:DP:GB:PL:Q:STITCH	0/0:0|1:1/1:1:0/0:0:1:1	./.
MP10137	1012	MP10137_1012	AGGGTGAGGGTGA	.	0	.	END=1024	MOTIF=ACCCTC	REF=2.16667	RL=13	RU=AGGGTG	VT=STR		GT:ALLREADS:AML:DP:GB:PL:Q:STITCH	0/0:0|1:1/1:1:0/0:0:1:1	./.
MP10137	1580	MP10137_1580	TTTTTCTTTTTCTTTTTCTT	TTTTTCTTTTTCTTTTTCTTT	872.2	.	END=1599	MOTIF=AAAAAG	REF=3.33333	RL=20	RU=TTTTTC	VT=STR	RPA=3.5	GT:ALLREADS:AML:DP:GB:PL:Q:STITCH	0/1:0|11;1|1:1/0.999992:12:0/1:50,0,867:0.999992:7	0/0:0|10:1/1:10:0/0:0,30,821:0.999024:7
MP10173	1567	MP10173_1567	GGGATGGGATGG	GGGATGGGATG	995.836	.	END=1578	MOTIF=ATCCC	REF=2.4	RL=12	RU=GGGAT	VT=STR	RPA=2.2	GT:ALLREADS:AML:DP:GB:PL:Q:STITCH	1/0:-1|9;0|3:1/1:12:-1/0:397,0,123:1:9	1/0:-1|14;0|11:0.996583/0.996583:25:-1/0:598,0,510:0.996583:18
MP10182	1794	MP10182_1794	GATGATGATGATGGTTATGATGATGATG	.	0	.	END=1821	MOTIF=ATC	REF=9.33333	RL=28	RU=GAT	VT=STR		GT:ALLREADS:AML:DP:GB:PL:Q:STITCH	0/0:0|2:1/1:2:0/0:0:1:0	0/0:0|1:1/1:1:0/0:0:1:0
MP10190	1047	MP10190_1047	ATCATCATCATCA	.	1.25729e-07	.	END=1059	MOTIF=ATC	REF=4.33333	RL=13	RU=ATC	VT=STR		GT:ALLREADS:AML:DP:GB:PL:Q:STITCH	./.	0/0:0|2:1/1:2:0/0:0:1:2
MP10190	1078	MP10190_1078	TCAGAATCAGAA	.	0	.	END=1089	MOTIF=AATCAG	REF=2	RL=12	RU=TCAGAA	VT=STR		GT:ALLREADS:AML:DP:GB:PL:Q:STITCH	0/0:0|1:1/1:1:0/0:0:1:0	0/0:0|1:1/1:1:0/0:0:1:1
MP10201	1067	MP10201_1067	AATTAAATTAAA	AATTAAATTAAAT	92.9482	.	END=1078	MOTIF=AAATT	REF=2.4	RL=12	RU=AATTA	VT=STR	RPA=2.6	GT:ALLREADS:AML:DP:GB:PL:Q:STITCH	0/0:0|1:0.999988/0.999988:1:0/0:0,3,47:0.666655:1	0/1:0|2;1|1:1/0.999957:3:0/1:43,0,86:0.999957:2
MP10213	1183	MP10213_1183	AGAGGAAGGAGAGGAGA	.	0	.	END=1199	MOTIF=AGAGG	REF=3.4	RL=17	RU=AGAGG	VT=STR		GT:ALLREADS:AML:DP:GB:PL:Q:STITCH	0/0:0|5:1/1:5:0/0:0:1:4	0/0:0|47:1/1:47:0/0:0:1:35
MP10239	2424	MP10239_2424	CTCCTCCTCCTCC	.	5.58794e-08	.	END=2436	MOTIF=AGG	REF=4.33333	RL=13	RU=CTC	VT=STR		GT:ALLREADS:AML:DP:GB:PL:Q:STITCH	0/0:0|6:1/1:6:0/0:0:1:3	0/0:0|9:1/1:9:0/0:0:1:7
MP10239	2492	MP10239_2492	CGTTCACGTTCACG	.	0	.	END=2505	MOTIF=AACGTG	REF=2.33333	RL=14	RU=CGTTCA	VT=STR		GT:ALLREADS:AML:DP:GB:PL:Q:STITCH	0/0:0|1:1/1:1:0/0:0:1:1	./.
MP10246	1110	MP10246_1110	TTTTTTTTTTTTGTTTTTTTTT	TTTTTTTTTTTT,TTTTTTTTTTTTGTTTTTTTTTT	1101.61	.	END=1131	MOTIF=A	REF=22	RL=22	RU=T	VT=STR	RPA=12,23	GT:ALLREADS:AML:DP:GB:PL:Q:STITCH	0/2:0|4;1|1:0.999999/0.879075:5:0/1:9,24,484,0,75,60:0.879074:3	1/2:-11|1;-10|8;-8|2;-1|1;0|1;1|3:4.14927e-08/4.14923e-08:16:-10/1:1018,50,410,959,0,967:4.14923e-08:10
MP10277	1977	MP10277_1977	CAACAACAAAAACAACAA	CAACAACAAAAACAACA	300.042	.	END=1994	MOTIF=AAC	REF=6	RL=18	RU=CAA	VT=STR	RPA=5.66667	GT:ALLREADS:AML:DP:GB:PL:Q:STITCH	1/0:-1|5;0|1:1/0.995727:6:-1/0:165,0,23:0.995727:5	1/0:-1|5;0|11:0.999993/0.999993:16:-1/0:134,0,410:0.999993:8
MP10284	1453	MP10284_1453	CCAACACCAACACCAA	.	0	.	END=1468	MOTIF=AACACC	REF=2.66667	RL=16	RU=CCAACA	VT=STR		GT:ALLREADS:AML:DP:GB:PL:Q:STITCH	./.	0/0:0|7:1/1:7:0/0:0:1:0
MP10285	1453	MP10285_1453	CCAACACCAACACCAA	.	0	.	END=1468	MOTIF=AACACC	REF=2.66667	RL=16	RU=CCAACA	VT=STR		GT:ALLREADS:AML:DP:GB:PL:Q:STITCH	0/0:0|1:1/1:1:0/0:0:1:0	./.
MP10307	1106	MP10307_1106	ATAATAAATAATAATAATATAATA	.	1.02445e-07	.	END=1129	MOTIF=AAT	REF=8	RL=24	RU=ATA	VT=STR		GT:ALLREADS:AML:DP:GB:PL:Q:STITCH	0/0:0|4:1/1:4:0/0:0:1:4	./.
MP10329	1277	MP10329_1277	TTTTTCTTTTTCT	.	0	.	END=1289	MOTIF=AAAAAG	REF=2.16667	RL=13	RU=TTTTTC	VT=STR		GT:ALLREADS:AML:DP:GB:PL:Q:STITCH	0/0:0|5:1/1:5:0/0:0:1:4	0/0:0|30:1/1:30:0/0:0:1:27
MP10330	1274	MP10330_1274	TTTTTTTTTCTTTTTCT	.	7.01402e-08	.	END=1290	MOTIF=AAAAAG	REF=2.83333	RL=17	RU=TTTTCT	VT=STR		GT:ALLREADS:AML:DP:GB:PL:Q:STITCH	0/0:0|1:1/1:1:0/0:0:1:1	0/0:0|2:1/1:2:0/0:0:1:1
MP10337	2114	MP10337_2114	AAAAAAAAAAGAAAAAA	AAAAAAAAAAGAAAAAAA	92.5161	.	END=2130	MOTIF=A	REF=17	RL=17	RU=A	VT=STR	RPA=18	GT:ALLREADS:AML:DP:GB:PL:Q:STITCH	0/0:0|1:0.992671/0.992671:1:0/0:0,2,21:0.495114:0	0/1:0|10;1|4;2|1:0.998857/0.998855:15:0/1:67,0,175:0.998855:10
MP10352	1073	MP10352_1073	AAAAAAAAAAAAAAAA	AAAAAAAAAAAAAAAAA	43.6948	.	END=1088	MOTIF=A	REF=16	RL=16	RU=A	VT=STR	RPA=17	GT:ALLREADS:AML:DP:GB:PL:Q:STITCH	0/0:0|1:0.988306/0.988306:1:0/0:0,2,17:0.654972:0	1/1:1|1:0.996348/0.996348:1:1/1:22,2,0:0.663015:0
MP10354	1020	MP10354_1020	AGAAGAGAAGAGAA	.	1448.76	.	END=1033	MOTIF=AAGAG	REF=2.8	RL=14	RU=AGAAG	VT=STR		GT:ALLREADS:AML:DP:GB:PL:Q:STITCH	0/0:0|10:1/1:10:0/0:0:0.999024:8	0/0:0|16:1/1:16:0/0:0:0.999985:8
MP10354	1105	MP10354_1105	GGAAGGGGAAGGGG	.	0	.	END=1118	MOTIF=AAGGGG	REF=2.33333	RL=14	RU=GGAAGG	VT=STR		GT:ALLREADS:AML:DP:GB:PL:Q:STITCH	0/0:0|1:1/1:1:0/0:0:1:0	0/0:0|1:1/1:1:0/0:0:1:0
MP10369	1615	MP10369_1615	CCACCGCCACCG	.	1.33878e-08	.	END=1626	MOTIF=ACCGCC	REF=2	RL=12	RU=CCACCG	VT=STR		GT:ALLREADS:AML:DP:GB:PL:Q:STITCH	0/0:0|3:1/1:3:0/0:0:1:1	./.
MP10406	1028	MP10406_1028	GGAGAGGGAGAGG	.	5.12227e-08	.	END=1040	MOTIF=AGAGGG	REF=2.16667	RL=13	RU=GGAGAG	VT=STR		GT:ALLREADS:AML:DP:GB:PL:Q:STITCH	0/0:0|5:1/1:5:0/0:0:1:3	0/0:0|12:1/1:12:0/0:0:1:5
MP10406	1252	MP10406_1252	CTTCTCTTCACTTCACTTCACTT	CTTCTCTTCACTTCACTT	218.129	.	END=1274	MOTIF=AAGTG	REF=4.6	RL=23	RU=CTTCA	VT=STR	RPA=3.6	GT:ALLREADS:AML:DP:GB:PL:Q:STITCH	0/0:0|1:0.999918/0.999918:1:0/0:0,3,39:0.666585:1	1/1:-5|5:1/1:5:-5/-5:177,15,0:0.969655:4
MP10454	1972	MP10454_1972	TGGTGGTGGTGGT	.	0	.	END=1984	MOTIF=ACC	REF=4.33333	RL=13	RU=TGG	VT=STR		GT:ALLREADS:AML:DP:GB:PL:Q:STITCH	0/0:0|1:1/1:1:0/0:0:1:1	0/0:0|5:1/1:5:0/0:0:1:5
MP10454	2011	MP10454_2011	GTGTGTGTGTGT	.	3.72529e-08	.	END=2022	MOTIF=AC	REF=6	RL=12	RU=GT	VT=STR		GT:ALLREADS:AML:DP:GB:PL:Q:STITCH	0/0:0|2:1/1:2:0/0:0:1:2	0/0:0|14:1/1:14:0/0:0:1:7
MP10454	2061	MP10454_2061	AGAGAGAGAAAGAGAGAGAGA	.	0	.	END=2081	MOTIF=AG	REF=10.5	RL=21	RU=AG	VT=STR		GT:ALLREADS:AML:DP:GB:PL:Q:STITCH	./.	0/0:0|1:1/1:1:0/0:0:1:0
MP10478	1818	MP10478_1818	ACGGCAACGGCA	.	0	.	END=1829	MOTIF=AACGGC	REF=2	RL=12	RU=ACGGCA	VT=STR		GT:ALLREADS:AML:DP:GB:PL:Q:STITCH	./.	0/0:0|2:1/1:2:0/0:0:1:2
MP10518	1984	MP10518_1984	AAAAGAAAAGAAAAGAAAA	AAAAGAAAAGAAAAGAAAAG	780.007	.	END=2002	MOTIF=AAAAG	REF=3.8	RL=19	RU=AAAAG	VT=STR	RPA=4	GT:ALLREADS:AML:DP:GB:PL:Q:STITCH	0/1:0|13;1|2:0.999997/0.999994:15:0/1:55,0,543:0.999994:13	0/0:0|16:1/1:16:0/0:0,48,724:0.999985:9
MP10518	2178	MP10518_2178	AAGAAAAGAAAA	.	0	.	END=2189	MOTIF=AAAAG	REF=2.4	RL=12	RU=AAGAA	VT=STR		GT:ALLREADS:AML:DP:GB:PL:Q:STITCH	0/0:0|17:1/1:17:0/0:0:1:15	0/0:0|11:1/1:11:0/0:0:1:8
MP10582	1373	MP10582_1373	AATGAAATGAAA	.	2.33413e-07	.	END=1384	MOTIF=AAATG	REF=2.4	RL=12	RU=AATGA	VT=STR		GT:ALLREADS:AML:DP:GB:PL:Q:STITCH	0/0:0|3:1/1:3:0/0:0:1:2	0/0:0|2:1/1:2:0/0:0:1:1
MP10643	1449	MP10643_1449	AAAAAAAAGAAAAAAAA	AAAAAAAAGAAAAAAAAA	1523.31	.	END=1465	MOTIF=A	REF=17	RL=17	RU=A	VT=STR	RPA=18	GT:ALLREADS:AML:DP:GB:PL:Q:STITCH	0/0:0|28;1|1:1/1:29:0/0:0,59,580:0.999999:19	0/1:-1|4;0|134;1|28;2|3:0/0:169:0/1:266,0,2425:0:116
MP10643	1705	MP10643_1705	CAATGGCAATGG	CAATGGCAATGGC	156.539	.	END=1716	MOTIF=AATGGC	REF=2	RL=12	RU=CAATGG	VT=STR	RPA=2.16667	GT:ALLREADS:AML:DP:GB:PL:Q:STITCH	0/0:0|1:1/1:1:0/0:0,3,85:0.666667:0	0/1:0|6;1|1:1/1:7:0/1:69,0,492:1:6
MP10643	1751	MP10643_1751	TTTTTTTTTTTT	TTTTTTTTTT	209.244	.	END=1762	MOTIF=A	REF=12	RL=12	RU=T	VT=STR	RPA=10	GT:ALLREADS:AML:DP:GB:PL:Q:STITCH	./.	1/0:-2|11;-1|2;0|3:0.964892/0.96411:16:-2/0:201,0,46:0.96411:14
MP10679	1153	MP10679_1153	TTTGGCTTTGGCTTT	.	13501.3	.	END=1167	MOTIF=AAAGCC	REF=2.5	RL=15	RU=TTTGGC	VT=STR		GT:ALLREADS:AML:DP:GB:PL:Q:STITCH	0/0:0|45:1/1:45:0/0:0:1:28	0/0:-2|1;0|91:0.491392/0.491392:92:0/0:0:0.491392:67
MP10681	1025	MP10681_1025	CAACAACAACAA	.	3182.13	.	END=1036	MOTIF=AAC	REF=4	RL=12	RU=CAA	VT=STR		GT:ALLREADS:AML:DP:GB:PL:Q:STITCH	0/0:-1|1;0|42:1/1:43:0/0:0:1:33	0/0:0|39:1/1:39:0/0:0:1:23
MP10688	1014	MP10688_1014	GTGTGTGTGTGTG	GTGTGTGTGTG	505.254	.	END=1026	MOTIF=AC	REF=6.5	RL=13	RU=GT	VT=STR	RPA=5.5	GT:ALLREADS:AML:DP:GB:PL:Q:STITCH	0/0:0|7:1/1:7:0/0:0,21,187:0.992136:2	1/0:-2|18;0|9:0.984068/0.984068:27:-2/0:317,0,160:0.984068:13
MP10688	1099	MP10688_1099	GTTGGGGTTGGG	.	0	.	END=1110	MOTIF=AACCCC	REF=2	RL=12	RU=GTTGGG	VT=STR		GT:ALLREADS:AML:DP:GB:PL:Q:STITCH	0/0:0|1:1/1:1:0/0:0:1:0	0/0:0|1:1/1:1:0/0:0:1:0
MP10719	1487	MP10719_1487	CTCCTCCTCCTCCTC	.	561.942	.	END=1501	MOTIF=AGG	REF=5	RL=15	RU=CTC	VT=STR		GT:ALLREADS:AML:DP:GB:PL:Q:STITCH	0/0:0|8:1/1:8:0/0:0:0.996092:5	0/0:-3|1;0|10:1/1:11:0/0:0:0.749198:6
MP10731	1006	MP10731_1006	TAAACTAAACTA	.	0	.	END=1017	MOTIF=AAACT	REF=2.4	RL=12	RU=TAAAC	VT=STR		GT:ALLREADS:AML:DP:GB:PL:Q:STITCH	./.	0/0:0|1:1/1:1:0/0:0:1:0
MP10739	1022	MP10739_1022	CCGCCTCCGCCT	.	9.19681e-08	.	END=1033	MOTIF=AGGCGG	REF=2	RL=12	RU=CCGCCT	VT=STR		GT:ALLREADS:AML:DP:GB:PL:Q:STITCH	0/0:0|2:1/1:2:0/0:0:1:2	0/0:0|3:1/1:3:0/0:0:1:3
MP10739	1068	MP10739_1068	TCCTACTCCTCTCCTCT	TCCTACTCCTCTCCTC	1338.57	.	END=1084	MOTIF=AGAGG	REF=3.4	RL=17	RU=TCCTC	VT=STR	RPA=3.2	GT:ALLREADS:AML:DP:GB:PL:Q:STITCH	0/0:0|23:1/1:23:0/0:0,69,1286:1:17	1/0:-1|3;0|40:0.00111183/0.00111743:43:-1/0:22,0,2107:0.00111183:32
MP10745	1013	MP10745_1013	TATGTATGTATGT	TATGTATG	402.542	.	END=1025	MOTIF=ACAT	REF=3.25	RL=13	RU=TATG	VT=STR	RPA=2	GT:ALLREADS:AML:DP:GB:PL:Q:STITCH	0/0:0|4:1/1:4:0/0:0,12,164:0.941159:4	1/0:-5|7;0|1:1/0.980499:8:-5/0:237,0,17:0.980499:6
MP10800	2041	MP10800_2041	GAAAGAGAAAGAG	.	0	.	END=2053	MOTIF=AAAGAG	REF=2.16667	RL=13	RU=GAAAGA	VT=STR		GT:ALLREADS:AML:DP:GB:PL:Q:STITCH	0/0:0|1:1/1:1:0/0:0:1:1	0/0:0|4:1/1:4:0/0:0:1:2
MP10814	1734	MP10814_1734	TGAGGATGAGGAGGAGG	.	1.61526e-07	.	END=1750	MOTIF=AGGATG	REF=2.83333	RL=17	RU=TGAGGA	VT=STR		GT:ALLREADS:AML:DP:GB:PL:Q:STITCH	0/0:0|4:1/1:4:0/0:0:1:4	0/0:0|5:1/1:5:0/0:0:1:0
MP10814	2052	MP10814_2052	TTTTTTTTTTTTTT	TTTTTTTTTTTT,TTTTTTTTTTTTT	118.339	.	END=2065	MOTIF=A	REF=14	RL=14	RU=T	VT=STR	RPA=12,13	GT:ALLREADS:AML:DP:GB:PL:Q:STITCH	2/0:-1|1;0|3:0.814183/0.999999:4:-1/0:6,17,92,0,66,59:0.814182:1	1/2:-2|3;-1|5;0|1:0.998306/0.99999:9:-2/-1:110,66,98,29,0,32:0.998306:4
MP10814	2162	MP10814_2162	AGAAAAGAAAAGAAA	.	8.26549e-08	.	END=2176	MOTIF=AAAAG	REF=3	RL=15	RU=AGAAA	VT=STR		GT:ALLREADS:AML:DP:GB:PL:Q:STITCH	./.	0/0:0|2:1/1:2:0/0:0:1:0
MP10846	1277	MP10846_1277	TGGTTGGTTGGTT	TGGTTGGTTGGTTG	40.037	.	END=1289	MOTIF=AACC	REF=3.25	RL=13	RU=TGGT	VT=STR	RPA=3.5	GT:ALLREADS:AML:DP:GB:PL:Q:STITCH	0/1:0|2;1|1:1/0.999703:3:0/1:35,0,69:0.999702:1	./.
MP10903	1913	MP10903_1913	TGATGTTGATGT	TGATGTTGATG	93.0219	.	END=1924	MOTIF=AACATC	REF=2	RL=12	RU=TGATGT	VT=STR	RPA=1.83333	GT:ALLREADS:AML:DP:GB:PL:Q:STITCH	./.	1/1:-1|1:1/1:1:-1/-1:86,3,0:0.666667:1
MP10928	1337	MP10928_1337	ATTTCTATTTCTA	.	0	.	END=1349	MOTIF=AAATAG	REF=2.16667	RL=13	RU=ATTTCT	VT=STR		GT:ALLREADS:AML:DP:GB:PL:Q:STITCH	0/0:0|1:1/1:1:0/0:0:1:0	./.
MP10928	1449	MP10928_1449	TTATCATTATTATTATCAT	.	0	.	END=1467	MOTIF=AATGAT	REF=3.16667	RL=19	RU=TTATCA	VT=STR		GT:ALLREADS:AML:DP:GB:PL:Q:STITCH	0/0:0|3:1/1:3:0/0:0:1:1	./.
MP10928	1521	MP10928_1521	TCCTTCTCCTTCTC	.	0	.	END=1534	MOTIF=AAGGAG	REF=2.33333	RL=14	RU=TCCTTC	VT=STR		GT:ALLREADS:AML:DP:GB:PL:Q:STITCH	./.	0/0:0|1:1/1:1:0/0:0:1:1
MP11026	1629	MP11026_1629	CAGCTGCAGCAGCAGCAGCAG	.	0	.	END=1649	MOTIF=AGC	REF=7	RL=21	RU=CAG	VT=STR		GT:ALLREADS:AML:DP:GB:PL:Q:STITCH	0/0:0|1:1/1:1:0/0:0:1:1	0/0:0|20:1/1:20:0/0:0:1:9
MP11026	1839	MP11026_1839	GATGAGGATGAGG	.	3.25963e-08	.	END=1851	MOTIF=AGGATG	REF=2.16667	RL=13	RU=GATGAG	VT=STR		GT:ALLREADS:AML:DP:GB:PL:Q:STITCH	0/0:0|1:1/1:1:0/0:0:1:1	0/0:0|3:1/1:3:0/0:0:1:3
MP11052	1223	MP11052_1223	CCTTATCCTTATCCTT	CCTTATCCTTATCCTTA	382.244	.	END=1238	MOTIF=AAGGAT	REF=2.66667	RL=16	RU=CCTTAT	VT=STR	RPA=2.83333	GT:ALLREADS:AML:DP:GB:PL:Q:STITCH	0/0:0|4:1/1:4:0/0:0,12,337:0.941176:4	0/1:0|14;1|1:0.999997/0.999958:15:0/1:44,0,1137:0.999958:9
MP11052	1282	MP11052_1282	TGATGATGTGGATGATGATGATGA	TGATGATGTGGATGATGATGAT	1335.79	.	END=1305	MOTIF=ATC	REF=8	RL=24	RU=TGA	VT=STR	RPA=7.33333	GT:ALLREADS:AML:DP:GB:PL:Q:STITCH	1/0:-3|1;-2|1;0|8:0.604162/0.999941:10:-2/0:5,0,292:0.604162:5	0/0:0|38:1/1:38:0/0:0,114,1498:1:20
MP11108	1057	MP11108_1057	GCACCCGCACCCG	.	9.72068e-08	.	END=1069	MOTIF=ACCCGC	REF=2.16667	RL=13	RU=GCACCC	VT=STR		GT:ALLREADS:AML:DP:GB:PL:Q:STITCH	./.	0/0:0|2:1/1:2:0/0:0:1:1
MP11113	1163	MP11113_1163	TTCTTCTTCTTTTTCTTC	TTCTTCTTCTTTTTCTTCTTCT	85.409	.	END=1180	MOTIF=AAG	REF=6	RL=18	RU=TTC	VT=STR	RPA=7.33333	GT:ALLREADS:AML:DP:GB:PL:Q:STITCH	0/0:0|2:1/1:2:0/0:0,6,71:0.799915:2	0/1:0|8;4|1:1/0.949082:9:0/4:12,0,258:0.949082:6
MP11113	1282	MP11113_1282	TCTGCTTCTGCTTCT	.	0	.	END=1296	MOTIF=AAGCAG	REF=2.5	RL=15	RU=TCTGCT	VT=STR		GT:ALLREADS:AML:DP:GB:PL:Q:STITCH	./.	0/0:0|1:1/1:1:0/0:0:1:0
MP11155	1552	MP11155_1552	TCTGCTTCTGCT	.	0	.	END=1563	MOTIF=AAGCAG	REF=2	RL=12	RU=TCTGCT	VT=STR		GT:ALLREADS:AML:DP:GB:PL:Q:STITCH	0/0:0|1:1/1:1:0/0:0:1:1	./.
MP11155	1591	MP11155_1591	TTTTATTTTATT	TTTTATTTTATTTTATTT	43.7469	.	END=1602	MOTIF=AAAAT	REF=2.4	RL=12	RU=TTTTA	VT=STR	RPA=3.6	GT:ALLREADS:AML:DP:GB:PL:Q:STITCH	0/1:0|1;6|1:0.999728/0.999873:2:0/6:38,0,35:0.999602:1	./.
MP11156	1386	MP11156_1386	TTCATTCATTCATTCATTC	.	0	.	END=1404	MOTIF=AATG	REF=4.75	RL=19	RU=TTCA	VT=STR		GT:ALLREADS:AML:DP:GB:PL:Q:STITCH	0/0:0|3:1/1:3:0/0:0:1:1	./.
MP11156	1487	MP11156_1487	CTTCTCTTCTCTTTCCTTCTCT	.	0	.	END=1508	MOTIF=AAGAG	REF=4.4	RL=22	RU=CTTCT	VT=STR		GT:ALLREADS:AML:DP:GB:PL:Q:STITCH	0/0:0|6:1/1:6:0/0:0:1:4	./.
MP11219	3294	MP11219_3294	GGAAGAGGAAGA	.	1.19908e-07	.	END=3305	MOTIF=AAGAGG	REF=2	RL=12	RU=GGAAGA	VT=STR		GT:ALLREADS:AML:DP:GB:PL:Q:STITCH	0/0:0|1:1/1:1:0/0:0:1:0	0/0:0|6:1/1:6:0/0:0:1:5
MP11275	1613	MP11275_1613	GAGGTTGAGGTT	.	1.14669e-07	.	END=1624	MOTIF=AACCTC	REF=2	RL=12	RU=GAGGTT	VT=STR		GT:ALLREADS:AML:DP:GB:PL:Q:STITCH	0/0:0|1:1/1:1:0/0:0:1:1	0/0:0|4:1/1:4:0/0:0:1:2
MP11275	1694	MP11275_1694	CTTCTTCTTCTTC	.	0	.	END=1706	MOTIF=AAG	REF=4.33333	RL=13	RU=CTT	VT=STR		GT:ALLREADS:AML:DP:GB:PL:Q:STITCH	0/0:0|2:1/1:2:0/0:0:1:1	0/0:0|5:1/1:5:0/0:0:1:3
MP11290	1510	MP11290_1510	ATGTATGTATGTATGTAT	.	8.3819e-08	.	END=1527	MOTIF=ACAT	REF=4.5	RL=18	RU=ATGT	VT=STR		GT:ALLREADS:AML:DP:GB:PL:Q:STITCH	0/0:0|10:1/1:10:0/0:0:1:5	0/0:0|25:1/1:25:0/0:0:1:14
MP11290	1701	MP11290_1701	AGAGAGAGAGAG	AGAGAGAGAGAGAG	61.0143	.	END=1712	MOTIF=AG	REF=6	RL=12	RU=AG	VT=STR	RPA=7	GT:ALLREADS:AML:DP:GB:PL:Q:STITCH	0/0:0|2:0.999958/0.999958:2:0/0:0,5,42:0.797639:1	0/1:0|2;2|1:0.999592/0.981213:3:0/2:17,0,33:0.980806:1
MP11374	1158	MP11374_1158	TCTTCTTTCTCTTCTTCTTCT	.	1.11759e-07	.	END=1178	MOTIF=AAG	REF=7	RL=21	RU=TCT	VT=STR		GT:ALLREADS:AML:DP:GB:PL:Q:STITCH	0/0:0|1:1/1:1:0/0:0:1:1	0/0:0|2:1/1:2:0/0:0:1:1
MP11375	1453	MP11375_1453	TGATGATGATGA	TGATGATGATGAT	1448.97	.	END=1464	MOTIF=ATC	REF=4	RL=12	RU=TGA	VT=STR	RPA=4.33333	GT:ALLREADS:AML:DP:GB:PL:Q:STITCH	0/1:0|8;1|1:1/0.943544:9:0/1:12,0,246:0.943544:5	0/0:0|42:1/1:42:0/0:0,126,1436:1:24
MP11383	1507	MP11383_1507	AGTTGTAGTTGTA	.	6.1118e-08	.	END=1519	MOTIF=AACTAC	REF=2.16667	RL=13	RU=AGTTGT	VT=STR		GT:ALLREADS:AML:DP:GB:PL:Q:STITCH	0/0:0|1:1/1:1:0/0:0:1:1	0/0:0|4:1/1:4:0/0:0:1:2
MP11412	1222	MP11412_1222	GAGAGAGAGAGAGAGA	GAGAGAGAGAGAGAGAGA	106.974	.	END=1237	MOTIF=AG	REF=8	RL=16	RU=GA	VT=STR	RPA=9	GT:ALLREADS:AML:DP:GB:PL:Q:STITCH	0/0:0|2:0.99994/0.99994:2:0/0:0,5,41:0.797183:0	0/1:0|1;2|3:0.880285/1:4:0/2:64,0,8:0.880285:3
MP11417	1555	MP11417_1555	AAGAGAGAAGAAGGAGAAGAAG	AAGAGAGAAGAAGGAGAAGAAGAGA	42.0329	.	END=1576	MOTIF=AAG	REF=7.33333	RL=22	RU=AAG	VT=STR	RPA=8.33333	GT:ALLREADS:AML:DP:GB:PL:Q:STITCH	./.	1/1:3|1:0.999812/0.999812:1:3/3:35,3,0:0.666479:0
MP11422	1083	MP11422_1083	GGTTGAGGTTGA	.	0	.	END=1094	MOTIF=AACCTC	REF=2	RL=12	RU=GGTTGA	VT=STR		GT:ALLREADS:AML:DP:GB:PL:Q:STITCH	0/0:0|2:1/1:2:0/0:0:1:1	./.
MP11422	1139	MP11422_1139	AGTAGTAGTAGTAG	.	0	.	END=1152	MOTIF=ACT	REF=4.66667	RL=14	RU=AGT	VT=STR		GT:ALLREADS:AML:DP:GB:PL:Q:STITCH	0/0:0|3:1/1:3:0/0:0:1:3	0/0:0|1:1/1:1:0/0:0:1:1
MP11423	1083	MP11423_1083	GGTTGAGGTTGA	.	0	.	END=1094	MOTIF=AACCTC	REF=2	RL=12	RU=GGTTGA	VT=STR		GT:ALLREADS:AML:DP:GB:PL:Q:STITCH	./.	0/0:0|2:1/1:2:0/0:0:1:1
MP11423	1139	MP11423_1139	AGTAGTAGTAGTAG	.	0	.	END=1152	MOTIF=ACT	REF=4.66667	RL=14	RU=AGT	VT=STR		GT:ALLREADS:AML:DP:GB:PL:Q:STITCH	0/0:0|1:1/1:1:0/0:0:1:0	./.
MP11423	1151	MP11423_1151	AGGAGGAGGAGGAGGAGGAGGAGG	.	0	.	END=1177	MOTIF=AGG	REF=9	RL=27	RU=AGG	VT=STR		GT:ALLREADS:AML:DP:GB:PL:Q:STITCH	./.	0/0:0|1:1/1:1:0/0:0:1:1
MP11462	1037	MP11462_1037	GTTGGGGTTGGGG	.	0	.	END=1049	MOTIF=AACCCC	REF=2.16667	RL=13	RU=GTTGGG	VT=STR		GT:ALLREADS:AML:DP:GB:PL:Q:STITCH	./.	0/0:0|10:1/1:10:0/0:0:1:8
MP11472	1090	MP11472_1090	CCTGCACCTGCAC	.	0	.	END=1102	MOTIF=ACCTGC	REF=2.16667	RL=13	RU=CCTGCA	VT=STR		GT:ALLREADS:AML:DP:GB:PL:Q:STITCH	0/0:0|1:1/1:1:0/0:0:1:0	./.
MP11472	1101	MP11472_1101	ACGGGAACGGGA	.	0	.	END=1112	MOTIF=AACGGG	REF=2	RL=12	RU=ACGGGA	VT=STR		GT:ALLREADS:AML:DP:GB:PL:Q:STITCH	0/0:0|5:1/1:5:0/0:0:1:2	0/0:0|7:1/1:7:0/0:0:1:3
MP11472	1404	MP11472_1404	TTTTCTTTTCTTGTCTT	.	0	.	END=1420	MOTIF=AAAAG	REF=3.4	RL=17	RU=TTTTC	VT=STR		GT:ALLREADS:AML:DP:GB:PL:Q:STITCH	0/0:0|1:1/1:1:0/0:0:1:0	0/0:0|2:1/1:2:0/0:0:1:2
MP11478	2099	MP11478_2099	GTGAGAGTGAGAGTG	.	9.31323e-08	.	END=2113	MOTIF=ACTCTC	REF=2.5	RL=15	RU=GTGAGA	VT=STR		GT:ALLREADS:AML:DP:GB:PL:Q:STITCH	0/0:0|4:1/1:4:0/0:0:1:3	0/0:0|14:1/1:14:0/0:0:1:9
MP11478	2206	MP11478_2206	GTGTGTGTGTGTGTGTTTGTGT	.	0	.	END=2227	MOTIF=AC	REF=11	RL=22	RU=GT	VT=STR		GT:ALLREADS:AML:DP:GB:PL:Q:STITCH	0/0:0|2:1/1:2:0/0:0:1:2	0/0:0|6:1/1:6:0/0:0:1:3
MP11478	2274	MP11478_2274	GGGAAGGGAAGG	.	0	.	END=2285	MOTIF=AAGGG	REF=2.4	RL=12	RU=GGGAA	VT=STR		GT:ALLREADS:AML:DP:GB:PL:Q:STITCH	0/0:0|2:1/1:2:0/0:0:1:1	0/0:0|3:1/1:3:0/0:0:1:2
MP11548	1234	MP11548_1234	AGACCAAGACCAA	.	0	.	END=1246	MOTIF=AAGACC	REF=2.16667	RL=13	RU=AGACCA	VT=STR		GT:ALLREADS:AML:DP:GB:PL:Q:STITCH	./.	0/0:0|1:1/1:1:0/0:0:1:0
MP11617	1511	MP11617_1511	GGTGAGGGTGAGG	.	0	.	END=1523	MOTIF=ACCCTC	REF=2.16667	RL=13	RU=GGTGAG	VT=STR		GT:ALLREADS:AML:DP:GB:PL:Q:STITCH	./.	0/0:0|1:1/1:1:0/0:0:1:1
MP11624	1399	MP11624_1399	TCGGAATCGGAATCGGAATCG	.	0	.	END=1419	MOTIF=AATCGG	REF=3.5	RL=21	RU=TCGGAA	VT=STR		GT:ALLREADS:AML:DP:GB:PL:Q:STITCH	./.	0/0:0|1:1/1:1:0/0:0:1:0
MP11634	1342	MP11634_1342	TGTTTTTGTTTTATTTTTATTTTTG	.	6.53381e-08	.	END=1366	MOTIF=AAAAAC	REF=4.16667	RL=25	RU=TGTTTT	VT=STR		GT:ALLREADS:AML:DP:GB:PL:Q:STITCH	0/0:0|4:1/1:4:0/0:0:1:3	0/0:0|19:1/1:19:0/0:0:1:15
MP11634	1453	MP11634_1453	TTTTTCTTTTCTTTTT	.	0	.	END=1468	MOTIF=AAAAAG	REF=2.66667	RL=16	RU=TTTTTC	VT=STR		GT:ALLREADS:AML:DP:GB:PL:Q:STITCH	./.	0/0:0|4:1/1:4:0/0:0:1:3
MP11638	1796	MP11638_1796	ATGAAAATGAAAAGGAAAA	.	3.55067e-08	.	END=1814	MOTIF=AAAATG	REF=3.16667	RL=19	RU=ATGAAA	VT=STR		GT:ALLREADS:AML:DP:GB:PL:Q:STITCH	0/0:0|2:1/1:2:0/0:0:1:2	0/0:0|1:1/1:1:0/0:0:1:0
MP11639	1044	MP11639_1044	ATAATAATAATAAT	.	0	.	END=1057	MOTIF=AAT	REF=4.66667	RL=14	RU=ATA	VT=STR		GT:ALLREADS:AML:DP:GB:PL:Q:STITCH	./.	0/0:0|1:1/1:1:0/0:0:1:1
MP11709	1122	MP11709_1122	TTTGTTTGTTTG	.	0	.	END=1133	MOTIF=AAAC	REF=3	RL=12	RU=TTTG	VT=STR		GT:ALLREADS:AML:DP:GB:PL:Q:STITCH	./.	0/0:0|1:1/1:1:0/0:0:1:1
MP11749	1412	MP11749_1412	AAGGGGAAGGGG	.	0	.	END=1423	MOTIF=AAGGGG	REF=2	RL=12	RU=AAGGGG	VT=STR		GT:ALLREADS:AML:DP:GB:PL:Q:STITCH	0/0:0|1:1/1:1:0/0:0:1:1	./.
MP11778	1326	MP11778_1326	AAACCAAACCAA	AAACCAAACCA	76.2681	.	END=1337	MOTIF=AAACC	REF=2.4	RL=12	RU=AAACC	VT=STR	RPA=2.2	GT:ALLREADS:AML:DP:GB:PL:Q:STITCH	0/0:0|1:0.999997/0.999997:1:0/0:0,3,53:0.666664:1	1/0:-1|1;0|8:0.992362/1:9:-1/0:21,0,399:0.992362:6
MP11798	1003	MP11798_1003	AGGAAGAGGAAGAGGA	.	0	.	END=1018	MOTIF=AAGAGG	REF=2.66667	RL=16	RU=AGGAAG	VT=STR		GT:ALLREADS:AML:DP:GB:PL:Q:STITCH	0/0:0|3:1/1:3:0/0:0:1:2	./.
MP11803	1202	MP11803_1202	CTTTTGCTTTTG	CTTTTGCTTTTGC	96.8145	.	END=1213	MOTIF=AAAAGC	REF=2	RL=12	RU=CTTTTG	VT=STR	RPA=2.16667	GT:ALLREADS:AML:DP:GB:PL:Q:STITCH	1/1:1|1:1/1:1:1/1:90,3,0:0.666667:0	./.
MP11862	1419	MP11862_1419	GGAAAGGAAAGG	.	0	.	END=1430	MOTIF=AAAGG	REF=2.4	RL=12	RU=GGAAA	VT=STR		GT:ALLREADS:AML:DP:GB:PL:Q:STITCH	0/0:0|10:1/1:10:0/0:0:1:6	0/0:0|18:1/1:18:0/0:0:1:9
MP11863	1419	MP11863_1419	GGAAAGGAAAGG	.	0	.	END=1430	MOTIF=AAAGG	REF=2.4	RL=12	RU=GGAAA	VT=STR		GT:ALLREADS:AML:DP:GB:PL:Q:STITCH	0/0:0|1:1/1:1:0/0:0:1:1	./.
MP11864	1174	MP11864_1174	AAAAAACAAAAAAATAGAAAAAACAAAAAAAAAA	AAAAAACAAAAAAATAGAAAAAACAAAAAAAAAAA	1332.73	.	END=1207	MOTIF=A	REF=34	RL=34	RU=A	VT=STR	RPA=35	GT:ALLREADS:AML:DP:GB:PL:Q:STITCH	0/1:-18|1;-17|1;-2|8;-1|3;0|37;1|16;2|4:0/0:70:0/1:239,0,620:0:56	0/1:-15|1;-1|5;0|15;1|6;2|3;3|1:4.1103e-29/4.11022e-29:31:0/1:92,0,246:4.11022e-29:17
MP11864	1464	MP11864_1464	TCTAATTCTAAT	.	0	.	END=1475	MOTIF=AATTAG	REF=2	RL=12	RU=TCTAAT	VT=STR		GT:ALLREADS:AML:DP:GB:PL:Q:STITCH	0/0:0|1:1/1:1:0/0:0:1:1	0/0:0|1:1/1:1:0/0:0:1:0
MP11864	1531	MP11864_1531	ATTATTATTATATTAATATT	ATTATTATTATATTAA	126.947	.	END=1550	MOTIF=AAT	REF=6.66667	RL=20	RU=ATT	VT=STR	RPA=5.33333	GT:ALLREADS:AML:DP:GB:PL:Q:STITCH	0/0:0|2:1/1:2:0/0:0,6,85:0.799983:1	1/1:-4|1:0.99991/0.99991:1:-4/-4:38,3,0:0.666577:0
MP11874	2150	MP11874_2150	TTTTTTTTTTTTT	TTTTTTTTTTTT	327.828	.	END=2162	MOTIF=A	REF=13	RL=13	RU=T	VT=STR	RPA=12	GT:ALLREADS:AML:DP:GB:PL:Q:STITCH	1/0:-2|1;-1|3;0|4:0.999432/0.999998:8:-1/0:36,0,71:0.999432:3	1/0:-3|1;-2|2;-1|11;0|9;1|5:1.30342e-15/1.3034e-15:28:-1/0:142,0,156:1.3034e-15:18
MP11903	1067	MP11903_1067	AAGGAAGAGGAAAAGGAAAAG	.	0	.	END=1087	MOTIF=AAAAGG	REF=3.5	RL=21	RU=AAGGAA	VT=STR		GT:ALLREADS:AML:DP:GB:PL:Q:STITCH	0/0:0|12:1/1:12:0/0:0:1:8	0/0:0|51:1/1:51:0/0:0:1:33
MP11942	2011	MP11942_2011	GAGAGAGAGAGAGAGA	GAGAGAGAGAGA	2658.49	.	END=2026	MOTIF=AG	REF=8	RL=16	RU=GA	VT=STR	RPA=6	GT:ALLREADS:AML:DP:GB:PL:Q:STITCH	0/0:-4|1;0|8:1/1:9:0/0:0,0,216:0.538414:6	1/0:-4|96;0|13:4.73067e-24/4.73067e-24:109:-4/0:2205,0,68:4.73067e-24:77
MP12012	1268	MP12012_1268	GTCGGGTCGGGT	.	0	.	END=1279	MOTIF=ACCCG	REF=2.4	RL=12	RU=GTCGG	VT=STR		GT:ALLREADS:AML:DP:GB:PL:Q:STITCH	0/0:0|1:1/1:1:0/0:0:1:0	./.
MP12065	1072	MP12065_1072	GTGGTGGTGGTCGGTGG	GTGGTGGTGGTCGGTGGGGT	906.378	.	END=1088	MOTIF=ACC	REF=5.66667	RL=17	RU=GTG	VT=STR	RPA=6.66667	GT:ALLREADS:AML:DP:GB:PL:Q:STITCH	0/0:0|20:1/1:20:0/0:0,60,597:0.999998:14	0/1:-1|1;0|19;3|4:0.212855/0.212855:24:0/3:68,0,498:0.212855:13
MP12070	1346	MP12070_1346	TCCTCCTCCTCC	.	8.84756e-08	.	END=1357	MOTIF=AGG	REF=4	RL=12	RU=TCC	VT=STR		GT:ALLREADS:AML:DP:GB:PL:Q:STITCH	0/0:0|4:1/1:4:0/0:0:1:2	0/0:0|20:1/1:20:0/0:0:1:10
MP12074	1672	MP12074_1672	GGTGAAGGTGAAGGTGAAG	.	0	.	END=1690	MOTIF=AAGGTG	REF=3.16667	RL=19	RU=GGTGAA	VT=STR		GT:ALLREADS:AML:DP:GB:PL:Q:STITCH	./.	0/0:0|1:1/1:1:0/0:0:1:0
MP12112	1139	MP12112_1139	AACAACACCAACAACAA	.	0	.	END=1155	MOTIF=AAC	REF=5.66667	RL=17	RU=AAC	VT=STR		GT:ALLREADS:AML:DP:GB:PL:Q:STITCH	0/0:0|4:1/1:4:0/0:0:1:3	0/0:0|7:1/1:7:0/0:0:1:5
MP12119	1122	MP12119_1122	TTTGATTTGATT	.	3035.62	.	END=1133	MOTIF=AAATC	REF=2.4	RL=12	RU=TTTGA	VT=STR		GT:ALLREADS:AML:DP:GB:PL:Q:STITCH	0/0:-1|1;0|18:0.999993/0.999993:19:0/0:0:0.870836:13	0/0:-1|1;0|40:0.999992/0.999992:41:0/0:0:0.999992:33
MP12119	1316	MP12119_1316	TTGCAGTTGCAG	.	0	.	END=1327	MOTIF=AACTGC	REF=2	RL=12	RU=TTGCAG	VT=STR		GT:ALLREADS:AML:DP:GB:PL:Q:STITCH	./.	0/0:0|1:1/1:1:0/0:0:1:0
MP12159	1319	MP12159_1319	TTGGATTGGGATTGGAT	.	0	.	END=1335	MOTIF=AATCC	REF=3.4	RL=17	RU=TTGGA	VT=STR		GT:ALLREADS:AML:DP:GB:PL:Q:STITCH	0/0:0|1:1/1:1:0/0:0:1:0	./.
MP12159	1521	MP12159_1521	CAGAGCAGAGCGAGAGAGC	.	6.63567e-08	.	END=1539	MOTIF=AGAGC	REF=3.8	RL=19	RU=CAGAG	VT=STR		GT:ALLREADS:AML:DP:GB:PL:Q:STITCH	./.	0/0:0|3:1/1:3:0/0:0:1:1
MP12191	2004	MP12191_2004	TTGTTGTTGTTGTT	.	0	.	END=2017	MOTIF=AAC	REF=4.66667	RL=14	RU=TTG	VT=STR		GT:ALLREADS:AML:DP:GB:PL:Q:STITCH	0/0:0|3:1/1:3:0/0:0:1:2	0/0:0|9:1/1:9:0/0:0:1:5
MP12199	1662	MP12199_1662	TTCTTCTTCTTCT	.	0	.	END=1674	MOTIF=AAG	REF=4.33333	RL=13	RU=TTC	VT=STR		GT:ALLREADS:AML:DP:GB:PL:Q:STITCH	0/0:0|3:1/1:3:0/0:0:1:2	0/0:0|19:1/1:19:0/0:0:1:10
MP12206	1725	MP12206_1725	CAAACCCAAACCC	.	1.86556e-07	.	END=1737	MOTIF=AAACCC	REF=2.16667	RL=13	RU=CAAACC	VT=STR		GT:ALLREADS:AML:DP:GB:PL:Q:STITCH	0/0:0|2:1/1:2:0/0:0:1:2	0/0:0|13:1/1:13:0/0:0:1:5
MP12206	1814	MP12206_1814	CACCACCACCACCA	.	1745.45	.	END=1827	MOTIF=ACC	REF=4.66667	RL=14	RU=CAC	VT=STR		GT:ALLREADS:AML:DP:GB:PL:Q:STITCH	0/0:0|1:0.999909/0.999909:1:0/0:0:0.666575:0	0/0:-1|1;0|45:1/1:46:0/0:0:1:31
MP12207	1258	MP12207_1258	AACCGAACCGAA	.	0	.	END=1269	MOTIF=AACCG	REF=2.4	RL=12	RU=AACCG	VT=STR		GT:ALLREADS:AML:DP:GB:PL:Q:STITCH	0/0:0|5:1/1:5:0/0:0:1:4	0/0:0|9:1/1:9:0/0:0:1:3
MP12207	1698	MP12207_1698	ATCCTCATCCTC	.	5.58794e-08	.	END=1709	MOTIF=AGGATG	REF=2	RL=12	RU=ATCCTC	VT=STR		GT:ALLREADS:AML:DP:GB:PL:Q:STITCH	0/0:0|22:1/1:22:0/0:0:1:15	0/0:0|36:1/1:36:0/0:0:1:21
MP12300	1201	MP12300_1201	CAACACCAACAC	.	4.36557e-08	.	END=1212	MOTIF=AACACC	REF=2	RL=12	RU=CAACAC	VT=STR		GT:ALLREADS:AML:DP:GB:PL:Q:STITCH	0/0:0|4:1/1:4:0/0:0:1:2	0/0:0|5:1/1:5:0/0:0:1:3
MP12300	1552	MP12300_1552	TCCCAATCCCAATCCC	.	0	.	END=1567	MOTIF=AATCCC	REF=2.66667	RL=16	RU=TCCCAA	VT=STR		GT:ALLREADS:AML:DP:GB:PL:Q:STITCH	0/0:0|7:1/1:7:0/0:0:1:4	0/0:0|17:1/1:17:0/0:0:1:13
MP12315	1155	MP12315_1155	ACTTTTACTTTT	ACTTTTACTTTTA	415.097	.	END=1166	MOTIF=AAAAGT	REF=2	RL=12	RU=ACTTTT	VT=STR	RPA=2.16667	GT:ALLREADS:AML:DP:GB:PL:Q:STITCH	0/1:0|5;1|1:1/1:6:0/1:72,0,410:1:5	0/0:0|4:1/1:4:0/0:0,12,342:0.941177:2
MP12348	1311	MP12348_1311	AGGAGGAGGAGGAGG	.	0	.	END=1325	MOTIF=AGG	REF=5	RL=15	RU=AGG	VT=STR		GT:ALLREADS:AML:DP:GB:PL:Q:STITCH	0/0:0|2:1/1:2:0/0:0:1:1	./.
MP12356	1399	MP12356_1399	TCCTCCTCCTCCTCCTC	.	1.49012e-07	.	END=1415	MOTIF=AGG	REF=5.66667	RL=17	RU=TCC	VT=STR		GT:ALLREADS:AML:DP:GB:PL:Q:STITCH	0/0:0|8:1/1:8:0/0:0:1:6	0/0:0|10:1/1:10:0/0:0:1:2
MP12356	1849	MP12356_1849	TGATGATGATGAT	.	9.31323e-09	.	END=1861	MOTIF=ATC	REF=4.33333	RL=13	RU=TGA	VT=STR		GT:ALLREADS:AML:DP:GB:PL:Q:STITCH	0/0:0|2:1/1:2:0/0:0:1:1	0/0:0|12:1/1:12:0/0:0:1:5
MP12356	2040	MP12356_2040	GGGAGAGGGAGAAGGAGAGGGAGAAGGAG	.	7.04313e-08	.	END=2068	MOTIF=AGAGGG	REF=4.83333	RL=29	RU=GGGAGA	VT=STR		GT:ALLREADS:AML:DP:GB:PL:Q:STITCH	0/0:0|2:1/1:2:0/0:0:1:0	0/0:0|6:1/1:6:0/0:0:1:2
MP12383	1283	MP12383_1283	AATAAAATAAAA	.	1.05938e-07	.	END=1294	MOTIF=AAAAT	REF=2.4	RL=12	RU=AATAA	VT=STR		GT:ALLREADS:AML:DP:GB:PL:Q:STITCH	./.	0/0:0|5:1/1:5:0/0:0:1:4
MP12384	1288	MP12384_1288	AAGGAAGGAAGG	.	9402.99	.	END=1299	MOTIF=AAGG	REF=3	RL=12	RU=AAGG	VT=STR		GT:ALLREADS:AML:DP:GB:PL:Q:STITCH	0/0:0|45:1/1:45:0/0:0:1:31	0/0:-1|1;0|174:0.999998/0.999998:175:0/0:0:0.999998:123
MP12407	1559	MP12407_1559	GGTGGTGGTGGT	.	0	.	END=1570	MOTIF=ACC	REF=4	RL=12	RU=GGT	VT=STR		GT:ALLREADS:AML:DP:GB:PL:Q:STITCH	0/0:0|11:1/1:11:0/0:0:1:10	./.
MP12407	1827	MP12407_1827	GTTGTTGTTGTTGTTGTGGTGGTGTTGTTGT	.	1.30385e-07	.	END=1857	MOTIF=AAC	REF=10.3333	RL=31	RU=GTT	VT=STR		GT:ALLREADS:AML:DP:GB:PL:Q:STITCH	0/0:0|16:1/1:16:0/0:0:1:11	0/0:0|1:1/1:1:0/0:0:1:1
MP12407	1890	MP12407_1890	GGGGCTGGGGCT	.	0	.	END=1901	MOTIF=AGCCCC	REF=2	RL=12	RU=GGGGCT	VT=STR		GT:ALLREADS:AML:DP:GB:PL:Q:STITCH	0/0:0|1:1/1:1:0/0:0:1:1	./.
MP12529	1241	MP12529_1241	AGTTGAGTTGAGCTGAG	AGTTGAGTTGAGCTGAGT	701.205	.	END=1257	MOTIF=AACTC	REF=3.4	RL=17	RU=AGTTG	VT=STR	RPA=3.6	GT:ALLREADS:AML:DP:GB:PL:Q:STITCH	0/0:0|9:1/1:9:0/0:0,27,459:0.996109:6	0/1:0|32;1|4;2|2:5.67235e-13/5.67235e-13:38:0/1:119,0,1521:5.67235e-13:19
MP12548	1103	MP12548_1103	AAAGATAAAGAT	.	0	.	END=1114	MOTIF=AAAGAT	REF=2	RL=12	RU=AAAGAT	VT=STR		GT:ALLREADS:AML:DP:GB:PL:Q:STITCH	./.	0/0:0|1:1/1:1:0/0:0:1:1
MP12548	1225	MP12548_1225	TCCTCCTCCTCC	.	7.45058e-08	.	END=1236	MOTIF=AGG	REF=4	RL=12	RU=TCC	VT=STR		GT:ALLREADS:AML:DP:GB:PL:Q:STITCH	0/0:0|3:1/1:3:0/0:0:1:2	0/0:0|19:1/1:19:0/0:0:1:7
MP12555	3502	MP12555_3502	TTTTGGTTTTGG	.	0	.	END=3513	MOTIF=AAAACC	REF=2	RL=12	RU=TTTTGG	VT=STR		GT:ALLREADS:AML:DP:GB:PL:Q:STITCH	./.	0/0:0|1:1/1:1:0/0:0:1:0
MP12558	1756	MP12558_1756	TATTTGTATTTTATTTTATTT	.	0	.	END=1776	MOTIF=AAAAT	REF=4.2	RL=21	RU=TATTT	VT=STR		GT:ALLREADS:AML:DP:GB:PL:Q:STITCH	./.	0/0:0|3:1/1:3:0/0:0:1:0
MP12610	1693	MP12610_1693	TCTTTTCTTTTCTTT	.	6.51926e-08	.	END=1707	MOTIF=AAAAG	REF=3	RL=15	RU=TCTTT	VT=STR		GT:ALLREADS:AML:DP:GB:PL:Q:STITCH	0/0:0|15:1/1:15:0/0:0:1:11	0/0:0|1:1/1:1:0/0:0:1:0
MP12610	2252	MP12610_2252	TGTTGTGTTGTG	.	2.67755e-08	.	END=2263	MOTIF=AACAC	REF=2.4	RL=12	RU=TGTTG	VT=STR		GT:ALLREADS:AML:DP:GB:PL:Q:STITCH	0/0:0|2:1/1:2:0/0:0:1:1	./.
MP12712	1430	MP12712_1430	GGCTGCGGCTGCGG	.	0	.	END=1443	MOTIF=AGCCGC	REF=2.33333	RL=14	RU=GGCTGC	VT=STR		GT:ALLREADS:AML:DP:GB:PL:Q:STITCH	0/0:0|33:1/1:33:0/0:0:1:22	0/0:0|83:1/1:83:0/0:0:1:55
MP12712	1459	MP12712_1459	GAGGAGGAGGACGAGGAGAAGGA	.	1266.27	.	END=1481	MOTIF=AGG	REF=7.66667	RL=23	RU=GAG	VT=STR		GT:ALLREADS:AML:DP:GB:PL:Q:STITCH	0/0:0|7:1/1:7:0/0:0:0.99224:5	0/0:0|27;1|1:0.999998/0.999998:28:0/0:0:0.999911:15
MP12712	1533	MP12712_1533	GGAGGGGGAGGAGGAGCGAGAGGAGGA	.	3.72529e-08	.	END=1559	MOTIF=AGG	REF=9	RL=27	RU=GGA	VT=STR		GT:ALLREADS:AML:DP:GB:PL:Q:STITCH	0/0:0|5:1/1:5:0/0:0:1:3	0/0:0|8:1/1:8:0/0:0:1:4
MP12712	1557	MP12712_1557	GGAACCGGAAATGGAACCGGA	.	3.7835e-08	.	END=1577	MOTIF=AACCGG	REF=3.5	RL=21	RU=GGAACC	VT=STR		GT:ALLREADS:AML:DP:GB:PL:Q:STITCH	0/0:0|12:1/1:12:0/0:0:1:4	0/0:0|52:1/1:52:0/0:0:1:26
MP12726	2204	MP12726_2204	TTTTTTTTTTTTT	TTTTTTTTTTTTTT,TTTTTTTTTTTTTTT	56.7769	.	END=2216	MOTIF=A	REF=13	RL=13	RU=T	VT=STR	RPA=14,15	GT:ALLREADS:AML:DP:GB:PL:Q:STITCH	./.	1/2:0|1;1|1;2|2:0.498268/0.998428:4:1/2:45,25,34,0,0,10:0.496709:3
MP12764	1459	MP12764_1459	AAAAAAAAATAAAAATAA	AAAAAAAAATAAAAATA,AAAAAAAAATAAAAATAAA	1006.32	.	END=1476	MOTIF=AAAAAT	REF=3	RL=18	RU=AAAATA	VT=STR	RPA=2.83333,3.16667	GT:ALLREADS:AML:DP:GB:PL:Q:STITCH	0/2:-2|1;0|13;1|3;2|1:5.59076e-15/5.59076e-15:18:0/1:234,271,1449,0,1115,1089:5.59076e-15:13	1/0:-1|7;0|1:1/1:8:-1/0:592,0,68,614,86,763:1:5
MP12798	1504	MP12798_1504	AGAAGGAGAAGGA	.	0	.	END=1516	MOTIF=AAGGAG	REF=2.16667	RL=13	RU=AGAAGG	VT=STR		GT:ALLREADS:AML:DP:GB:PL:Q:STITCH	0/0:0|6:1/1:6:0/0:0:1:5	0/0:0|17:1/1:17:0/0:0:1:12
MP12804	1258	MP12804_1258	AAGAGAAGAGAA	.	0	.	END=1269	MOTIF=AAGAG	REF=2.4	RL=12	RU=AAGAG	VT=STR		GT:ALLREADS:AML:DP:GB:PL:Q:STITCH	0/0:0|9:1/1:9:0/0:0:1:7	0/0:0|15:1/1:15:0/0:0:1:6
MP12845	1634	MP12845_1634	CAGTTGGAGTTGCAGTTACAGTGGCAGT	.	2.44472e-08	.	END=1661	MOTIF=AACTGC	REF=4.66667	RL=28	RU=CAGTTG	VT=STR		GT:ALLREADS:AML:DP:GB:PL:Q:STITCH	0/0:0|1:1/1:1:0/0:0:1:0	0/0:0|9:1/1:9:0/0:0:1:4
MP12845	1684	MP12845_1684	AGAAGAGAGAGAAGAGAAG	.	0	.	END=1702	MOTIF=AAGAG	REF=3.8	RL=19	RU=AGAAG	VT=STR		GT:ALLREADS:AML:DP:GB:PL:Q:STITCH	./.	0/0:0|1:1/1:1:0/0:0:1:0
MP12855	1487	MP12855_1487	ATGATATGATAT	.	1.00117e-07	.	END=1498	MOTIF=ATATC	REF=2.4	RL=12	RU=ATGAT	VT=STR		GT:ALLREADS:AML:DP:GB:PL:Q:STITCH	0/0:0|1:1/1:1:0/0:0:1:1	0/0:0|2:1/1:2:0/0:0:1:1
MP12885	1655	MP12885_1655	CTTGTGCTTGTGTTGTG	.	1.80444e-08	.	END=1671	MOTIF=AAGCAC	REF=2.83333	RL=17	RU=CTTGTG	VT=STR		GT:ALLREADS:AML:DP:GB:PL:Q:STITCH	./.	0/0:0|6:1/1:6:0/0:0:1:5
MP13014	1112	MP13014_1112	TACTACTACTACTGCTACT	.	5195.2	.	END=1130	MOTIF=ACT	REF=6.33333	RL=19	RU=TAC	VT=STR		GT:ALLREADS:AML:DP:GB:PL:Q:STITCH	0/0:0|9:1/1:9:0/0:0:0.998049:3	0/0:-1|1;0|120:0.999999/0.999999:121:0/0:0:0.999999:83
MP13023	2488	MP13023_2488	AAAGAAAAAGAA	.	1.02445e-07	.	END=2499	MOTIF=AAAAAG	REF=2	RL=12	RU=AAAGAA	VT=STR		GT:ALLREADS:AML:DP:GB:PL:Q:STITCH	0/0:0|15:1/1:15:0/0:0:1:10	0/0:0|50:1/1:50:0/0:0:1:29
MP13023	2510	MP13023_2510	AAGAAGGAGAAAAAGAAGAAG	.	9.31323e-08	.	END=2530	MOTIF=AAG	REF=7	RL=21	RU=AAG	VT=STR		GT:ALLREADS:AML:DP:GB:PL:Q:STITCH	0/0:0|4:1/1:4:0/0:0:1:3	0/0:0|9:1/1:9:0/0:0:1:7
MP13026	2087	MP13026_2087	AGTGTAGTGTAGTGT	.	6946.52	.	END=2101	MOTIF=ACACT	REF=3	RL=15	RU=AGTGT	VT=STR		GT:ALLREADS:AML:DP:GB:PL:Q:STITCH	0/0:0|26:1/1:26:0/0:0:1:20	0/0:-2|2;-1|2;0|107:2.56327e-10/2.56327e-10:111:0/0:0:2.56327e-10:75
MP13087	1377	MP13087_1377	CTCGTCCACGTCCTCGTC	.	0	.	END=1394	MOTIF=ACGAGG	REF=3	RL=18	RU=CTCGTC	VT=STR		GT:ALLREADS:AML:DP:GB:PL:Q:STITCH	./.	0/0:0|1:1/1:1:0/0:0:1:0
MP13185	1823	MP13185_1823	GATTACGATTAC	.	0	.	END=1834	MOTIF=AATCGT	REF=2	RL=12	RU=GATTAC	VT=STR		GT:ALLREADS:AML:DP:GB:PL:Q:STITCH	0/0:0|2:1/1:2:0/0:0:1:1	0/0:0|3:1/1:3:0/0:0:1:3
MP13211	1133	MP13211_1133	GAGAGAGAAAGATGAGAGAGA	.	0	.	END=1153	MOTIF=AG	REF=10.5	RL=21	RU=GA	VT=STR		GT:ALLREADS:AML:DP:GB:PL:Q:STITCH	0/0:0|5:1/1:5:0/0:0:1:2	0/0:0|18:1/1:18:0/0:0:1:10
MP13218	1074	MP13218_1074	CTTCTCCTTCTCCTT	.	0	.	END=1088	MOTIF=AAGGAG	REF=2.5	RL=15	RU=CTTCTC	VT=STR		GT:ALLREADS:AML:DP:GB:PL:Q:STITCH	0/0:0|5:1/1:5:0/0:0:1:2	0/0:0|24:1/1:24:0/0:0:1:14
MP13251	2366	MP13251_2366	ATGAGGATGAGG	.	0	.	END=2377	MOTIF=AGGATG	REF=2	RL=12	RU=ATGAGG	VT=STR		GT:ALLREADS:AML:DP:GB:PL:Q:STITCH	./.	0/0:0|1:1/1:1:0/0:0:1:1
MP13251	2790	MP13251_2790	TTTTTTTTTTTT	TTTTTTTTTT	82.0929	.	END=2801	MOTIF=A	REF=12	RL=12	RU=T	VT=STR	RPA=10	GT:ALLREADS:AML:DP:GB:PL:Q:STITCH	0/0:0|1:0.995737/0.995737:1:0/0:0,3,27:0.497158:1	1/0:-2|3;-1|1;0|1:0.999762/0.72451:5:-2/0:53,0,18:0.724281:4
MP13284	1324	MP13284_1324	TCAGTGTCAGTG	TCAGTGTCAGTGT	89.4625	.	END=1335	MOTIF=ACACTG	REF=2	RL=12	RU=TCAGTG	VT=STR	RPA=2.16667	GT:ALLREADS:AML:DP:GB:PL:Q:STITCH	./.	0/1:0|1;1|1:1/1:2:0/1:84,0,79:1:2
MP13289	1375	MP13289_1375	CAAAACAAAACA	.	0	.	END=1386	MOTIF=AAAAC	REF=2.4	RL=12	RU=CAAAA	VT=STR		GT:ALLREADS:AML:DP:GB:PL:Q:STITCH	./.	0/0:0|1:1/1:1:0/0:0:1:0
MP13301	1891	MP13301_1891	TTTTTTTTTCTTTTTCTTTTT	TTTTTTTTTCTTTTTCTTTTTT,TTTTTTTTTCTTTTTCTTTTTTC	1876.73	.	END=1911	MOTIF=A	REF=21	RL=21	RU=TTTTCT	VT=STR	RPA=22,23	GT:ALLREADS:AML:DP:GB:PL:Q:STITCH	0/2:-1|1;0|18;1|4;2|4:4.45382e-10/4.35525e-10:27:0/2:70,16,370,0,305,408:4.35525e-10:17	0/1:-1|3;0|191;1|40;2|14;3|2:0/0:250:0/1:479,0,3779,511,3786,4892:0:182
MP13301	2074	MP13301_2074	AAATAAAGAGAATAAATAAAT	.	5.3551e-08	.	END=2094	MOTIF=AAAT	REF=5.25	RL=21	RU=AAAT	VT=STR		GT:ALLREADS:AML:DP:GB:PL:Q:STITCH	0/0:0|1:1/1:1:0/0:0:1:0	0/0:0|9:1/1:9:0/0:0:1:6
MP13317	1086	MP13317_1086	TTGTTGTTGTTG	.	687.324	.	END=1097	MOTIF=AAC	REF=4	RL=12	RU=TTG	VT=STR		GT:ALLREADS:AML:DP:GB:PL:Q:STITCH	./.	0/0:-1|1;0|18:1/1:19:0/0:0:0.994337:9
MP13338	1817	MP13338_1817	AAGAACAAGAAC	.	6590.81	.	END=1828	MOTIF=AACAAG	REF=2	RL=12	RU=AAGAAC	VT=STR		GT:ALLREADS:AML:DP:GB:PL:Q:STITCH	0/0:0|19:1/1:19:0/0:0:0.999996:15	0/0:-2|1;-1|1;0|47:2.26436e-09/2.26436e-09:49:0/0:0:2.26426e-09:32
MP13338	1954	MP13338_1954	AGAGAGATAGAGGAGAGAGA	AGAGAGATAGAGGAGAGA	652.781	.	END=1973	MOTIF=AG	REF=10	RL=20	RU=AG	VT=STR	RPA=9	GT:ALLREADS:AML:DP:GB:PL:Q:STITCH	1/0:-2|1;0|7:0.694891/1:8:-2/0:3,0,202:0.694891:5	0/0:0|20:1/1:20:0/0:0,60,647:0.999999:10
MP13338	2083	MP13338_2083	TTGACTTTGACT	.	0	.	END=2094	MOTIF=AAAGTC	REF=2	RL=12	RU=TTGACT	VT=STR		GT:ALLREADS:AML:DP:GB:PL:Q:STITCH	./.	0/0:0|4:1/1:4:0/0:0:1:2
MP13338	2302	MP13338_2302	AAGGAGAAGGAGA	.	0	.	END=2314	MOTIF=AAGGAG	REF=2.16667	RL=13	RU=AAGGAG	VT=STR		GT:ALLREADS:AML:DP:GB:PL:Q:STITCH	0/0:0|8:1/1:8:0/0:0:1:5	0/0:0|31:1/1:31:0/0:0:1:20
MP13346	1043	MP13346_1043	CTATCTCTATCTCT	.	0	.	END=1056	MOTIF=AGAGAT	REF=2.33333	RL=14	RU=CTATCT	VT=STR		GT:ALLREADS:AML:DP:GB:PL:Q:STITCH	0/0:0|3:1/1:3:0/0:0:1:1	0/0:0|5:1/1:5:0/0:0:1:3
MP13365	1200	MP13365_1200	TTGGTGTTGGTG	.	0	.	END=1211	MOTIF=AACACC	REF=2	RL=12	RU=TTGGTG	VT=STR		GT:ALLREADS:AML:DP:GB:PL:Q:STITCH	./.	0/0:0|1:1/1:1:0/0:0:1:0
MP13379	3810	MP13379_3810	GAGGAGAGGAGA	.	0	.	END=3821	MOTIF=AGAGG	REF=2.4	RL=12	RU=GAGGA	VT=STR		GT:ALLREADS:AML:DP:GB:PL:Q:STITCH	0/0:0|9:1/1:9:0/0:0:1:5	0/0:0|5:1/1:5:0/0:0:1:1
MP13379	4076	MP13379_4076	TGGTGGTGGTGGTGGTGG	.	0	.	END=4093	MOTIF=ACC	REF=6	RL=18	RU=TGG	VT=STR		GT:ALLREADS:AML:DP:GB:PL:Q:STITCH	0/0:0|3:1/1:3:0/0:0:1:3	0/0:0|20:1/1:20:0/0:0:1:15
MP13422	1041	MP13422_1041	TTCTGTTCTGTT	TTCTGTTCTGT	54.4003	.	END=1052	MOTIF=AACAG	REF=2.4	RL=12	RU=TTCTG	VT=STR	RPA=2.2	GT:ALLREADS:AML:DP:GB:PL:Q:STITCH	1/1:-1|1:0.999989/0.999989:1:-1/-1:47,3,0:0.666656:1	./.
MP13430	1064	MP13430_1064	TTATTTTTATTT	.	1.11177e-07	.	END=1075	MOTIF=AAAAAT	REF=2	RL=12	RU=TTATTT	VT=STR		GT:ALLREADS:AML:DP:GB:PL:Q:STITCH	./.	0/0:0|2:1/1:2:0/0:0:1:0
MP13495	1129	MP13495_1129	TGAGAGTGAGAG	.	9.42964e-08	.	END=1140	MOTIF=ACTCTC	REF=2	RL=12	RU=TGAGAG	VT=STR		GT:ALLREADS:AML:DP:GB:PL:Q:STITCH	0/0:0|11:1/1:11:0/0:0:1:8	0/0:0|40:1/1:40:0/0:0:1:31
MP13500	1497	MP13500_1497	GAGTTGAGTTGAGT	.	0	.	END=1510	MOTIF=AACTC	REF=2.8	RL=14	RU=GAGTT	VT=STR		GT:ALLREADS:AML:DP:GB:PL:Q:STITCH	0/0:0|1:1/1:1:0/0:0:1:1	0/0:0|2:1/1:2:0/0:0:1:1
MP13516	1462	MP13516_1462	AACAACAACAACAACA	.	1.30385e-07	.	END=1477	MOTIF=AAC	REF=5.33333	RL=16	RU=AAC	VT=STR		GT:ALLREADS:AML:DP:GB:PL:Q:STITCH	0/0:0|4:1/1:4:0/0:0:1:2	0/0:0|11:1/1:11:0/0:0:1:9
MP13516	1585	MP13516_1585	GAAGAAGACGAAGAAGA	.	5.58794e-08	.	END=1601	MOTIF=AAG	REF=5.66667	RL=17	RU=GAA	VT=STR		GT:ALLREADS:AML:DP:GB:PL:Q:STITCH	./.	0/0:0|2:1/1:2:0/0:0:1:1
MP13563	1370	MP13563_1370	ATGAAAATGAAAATG	.	5.82077e-08	.	END=1384	MOTIF=AAAATG	REF=2.5	RL=15	RU=ATGAAA	VT=STR		GT:ALLREADS:AML:DP:GB:PL:Q:STITCH	./.	0/0:0|2:1/1:2:0/0:0:1:1
MP13588	1306	MP13588_1306	CATTTCATTTCA	.	5.3551e-08	.	END=1317	MOTIF=AAATG	REF=2.4	RL=12	RU=CATTT	VT=STR		GT:ALLREADS:AML:DP:GB:PL:Q:STITCH	./.	0/0:0|2:1/1:2:0/0:0:1:0
MP13598	1706	MP13598_1706	GCTGCTGCTGCTGCTGCTGCTGCCGCTGCTGCTGCTGC	GCTGCTGCTGCTGCTGCTGC	2802	.	END=1743	MOTIF=AGC	REF=12.6667	RL=38	RU=GCT	VT=STR	RPA=6.66667	GT:ALLREADS:AML:DP:GB:PL:Q:STITCH	0/0:0|2:1/1:2:0/0:0,6,199:0.666667:1	1/0:-21|1;-18|26;0|4:0.00546466/0.00546466:31:-18/0:2577,0,306:0.00546466:16
MP13609	1168	MP13609_1168	TGATGATGATGA	.	3.72529e-08	.	END=1179	MOTIF=ATC	REF=4	RL=12	RU=TGA	VT=STR		GT:ALLREADS:AML:DP:GB:PL:Q:STITCH	0/0:0|1:1/1:1:0/0:0:1:0	0/0:0|5:1/1:5:0/0:0:1:2
MP13609	3082	MP13609_3082	TGTGGCTGTGGC	.	0	.	END=3093	MOTIF=ACAGCC	REF=2	RL=12	RU=TGTGGC	VT=STR		GT:ALLREADS:AML:DP:GB:PL:Q:STITCH	0/0:0|1:1/1:1:0/0:0:1:1	0/0:0|1:1/1:1:0/0:0:1:0
MP13745	2743	MP13745_2743	CAAGCAAGCAAGCAAGCA	.	1.02445e-07	.	END=2760	MOTIF=AAGC	REF=4.5	RL=18	RU=CAAG	VT=STR		GT:ALLREADS:AML:DP:GB:PL:Q:STITCH	0/0:0|2:1/1:2:0/0:0:1:2	0/0:0|9:1/1:9:0/0:0:1:9
MP13745	2900	MP13745_2900	ATAATATAATAT	.	1.80444e-07	.	END=2911	MOTIF=AATAT	REF=2.4	RL=12	RU=ATAAT	VT=STR		GT:ALLREADS:AML:DP:GB:PL:Q:STITCH	0/0:0|2:1/1:2:0/0:0:1:1	0/0:0|8:1/1:8:0/0:0:1:2
MP13746	2743	MP13746_2743	CAAGCAAGCAAGCAAGCA	.	0	.	END=2760	MOTIF=AAGC	REF=4.5	RL=18	RU=CAAG	VT=STR		GT:ALLREADS:AML:DP:GB:PL:Q:STITCH	0/0:0|3:1/1:3:0/0:0:1:2	0/0:0|4:1/1:4:0/0:0:1:4
MP13765	1074	MP13765_1074	GTGAGGTGAGGT	.	0	.	END=1085	MOTIF=ACCTC	REF=2.4	RL=12	RU=GTGAG	VT=STR		GT:ALLREADS:AML:DP:GB:PL:Q:STITCH	0/0:0|3:1/1:3:0/0:0:1:3	0/0:0|2:1/1:2:0/0:0:1:2
MP13765	1103	MP13765_1103	ACAGAACAGAAC	ACAGAACAGAACA	231.558	.	END=1114	MOTIF=AACAG	REF=2.4	RL=12	RU=ACAGA	VT=STR	RPA=2.6	GT:ALLREADS:AML:DP:GB:PL:Q:STITCH	0/0:0|4:1/1:4:0/0:0,12,190:0.941173:2	0/1:0|3;1|1:1/0.999915:4:0/1:40,0,130:0.999915:2
MP13765	1152	MP13765_1152	AGAAAAAGAAAA	.	0	.	END=1163	MOTIF=AAAAAG	REF=2	RL=12	RU=AGAAAA	VT=STR		GT:ALLREADS:AML:DP:GB:PL:Q:STITCH	0/0:0|2:1/1:2:0/0:0:1:2	0/0:0|1:1/1:1:0/0:0:1:1
MP13778	1044	MP13778_1044	AAAAGAAAAAGAAA	.	0	.	END=1057	MOTIF=AAAAAG	REF=2.33333	RL=14	RU=AAAAGA	VT=STR		GT:ALLREADS:AML:DP:GB:PL:Q:STITCH	0/0:0|1:1/1:1:0/0:0:1:0	0/0:0|1:1/1:1:0/0:0:1:1
MP13819	1761	MP13819_1761	GGTGTGGTGTGGT	.	20623	.	END=1773	MOTIF=ACACC	REF=2.6	RL=13	RU=GGTGT	VT=STR		GT:ALLREADS:AML:DP:GB:PL:Q:STITCH	0/0:-2|1;-1|2;0|100:1.70569e-05/1.70569e-05:103:0/0:0:1.70569e-05:77	0/0:-1|3;0|331;1|1:1.58891e-10/1.58891e-10:335:0/0:0:1.58891e-10:300
MP13853	1368	MP13853_1368	TTTGTTTTGTTT	.	4.36557e-08	.	END=1379	MOTIF=AAAAC	REF=2.4	RL=12	RU=TTTGT	VT=STR		GT:ALLREADS:AML:DP:GB:PL:Q:STITCH	0/0:0|2:1/1:2:0/0:0:1:1	0/0:0|1:1/1:1:0/0:0:1:1
MP13874	1154	MP13874_1154	TTTTCTTTTTCTT	.	906.386	.	END=1166	MOTIF=AAAAAG	REF=2.16667	RL=13	RU=TTTTCT	VT=STR		GT:ALLREADS:AML:DP:GB:PL:Q:STITCH	0/0:0|2:1/1:2:0/0:0:0.7999:1	0/0:0|26;6|2:0.995959/0.995959:28:0/0:0:0.846053:13
MP13899	1265	MP13899_1265	CCAGCACCAGCACC	.	0	.	END=1278	MOTIF=ACCAGC	REF=2.33333	RL=14	RU=CCAGCA	VT=STR		GT:ALLREADS:AML:DP:GB:PL:Q:STITCH	0/0:0|6:1/1:6:0/0:0:1:3	0/0:0|1:1/1:1:0/0:0:1:0
MP13899	1301	MP13899_1301	CGCCGTCGCCGTCGCCGTC	.	0	.	END=1319	MOTIF=ACGGCG	REF=3.16667	RL=19	RU=CGCCGT	VT=STR		GT:ALLREADS:AML:DP:GB:PL:Q:STITCH	0/0:0|1:1/1:1:0/0:0:1:1	0/0:0|2:1/1:2:0/0:0:1:1
MP13899	1467	MP13899_1467	AGAGAGAGAAAGTGGAGAGAGAGAGAGAG	.	0	.	END=1495	MOTIF=AG	REF=14.5	RL=29	RU=AG	VT=STR		GT:ALLREADS:AML:DP:GB:PL:Q:STITCH	0/0:0|1:1/1:1:0/0:0:1:1	0/0:0|1:1/1:1:0/0:0:1:0
MP13901	1212	MP13901_1212	TCATGGTCATGG	.	0	.	END=1223	MOTIF=ACCATG	REF=2	RL=12	RU=TCATGG	VT=STR		GT:ALLREADS:AML:DP:GB:PL:Q:STITCH	./.	0/0:0|1:1/1:1:0/0:0:1:0
MP13922	1231	MP13922_1231	TGTTGATGTTGTTGTTG	.	7.91624e-08	.	END=1247	MOTIF=AAC	REF=5.66667	RL=17	RU=TGT	VT=STR		GT:ALLREADS:AML:DP:GB:PL:Q:STITCH	0/0:0|2:1/1:2:0/0:0:1:1	./.
MP13986	1599	MP13986_1599	TTGTTCTTGTTCTTATTCT	.	0	.	END=1617	MOTIF=AACAAG	REF=3.16667	RL=19	RU=TTGTTC	VT=STR		GT:ALLREADS:AML:DP:GB:PL:Q:STITCH	./.	0/0:0|1:1/1:1:0/0:0:1:0
MP13993	1060	MP13993_1060	AACTTGAACTTG	.	8.23638e-08	.	END=1071	MOTIF=AACTTG	REF=2	RL=12	RU=AACTTG	VT=STR		GT:ALLREADS:AML:DP:GB:PL:Q:STITCH	0/0:0|2:1/1:2:0/0:0:1:2	0/0:0|3:1/1:3:0/0:0:1:2
MP14005	1868	MP14005_1868	GAGAGAGAGAGA	.	1.86265e-07	.	END=1879	MOTIF=AG	REF=6	RL=12	RU=GA	VT=STR		GT:ALLREADS:AML:DP:GB:PL:Q:STITCH	0/0:0|7:1/1:7:0/0:0:1:2	0/0:0|9:1/1:9:0/0:0:1:6
MP14068	1278	MP14068_1278	ATGATTGATATGATAT	.	0	.	END=1293	MOTIF=ATATC	REF=3.2	RL=16	RU=ATGAT	VT=STR		GT:ALLREADS:AML:DP:GB:PL:Q:STITCH	0/0:0|5:1/1:5:0/0:0:1:4	0/0:0|14:1/1:14:0/0:0:1:7
MP14068	1406	MP14068_1406	AAAAAAAAAAAAA	AAAAAAAAAAAAAA	202.118	.	END=1418	MOTIF=A	REF=13	RL=13	RU=A	VT=STR	RPA=14	GT:ALLREADS:AML:DP:GB:PL:Q:STITCH	0/0:0|1:0.980449/0.980449:1:0/0:0,2,18:0.390225:1	0/1:0|9;1|8;2|2;3|1:0.00119772/0.00119772:20:0/1:142,0,109:0.00119772:11
MP14079	1391	MP14079_1391	TCAGATTCAGAT	.	0	.	END=1402	MOTIF=AATCTG	REF=2	RL=12	RU=TCAGAT	VT=STR		GT:ALLREADS:AML:DP:GB:PL:Q:STITCH	0/0:0|1:1/1:1:0/0:0:1:1	0/0:0|1:1/1:1:0/0:0:1:1
MP14089	1341	MP14089_1341	TTTTTTTTTTTTTTTT	TTTTTTTTTTTT,TTTTTTTTTTTTT,TTTTTTTTTTTTTT	1003.11	.	END=1356	MOTIF=A	REF=16	RL=16	RU=T	VT=STR	RPA=12,13,14	GT:ALLREADS:AML:DP:GB:PL:Q:STITCH	3/0:-3|2;-2|3;0|3:0.993414/0.999731:8:-2/0:55,68,367,21,121,102,0,76,38,54:0.993256:2	1/2:-5|2;-4|7;-3|4;-2|2:0.00355077/0.0035452:15:-4/-3:922,87,63,135,0,99,198,28,82,156:0.0035452:8
MP14144	3719	MP14144_3719	TTTCCTTTCCTTT	.	0	.	END=3731	MOTIF=AAAGG	REF=2.6	RL=13	RU=TTTCC	VT=STR		GT:ALLREADS:AML:DP:GB:PL:Q:STITCH	./.	0/0:0|1:1/1:1:0/0:0:1:0
MP14190	1004	MP14190_1004	GGTTCGGGTTCG	.	0	.	END=1015	MOTIF=AACCCG	REF=2	RL=12	RU=GGTTCG	VT=STR		GT:ALLREADS:AML:DP:GB:PL:Q:STITCH	./.	0/0:0|1:1/1:1:0/0:0:1:0
MP14226	1460	MP14226_1460	GGATCTGGATCTGGA	.	1.44355e-07	.	END=1474	MOTIF=AGATCC	REF=2.5	RL=15	RU=GGATCT	VT=STR		GT:ALLREADS:AML:DP:GB:PL:Q:STITCH	0/0:0|12:1/1:12:0/0:0:1:5	0/0:0|5:1/1:5:0/0:0:1:4
MP14226	2317	MP14226_2317	TTTATTTATTTGTTTAATTATTTTATTTATTT	.	0	.	END=2348	MOTIF=AAAT	REF=8	RL=32	RU=TTTA	VT=STR		GT:ALLREADS:AML:DP:GB:PL:Q:STITCH	0/0:0|17:1/1:17:0/0:0:1:12	0/0:0|22:1/1:22:0/0:0:1:14
MP14230	1206	MP14230_1206	GCTGCTGCTGCTGC	.	6.98492e-08	.	END=1219	MOTIF=AGC	REF=4.66667	RL=14	RU=GCT	VT=STR		GT:ALLREADS:AML:DP:GB:PL:Q:STITCH	0/0:0|2:1/1:2:0/0:0:1:2	0/0:0|16:1/1:16:0/0:0:1:9
MP14230	1359	MP14230_1359	GGAGGTGGAGGT	.	1.63272e-07	.	END=1370	MOTIF=ACCTCC	REF=2	RL=12	RU=GGAGGT	VT=STR		GT:ALLREADS:AML:DP:GB:PL:Q:STITCH	0/0:0|3:1/1:3:0/0:0:1:3	0/0:0|2:1/1:2:0/0:0:1:2
MP14230	1609	MP14230_1609	TTAGGGTTAGGGTT	.	8.14907e-08	.	END=1622	MOTIF=AACCCT	REF=2.33333	RL=14	RU=TTAGGG	VT=STR		GT:ALLREADS:AML:DP:GB:PL:Q:STITCH	0/0:0|1:1/1:1:0/0:0:1:1	0/0:0|4:1/1:4:0/0:0:1:3
MP14233	1290	MP14233_1290	CAACAACAACAACAAC	.	0	.	END=1305	MOTIF=AAC	REF=5.33333	RL=16	RU=CAA	VT=STR		GT:ALLREADS:AML:DP:GB:PL:Q:STITCH	0/0:0|12:1/1:12:0/0:0:1:8	0/0:0|20:1/1:20:0/0:0:1:10
MP14233	1323	MP14233_1323	AGAAAGAGAAAGAGAGAGAGA	AGAAAGAGAAAGAGAGAGA	677.508	.	END=1343	MOTIF=AAAGAG	REF=3.5	RL=21	RU=AGAAAG	VT=STR	RPA=3.16667	GT:ALLREADS:AML:DP:GB:PL:Q:STITCH	./.	1/0:-2|7;0|2:1/1:9:-2/0:672,0,172:1:3
MP14238	1989	MP14238_1989	CGTCGGCGTCGG	.	0	.	END=2000	MOTIF=ACGCCG	REF=2	RL=12	RU=CGTCGG	VT=STR		GT:ALLREADS:AML:DP:GB:PL:Q:STITCH	0/0:0|1:1/1:1:0/0:0:1:0	0/0:0|1:1/1:1:0/0:0:1:0
MP14238	2428	MP14238_2428	AGAGAGAGAGAGA	.	7.45058e-08	.	END=2440	MOTIF=AG	REF=6.5	RL=13	RU=AG	VT=STR		GT:ALLREADS:AML:DP:GB:PL:Q:STITCH	./.	0/0:0|4:1/1:4:0/0:0:1:3
MP14244	3138	MP14244_3138	CTGATCTGATCCTGAT	.	0	.	END=3153	MOTIF=AGGATC	REF=2.66667	RL=16	RU=CTGATC	VT=STR		GT:ALLREADS:AML:DP:GB:PL:Q:STITCH	0/0:0|1:1/1:1:0/0:0:1:0	0/0:0|1:1/1:1:0/0:0:1:0
MP14262	1480	MP14262_1480	ATATGATATGAT	.	0	.	END=1491	MOTIF=ATATC	REF=2.4	RL=12	RU=ATATG	VT=STR		GT:ALLREADS:AML:DP:GB:PL:Q:STITCH	0/0:0|7:1/1:7:0/0:0:1:4	0/0:0|31:1/1:31:0/0:0:1:21
MP14282	1441	MP14282_1441	AAGAAAGAAAGA	.	4.65661e-09	.	END=1452	MOTIF=AAAG	REF=3	RL=12	RU=AAGA	VT=STR		GT:ALLREADS:AML:DP:GB:PL:Q:STITCH	0/0:0|2:1/1:2:0/0:0:1:2	./.
MP14313	1269	MP14313_1269	TAAACTAAACTA	.	0	.	END=1280	MOTIF=AAACT	REF=2.4	RL=12	RU=TAAAC	VT=STR		GT:ALLREADS:AML:DP:GB:PL:Q:STITCH	0/0:0|21:1/1:21:0/0:0:1:18	0/0:0|25:1/1:25:0/0:0:1:21
MP14313	1282	MP14313_1282	TGCATCTGCATCTGCATCTGCATCTGTATCTGCAT	.	0	.	END=1316	MOTIF=AGATGC	REF=5.83333	RL=35	RU=TGCATC	VT=STR		GT:ALLREADS:AML:DP:GB:PL:Q:STITCH	./.	0/0:0|1:1/1:1:0/0:0:1:1
MP14313	1443	MP14313_1443	ATAAAAATAAAA	.	6.46105e-08	.	END=1454	MOTIF=AAAAAT	REF=2	RL=12	RU=ATAAAA	VT=STR		GT:ALLREADS:AML:DP:GB:PL:Q:STITCH	./.	0/0:0|2:1/1:2:0/0:0:1:1
MP14324	1558	MP14324_1558	GAAGAAGAAGAAGCACAAGAAGAAGAA	GAAGAAGAAGAAGCACAAGAAGAAGAAGAA	72.1576	.	END=1584	MOTIF=AAG	REF=9	RL=27	RU=GAA	VT=STR	RPA=10	GT:ALLREADS:AML:DP:GB:PL:Q:STITCH	./.	1/1:3|2:1/1:2:3/3:66,6,0:0.799847:0
MP14324	1738	MP14324_1738	CTTCTCTTCTCTTC	.	0	.	END=1751	MOTIF=AAGAG	REF=2.8	RL=14	RU=CTTCT	VT=STR		GT:ALLREADS:AML:DP:GB:PL:Q:STITCH	0/0:0|1:1/1:1:0/0:0:1:1	0/0:0|2:1/1:2:0/0:0:1:2
MP14324	1810	MP14324_1810	CTTCTTCTTCTTC	CTTCTTCTTCTT	66.7904	.	END=1822	MOTIF=AAG	REF=4.33333	RL=13	RU=CTT	VT=STR	RPA=4	GT:ALLREADS:AML:DP:GB:PL:Q:STITCH	0/0:0|1:0.999896/0.999896:1:0/0:0,3,38:0.666563:1	1/0:-1|1;0|1:0.997985/0.999378:2:-1/0:26,0,32:0.997364:1
MP14325	1558	MP14325_1558	GAAGAAGAAGAAGCACAAGAAGAAGAA	.	0	.	END=1584	MOTIF=AAG	REF=9	RL=27	RU=GAA	VT=STR		GT:ALLREADS:AML:DP:GB:PL:Q:STITCH	./.	0/0:0|2:1/1:2:0/0:0:1:0
MP14325	1738	MP14325_1738	CTTCTCTTCTCTTC	.	0	.	END=1751	MOTIF=AAGAG	REF=2.8	RL=14	RU=CTTCT	VT=STR		GT:ALLREADS:AML:DP:GB:PL:Q:STITCH	0/0:0|6:1/1:6:0/0:0:1:4	0/0:0|6:1/1:6:0/0:0:1:4
MP14325	1809	MP14325_1809	CTTCTTCTTCTTC	.	9.31323e-08	.	END=1821	MOTIF=AAG	REF=4.33333	RL=13	RU=CTT	VT=STR		GT:ALLREADS:AML:DP:GB:PL:Q:STITCH	0/0:0|5:1/1:5:0/0:0:1:4	0/0:0|4:1/1:4:0/0:0:1:3
MP14354	1872	MP14354_1872	CTCGGACTCGGAC	.	0	.	END=1884	MOTIF=ACTCGG	REF=2.16667	RL=13	RU=CTCGGA	VT=STR		GT:ALLREADS:AML:DP:GB:PL:Q:STITCH	./.	0/0:0|1:1/1:1:0/0:0:1:1
MP14354	1890	MP14354_1890	GAGAGGGAGAAGGAGAA	.	0	.	END=1906	MOTIF=AAGGAG	REF=2.83333	RL=17	RU=GAGAAG	VT=STR		GT:ALLREADS:AML:DP:GB:PL:Q:STITCH	0/0:0|4:1/1:4:0/0:0:1:1	0/0:0|29:1/1:29:0/0:0:1:17
MP14417	1696	MP14417_1696	AAATTAAATTAA	.	6.8685e-08	.	END=1707	MOTIF=AAATT	REF=2.4	RL=12	RU=AAATT	VT=STR		GT:ALLREADS:AML:DP:GB:PL:Q:STITCH	0/0:0|3:1/1:3:0/0:0:1:2	0/0:0|8:1/1:8:0/0:0:1:3
MP14429	1466	MP14429_1466	TTTGGGTTTGGG	.	5.41331e-08	.	END=1477	MOTIF=AAACCC	REF=2	RL=12	RU=TTTGGG	VT=STR		GT:ALLREADS:AML:DP:GB:PL:Q:STITCH	0/0:0|1:1/1:1:0/0:0:1:0	0/0:0|4:1/1:4:0/0:0:1:3
MP14455	1464	MP14455_1464	TTGGTTGTTGGTTGGTT	.	3.14321e-08	.	END=1480	MOTIF=AACC	REF=4.25	RL=17	RU=TTGG	VT=STR		GT:ALLREADS:AML:DP:GB:PL:Q:STITCH	0/0:0|2:1/1:2:0/0:0:1:2	0/0:0|15:1/1:15:0/0:0:1:6
MP14467	1728	MP14467_1728	TGATGATGATGATGATG	TGATGATGATGATGATGATG	381.483	.	END=1744	MOTIF=ATC	REF=5.66667	RL=17	RU=TGA	VT=STR	RPA=6.66667	GT:ALLREADS:AML:DP:GB:PL:Q:STITCH	0/0:0|3:1/1:3:0/0:0,9,79:0.888231:1	0/1:0|2;3|11:0.961759/0.999999:13:0/3:301,0,14:0.961759:4
MP14494	1466	MP14494_1466	CCCGACCCCGAC	.	0	.	END=1477	MOTIF=ACCCCG	REF=2	RL=12	RU=CCCGAC	VT=STR		GT:ALLREADS:AML:DP:GB:PL:Q:STITCH	0/0:0|1:1/1:1:0/0:0:1:0	./.
MP14500	1012	MP14500_1012	TTGTTTTTGTTTTT	.	2.09548e-08	.	END=1025	MOTIF=AAAAAC	REF=2.33333	RL=14	RU=TTGTTT	VT=STR		GT:ALLREADS:AML:DP:GB:PL:Q:STITCH	0/0:0|2:1/1:2:0/0:0:1:2	0/0:0|4:1/1:4:0/0:0:1:2
MP14500	1439	MP14500_1439	GTGAAAGTGAAAG	.	0	.	END=1451	MOTIF=AAAGTG	REF=2.16667	RL=13	RU=GTGAAA	VT=STR		GT:ALLREADS:AML:DP:GB:PL:Q:STITCH	./.	0/0:0|1:1/1:1:0/0:0:1:0
MP14543	1347	MP14543_1347	TTTATTTATTTAT	.	5.82077e-08	.	END=1359	MOTIF=AAAT	REF=3.25	RL=13	RU=TTTA	VT=STR		GT:ALLREADS:AML:DP:GB:PL:Q:STITCH	./.	0/0:0|2:1/1:2:0/0:0:1:2
MP14544	1036	MP14544_1036	AGAGAGAGATATAGAGATAGTGAGAGAGAGAG	.	0	.	END=1067	MOTIF=AG	REF=16	RL=32	RU=AG	VT=STR		GT:ALLREADS:AML:DP:GB:PL:Q:STITCH	0/0:0|4:1/1:4:0/0:0:1:2	0/0:0|26:1/1:26:0/0:0:1:12
MP14558	2646	MP14558_2646	TTTGTGTTTGTGT	.	1.02445e-07	.	END=2658	MOTIF=AAACAC	REF=2.16667	RL=13	RU=TTTGTG	VT=STR		GT:ALLREADS:AML:DP:GB:PL:Q:STITCH	0/0:0|4:1/1:4:0/0:0:1:3	0/0:0|5:1/1:5:0/0:0:1:3
MP14562	1737	MP14562_1737	AGAGAGAAAAAGAGAGAGAAAGAGAGAG	.	9.31323e-08	.	END=1764	MOTIF=AG	REF=14	RL=28	RU=AG	VT=STR		GT:ALLREADS:AML:DP:GB:PL:Q:STITCH	0/0:0|5:1/1:5:0/0:0:1:5	0/0:0|23:1/1:23:0/0:0:1:16
MP14768	1865	MP14768_1865	AGTGGCAGTGGCAG	AGTGGCAGTGGCAGT	340.465	.	END=1878	MOTIF=ACTGCC	REF=2.33333	RL=14	RU=AGTGGC	VT=STR	RPA=2.5	GT:ALLREADS:AML:DP:GB:PL:Q:STITCH	1/1:1|2:1/1:2:1/1:177,6,0:0.8:1	0/1:0|3;1|2:1/1:5:0/1:162,0,236:1:3
MP14769	1244	MP14769_1244	TTGTTTTGTTTGGTTATTGTT	.	0	.	END=1264	MOTIF=AAAAC	REF=4.2	RL=21	RU=TTGTT	VT=STR		GT:ALLREADS:AML:DP:GB:PL:Q:STITCH	0/0:0|1:1/1:1:0/0:0:1:0	./.
MP14909	1308	MP14909_1308	GGTGTAGGTGTAGGTG	.	0	.	END=1323	MOTIF=ACACCT	REF=2.66667	RL=16	RU=GGTGTA	VT=STR		GT:ALLREADS:AML:DP:GB:PL:Q:STITCH	0/0:0|3:1/1:3:0/0:0:1:1	0/0:0|11:1/1:11:0/0:0:1:4
MP14937	2635	MP14937_2635	GGGGGGGGGGGGGG	GGGGGGGGGGGGG	24.4714	.	END=2648	MOTIF=C	REF=14	RL=14	RU=G	VT=STR	RPA=13	GT:ALLREADS:AML:DP:GB:PL:Q:STITCH	1/1:-1|1:0.989285/0.989285:1:-1/-1:17,2,0:0.655952:0	./.
MP14983	1528	MP14983_1528	TGATTGATTGATTG	TGATTGATTGATT	892.172	.	END=1541	MOTIF=AATC	REF=3.5	RL=14	RU=TGAT	VT=STR	RPA=3.25	GT:ALLREADS:AML:DP:GB:PL:Q:STITCH	1/0:-1|1;0|8:0.961808/1:9:-1/0:14,0,342:0.961808:6	0/0:0|19:1/1:19:0/0:0,57,877:0.999998:14
MP14998	1527	MP14998_1527	AAGGAAAAGGAA	.	1.28057e-08	.	END=1538	MOTIF=AAAAGG	REF=2	RL=12	RU=AAGGAA	VT=STR		GT:ALLREADS:AML:DP:GB:PL:Q:STITCH	0/0:0|12:1/1:12:0/0:0:1:9	0/0:0|31:1/1:31:0/0:0:1:20
MP14998	2327	MP14998_2327	AAAATCAAAATC	AAAATCAAAATCA	8853.59	.	END=2338	MOTIF=AAAATC	REF=2	RL=12	RU=AAAATC	VT=STR	RPA=2.16667	GT:ALLREADS:AML:DP:GB:PL:Q:STITCH	0/1:0|12;1|1:0.999999/0.999992:13:0/1:51,0,990:0.999992:10	0/0:-2|1;0|89:0.493328/0.493328:90:0/0:0,267,7640:0.493328:79
MP15020	2802	MP15020_2802	GAGAAGGAGAAGGA	.	1.19908e-07	.	END=2815	MOTIF=AAGGAG	REF=2.33333	RL=14	RU=GAGAAG	VT=STR		GT:ALLREADS:AML:DP:GB:PL:Q:STITCH	0/0:0|2:1/1:2:0/0:0:1:1	0/0:0|9:1/1:9:0/0:0:1:6
MP15030	1450	MP15030_1450	TCAACATCAACA	.	0	.	END=1461	MOTIF=AACATC	REF=2	RL=12	RU=TCAACA	VT=STR		GT:ALLREADS:AML:DP:GB:PL:Q:STITCH	0/0:0|1:1/1:1:0/0:0:1:1	0/0:0|3:1/1:3:0/0:0:1:2
MP15030	1682	MP15030_1682	TTCTCTTCTCCTTCTC	.	2.73576e-08	.	END=1697	MOTIF=AAGGAG	REF=2.66667	RL=16	RU=TTCTCC	VT=STR		GT:ALLREADS:AML:DP:GB:PL:Q:STITCH	0/0:0|7:1/1:7:0/0:0:1:4	0/0:0|8:1/1:8:0/0:0:1:4
MP15032	1563	MP15032_1563	CCCATTCCCATTC	.	1.94414e-07	.	END=1575	MOTIF=AATGGG	REF=2.16667	RL=13	RU=CCCATT	VT=STR		GT:ALLREADS:AML:DP:GB:PL:Q:STITCH	0/0:0|3:1/1:3:0/0:0:1:2	0/0:0|20:1/1:20:0/0:0:1:12
MP15041	1245	MP15041_1245	TATTTTTATTTTT	.	9.1386e-08	.	END=1257	MOTIF=AAAAAT	REF=2.16667	RL=13	RU=TATTTT	VT=STR		GT:ALLREADS:AML:DP:GB:PL:Q:STITCH	0/0:0|2:1/1:2:0/0:0:1:0	0/0:0|7:1/1:7:0/0:0:1:4
MP15078	1013	MP15078_1013	GAAAAGGAAAAAGAAAAA	GAAAAGGAAAAAGAAAAAG,GAAAAGGAAAAAGAAAAAGAAAAA,GAAAAGGAAAAAGAAAAAGAAAAAG	1719.33	.	END=1030	MOTIF=AAAAAG	REF=3	RL=18	RU=GAAAAA	VT=STR	RPA=3.16667,4,4.16667	GT:ALLREADS:AML:DP:GB:PL:Q:STITCH	0/1:0|3;1|2:1/1:5:0/1:170,0,249,155,114,254,75,234,190,296:1:3	2/3:0|2;1|4;6|19;7|6:8.26125e-23/8.26125e-23:31:6/7:1328,807,1648,570,95,611,711,1452,0,1624:8.26125e-23:13
MP15085	1612	MP15085_1612	TAGGGTTAGGGTT	.	13879.3	.	END=1624	MOTIF=AACCCT	REF=2.16667	RL=13	RU=TAGGGT	VT=STR		GT:ALLREADS:AML:DP:GB:PL:Q:STITCH	0/0:-1|1;0|34:0.96221/0.96221:35:0/0:0:0.951363:28	0/0:-1|1;0|128;1|2:2.05882e-17/2.05882e-17:131:0/0:0:2.05882e-17:101
MP15085	1627	MP15085_1627	AGAAGAAGAAGAA	AGAAGAAGAAGAAGA	24.8324	.	END=1639	MOTIF=AAG	REF=4.33333	RL=13	RU=AGA	VT=STR	RPA=5	GT:ALLREADS:AML:DP:GB:PL:Q:STITCH	./.	0/1:0|4;2|1:1/0.99014:5:0/2:20,0,106:0.99014:3
MP15085	1690	MP15085_1690	AAAAAGAAAATAAAAGAGAAAATAAAAAAGGAAAAAAAGAAAAGAAAAAGAAAAA	AAAAAGAAAATAAAAGAGAAAATAAAAAAGGAAAAAAAGAAAAGAAAAAGAAAAAA	713.879	.	END=1744	MOTIF=AAAAAG	REF=9.16667	RL=55	RU=AAAAAG	VT=STR	RPA=9.33333	GT:ALLREADS:AML:DP:GB:PL:Q:STITCH	0/1:0|9;1|3:1/1:12:0/1:222,0,695:1:6	0/1:-18|1;0|48;1|6:1.16019e-14/1.16019e-14:55:0/1:351,0,3761:1.16019e-14:38
MP15085	1691	MP15085_1691	AAAAGAAAATAAAAGAGAAAATAAAAAAGGAAAAAAAGAAAAGAAAAAGAAAA	.	0	.	END=1743	MOTIF=AAAAG	REF=10.6	RL=53	RU=AAAAG	VT=STR		GT:ALLREADS:AML:DP:GB:PL:Q:STITCH	./.	0/0:0|1:1/1:1:0/0:0:1:1
MP15085	1759	MP15085_1759	GGGAAAGGGAAAG	GGGAAAGGGAAAGG	264.094	.	END=1771	MOTIF=AAAGGG	REF=2.16667	RL=13	RU=GGGAAA	VT=STR	RPA=2.33333	GT:ALLREADS:AML:DP:GB:PL:Q:STITCH	0/1:0|1;1|1:1/1:2:0/1:84,0,79:1:1	0/1:0|9;1|2;27|1:0.000485707/0.000485707:12:0/1:146,0,734:0.000485707:6
MP15091	1159	MP15091_1159	TTTGATTTTGAT	.	0	.	END=1170	MOTIF=AAAATC	REF=2	RL=12	RU=TTTGAT	VT=STR		GT:ALLREADS:AML:DP:GB:PL:Q:STITCH	0/0:0|6:1/1:6:0/0:0:1:3	0/0:0|10:1/1:10:0/0:0:1:7
MP15103	1038	MP15103_1038	ACTGGGACTGGGA	.	0	.	END=1050	MOTIF=ACTGGG	REF=2.16667	RL=13	RU=ACTGGG	VT=STR		GT:ALLREADS:AML:DP:GB:PL:Q:STITCH	./.	0/0:0|3:1/1:3:0/0:0:1:2
MP15137	1503	MP15137_1503	CAATTGCAATTGC	.	1.2049e-07	.	END=1515	MOTIF=AATTGC	REF=2.16667	RL=13	RU=CAATTG	VT=STR		GT:ALLREADS:AML:DP:GB:PL:Q:STITCH	0/0:0|4:1/1:4:0/0:0:1:2	0/0:0|6:1/1:6:0/0:0:1:4
MP15137	1814	MP15137_1814	TTTTTCTTTTTCTT	.	1.04774e-07	.	END=1827	MOTIF=AAAAAG	REF=2.33333	RL=14	RU=TTTTTC	VT=STR		GT:ALLREADS:AML:DP:GB:PL:Q:STITCH	0/0:0|4:1/1:4:0/0:0:1:2	0/0:0|4:1/1:4:0/0:0:1:1
MP15197	1006	MP15197_1006	ATCATCATCATC	.	0	.	END=1017	MOTIF=ATC	REF=4	RL=12	RU=ATC	VT=STR		GT:ALLREADS:AML:DP:GB:PL:Q:STITCH	0/0:0|4:1/1:4:0/0:0:1:3	0/0:0|12:1/1:12:0/0:0:1:10
MP15212	1120	MP15212_1120	TTTTATTTTATTTT	.	6266.56	.	END=1133	MOTIF=AAAAT	REF=2.8	RL=14	RU=TTTTA	VT=STR		GT:ALLREADS:AML:DP:GB:PL:Q:STITCH	0/0:0|17:1/1:17:0/0:0:0.999992:9	0/0:0|117;1|1:0.999981/0.999981:118:0/0:0:0.999981:74
MP15212	1268	MP15212_1268	TATATTATATTATAT	.	1.21072e-07	.	END=1282	MOTIF=AATAT	REF=3	RL=15	RU=TATAT	VT=STR		GT:ALLREADS:AML:DP:GB:PL:Q:STITCH	0/0:0|2:1/1:2:0/0:0:1:1	0/0:0|9:1/1:9:0/0:0:1:8
MP15325	1597	MP15325_1597	GAGACGGAGACG	.	1.234e-07	.	END=1608	MOTIF=ACGGAG	REF=2	RL=12	RU=GAGACG	VT=STR		GT:ALLREADS:AML:DP:GB:PL:Q:STITCH	0/0:0|25:1/1:25:0/0:0:1:19	0/0:0|2:1/1:2:0/0:0:1:2
MP15380	1097	MP15380_1097	GATTTTGATTTTGAT	.	7.21775e-08	.	END=1111	MOTIF=AAAATC	REF=2.5	RL=15	RU=GATTTT	VT=STR		GT:ALLREADS:AML:DP:GB:PL:Q:STITCH	0/0:0|5:1/1:5:0/0:0:1:4	0/0:0|19:1/1:19:0/0:0:1:15
MP15388	1025	MP15388_1025	CTCTCTCTCTCTCT	CTCTCTCTCTCT	2649.22	.	END=1038	MOTIF=AG	REF=7	RL=14	RU=CT	VT=STR	RPA=6	GT:ALLREADS:AML:DP:GB:PL:Q:STITCH	0/0:-1|1;0|46:0.999998/0.999998:47:0/0:0,139,1240:0.999998:32	1/0:-2|33;0|17:6.26525e-06/6.26525e-06:50:-2/0:580,0,307:6.26525e-06:32
MP15403	1470	MP15403_1470	ATCATCATCATCA	.	5.58794e-08	.	END=1482	MOTIF=ATC	REF=4.33333	RL=13	RU=ATC	VT=STR		GT:ALLREADS:AML:DP:GB:PL:Q:STITCH	0/0:0|24:1/1:24:0/0:0:1:14	0/0:0|7:1/1:7:0/0:0:1:2
MP15434	1192	MP15434_1192	ATTTATTTATTT	.	0	.	END=1203	MOTIF=AAAT	REF=3	RL=12	RU=ATTT	VT=STR		GT:ALLREADS:AML:DP:GB:PL:Q:STITCH	0/0:0|1:1/1:1:0/0:0:1:1	0/0:0|2:1/1:2:0/0:0:1:1
MP15438	1135	MP15438_1135	GATAGATAGATA	GATAGATAGAT	1063.31	.	END=1146	MOTIF=AGAT	REF=3	RL=12	RU=GATA	VT=STR	RPA=2.75	GT:ALLREADS:AML:DP:GB:PL:Q:STITCH	1/0:-1|1;0|4:0.997985/1:5:-1/0:26,0,173:0.997985:2	0/0:0|22:1/1:22:0/0:0,66,1036:1:15
MP15457	1603	MP15457_1603	TTTTTCTTTTTC	TTTTTCTTTTTCTT	192.686	.	END=1614	MOTIF=AAAAAG	REF=2	RL=12	RU=TTTTTC	VT=STR	RPA=2.33333	GT:ALLREADS:AML:DP:GB:PL:Q:STITCH	0/0:0|1:1/1:1:0/0:0,3,99:0.666667:0	0/1:0|2;2|1:1/1:3:0/2:90,0,190:1:1
MP15477	1228	MP15477_1228	GAGGGAGAGGGA	.	0	.	END=1239	MOTIF=AGAGGG	REF=2	RL=12	RU=GAGGGA	VT=STR		GT:ALLREADS:AML:DP:GB:PL:Q:STITCH	0/0:0|1:1/1:1:0/0:0:1:0	./.
MP15517	1238	MP15517_1238	AGTGAAGTGAAG	AGTGAAGTGAAGT,AGTGAAGTGAAGTG	134.519	.	END=1249	MOTIF=AAGTG	REF=2.4	RL=12	RU=AGTGA	VT=STR	RPA=2.6,2.8	GT:ALLREADS:AML:DP:GB:PL:Q:STITCH	0/2:0|4;2|1:1/0.999912:5:0/2:40,51,230,0,185,189:0.999912:5	0/1:0|10;1|2:1/1:12:0/1:70,0,446,93,464,572:1:10
MP15517	1335	MP15517_1335	TTGTTGATGTTGTTGTTG	.	574.97	.	END=1352	MOTIF=AAC	REF=6	RL=18	RU=TTG	VT=STR		GT:ALLREADS:AML:DP:GB:PL:Q:STITCH	0/0:0|3:1/1:3:0/0:0:0.888817:0	0/0:0|14;1|1:0.999999/0.999999:15:0/0:0:0.710629:6
MP15527	1087	MP15527_1087	TATTAATATTAATATTAAT	.	0	.	END=1105	MOTIF=AATATT	REF=3.16667	RL=19	RU=TATTAA	VT=STR		GT:ALLREADS:AML:DP:GB:PL:Q:STITCH	./.	0/0:0|1:1/1:1:0/0:0:1:0
MP15541	1554	MP15541_1554	ATCCCAATCCCAA	.	0	.	END=1566	MOTIF=AATCCC	REF=2.16667	RL=13	RU=ATCCCA	VT=STR		GT:ALLREADS:AML:DP:GB:PL:Q:STITCH	0/0:0|13:1/1:13:0/0:0:1:10	0/0:0|4:1/1:4:0/0:0:1:4
MP15547	1954	MP15547_1954	GTTGCTGTTGCTG	.	0	.	END=1966	MOTIF=AACAGC	REF=2.16667	RL=13	RU=GTTGCT	VT=STR		GT:ALLREADS:AML:DP:GB:PL:Q:STITCH	0/0:0|16:1/1:16:0/0:0:1:12	0/0:0|65:1/1:65:0/0:0:1:40
MP15596	2025	MP15596_2025	AGAAACAGAAACA	.	0	.	END=2037	MOTIF=AAACAG	REF=2.16667	RL=13	RU=AGAAAC	VT=STR		GT:ALLREADS:AML:DP:GB:PL:Q:STITCH	0/0:0|6:1/1:6:0/0:0:1:4	0/0:0|2:1/1:2:0/0:0:1:1
MP15603	1515	MP15603_1515	TATTATTATTAT	.	5165.8	.	END=1526	MOTIF=AAT	REF=4	RL=12	RU=TAT	VT=STR		GT:ALLREADS:AML:DP:GB:PL:Q:STITCH	0/0:-2|1;0|64:1/1:65:0/0:0:1:53	0/0:-2|1;0|76:1/1:77:0/0:0:1:66
MP15630	1833	MP15630_1833	GAGCGTGAGCGTGA	.	0	.	END=1846	MOTIF=ACGCTC	REF=2.33333	RL=14	RU=GAGCGT	VT=STR		GT:ALLREADS:AML:DP:GB:PL:Q:STITCH	./.	0/0:0|1:1/1:1:0/0:0:1:1
MP15655	2297	MP15655_2297	AAAGAAAAGAAA	.	0	.	END=2308	MOTIF=AAAAG	REF=2.4	RL=12	RU=AAAGA	VT=STR		GT:ALLREADS:AML:DP:GB:PL:Q:STITCH	0/0:0|13:1/1:13:0/0:0:1:8	0/0:0|20:1/1:20:0/0:0:1:13
MP15655	2649	MP15655_2649	AAGCAAAGCAAAG	.	0	.	END=2661	MOTIF=AAAGC	REF=2.6	RL=13	RU=AAGCA	VT=STR		GT:ALLREADS:AML:DP:GB:PL:Q:STITCH	0/0:0|12:1/1:12:0/0:0:1:7	0/0:0|52:1/1:52:0/0:0:1:35
MP15655	2869	MP15655_2869	TTTTTTCTTTTTCTTTTTTTCTTTTT	TTTTTTCTTTTTCTTTTTTTCTTTTTT	173.67	.	END=2894	MOTIF=A	REF=26	RL=26	RU=T	VT=STR	RPA=27	GT:ALLREADS:AML:DP:GB:PL:Q:STITCH	0/1:0|5;1|3:1/0.999999:8:0/1:60,0,90:0.999999:7	0/1:-1|3;0|18;1|4;2|1:1.14112e-07/1.14103e-07:26:0/1:44,0,350:1.14103e-07:19
MP15701	2029	MP15701_2029	TCACCATCACCAT	.	0	.	END=2041	MOTIF=ACCATC	REF=2.16667	RL=13	RU=TCACCA	VT=STR		GT:ALLREADS:AML:DP:GB:PL:Q:STITCH	0/0:0|16:1/1:16:0/0:0:1:11	0/0:0|24:1/1:24:0/0:0:1:13
MP15701	2095	MP15701_2095	TCATCGTCATCG	.	0	.	END=2106	MOTIF=ACGATG	REF=2	RL=12	RU=TCATCG	VT=STR		GT:ALLREADS:AML:DP:GB:PL:Q:STITCH	0/0:0|1:1/1:1:0/0:0:1:0	0/0:0|6:1/1:6:0/0:0:1:3
MP15701	2299	MP15701_2299	GGCTTGGGCTTGGG	.	0	.	END=2312	MOTIF=AAGCCC	REF=2.33333	RL=14	RU=GGCTTG	VT=STR		GT:ALLREADS:AML:DP:GB:PL:Q:STITCH	0/0:0|40:1/1:40:0/0:0:1:22	0/0:0|31:1/1:31:0/0:0:1:14
MP15722	1646	MP15722_1646	AATCATAATCAT	.	1.02445e-07	.	END=1657	MOTIF=AATCAT	REF=2	RL=12	RU=AATCAT	VT=STR		GT:ALLREADS:AML:DP:GB:PL:Q:STITCH	./.	0/0:0|4:1/1:4:0/0:0:1:4
MP15722	1953	MP15722_1953	CACTCACTCACT	.	1.16415e-07	.	END=1964	MOTIF=ACTC	REF=3	RL=12	RU=CACT	VT=STR		GT:ALLREADS:AML:DP:GB:PL:Q:STITCH	./.	0/0:0|3:1/1:3:0/0:0:1:3
MP15722	2003	MP15722_2003	CTCTTGCTCTTGCTC	.	0	.	END=2017	MOTIF=AAGAGC	REF=2.5	RL=15	RU=CTCTTG	VT=STR		GT:ALLREADS:AML:DP:GB:PL:Q:STITCH	0/0:0|3:1/1:3:0/0:0:1:3	0/0:0|1:1/1:1:0/0:0:1:0
MP15741	2409	MP15741_2409	ACCAACCAACCAACC	.	0	.	END=2423	MOTIF=AACC	REF=3.75	RL=15	RU=ACCA	VT=STR		GT:ALLREADS:AML:DP:GB:PL:Q:STITCH	0/0:0|1:1/1:1:0/0:0:1:0	0/0:0|3:1/1:3:0/0:0:1:0
MP15776	1087	MP15776_1087	TTTTCTTTTACTTTTAC	.	0	.	END=1103	MOTIF=AAAAGT	REF=2.83333	RL=17	RU=TTTTAC	VT=STR		GT:ALLREADS:AML:DP:GB:PL:Q:STITCH	./.	0/0:0|3:1/1:3:0/0:0:1:1
MP15780	1470	MP15780_1470	GTTTTTGTTTTT	.	0	.	END=1481	MOTIF=AAAAAC	REF=2	RL=12	RU=GTTTTT	VT=STR		GT:ALLREADS:AML:DP:GB:PL:Q:STITCH	0/0:0|1:1/1:1:0/0:0:1:1	./.
MP15783	1782	MP15783_1782	CAGCAGCAGCAG	.	0	.	END=1793	MOTIF=AGC	REF=4	RL=12	RU=CAG	VT=STR		GT:ALLREADS:AML:DP:GB:PL:Q:STITCH	0/0:0|3:1/1:3:0/0:0:1:3	0/0:0|2:1/1:2:0/0:0:1:0
MP15783	2148	MP15783_2148	AATTGGAATTGGGATTGGA	.	0	.	END=2166	MOTIF=AATTCC	REF=3.16667	RL=19	RU=AATTGG	VT=STR		GT:ALLREADS:AML:DP:GB:PL:Q:STITCH	0/0:0|1:1/1:1:0/0:0:1:1	0/0:0|1:1/1:1:0/0:0:1:0
MP15882	1044	MP15882_1044	AAAGGCAAAGGC	AAAGGCAAAGGCA	68.1905	.	END=1055	MOTIF=AAAGGC	REF=2	RL=12	RU=AAAGGC	VT=STR	RPA=2.16667	GT:ALLREADS:AML:DP:GB:PL:Q:STITCH	0/1:0|8;1|1:1/1:9:0/1:63,0,658:1:6	./.
MP15903	1006	MP15903_1006	TGAATGTGAATG	.	0	.	END=1017	MOTIF=AATGTG	REF=2	RL=12	RU=TGAATG	VT=STR		GT:ALLREADS:AML:DP:GB:PL:Q:STITCH	./.	0/0:0|1:1/1:1:0/0:0:1:1
MP15903	1122	MP15903_1122	AAGAAAAGAAAAGAAAA	.	0	.	END=1138	MOTIF=AAAAG	REF=3.4	RL=17	RU=AAGAA	VT=STR		GT:ALLREADS:AML:DP:GB:PL:Q:STITCH	0/0:0|1:1/1:1:0/0:0:1:1	0/0:0|1:1/1:1:0/0:0:1:0
MP15904	1198	MP15904_1198	TCTTCCTCTTCCTC	.	0	.	END=1211	MOTIF=AAGAGG	REF=2.33333	RL=14	RU=TCTTCC	VT=STR		GT:ALLREADS:AML:DP:GB:PL:Q:STITCH	0/0:0|2:1/1:2:0/0:0:1:1	0/0:0|7:1/1:7:0/0:0:1:2
MP15927	1716	MP15927_1716	CTTCTTCTTCTT	.	1.58325e-07	.	END=1727	MOTIF=AAG	REF=4	RL=12	RU=CTT	VT=STR		GT:ALLREADS:AML:DP:GB:PL:Q:STITCH	0/0:0|7:1/1:7:0/0:0:1:5	0/0:0|24:1/1:24:0/0:0:1:15
MP15946	1368	MP15946_1368	CTCTCTCTCTCTCT	.	0	.	END=1381	MOTIF=AG	REF=7	RL=14	RU=CT	VT=STR		GT:ALLREADS:AML:DP:GB:PL:Q:STITCH	./.	0/0:0|3:1/1:3:0/0:0:1:1
MP15968	1019	MP15968_1019	CCGCCGCCGCTGCCGCCACCGCC	.	5.58794e-08	.	END=1041	MOTIF=CCG	REF=7.66667	RL=23	RU=CCG	VT=STR		GT:ALLREADS:AML:DP:GB:PL:Q:STITCH	0/0:0|5:1/1:5:0/0:0:1:3	0/0:0|12:1/1:12:0/0:0:1:6
MP15968	1243	MP15968_1243	TGCTGCTGCTGC	.	0	.	END=1254	MOTIF=AGC	REF=4	RL=12	RU=TGC	VT=STR		GT:ALLREADS:AML:DP:GB:PL:Q:STITCH	./.	0/0:0|1:1/1:1:0/0:0:1:0
MP16065	1855	MP16065_1855	GAAACGAAACGAAACGAAACGA	.	8.96398e-08	.	END=1876	MOTIF=AAACG	REF=4.4	RL=22	RU=GAAAC	VT=STR		GT:ALLREADS:AML:DP:GB:PL:Q:STITCH	0/0:0|1:1/1:1:0/0:0:1:0	0/0:0|2:1/1:2:0/0:0:1:1
MP16105	1099	MP16105_1099	TTTCAGTTTCAGT	.	0	.	END=1111	MOTIF=AAACTG	REF=2.16667	RL=13	RU=TTTCAG	VT=STR		GT:ALLREADS:AML:DP:GB:PL:Q:STITCH	./.	0/0:0|1:1/1:1:0/0:0:1:1
MP16105	1358	MP16105_1358	TTTTTTGTTTTTGTTTTTTTTTT	TTTTTTGTTTTTGTTTTTTTTTTT	385.719	.	END=1380	MOTIF=A	REF=23	RL=23	RU=T	VT=STR	RPA=24	GT:ALLREADS:AML:DP:GB:PL:Q:STITCH	0/0:0|12;1|1:1/1:13:0/0:0,12,232:0.941204:10	0/1:-1|1;0|26;1|5:0.0164458/0.016444:32:0/1:39,0,470:0.016444:25
MP16207	1022	MP16207_1022	TAATCTTAATCT	.	2.73576e-08	.	END=1033	MOTIF=AAGATT	REF=2	RL=12	RU=TAATCT	VT=STR		GT:ALLREADS:AML:DP:GB:PL:Q:STITCH	./.	0/0:0|4:1/1:4:0/0:0:1:1
MP16228	1041	MP16228_1041	TTTTTTTTTTTGTTTTGTTTTTG	TTTTTTTTTTTGTTTTGTTTT,TTTTTTTTTTTGTTTTGTTTTT	306.934	.	END=1062	MOTIF=A	REF=22	RL=22	RU=TTTTTG	VT=STR	RPA=20,21	GT:ALLREADS:AML:DP:GB:PL:Q:STITCH	1/2:-2|9;-1|3;0|2:0.738112/0.705653:14:-2/-1:213,13,53,143,0,173:0.705653:12	1/0:-2|4;0|1:1/0.975158:5:-2/0:91,0,16,87,26,107:0.975158:3
MP16249	1119	MP16249_1119	AATTAATTTAATTAATTGATTAATTAATTAATT	.	0	.	END=1151	MOTIF=AATT	REF=8.25	RL=33	RU=AATT	VT=STR		GT:ALLREADS:AML:DP:GB:PL:Q:STITCH	0/0:0|2:1/1:2:0/0:0:1:1	0/0:0|16:1/1:16:0/0:0:1:11
MP16265	1245	MP16265_1245	GATTGTGATTGT	.	0	.	END=1256	MOTIF=AATCAC	REF=2	RL=12	RU=GATTGT	VT=STR		GT:ALLREADS:AML:DP:GB:PL:Q:STITCH	0/0:0|2:1/1:2:0/0:0:1:2	0/0:0|12:1/1:12:0/0:0:1:10
MP16290	1046	MP16290_1046	GATGATGATGATAGTGATGAT	.	0	.	END=1066	MOTIF=ATC	REF=7	RL=21	RU=GAT	VT=STR		GT:ALLREADS:AML:DP:GB:PL:Q:STITCH	./.	0/0:0|1:1/1:1:0/0:0:1:0
MP16316	1232	MP16316_1232	ATGTATGTATGTATGT	.	1.62981e-08	.	END=1247	MOTIF=ACAT	REF=4	RL=16	RU=ATGT	VT=STR		GT:ALLREADS:AML:DP:GB:PL:Q:STITCH	0/0:0|3:1/1:3:0/0:0:1:3	0/0:0|2:1/1:2:0/0:0:1:2
MP16336	1522	MP16336_1522	ATTTATTTATTTA	.	0	.	END=1534	MOTIF=AAAT	REF=3.25	RL=13	RU=ATTT	VT=STR		GT:ALLREADS:AML:DP:GB:PL:Q:STITCH	./.	0/0:0|4:1/1:4:0/0:0:1:2
MP16359	1302	MP16359_1302	AGCAGCAGCAGCAGCA	.	0	.	END=1317	MOTIF=AGC	REF=5.33333	RL=16	RU=AGC	VT=STR		GT:ALLREADS:AML:DP:GB:PL:Q:STITCH	0/0:0|4:1/1:4:0/0:0:1:4	0/0:0|5:1/1:5:0/0:0:1:3
MP16359	1337	MP16359_1337	TGCTGCTGCTGTTGCTGC	.	1.86265e-08	.	END=1354	MOTIF=AGC	REF=6	RL=18	RU=TGC	VT=STR		GT:ALLREADS:AML:DP:GB:PL:Q:STITCH	0/0:0|1:1/1:1:0/0:0:1:1	0/0:0|2:1/1:2:0/0:0:1:0
MP16359	1371	MP16359_1371	AGCAGCAGCAGCAGCAGC	.	1.11759e-07	.	END=1388	MOTIF=AGC	REF=6	RL=18	RU=AGC	VT=STR		GT:ALLREADS:AML:DP:GB:PL:Q:STITCH	0/0:0|1:1/1:1:0/0:0:1:1	0/0:0|3:1/1:3:0/0:0:1:1
MP16359	1448	MP16359_1448	GCGGCGGCGGCGGCG	.	0	.	END=1462	MOTIF=CCG	REF=5	RL=15	RU=GCG	VT=STR		GT:ALLREADS:AML:DP:GB:PL:Q:STITCH	0/0:0|5:1/1:5:0/0:0:1:3	0/0:0|4:1/1:4:0/0:0:1:2
MP16362	1684	MP16362_1684	CAGGTGCAGGTG	.	0	.	END=1695	MOTIF=ACCTGC	REF=2	RL=12	RU=CAGGTG	VT=STR		GT:ALLREADS:AML:DP:GB:PL:Q:STITCH	0/0:0|2:1/1:2:0/0:0:1:2	0/0:0|10:1/1:10:0/0:0:1:5
MP16362	1932	MP16362_1932	TGTTTGTTTGTTT	.	1.30385e-07	.	END=1944	MOTIF=AAAC	REF=3.25	RL=13	RU=TGTT	VT=STR		GT:ALLREADS:AML:DP:GB:PL:Q:STITCH	0/0:0|8:1/1:8:0/0:0:1:6	0/0:0|12:1/1:12:0/0:0:1:9
MP16373	1239	MP16373_1239	CTTCTCCTTCTTCTTCTT	.	4119.59	.	END=1256	MOTIF=AAG	REF=6	RL=18	RU=CTT	VT=STR		GT:ALLREADS:AML:DP:GB:PL:Q:STITCH	0/0:0|33:1/1:33:0/0:0:1:21	0/0:-1|1;0|66;1|1:0.991456/0.991456:68:0/0:0:0.991456:34
MP16373	2029	MP16373_2029	GCGGCGGCGGCGGCGGC	GCGGCGGCGGCGGCGGCGGC	1114.9	.	END=2045	MOTIF=CCG	REF=5.66667	RL=17	RU=GCG	VT=STR	RPA=6.66667	GT:ALLREADS:AML:DP:GB:PL:Q:STITCH	0/0:0|32;3|1:1/1:33:0/0:0,67,830:1:21	0/1:0|19;3|12:0.799055/0.799055:31:0/3:282,0,418:0.799055:14
MP16373	2275	MP16373_2275	TCTCTCTCTCTCTCTCTCTCT	.	0	.	END=2295	MOTIF=AG	REF=10.5	RL=21	RU=TC	VT=STR		GT:ALLREADS:AML:DP:GB:PL:Q:STITCH	0/0:0|1:1/1:1:0/0:0:1:1	./.
MP16373	2293	MP16373_2293	TCTGCTTCTGCTTC	TCTGCTTCTG,TCTGCTTCTGCTTCTG	1659.15	.	END=2306	MOTIF=AAGCAG	REF=2.33333	RL=14	RU=TCTGCT	VT=STR	RPA=1.66667,2.66667	GT:ALLREADS:AML:DP:GB:PL:Q:STITCH	0/2:-2|1;0|16;2|2:3.84783e-06/3.84783e-06:19:0/2:145,77,1622,0,1551,1544:3.84783e-06:13	1/0:-6|1;-4|14;0|7;2|1:3.9214e-05/3.9214e-05:23:-4/0:1390,0,694,456,700,1150:3.9214e-05:13
MP16384	1709	MP16384_1709	TTGTTTGTTTGT	.	0	.	END=1720	MOTIF=AAAC	REF=3	RL=12	RU=TTGT	VT=STR		GT:ALLREADS:AML:DP:GB:PL:Q:STITCH	0/0:0|1:1/1:1:0/0:0:1:1	./.
MP16429	1336	MP16429_1336	AAGGGAAAGGGAA	.	0	.	END=1348	MOTIF=AAAGGG	REF=2.16667	RL=13	RU=AAGGGA	VT=STR		GT:ALLREADS:AML:DP:GB:PL:Q:STITCH	0/0:0|6:1/1:6:0/0:0:1:6	0/0:0|8:1/1:8:0/0:0:1:2
MP16429	1412	MP16429_1412	AAAGAAAGATAAGAAAGGAAAG	.	0	.	END=1433	MOTIF=AAAG	REF=5.5	RL=22	RU=AAAG	VT=STR		GT:ALLREADS:AML:DP:GB:PL:Q:STITCH	0/0:0|3:1/1:3:0/0:0:1:2	0/0:0|14:1/1:14:0/0:0:1:9
MP16594	1036	MP16594_1036	AAAGAAAAAAGAAAATGAAAA	AAAGAAAAAAGAAAATGAAA	184.423	.	END=1056	MOTIF=AAAAAG	REF=3.5	RL=21	RU=AAAGAA	VT=STR	RPA=3.33333	GT:ALLREADS:AML:DP:GB:PL:Q:STITCH	./.	1/1:-1|2:1/1:2:-1/-1:178,6,0:0.8:1
MP16616	1375	MP16616_1375	GGATTTGGATTTGGATTT	.	7.567e-08	.	END=1392	MOTIF=AAATCC	REF=3	RL=18	RU=GGATTT	VT=STR		GT:ALLREADS:AML:DP:GB:PL:Q:STITCH	0/0:0|5:1/1:5:0/0:0:1:2	0/0:0|7:1/1:7:0/0:0:1:5
MP16623	1264	MP16623_1264	AAGAAAGAAAGA	.	0	.	END=1275	MOTIF=AAAG	REF=3	RL=12	RU=AAGA	VT=STR		GT:ALLREADS:AML:DP:GB:PL:Q:STITCH	0/0:0|7:1/1:7:0/0:0:1:5	0/0:0|17:1/1:17:0/0:0:1:10
MP16671	1513	MP16671_1513	AAAAGAAAAAGAAAAAGAAAA	AAAAGAAAAAGAAAAAGAAAAA	662.057	.	END=1533	MOTIF=AAAAAG	REF=3.5	RL=21	RU=AAAAGA	VT=STR	RPA=3.66667	GT:ALLREADS:AML:DP:GB:PL:Q:STITCH	0/0:0|3:1/1:3:0/0:0,9,247:0.888889:2	0/1:0|3;1|5:1/1:8:0/1:413,0,223:1:6
MP16815	1568	MP16815_1568	AGAGAGAGAGAGA	.	1.86265e-08	.	END=1580	MOTIF=AG	REF=6.5	RL=13	RU=AG	VT=STR		GT:ALLREADS:AML:DP:GB:PL:Q:STITCH	0/0:0|1:1/1:1:0/0:0:1:0	0/0:0|2:1/1:2:0/0:0:1:0
MP16835	2709	MP16835_2709	GGGAGGGAGGGAGGGAG	.	0	.	END=2725	MOTIF=AGGG	REF=4.25	RL=17	RU=GGGA	VT=STR		GT:ALLREADS:AML:DP:GB:PL:Q:STITCH	0/0:0|1:1/1:1:0/0:0:1:0	0/0:0|1:1/1:1:0/0:0:1:1
MP16835	2926	MP16835_2926	GAGAGAGAGAGAG	.	0	.	END=2938	MOTIF=AG	REF=6.5	RL=13	RU=GA	VT=STR		GT:ALLREADS:AML:DP:GB:PL:Q:STITCH	0/0:0|2:1/1:2:0/0:0:1:1	0/0:0|4:1/1:4:0/0:0:1:3
MP16835	2984	MP16835_2984	TGTTTGTGTTTGTGTT	.	0	.	END=2999	MOTIF=AAACAC	REF=2.66667	RL=16	RU=TGTTTG	VT=STR		GT:ALLREADS:AML:DP:GB:PL:Q:STITCH	0/0:0|1:1/1:1:0/0:0:1:1	0/0:0|3:1/1:3:0/0:0:1:1
MP16967	1873	MP16967_1873	GGTGGTGGTGGT	GGTGGTGGTGGTG	38.4466	.	END=1884	MOTIF=ACC	REF=4	RL=12	RU=GGT	VT=STR	RPA=4.33333	GT:ALLREADS:AML:DP:GB:PL:Q:STITCH	0/1:0|4;1|1:1/0.995765:5:0/1:24,0,120:0.995765:3	0/1:-1|1;0|8;1|1:0.999916/0.722093:10:0/1:12,0,243:0.722093:9
MP16983	1021	MP16983_1021	AAAAAAAAAAACAAAAAA	AAAAAAAAAAACAAAA,AAAAAAAAAAACAAAAA,AAAAAAAAAAACAAAAAAA	14475.2	.	END=1038	MOTIF=A	REF=18	RL=18	RU=A	VT=STR	RPA=16,17,19	GT:ALLREADS:AML:DP:GB:PL:Q:STITCH	0/3:-1|2;0|6;1|2:0.999262/0.898249:10:0/1:25,51,226,9,162,145,0,126,79,103:0.898249:5	1/2:-4|3;-3|6;-2|182;-1|445;0|75;1|8;2|1:0/0:720:-2/-1:5519,5519,5519,1740,0,1920,5519,5519,3228,5519:0:596
MP17045	1199	MP17045_1199	TGAATAAATGAAGGAATGAATGAATG	TGAATAAATGAAGGAATGAATGAATGAATGAATG	48.65	.	END=1224	MOTIF=AATG	REF=6.5	RL=26	RU=TGAA	VT=STR	RPA=8.5	GT:ALLREADS:AML:DP:GB:PL:Q:STITCH	./.	1/1:8|1:0.999959/0.999959:1:8/8:42,3,0:0.666626:0
MP17048	1745	MP17048_1745	AGAATGAGAATG	.	1.97906e-08	.	END=1756	MOTIF=AATGAG	REF=2	RL=12	RU=AGAATG	VT=STR		GT:ALLREADS:AML:DP:GB:PL:Q:STITCH	0/0:0|4:1/1:4:0/0:0:1:2	0/0:0|21:1/1:21:0/0:0:1:12
MP17054	2445	MP17054_2445	AGCTGAAGCTGAA	.	0	.	END=2457	MOTIF=AAGCTG	REF=2.16667	RL=13	RU=AGCTGA	VT=STR		GT:ALLREADS:AML:DP:GB:PL:Q:STITCH	./.	0/0:0|2:1/1:2:0/0:0:1:1
MP17074	1012	MP17074_1012	ATGATGATGATGATGATGATGATTATGAT	ATGATGATGATGATGATGATGATTAT	186.196	.	END=1040	MOTIF=ATC	REF=9.66667	RL=29	RU=ATG	VT=STR	RPA=8.66667	GT:ALLREADS:AML:DP:GB:PL:Q:STITCH	0/0:0|3:1/1:3:0/0:0,9,89:0.888572:1	1/0:-3|5;0|5:1/1:10:-3/0:96,0,118:1:7
MP17074	1104	MP17074_1104	CAAAGGCAAAGGCAAAGGCAAAGGCAAAGG	CAAAGGCAAAGGCAAAGGCAAAGG	119.117	.	END=1133	MOTIF=AAAGGC	REF=5	RL=30	RU=CAAAGG	VT=STR	RPA=4	GT:ALLREADS:AML:DP:GB:PL:Q:STITCH	0/0:0|3:1/1:3:0/0:0,9,104:0.888794:2	1/0:-6|1;0|5:0.95797/1:6:-6/0:13,0,156:0.95797:1
MP17080	1388	MP17080_1388	TTTCTTTCTTTC	.	3665.47	.	END=1399	MOTIF=AAAG	REF=3	RL=12	RU=TTTC	VT=STR		GT:ALLREADS:AML:DP:GB:PL:Q:STITCH	0/0:-1|1;0|18:0.999998/0.999998:19:0/0:0:0.971809:13	0/0:0|61:1/1:61:0/0:0:1:40
MP17210	1187	MP17210_1187	TTGTTTTGTTTT	TTGTTTTGTT,TTGTTTTGTTTTGT	913.315	.	END=1198	MOTIF=AAAAC	REF=2.4	RL=12	RU=TTGTT	VT=STR	RPA=2,2.8	GT:ALLREADS:AML:DP:GB:PL:Q:STITCH	0/2:0|12;2|1:0.999999/0.978556:13:0/2:16,45,684,0,599,573:0.978556:4	1/0:-6|1;-4|3;-3|1;-2|15;0|15:1.61974e-22/1.61974e-22:35:-2/0:678,0,778,602,741,1289:1.61974e-22:21
MP17210	1220	MP17210_1220	AGAGAGAGAGAGAGAGAGAGAGA	AGAGAGAGAGAGAGAGAGAGA	163.827	.	END=1242	MOTIF=AG	REF=11.5	RL=23	RU=AG	VT=STR	RPA=10.5	GT:ALLREADS:AML:DP:GB:PL:Q:STITCH	0/0:0|3:1/1:3:0/0:0,8,70:0.887519:2	1/1:-2|5:1/1:5:-2/-2:93,14,0:0.967624:2
MP17210	1266	MP17210_1266	GAGAGAGAGAAAGAGAG	.	0	.	END=1282	MOTIF=AG	REF=8.5	RL=17	RU=GA	VT=STR		GT:ALLREADS:AML:DP:GB:PL:Q:STITCH	0/0:0|1:1/1:1:0/0:0:1:0	0/0:0|3:1/1:3:0/0:0:1:0
MP17229	1126	MP17229_1126	CAACAACAACAACAA	CAACAACAACAAC	900.872	.	END=1140	MOTIF=AAC	REF=5	RL=15	RU=CAA	VT=STR	RPA=4.33333	GT:ALLREADS:AML:DP:GB:PL:Q:STITCH	0/0:0|7:1/1:7:0/0:0,21,260:0.984599:3	1/0:-2|16;-1|2;0|66:9.11632e-23/9.11632e-23:84:-2/0:269,0,2221:9.11632e-23:47
MP17270	1091	MP17270_1091	AAAAGAAAAGAA	.	2.18861e-07	.	END=1102	MOTIF=AAAAG	REF=2.4	RL=12	RU=AAAAG	VT=STR		GT:ALLREADS:AML:DP:GB:PL:Q:STITCH	0/0:0|5:1/1:5:0/0:0:1:3	0/0:0|10:1/1:10:0/0:0:1:8
MP17273	1644	MP17273_1644	CCGGCGCCGGCG	.	6.98492e-08	.	END=1655	MOTIF=CCGGCG	REF=2	RL=12	RU=CCGGCG	VT=STR		GT:ALLREADS:AML:DP:GB:PL:Q:STITCH	./.	0/0:0|2:1/1:2:0/0:0:1:1
MP17273	1837	MP17273_1837	TAGGGTTAGGGTT	.	3.31784e-08	.	END=1849	MOTIF=AACCCT	REF=2.16667	RL=13	RU=TAGGGT	VT=STR		GT:ALLREADS:AML:DP:GB:PL:Q:STITCH	0/0:0|1:1/1:1:0/0:0:1:0	0/0:0|4:1/1:4:0/0:0:1:3
MP17275	1925	MP17275_1925	GAGGAGGAGGAGGAGGAGGA	.	1.86265e-08	.	END=1944	MOTIF=AGG	REF=6.66667	RL=20	RU=GAG	VT=STR		GT:ALLREADS:AML:DP:GB:PL:Q:STITCH	0/0:0|2:1/1:2:0/0:0:1:2	0/0:0|1:1/1:1:0/0:0:1:0
MP17275	1986	MP17275_1986	TGAGAATGAGAAT	.	0	.	END=1998	MOTIF=AATGAG	REF=2.16667	RL=13	RU=TGAGAA	VT=STR		GT:ALLREADS:AML:DP:GB:PL:Q:STITCH	0/0:0|1:1/1:1:0/0:0:1:1	0/0:0|1:1/1:1:0/0:0:1:0
MP17275	2406	MP17275_2406	CCACCGCCACCG	.	0	.	END=2417	MOTIF=ACCGCC	REF=2	RL=12	RU=CCACCG	VT=STR		GT:ALLREADS:AML:DP:GB:PL:Q:STITCH	0/0:0|2:1/1:2:0/0:0:1:0	0/0:0|1:1/1:1:0/0:0:1:0
MP17275	2463	MP17275_2463	CCGCCGCCGCCGC	.	1.21072e-07	.	END=2475	MOTIF=CCG	REF=4.33333	RL=13	RU=CCG	VT=STR		GT:ALLREADS:AML:DP:GB:PL:Q:STITCH	./.	0/0:0|4:1/1:4:0/0:0:1:2
MP17319	1639	MP17319_1639	AGTTTTAGTTTT	.	4.88944e-08	.	END=1650	MOTIF=AAAACT	REF=2	RL=12	RU=AGTTTT	VT=STR		GT:ALLREADS:AML:DP:GB:PL:Q:STITCH	0/0:0|1:1/1:1:0/0:0:1:0	0/0:0|7:1/1:7:0/0:0:1:4
MP17319	2671	MP17319_2671	AGAGAAGAGAAGA	.	1.39698e-08	.	END=2683	MOTIF=AAGAG	REF=2.6	RL=13	RU=AGAGA	VT=STR		GT:ALLREADS:AML:DP:GB:PL:Q:STITCH	0/0:0|8:1/1:8:0/0:0:1:2	0/0:0|21:1/1:21:0/0:0:1:14
MP17319	2753	MP17319_2753	GCTTTGCTTTGCTT	.	1.28639e-07	.	END=2766	MOTIF=AAAGC	REF=2.8	RL=14	RU=GCTTT	VT=STR		GT:ALLREADS:AML:DP:GB:PL:Q:STITCH	0/0:0|2:1/1:2:0/0:0:1:1	0/0:0|4:1/1:4:0/0:0:1:1
MP17381	2270	MP17381_2270	AAAATAAAATAA	AAAATAAAATAAA	1639.47	.	END=2281	MOTIF=AAAAT	REF=2.4	RL=12	RU=AAAAT	VT=STR	RPA=2.6	GT:ALLREADS:AML:DP:GB:PL:Q:STITCH	0/1:0|11;1|1:1/0.979791:12:0/1:16,0,490:0.979791:9	0/0:0|35;1|1:0.999979/0.999979:36:0/0:0,55,1622:0.999977:27
MP17381	2448	MP17381_2448	ATAAATAAATAAA	.	0	.	END=2460	MOTIF=AAAT	REF=3.25	RL=13	RU=ATAA	VT=STR		GT:ALLREADS:AML:DP:GB:PL:Q:STITCH	./.	0/0:0|16:1/1:16:0/0:0:1:12
MP17406	1232	MP17406_1232	AAGAAAAAGAAAAGAAAAA	.	0	.	END=1250	MOTIF=AAAAAG	REF=3.16667	RL=19	RU=AAGAAA	VT=STR		GT:ALLREADS:AML:DP:GB:PL:Q:STITCH	./.	0/0:0|1:1/1:1:0/0:0:1:1
MP17412	2360	MP17412_2360	TAATAATAATAATA	.	7.91624e-08	.	END=2373	MOTIF=AAT	REF=4.66667	RL=14	RU=TAA	VT=STR		GT:ALLREADS:AML:DP:GB:PL:Q:STITCH	0/0:0|2:1/1:2:0/0:0:1:0	0/0:0|1:1/1:1:0/0:0:1:1
MP17412	2989	MP17412_2989	ATGATGATGATGTTGATGTTGATGTTGATGATGATGATG	ATGATGATGATGTTGATGTTGATGTTGATGATGATGAT	37.9572	.	END=3027	MOTIF=ATC	REF=13	RL=39	RU=ATG	VT=STR	RPA=12.6667	GT:ALLREADS:AML:DP:GB:PL:Q:STITCH	1/1:-1|1:0.99952/0.99952:1:-1/-1:31,3,0:0.666186:1	./.
MP17439	1311	MP17439_1311	TATTATTATATATTATGATTATGATTATTATT	.	2.79397e-08	.	END=1342	MOTIF=AAT	REF=10.6667	RL=32	RU=TAT	VT=STR		GT:ALLREADS:AML:DP:GB:PL:Q:STITCH	./.	0/0:0|5:1/1:5:0/0:0:1:4
MP17453	1061	MP17453_1061	GATGATGATGAT	.	7.91624e-08	.	END=1072	MOTIF=ATC	REF=4	RL=12	RU=GAT	VT=STR		GT:ALLREADS:AML:DP:GB:PL:Q:STITCH	./.	0/0:0|2:1/1:2:0/0:0:1:0
MP17542	1353	MP17542_1353	TTTTTTTTTATTTTTTT	.	1.49012e-07	.	END=1369	MOTIF=A	REF=17	RL=17	RU=T	VT=STR		GT:ALLREADS:AML:DP:GB:PL:Q:STITCH	0/0:0|7:1/1:7:0/0:0:1:5	0/0:0|8:1/1:8:0/0:0:1:5
MP17547	1708	MP17547_1708	GTATTTTTATTTGTATTT	.	1.16415e-07	.	END=1725	MOTIF=AAATAC	REF=3	RL=18	RU=GTATTT	VT=STR		GT:ALLREADS:AML:DP:GB:PL:Q:STITCH	0/0:0|1:1/1:1:0/0:0:1:0	0/0:0|4:1/1:4:0/0:0:1:3
MP17547	2958	MP17547_2958	GCAGTAGCAGTAG	GCAGTAGCAGTAGC	165.911	.	END=2970	MOTIF=ACTGCT	REF=2.16667	RL=13	RU=GCAGTA	VT=STR	RPA=2.33333	GT:ALLREADS:AML:DP:GB:PL:Q:STITCH	0/0:0|1:1/1:1:0/0:0,3,85:0.666667:0	0/1:0|3;1|1:1/1:4:0/1:78,0,245:1:3
MP17560	1061	MP17560_1061	AGAGAGAGAGAGAGCGAGAGAGAGAGAGAGAGAG	AGAGAGAGAGAGAGCGAGAGAGAGAGAGAGAG,AGAGAGAGAGAGAGCGAGAGAGAGAGAGAGAGAGAGAGAG	107.936	.	END=1094	MOTIF=AG	REF=17	RL=34	RU=AG	VT=STR	RPA=16,20	GT:ALLREADS:AML:DP:GB:PL:Q:STITCH	0/0:0|2:0.999969/0.999969:2:0/0:0,5,44,6,49,60:0.665147:2	1/2:-2|1;6|1:0.982866/0.999546:2:-2/6:45,33,93,17,0,93:0.982441:2
MP17561	1849	MP17561_1849	ATCATAATCATA	.	0	.	END=1860	MOTIF=AATCAT	REF=2	RL=12	RU=ATCATA	VT=STR		GT:ALLREADS:AML:DP:GB:PL:Q:STITCH	0/0:0|2:1/1:2:0/0:0:1:0	0/0:0|7:1/1:7:0/0:0:1:4
MP17561	2203	MP17561_2203	ATTTTTATTTTT	.	0	.	END=2214	MOTIF=AAAAAT	REF=2	RL=12	RU=ATTTTT	VT=STR		GT:ALLREADS:AML:DP:GB:PL:Q:STITCH	./.	0/0:0|1:1/1:1:0/0:0:1:0
MP17571	1463	MP17571_1463	CTTTTGCTTTTG	.	0	.	END=1474	MOTIF=AAAAGC	REF=2	RL=12	RU=CTTTTG	VT=STR		GT:ALLREADS:AML:DP:GB:PL:Q:STITCH	./.	0/0:0|4:1/1:4:0/0:0:1:4
MP17572	1012	MP17572_1012	ACGACGACGACGA	.	0	.	END=1024	MOTIF=ACG	REF=4.33333	RL=13	RU=ACG	VT=STR		GT:ALLREADS:AML:DP:GB:PL:Q:STITCH	0/0:0|12:1/1:12:0/0:0:1:4	0/0:0|33:1/1:33:0/0:0:1:13
MP17575	1017	MP17575_1017	GGTGGTGGTGGTG	.	1.86265e-07	.	END=1029	MOTIF=ACC	REF=4.33333	RL=13	RU=GGT	VT=STR		GT:ALLREADS:AML:DP:GB:PL:Q:STITCH	0/0:0|8:1/1:8:0/0:0:1:5	0/0:0|19:1/1:19:0/0:0:1:9
MP17575	1116	MP17575_1116	GGGGTGGGGTGGGG	.	0	.	END=1129	MOTIF=ACCCC	REF=2.8	RL=14	RU=GGGGT	VT=STR		GT:ALLREADS:AML:DP:GB:PL:Q:STITCH	0/0:0|1:1/1:1:0/0:0:1:0	0/0:0|6:1/1:6:0/0:0:1:3
MP17604	1027	MP17604_1027	GAAGAAGAAGAAGA	.	0	.	END=1040	MOTIF=AAG	REF=4.66667	RL=14	RU=GAA	VT=STR		GT:ALLREADS:AML:DP:GB:PL:Q:STITCH	0/0:0|12:1/1:12:0/0:0:1:5	0/0:0|22:1/1:22:0/0:0:1:10
MP17614	1041	MP17614_1041	TTTTTCTTTTTC	.	0	.	END=1052	MOTIF=AAAAAG	REF=2	RL=12	RU=TTTTTC	VT=STR		GT:ALLREADS:AML:DP:GB:PL:Q:STITCH	./.	0/0:0|1:1/1:1:0/0:0:1:1
MP17639	1122	MP17639_1122	GGTTTGGGTTTGG	.	8.26549e-08	.	END=1134	MOTIF=AAACCC	REF=2.16667	RL=13	RU=GGTTTG	VT=STR		GT:ALLREADS:AML:DP:GB:PL:Q:STITCH	0/0:0|2:1/1:2:0/0:0:1:2	0/0:0|2:1/1:2:0/0:0:1:1
MP17642	1598	MP17642_1598	TATAAATATATATATAGATAT	.	0	.	END=1618	MOTIF=AT	REF=10.5	RL=21	RU=TA	VT=STR		GT:ALLREADS:AML:DP:GB:PL:Q:STITCH	./.	0/0:0|1:1/1:1:0/0:0:1:0
MP17661	1404	MP17661_1404	AGAGAGAGAGAG	AGAGAGAGAG,AGAGAGAGAGA	92.8492	.	END=1415	MOTIF=AG	REF=6	RL=12	RU=AG	VT=STR	RPA=5,5.5	GT:ALLREADS:AML:DP:GB:PL:Q:STITCH	1/0:-2|1;0|1:0.973325/0.991063:2:-2/0:16,0,21,22,27,79:0.964388:2	1/2:-2|2;-1|1:0.999968/0.999647:3:-2/-1:76,38,36,44,0,71:0.999615:0
MP17683	1337	MP17683_1337	GGAAGAGGAAGA	.	0	.	END=1348	MOTIF=AAGAGG	REF=2	RL=12	RU=GGAAGA	VT=STR		GT:ALLREADS:AML:DP:GB:PL:Q:STITCH	0/0:0|2:1/1:2:0/0:0:1:2	0/0:0|6:1/1:6:0/0:0:1:5
MP17736	1222	MP17736_1222	GGACATGGACATGGACATGGACATGG	.	0	.	END=1247	MOTIF=ACATGG	REF=4.33333	RL=26	RU=GGACAT	VT=STR		GT:ALLREADS:AML:DP:GB:PL:Q:STITCH	./.	0/0:0|1:1/1:1:0/0:0:1:0
MP17742	1539	MP17742_1539	TGTTGTTGTTGT	.	1467.83	.	END=1550	MOTIF=AAC	REF=4	RL=12	RU=TGT	VT=STR		GT:ALLREADS:AML:DP:GB:PL:Q:STITCH	0/0:0|7:1/1:7:0/0:0:0.992242:6	0/0:-1|1;0|31:1/1:32:0/0:0:0.999999:21
MP17754	1295	MP17754_1295	AAGGAAAGGAAA	.	1.11759e-07	.	END=1306	MOTIF=AAAGG	REF=2.4	RL=12	RU=AAGGA	VT=STR		GT:ALLREADS:AML:DP:GB:PL:Q:STITCH	0/0:0|2:1/1:2:0/0:0:1:2	0/0:0|10:1/1:10:0/0:0:1:8
MP17774	1673	MP17774_1673	TTGCTTTTCTTTGTTTGACTTTGCTTTG	.	0	.	END=1700	MOTIF=AAAGC	REF=5.6	RL=28	RU=TTGCT	VT=STR		GT:ALLREADS:AML:DP:GB:PL:Q:STITCH	0/0:0|1:1/1:1:0/0:0:1:1	0/0:0|4:1/1:4:0/0:0:1:1
MP17774	1795	MP17774_1795	TTCTCTTTCTCT	.	0	.	END=1806	MOTIF=AAAGAG	REF=2	RL=12	RU=TTCTCT	VT=STR		GT:ALLREADS:AML:DP:GB:PL:Q:STITCH	0/0:0|1:1/1:1:0/0:0:1:1	./.
MP17793	1482	MP17793_1482	TCTCTTTCTCTTT	.	0	.	END=1494	MOTIF=AAAGAG	REF=2.16667	RL=13	RU=TCTCTT	VT=STR		GT:ALLREADS:AML:DP:GB:PL:Q:STITCH	0/0:0|6:1/1:6:0/0:0:1:4	0/0:0|9:1/1:9:0/0:0:1:5
MP17815	1511	MP17815_1511	AACAAGAACAAG	.	0	.	END=1522	MOTIF=AACAAG	REF=2	RL=12	RU=AACAAG	VT=STR		GT:ALLREADS:AML:DP:GB:PL:Q:STITCH	./.	0/0:0|1:1/1:1:0/0:0:1:0
MP17821	2148	MP17821_2148	GTGGTGGTGGTGG	G,GTGGTGGTGGT	113.321	.	END=2160	MOTIF=ACC	REF=4.33333	RL=13	RU=GTG	VT=STR	RPA=0.333333,3.66667	GT:ALLREADS:AML:DP:GB:PL:Q:STITCH	2/0:-2|1;0|4:0.976107/1:5:-2/0:16,31,484,0,144,129:0.976107:5	1/0:-12|1;0|7:1/1:8:-12/0:75,0,675,96,252,328:1:6
MP17821	2179	MP17821_2179	CAAACGCAAACGC	.	0	.	END=2191	MOTIF=AAACGC	REF=2.16667	RL=13	RU=CAAACG	VT=STR		GT:ALLREADS:AML:DP:GB:PL:Q:STITCH	./.	0/0:0|2:1/1:2:0/0:0:1:0
MP17838	2366	MP17838_2366	AAACGGAAACGG	.	4.13274e-08	.	END=2377	MOTIF=AAACGG	REF=2	RL=12	RU=AAACGG	VT=STR		GT:ALLREADS:AML:DP:GB:PL:Q:STITCH	0/0:0|2:1/1:2:0/0:0:1:2	0/0:0|2:1/1:2:0/0:0:1:1
MP17838	3603	MP17838_3603	TTAACATTAACA	TTAACATTAACAT	871.06	.	END=3614	MOTIF=AACATT	REF=2	RL=12	RU=TTAACA	VT=STR	RPA=2.16667	GT:ALLREADS:AML:DP:GB:PL:Q:STITCH	0/0:0|7:1/1:7:0/0:0,21,599:0.984616:5	0/1:-2|1;0|20;1|3:1.18532e-07/1.18532e-07:24:0/1:202,0,1644:1.18532e-07:17
MP17848	1925	MP17848_1925	AGCCAAAACCAAAGCCAAAG	.	0	.	END=1944	MOTIF=AAAGCC	REF=3.33333	RL=20	RU=AGCCAA	VT=STR		GT:ALLREADS:AML:DP:GB:PL:Q:STITCH	0/0:0|1:1/1:1:0/0:0:1:0	0/0:0|1:1/1:1:0/0:0:1:1
MP17892	1969	MP17892_1969	TGCTGGTGCTGG	.	0	.	END=1980	MOTIF=ACCAGC	REF=2	RL=12	RU=TGCTGG	VT=STR		GT:ALLREADS:AML:DP:GB:PL:Q:STITCH	0/0:0|1:1/1:1:0/0:0:1:0	0/0:0|1:1/1:1:0/0:0:1:0
MP17925	1495	MP17925_1495	TGCTTTGCTTTG	.	1.69966e-07	.	END=1506	MOTIF=AAAGC	REF=2.4	RL=12	RU=TGCTT	VT=STR		GT:ALLREADS:AML:DP:GB:PL:Q:STITCH	0/0:0|3:1/1:3:0/0:0:1:1	0/0:0|9:1/1:9:0/0:0:1:4
MP17934	1978	MP17934_1978	ATAAAATAAAAT	.	0	.	END=1989	MOTIF=AAAAT	REF=2.4	RL=12	RU=ATAAA	VT=STR		GT:ALLREADS:AML:DP:GB:PL:Q:STITCH	./.	0/0:0|5:1/1:5:0/0:0:1:3
MP17945	1230	MP17945_1230	GAGAGAGAGAGAGAGAG	.	0	.	END=1246	MOTIF=AG	REF=8.5	RL=17	RU=GA	VT=STR		GT:ALLREADS:AML:DP:GB:PL:Q:STITCH	0/0:0|1:1/1:1:0/0:0:1:0	0/0:0|5:1/1:5:0/0:0:1:2
MP17947	1397	MP17947_1397	TTCTCTTCTCTT	TTCTCTTCTC	63.7018	.	END=1408	MOTIF=AAGAG	REF=2.4	RL=12	RU=TTCTC	VT=STR	RPA=2	GT:ALLREADS:AML:DP:GB:PL:Q:STITCH	0/0:0|1:0.999999/0.999999:1:0/0:0,3,56:0.666665:0	1/0:-2|1;0|15:0.703353/0.999995:16:-2/0:3,0,801:0.703353:10
MP17987	1669	MP17987_1669	TCGGAATCGGAA	.	9.37143e-08	.	END=1680	MOTIF=AATCGG	REF=2	RL=12	RU=TCGGAA	VT=STR		GT:ALLREADS:AML:DP:GB:PL:Q:STITCH	0/0:0|6:1/1:6:0/0:0:1:3	0/0:0|13:1/1:13:0/0:0:1:5
MP18004	1080	MP18004_1080	TCAGCCTCAGCCTCAGCCTCAGCCTCA	TCAGCCTCAGCCTCAGCCTCA	135.046	.	END=1106	MOTIF=AGCCTC	REF=4.5	RL=27	RU=TCAGCC	VT=STR	RPA=3.5	GT:ALLREADS:AML:DP:GB:PL:Q:STITCH	./.	1/1:-6|4:1/1:4:-6/-6:130,12,0:0.941052:3
MP18009	1613	MP18009_1613	CGTCGTCGTCGT	.	1.30385e-07	.	END=1624	MOTIF=ACG	REF=4	RL=12	RU=CGT	VT=STR		GT:ALLREADS:AML:DP:GB:PL:Q:STITCH	0/0:0|5:1/1:5:0/0:0:1:2	./.
MP18034	3678	MP18034_3678	AAGAGAAAGAGAAAGAG	.	0	.	END=3694	MOTIF=AAAGAG	REF=2.83333	RL=17	RU=AAGAGA	VT=STR		GT:ALLREADS:AML:DP:GB:PL:Q:STITCH	0/0:0|1:1/1:1:0/0:0:1:1	./.
MP18082	1055	MP18082_1055	GGAGGCGGAGGC	.	0	.	END=1066	MOTIF=AGGCGG	REF=2	RL=12	RU=GGAGGC	VT=STR		GT:ALLREADS:AML:DP:GB:PL:Q:STITCH	0/0:0|5:1/1:5:0/0:0:1:3	0/0:0|11:1/1:11:0/0:0:1:9
MP18100	1698	MP18100_1698	TTTGGGTTTGGTTTTAGTTTGGGTTTG	.	0	.	END=1724	MOTIF=AAACCC	REF=4.5	RL=27	RU=TTTGGG	VT=STR		GT:ALLREADS:AML:DP:GB:PL:Q:STITCH	./.	0/0:0|1:1/1:1:0/0:0:1:1
MP18101	1612	MP18101_1612	GTGTGTGTGTGTGTGTG	.	1.11759e-07	.	END=1628	MOTIF=AC	REF=8.5	RL=17	RU=GT	VT=STR		GT:ALLREADS:AML:DP:GB:PL:Q:STITCH	0/0:0|9:1/1:9:0/0:0:1:5	0/0:0|14:1/1:14:0/0:0:1:9
MP18101	1645	MP18101_1645	ATAGGGATAGGG	.	0	.	END=1656	MOTIF=AGGGAT	REF=2	RL=12	RU=ATAGGG	VT=STR		GT:ALLREADS:AML:DP:GB:PL:Q:STITCH	0/0:0|1:1/1:1:0/0:0:1:0	./.
MP18102	1052	MP18102_1052	TGAAGATGAAGA	.	0	.	END=1063	MOTIF=AAGATG	REF=2	RL=12	RU=TGAAGA	VT=STR		GT:ALLREADS:AML:DP:GB:PL:Q:STITCH	0/0:0|1:1/1:1:0/0:0:1:1	0/0:0|2:1/1:2:0/0:0:1:1
MP18102	1183	MP18102_1183	AACAACAACAACA	.	4.65661e-08	.	END=1195	MOTIF=AAC	REF=4.33333	RL=13	RU=AAC	VT=STR		GT:ALLREADS:AML:DP:GB:PL:Q:STITCH	0/0:0|4:1/1:4:0/0:0:1:2	0/0:0|25:1/1:25:0/0:0:1:16
MP18102	1234	MP18102_1234	TCTCTCTCTCTCT	.	544.685	.	END=1246	MOTIF=AG	REF=6.5	RL=13	RU=TC	VT=STR		GT:ALLREADS:AML:DP:GB:PL:Q:STITCH	0/0:0|5:1/1:5:0/0:0:0.969402:2	0/0:-2|1;0|16:1/1:17:0/0:0:0.998674:9
MP18102	1543	MP18102_1543	AAAACAAAAACAA	AAAACAAAAACA	92.0711	.	END=1555	MOTIF=AAAAAC	REF=2.16667	RL=13	RU=AAAACA	VT=STR	RPA=2	GT:ALLREADS:AML:DP:GB:PL:Q:STITCH	./.	1/1:-1|1:1/1:1:-1/-1:85,3,0:0.666667:1
MP18112	2625	MP18112_2625	ATCTGCATCTGC	.	0	.	END=2636	MOTIF=AGATGC	REF=2	RL=12	RU=ATCTGC	VT=STR		GT:ALLREADS:AML:DP:GB:PL:Q:STITCH	./.	0/0:0|1:1/1:1:0/0:0:1:1
MP18112	3798	MP18112_3798	TAGTTAGTTAGTTA	TAGTTAGTTAGTTAGT	15.4431	.	END=3811	MOTIF=AACT	REF=3.5	RL=14	RU=TAGT	VT=STR	RPA=4	GT:ALLREADS:AML:DP:GB:PL:Q:STITCH	./.	0/1:0|12;2|1:0.999999/0.914333:13:0/2:10,0,496:0.914333:10
MP18112	3920	MP18112_3920	TCTCTCTCTCTCTCTTTCTCT	TCTCTCTCTCTCTCTTTCTCTC	804.735	.	END=3940	MOTIF=AG	REF=10.5	RL=21	RU=TC	VT=STR	RPA=11	GT:ALLREADS:AML:DP:GB:PL:Q:STITCH	0/1:0|4;1|3:1/1:7:0/1:114,0,139:1:6	0/0:-1|1;0|16:0.999999/0.999999:17:0/0:0,33,624:0.920261:14
MP18115	1694	MP18115_1694	TTCTTTTTCTTTTT	TTCTTTTTCTTTTTC	2243.45	.	END=1707	MOTIF=AAAAAG	REF=2.33333	RL=14	RU=TTCTTT	VT=STR	RPA=2.5	GT:ALLREADS:AML:DP:GB:PL:Q:STITCH	0/0:0|18:1/1:18:0/0:0,54,1509:0.999992:12	0/1:-2|1;0|75;1|5:7.9238e-25/7.9238e-25:81:0/1:202,0,6047:7.9238e-25:64
MP18169	1587	MP18169_1587	TGCTTGCTTGCTT	.	5.12227e-08	.	END=1599	MOTIF=AAGC	REF=3.25	RL=13	RU=TGCT	VT=STR		GT:ALLREADS:AML:DP:GB:PL:Q:STITCH	0/0:0|5:1/1:5:0/0:0:1:4	0/0:0|1:1/1:1:0/0:0:1:1
MP18187	1212	MP18187_1212	CTGCTGCTGCTG	.	0	.	END=1223	MOTIF=AGC	REF=4	RL=12	RU=CTG	VT=STR		GT:ALLREADS:AML:DP:GB:PL:Q:STITCH	0/0:0|9:1/1:9:0/0:0:1:5	0/0:0|28:1/1:28:0/0:0:1:19
MP18295	1273	MP18295_1273	GAGATGAGATGA	.	0	.	END=1284	MOTIF=AGATG	REF=2.4	RL=12	RU=GAGAT	VT=STR		GT:ALLREADS:AML:DP:GB:PL:Q:STITCH	0/0:0|2:1/1:2:0/0:0:1:1	./.
MP18335	1933	MP18335_1933	CAGCCTCAGCCTCA	.	0	.	END=1946	MOTIF=AGCCTC	REF=2.33333	RL=14	RU=CAGCCT	VT=STR		GT:ALLREADS:AML:DP:GB:PL:Q:STITCH	0/0:0|1:1/1:1:0/0:0:1:0	0/0:0|1:1/1:1:0/0:0:1:0
MP18335	1990	MP18335_1990	CATCTTCATCTTCATC	.	0	.	END=2005	MOTIF=AAGATG	REF=2.66667	RL=16	RU=CATCTT	VT=STR		GT:ALLREADS:AML:DP:GB:PL:Q:STITCH	0/0:0|2:1/1:2:0/0:0:1:1	0/0:0|1:1/1:1:0/0:0:1:1
MP18335	3287	MP18335_3287	TTTCTTTTTCTTGATCTTCTTCTGTTTCTTT	.	0	.	END=3317	MOTIF=AAAAAG	REF=5.16667	RL=31	RU=TTTCTT	VT=STR		GT:ALLREADS:AML:DP:GB:PL:Q:STITCH	0/0:0|2:1/1:2:0/0:0:1:1	0/0:0|9:1/1:9:0/0:0:1:4
MP18335	3843	MP18335_3843	TCATCATCATCATCA	.	1.86265e-08	.	END=3857	MOTIF=ATC	REF=5	RL=15	RU=TCA	VT=STR		GT:ALLREADS:AML:DP:GB:PL:Q:STITCH	0/0:0|7:1/1:7:0/0:0:1:3	0/0:0|20:1/1:20:0/0:0:1:11
MP18367	1038	MP18367_1038	GCACCAGCACCAGCACCAGCACC	.	0	.	END=1060	MOTIF=ACCAGC	REF=3.83333	RL=23	RU=GCACCA	VT=STR		GT:ALLREADS:AML:DP:GB:PL:Q:STITCH	0/0:0|1:1/1:1:0/0:0:1:1	./.
MP18368	1037	MP18368_1037	GCACCAGCACCAGCACCAGCACC	.	0	.	END=1059	MOTIF=ACCAGC	REF=3.83333	RL=23	RU=GCACCA	VT=STR		GT:ALLREADS:AML:DP:GB:PL:Q:STITCH	0/0:0|1:1/1:1:0/0:0:1:1	./.
MP18408	1546	MP18408_1546	TTTCCATTTCCA	.	0	.	END=1557	MOTIF=AAATGG	REF=2	RL=12	RU=TTTCCA	VT=STR		GT:ALLREADS:AML:DP:GB:PL:Q:STITCH	./.	0/0:0|1:1/1:1:0/0:0:1:1
MP18408	1662	MP18408_1662	GGCGGAGGCGGAG	.	0	.	END=1674	MOTIF=AGGCGG	REF=2.16667	RL=13	RU=GGCGGA	VT=STR		GT:ALLREADS:AML:DP:GB:PL:Q:STITCH	0/0:0|4:1/1:4:0/0:0:1:3	0/0:0|1:1/1:1:0/0:0:1:1
MP18429	1776	MP18429_1776	ATAATAATAATA	.	0	.	END=1787	MOTIF=AAT	REF=4	RL=12	RU=ATA	VT=STR		GT:ALLREADS:AML:DP:GB:PL:Q:STITCH	0/0:0|16:1/1:16:0/0:0:1:7	0/0:0|21:1/1:21:0/0:0:1:12
MP18429	2595	MP18429_2595	AATAATAATAATA	AATAATAATAATAATA	192.366	.	END=2607	MOTIF=AAT	REF=4.33333	RL=13	RU=AAT	VT=STR	RPA=5.33333	GT:ALLREADS:AML:DP:GB:PL:Q:STITCH	0/0:0|4:1/1:4:0/0:0,11,101:0.940548:4	1/1:3|3:1/1:3:3/3:89,9,0:0.888584:0
MP18430	1720	MP18430_1720	TGCTGCTGCTCCTGCTCCTGCTCC	.	5.12227e-08	.	END=1741	MOTIF=AGC	REF=7.33333	RL=22	RU=TGCTCC	VT=STR		GT:ALLREADS:AML:DP:GB:PL:Q:STITCH	0/0:0|7:1/1:7:0/0:0:1:4	0/0:0|1:1/1:1:0/0:0:1:1
MP18438	1659	MP18438_1659	AATCTCAATCTCA	.	0	.	END=1671	MOTIF=AATCTC	REF=2.16667	RL=13	RU=AATCTC	VT=STR		GT:ALLREADS:AML:DP:GB:PL:Q:STITCH	0/0:0|4:1/1:4:0/0:0:1:3	0/0:0|12:1/1:12:0/0:0:1:7
MP18441	1066	MP18441_1066	GCAAGAGCAAGA	GCAAGAGCAAGAGCA	479.888	.	END=1077	MOTIF=AAGAGC	REF=2	RL=12	RU=GCAAGA	VT=STR	RPA=2.5	GT:ALLREADS:AML:DP:GB:PL:Q:STITCH	0/0:0|2:1/1:2:0/0:0,6,199:0.8:0	0/1:0|4;3|3:1/1:7:0/3:278,0,378:1:1
MP18441	1074	MP18441_1074	AAGAAGAAGAAGAAGAACAAGAAG	AAGAAGAAGAAGAAGAACAAGAAGAAG	1329.96	.	END=1097	MOTIF=AAG	REF=8	RL=24	RU=AAG	VT=STR	RPA=9	GT:ALLREADS:AML:DP:GB:PL:Q:STITCH	0/0:-2|1;0|12:1/1:13:0/0:0,37,329:0.824707:7	0/1:0|15;3|31:0.000109827/0.000109827:46:0/3:841,0,269:0.000109827:24
MP18441	1370	MP18441_1370	GAAGAGGAAGAGGA	.	1.86265e-07	.	END=1383	MOTIF=AAGAGG	REF=2.33333	RL=14	RU=GAAGAG	VT=STR		GT:ALLREADS:AML:DP:GB:PL:Q:STITCH	0/0:0|10:1/1:10:0/0:0:1:8	0/0:0|31:1/1:31:0/0:0:1:20
MP18442	1247	MP18442_1247	TCAAATCAAATCAAA	TCAAATCAAATCAAATCAAA	162.969	.	END=1261	MOTIF=AAATC	REF=3	RL=15	RU=TCAAA	VT=STR	RPA=4	GT:ALLREADS:AML:DP:GB:PL:Q:STITCH	0/0:0|1:0.999659/0.999659:1:0/0:0,3,32:0.666326:0	0/1:0|2;5|4:0.999983/1:6:0/5:128,0,47:0.999983:1
MP18494	1053	MP18494_1053	ATACATATACATA	.	0	.	END=1065	MOTIF=ACATAT	REF=2.16667	RL=13	RU=ATACAT	VT=STR		GT:ALLREADS:AML:DP:GB:PL:Q:STITCH	./.	0/0:0|1:1/1:1:0/0:0:1:0
MP18496	1397	MP18496_1397	AGTGTGAGTGTGA	.	9.8662e-08	.	END=1409	MOTIF=ACACTC	REF=2.16667	RL=13	RU=AGTGTG	VT=STR		GT:ALLREADS:AML:DP:GB:PL:Q:STITCH	./.	0/0:0|2:1/1:2:0/0:0:1:1
MP18496	1870	MP18496_1870	AAACAAAAACAA	.	1.88593e-07	.	END=1881	MOTIF=AAAAAC	REF=2	RL=12	RU=AAACAA	VT=STR		GT:ALLREADS:AML:DP:GB:PL:Q:STITCH	0/0:0|12:1/1:12:0/0:0:1:5	0/0:0|31:1/1:31:0/0:0:1:13
MP18496	2120	MP18496_2120	TGCCACTGCCACT	.	0	.	END=2132	MOTIF=ACTGCC	REF=2.16667	RL=13	RU=TGCCAC	VT=STR		GT:ALLREADS:AML:DP:GB:PL:Q:STITCH	./.	0/0:0|1:1/1:1:0/0:0:1:0
MP18498	1075	MP18498_1075	TTCTCTTCTCTTCCTTCT	.	3.72529e-08	.	END=1092	MOTIF=AAGAG	REF=3.6	RL=18	RU=TTCTC	VT=STR		GT:ALLREADS:AML:DP:GB:PL:Q:STITCH	0/0:0|18:1/1:18:0/0:0:1:15	0/0:0|42:1/1:42:0/0:0:1:33
MP18503	1160	MP18503_1160	TGATGATGATGA	.	1.86265e-08	.	END=1171	MOTIF=ATC	REF=4	RL=12	RU=TGA	VT=STR		GT:ALLREADS:AML:DP:GB:PL:Q:STITCH	0/0:0|10:1/1:10:0/0:0:1:7	0/0:0|35:1/1:35:0/0:0:1:20
MP18504	1160	MP18504_1160	TGATGATGATGA	.	0	.	END=1171	MOTIF=ATC	REF=4	RL=12	RU=TGA	VT=STR		GT:ALLREADS:AML:DP:GB:PL:Q:STITCH	0/0:0|2:1/1:2:0/0:0:1:0	0/0:0|7:1/1:7:0/0:0:1:3
MP18506	2113	MP18506_2113	TCTTGATCTTGA	TCTTGATCTTGAT	161.912	.	END=2124	MOTIF=AAGATC	REF=2	RL=12	RU=TCTTGA	VT=STR	RPA=2.16667	GT:ALLREADS:AML:DP:GB:PL:Q:STITCH	0/1:0|1;1|1:1/1:2:0/1:83,0,79:1:1	0/1:0|3;1|1:1/1:4:0/1:77,0,243:1:2
MP18506	2278	MP18506_2278	AGGTTCAGGTTC	.	0	.	END=2289	MOTIF=AACCTG	REF=2	RL=12	RU=AGGTTC	VT=STR		GT:ALLREADS:AML:DP:GB:PL:Q:STITCH	./.	0/0:0|2:1/1:2:0/0:0:1:1
MP18531	1133	MP18531_1133	ATTCAAATTCAAA	.	0	.	END=1145	MOTIF=AAATTC	REF=2.16667	RL=13	RU=ATTCAA	VT=STR		GT:ALLREADS:AML:DP:GB:PL:Q:STITCH	./.	0/0:0|1:1/1:1:0/0:0:1:1
MP18547	1065	MP18547_1065	TTATAGTTATAG	.	0	.	END=1076	MOTIF=AACTAT	REF=2	RL=12	RU=TTATAG	VT=STR		GT:ALLREADS:AML:DP:GB:PL:Q:STITCH	./.	0/0:0|1:1/1:1:0/0:0:1:1
MP18642	1040	MP18642_1040	GATGATGATGAAGATATTGAAGAGGATGATGATGAAGAGGATGATGATGATGAAGAGGAGGATGAAGATGAAGATGATGA	.	0	.	END=1119	MOTIF=ATC	REF=26.6667	RL=80	RU=GAT	VT=STR		GT:ALLREADS:AML:DP:GB:PL:Q:STITCH	./.	0/0:0|1:1/1:1:0/0:0:1:0
MP18658	1298	MP18658_1298	TTTCTTTCTTTCTTT	.	0	.	END=1312	MOTIF=AAAG	REF=3.75	RL=15	RU=TTTC	VT=STR		GT:ALLREADS:AML:DP:GB:PL:Q:STITCH	0/0:0|1:1/1:1:0/0:0:1:1	0/0:0|1:1/1:1:0/0:0:1:0
MP18682	1922	MP18682_1922	TTTTGTTTTTGTTTTT	.	0	.	END=1937	MOTIF=AAAAAC	REF=2.66667	RL=16	RU=TTTTGT	VT=STR		GT:ALLREADS:AML:DP:GB:PL:Q:STITCH	0/0:0|5:1/1:5:0/0:0:1:3	0/0:0|9:1/1:9:0/0:0:1:5
MP18718	1103	MP18718_1103	TGCATGCATGCA	.	0	.	END=1114	MOTIF=ATGC	REF=3	RL=12	RU=TGCA	VT=STR		GT:ALLREADS:AML:DP:GB:PL:Q:STITCH	./.	0/0:0|4:1/1:4:0/0:0:1:3
MP18718	1177	MP18718_1177	AGCAGCAGCAGC	.	0	.	END=1188	MOTIF=AGC	REF=4	RL=12	RU=AGC	VT=STR		GT:ALLREADS:AML:DP:GB:PL:Q:STITCH	./.	0/0:0|1:1/1:1:0/0:0:1:0
MP18719	1103	MP18719_1103	TGCATGCATGCA	TGCATGCATGCATG	261.733	.	END=1114	MOTIF=ATGC	REF=3	RL=12	RU=TGCA	VT=STR	RPA=3.5	GT:ALLREADS:AML:DP:GB:PL:Q:STITCH	0/0:0|4:1/1:4:0/0:0,12,182:0.88887:2	0/1:0|9;1|2;2|2:0.0119078/0.0107143:13:0/2:74,0,374:0.0107143:8
MP18719	1454	MP18719_1454	CCAACCCAACCCAA	CCAACCCAACCCA	1356.95	.	END=1467	MOTIF=AACCC	REF=2.8	RL=14	RU=CCAAC	VT=STR	RPA=2.6	GT:ALLREADS:AML:DP:GB:PL:Q:STITCH	1/0:-1|7;0|2:1/1:9:-1/0:305,0,78:1:7	1/0:-3|1;-1|21;0|3;1|2:1.15529e-13/1.15435e-13:27:-1/0:922,0,90:1.15435e-13:17
MP18719	1555	MP18719_1555	AATGGTAATGGTAAT	AATGGTAATGGTAA	217.361	.	END=1569	MOTIF=AATGGT	REF=2.5	RL=15	RU=AATGGT	VT=STR	RPA=2.33333	GT:ALLREADS:AML:DP:GB:PL:Q:STITCH	0/0:0|2:1/1:2:0/0:0,6,179:0.8:0	1/0:-1|1;0|15:0.999785/0.999993:16:-1/0:36,0,1298:0.999785:12
MP18767	1407	MP18767_1407	TTTTCTTTTTCTT	.	0	.	END=1419	MOTIF=AAAAAG	REF=2.16667	RL=13	RU=TTTTCT	VT=STR		GT:ALLREADS:AML:DP:GB:PL:Q:STITCH	./.	0/0:0|9:1/1:9:0/0:0:1:6
MP18770	1478	MP18770_1478	GAGAGAGAAAGAGAAAGAGAGAGAGAGA	GAGAGAGAAAGAGAAAGAGAGAGAGA	29.4266	.	END=1505	MOTIF=AG	REF=14	RL=28	RU=GA	VT=STR	RPA=13	GT:ALLREADS:AML:DP:GB:PL:Q:STITCH	./.	1/1:-2|1:0.996576/0.996576:1:-2/-2:22,2,0:0.663243:0
MP18807	1231	MP18807_1231	TTCCAGTTCCAG	TTCCAGTTCCAGT,TTCCAGTTCCAGTT	269.29	.	END=1242	MOTIF=AACTGG	REF=2	RL=12	RU=TTCCAG	VT=STR	RPA=2.16667,2.33333	GT:ALLREADS:AML:DP:GB:PL:Q:STITCH	1/2:1|1;2|1:1/1:2:1/2:184,89,84,84,0,79:1:2	0/1:0|1;1|1:1/1:2:0/1:84,0,79,84,85,179:1:2
MP18807	1466	MP18807_1466	CTTGGGCTTGGTCTTGGG	.	1.92085e-07	.	END=1483	MOTIF=AAGCCC	REF=3	RL=18	RU=CTTGGG	VT=STR		GT:ALLREADS:AML:DP:GB:PL:Q:STITCH	0/0:0|20:1/1:20:0/0:0:1:11	0/0:0|44:1/1:44:0/0:0:1:27
MP18807	1514	MP18807_1514	GGCCGGGCCGGGCC	.	1.72295e-07	.	END=1527	MOTIF=CCCGG	REF=2.8	RL=14	RU=GGCCG	VT=STR		GT:ALLREADS:AML:DP:GB:PL:Q:STITCH	0/0:0|16:1/1:16:0/0:0:1:12	0/0:0|34:1/1:34:0/0:0:1:13
MP18810	1058	MP18810_1058	TGGTGGTGGTGG	.	0	.	END=1069	MOTIF=ACC	REF=4	RL=12	RU=TGG	VT=STR		GT:ALLREADS:AML:DP:GB:PL:Q:STITCH	./.	0/0:0|1:1/1:1:0/0:0:1:0
MP18851	1338	MP18851_1338	TTGTTGTTCTTGTTGTT	.	0	.	END=1354	MOTIF=AAC	REF=5.66667	RL=17	RU=TTG	VT=STR		GT:ALLREADS:AML:DP:GB:PL:Q:STITCH	0/0:0|7:1/1:7:0/0:0:1:4	0/0:0|13:1/1:13:0/0:0:1:7
MP18851	2051	MP18851_2051	GAGGAGGAGGAG	GAGGAGGAGGA	211.954	.	END=2062	MOTIF=AGG	REF=4	RL=12	RU=GAG	VT=STR	RPA=3.66667	GT:ALLREADS:AML:DP:GB:PL:Q:STITCH	0/0:0|5:1/1:5:0/0:0,15,202:0.969684:3	1/0:-1|1;0|8:0.873082/1:9:-1/0:8,0,297:0.873082:7
MP18915	1108	MP18915_1108	AGGGAAGGGAAG	.	7.27596e-08	.	END=1119	MOTIF=AAGGG	REF=2.4	RL=12	RU=AGGGA	VT=STR		GT:ALLREADS:AML:DP:GB:PL:Q:STITCH	./.	0/0:0|2:1/1:2:0/0:0:1:2
MP18980	1559	MP18980_1559	TTTGGTTTTGGTT	.	8.14907e-08	.	END=1571	MOTIF=AAAACC	REF=2.16667	RL=13	RU=TTTGGT	VT=STR		GT:ALLREADS:AML:DP:GB:PL:Q:STITCH	0/0:0|14:1/1:14:0/0:0:1:9	0/0:0|22:1/1:22:0/0:0:1:10
MP19009	1412	MP19009_1412	TCAAATTCAAATT	.	7.39237e-08	.	END=1424	MOTIF=AAATTC	REF=2.16667	RL=13	RU=TCAAAT	VT=STR		GT:ALLREADS:AML:DP:GB:PL:Q:STITCH	0/0:0|1:1/1:1:0/0:0:1:0	0/0:0|4:1/1:4:0/0:0:1:2
MP19032	1544	MP19032_1544	AAAGAAAGAAAGAA	.	1.11759e-07	.	END=1557	MOTIF=AAAG	REF=3.5	RL=14	RU=AAAG	VT=STR		GT:ALLREADS:AML:DP:GB:PL:Q:STITCH	0/0:0|9:1/1:9:0/0:0:1:4	0/0:0|21:1/1:21:0/0:0:1:12
MP19042	1019	MP19042_1019	TTCTTTTCTTTT	TTCTTTTCTTTTC	43.9318	.	END=1030	MOTIF=AAAAG	REF=2.4	RL=12	RU=TTCTT	VT=STR	RPA=2.6	GT:ALLREADS:AML:DP:GB:PL:Q:STITCH	./.	0/1:-7|1;0|5;1|1:0.999263/0.56874:7:0/1:33,0,220:0.56874:4
MP19042	3305	MP19042_3305	AAAATTAAAACTAAACTAAA	.	1.16415e-09	.	END=3324	MOTIF=AAAACT	REF=3.33333	RL=20	RU=AAAACT	VT=STR		GT:ALLREADS:AML:DP:GB:PL:Q:STITCH	0/0:0|3:1/1:3:0/0:0:1:3	0/0:0|1:1/1:1:0/0:0:1:1
MP19102	1339	MP19102_1339	TCTTTCTTTCTTT	.	4.88944e-08	.	END=1351	MOTIF=AAAG	REF=3.25	RL=13	RU=TCTT	VT=STR		GT:ALLREADS:AML:DP:GB:PL:Q:STITCH	0/0:0|2:1/1:2:0/0:0:1:2	0/0:0|9:1/1:9:0/0:0:1:4
MP19122	1885	MP19122_1885	TTTTTCTTTTTC	TTTTTCTTTT	195.678	.	END=1896	MOTIF=AAAAAG	REF=2	RL=12	RU=TTTTTC	VT=STR	RPA=1.66667	GT:ALLREADS:AML:DP:GB:PL:Q:STITCH	./.	1/0:-2|2;0|1:1/1:3:-2/0:190,0,90:1:3
MP19127	1170	MP19127_1170	GAAGGCGAAGTCGAAGGC	.	1.08266e-07	.	END=1187	MOTIF=AAGGCG	REF=3	RL=18	RU=GAAGGC	VT=STR		GT:ALLREADS:AML:DP:GB:PL:Q:STITCH	0/0:0|1:1/1:1:0/0:0:1:1	0/0:0|10:1/1:10:0/0:0:1:7
MP19161	1012	MP19161_1012	AAGCGGAAGCTGAAGAGGAAGCGG	.	0	.	END=1035	MOTIF=AAGCGG	REF=4	RL=24	RU=AAGCGG	VT=STR		GT:ALLREADS:AML:DP:GB:PL:Q:STITCH	0/0:0|1:1/1:1:0/0:0:1:0	0/0:0|1:1/1:1:0/0:0:1:0
MP19162	1012	MP19162_1012	AAGCGGAAGCTGAAGAGGAAGCGG	.	8.26549e-08	.	END=1035	MOTIF=AAGCGG	REF=4	RL=24	RU=AAGCGG	VT=STR		GT:ALLREADS:AML:DP:GB:PL:Q:STITCH	./.	0/0:0|3:1/1:3:0/0:0:1:1
MP19164	1439	MP19164_1439	AGAGGAGAGGAG	.	0	.	END=1450	MOTIF=AGAGG	REF=2.4	RL=12	RU=AGAGG	VT=STR		GT:ALLREADS:AML:DP:GB:PL:Q:STITCH	0/0:0|3:1/1:3:0/0:0:1:2	0/0:0|2:1/1:2:0/0:0:1:1
MP19165	1587	MP19165_1587	AGAAGAGAAGAG	.	7376.84	.	END=1598	MOTIF=AAGAG	REF=2.4	RL=12	RU=AGAAG	VT=STR		GT:ALLREADS:AML:DP:GB:PL:Q:STITCH	0/0:-2|1;0|54:0.999984/0.999984:55:0/0:0:0.999984:37	0/0:0|77:1/1:77:0/0:0:1:51
MP19201	1224	MP19201_1224	TATCGGTATCGG	TATCGGTATCGGT	795.619	.	END=1235	MOTIF=ACCGAT	REF=2	RL=12	RU=TATCGG	VT=STR	RPA=2.16667	GT:ALLREADS:AML:DP:GB:PL:Q:STITCH	0/0:0|5:1/1:5:0/0:0,15,431:0.941176:2	0/1:0|10;1|4;2|1:0.000290252/0.000290252:15:0/1:328,0,818:0.000290252:13
MP19212	1863	MP19212_1863	TTTTCTTTTTCT	.	1.33878e-08	.	END=1874	MOTIF=AAAAAG	REF=2	RL=12	RU=TTTTCT	VT=STR		GT:ALLREADS:AML:DP:GB:PL:Q:STITCH	./.	0/0:0|3:1/1:3:0/0:0:1:2
MP19294	1454	MP19294_1454	TTTGATTTGATT	TTTGATTTGATTT	110.945	.	END=1465	MOTIF=AAATC	REF=2.4	RL=12	RU=TTTGA	VT=STR	RPA=2.6	GT:ALLREADS:AML:DP:GB:PL:Q:STITCH	./.	1/1:1|2:1/1:2:1/1:105,6,0:0.799998:1
MP19299	1196	MP19299_1196	CACCACACCACA	.	0	.	END=1207	MOTIF=ACACC	REF=2.4	RL=12	RU=CACCA	VT=STR		GT:ALLREADS:AML:DP:GB:PL:Q:STITCH	./.	0/0:0|2:1/1:2:0/0:0:1:1
MP19322	1317	MP19322_1317	TTTGGTTTTGGATTTGGAT	.	1.26893e-07	.	END=1335	MOTIF=AAATCC	REF=3.16667	RL=19	RU=TTTGGA	VT=STR		GT:ALLREADS:AML:DP:GB:PL:Q:STITCH	0/0:0|2:1/1:2:0/0:0:1:1	0/0:0|15:1/1:15:0/0:0:1:5
MP19330	2730	MP19330_2730	TATATATATATATATATATATATA	TATATATATATATATATATATA	17.2108	.	END=2753	MOTIF=AT	REF=12	RL=24	RU=TA	VT=STR	RPA=11	GT:ALLREADS:AML:DP:GB:PL:Q:STITCH	1/0:-2|1;0|1:0.942978/0.980897:2:-2/0:12,0,16:0.923874:2	./.
MP19388	1240	MP19388_1240	GCGTTTGCGTTTGCGTTT	.	9.42964e-08	.	END=1257	MOTIF=AAACGC	REF=3	RL=18	RU=GCGTTT	VT=STR		GT:ALLREADS:AML:DP:GB:PL:Q:STITCH	0/0:0|4:1/1:4:0/0:0:1:3	0/0:0|1:1/1:1:0/0:0:1:1
MP19392	1540	MP19392_1540	TAGCTAGCTAGC	.	3.0268e-08	.	END=1551	MOTIF=AGCT	REF=3	RL=12	RU=TAGC	VT=STR		GT:ALLREADS:AML:DP:GB:PL:Q:STITCH	./.	0/0:0|2:1/1:2:0/0:0:1:1
MP19460	2542	MP19460_2542	CCCTTGCCCTTG	.	0	.	END=2553	MOTIF=AAGGGC	REF=2	RL=12	RU=CCCTTG	VT=STR		GT:ALLREADS:AML:DP:GB:PL:Q:STITCH	./.	0/0:0|1:1/1:1:0/0:0:1:1
MP19539	1466	MP19539_1466	AGTTTTAGTTTT	AGTTTTAGTTT	168.115	.	END=1477	MOTIF=AAAACT	REF=2	RL=12	RU=AGTTTT	VT=STR	RPA=1.83333	GT:ALLREADS:AML:DP:GB:PL:Q:STITCH	./.	1/0:-1|2;0|1:1/1:3:-1/0:163,0,81:1:2
MP19583	1053	MP19583_1053	ACGAAGACGAAGA	.	0	.	END=1065	MOTIF=AAGACG	REF=2.16667	RL=13	RU=ACGAAG	VT=STR		GT:ALLREADS:AML:DP:GB:PL:Q:STITCH	0/0:0|2:1/1:2:0/0:0:1:2	./.
MP19641	1612	MP19641_1612	AATAAAATAAAATA	.	1.44355e-07	.	END=1625	MOTIF=AAAAT	REF=2.8	RL=14	RU=AATAA	VT=STR		GT:ALLREADS:AML:DP:GB:PL:Q:STITCH	0/0:0|8:1/1:8:0/0:0:1:4	0/0:0|26:1/1:26:0/0:0:1:13
MP19641	1660	MP19641_1660	GAAGAAGAAGATGAAGAAGAA	.	0	.	END=1680	MOTIF=AAG	REF=7	RL=21	RU=GAA	VT=STR		GT:ALLREADS:AML:DP:GB:PL:Q:STITCH	0/0:0|2:1/1:2:0/0:0:1:1	0/0:0|14:1/1:14:0/0:0:1:7
MP19674	1010	MP19674_1010	AGAAAGAAGAGAAGAGA	.	5375.1	.	END=1026	MOTIF=AAGAG	REF=3.4	RL=17	RU=AGAAG	VT=STR		GT:ALLREADS:AML:DP:GB:PL:Q:STITCH	0/0:0|37:1/1:37:0/0:0:1:27	0/0:-1|1;0|59:0.999986/0.999986:60:0/0:0:0.999986:44
MP19678	1519	MP19678_1519	CCAACCCCAACC	.	0	.	END=1530	MOTIF=AACCCC	REF=2	RL=12	RU=CCAACC	VT=STR		GT:ALLREADS:AML:DP:GB:PL:Q:STITCH	0/0:0|4:1/1:4:0/0:0:1:1	0/0:0|4:1/1:4:0/0:0:1:1
MP19678	2043	MP19678_2043	CTTCTTCTTCTTCT	.	2.23517e-07	.	END=2056	MOTIF=AAG	REF=4.66667	RL=14	RU=CTT	VT=STR		GT:ALLREADS:AML:DP:GB:PL:Q:STITCH	0/0:0|44:1/1:44:0/0:0:1:34	0/0:0|88:1/1:88:0/0:0:1:64
MP19679	2040	MP19679_2040	CTTTTTCTTCTTCTTTTTCT	.	0	.	END=2059	MOTIF=AAAAAG	REF=3.33333	RL=20	RU=CTTTTT	VT=STR		GT:ALLREADS:AML:DP:GB:PL:Q:STITCH	0/0:0|17:1/1:17:0/0:0:1:12	0/0:0|18:1/1:18:0/0:0:1:12
MP19679	2268	MP19679_2268	TCTCTCTCTCTCTCTCT	TCTCTCTCTCTCT	237.259	.	END=2284	MOTIF=AG	REF=8.5	RL=17	RU=TC	VT=STR	RPA=6.5	GT:ALLREADS:AML:DP:GB:PL:Q:STITCH	0/0:0|5:1/1:5:0/0:0,15,150:0.969554:3	1/0:-4|4;0|2:1/0.999941:6:-4/0:86,0,42:0.999941:5
MP19692	1059	MP19692_1059	GAAGAAGAAGAAGA	.	2096.36	.	END=1072	MOTIF=AAG	REF=4.66667	RL=14	RU=GAA	VT=STR		GT:ALLREADS:AML:DP:GB:PL:Q:STITCH	0/0:0|6:1/1:6:0/0:0:0.984603:4	0/0:-1|1;0|49:1/1:50:0/0:0:1:34
MP19743	3103	MP19743_3103	TACGAATACGAA	TACGAATACGAAT	5145.25	.	END=3114	MOTIF=AATACG	REF=2	RL=12	RU=TACGAA	VT=STR	RPA=2.16667	GT:ALLREADS:AML:DP:GB:PL:Q:STITCH	0/1:-3|1;-2|1;-1|3;0|414;1|15:0/0:434:0/1:61,0,8240:0:298	0/1:-2|1;-1|7;0|360;1|14:0/0:382:0/1:124,0,8149:0:273
MP19773	1607	MP19773_1607	GAAGAAGAAGAAGAA	.	5.58794e-08	.	END=1621	MOTIF=AAG	REF=5	RL=15	RU=GAA	VT=STR		GT:ALLREADS:AML:DP:GB:PL:Q:STITCH	0/0:0|3:1/1:3:0/0:0:1:1	0/0:0|5:1/1:5:0/0:0:1:2
MP19839	2723	MP19839_2723	ACAAAAACAAAA	.	0	.	END=2734	MOTIF=AAAAAC	REF=2	RL=12	RU=ACAAAA	VT=STR		GT:ALLREADS:AML:DP:GB:PL:Q:STITCH	./.	0/0:0|2:1/1:2:0/0:0:1:0
MP19952	1996	MP19952_1996	GGCACTGGCACTGGCACTGGCACT	.	0	.	END=2019	MOTIF=ACTGGC	REF=4	RL=24	RU=GGCACT	VT=STR		GT:ALLREADS:AML:DP:GB:PL:Q:STITCH	0/0:0|1:1/1:1:0/0:0:1:1	0/0:0|10:1/1:10:0/0:0:1:7
MP19984	1580	MP19984_1580	GGGAAAGGGAAA	.	0	.	END=1591	MOTIF=AAAGGG	REF=2	RL=12	RU=GGGAAA	VT=STR		GT:ALLREADS:AML:DP:GB:PL:Q:STITCH	0/0:0|1:1/1:1:0/0:0:1:1	0/0:0|6:1/1:6:0/0:0:1:4
MP20098	1648	MP20098_1648	TCTCTCTCTCTCT	TCTCTCTCTCTC	251.51	.	END=1660	MOTIF=AG	REF=6.5	RL=13	RU=TC	VT=STR	RPA=6	GT:ALLREADS:AML:DP:GB:PL:Q:STITCH	1/0:-1|1;0|3:0.998267/1:4:-1/0:27,0,122:0.998267:3	0/0:0|5:1/1:5:0/0:0,15,223:0.969692:2
MP20107	1477	MP20107_1477	GATAAAGATAAA	.	0	.	END=1488	MOTIF=AAAGAT	REF=2	RL=12	RU=GATAAA	VT=STR		GT:ALLREADS:AML:DP:GB:PL:Q:STITCH	0/0:0|2:1/1:2:0/0:0:1:2	0/0:0|2:1/1:2:0/0:0:1:0
MP20114	1809	MP20114_1809	TTTCTCTTTCTCT	.	0	.	END=1821	MOTIF=AAAGAG	REF=2.16667	RL=13	RU=TTTCTC	VT=STR		GT:ALLREADS:AML:DP:GB:PL:Q:STITCH	0/0:0|1:1/1:1:0/0:0:1:1	0/0:0|1:1/1:1:0/0:0:1:1
MP20122	1261	MP20122_1261	GTTGTGTTGTTGTTGTT	.	4.65661e-08	.	END=1277	MOTIF=AAC	REF=5.66667	RL=17	RU=GTT	VT=STR		GT:ALLREADS:AML:DP:GB:PL:Q:STITCH	0/0:0|14:1/1:14:0/0:0:1:11	0/0:0|17:1/1:17:0/0:0:1:12
MP20139	3516	MP20139_3516	TTTGGGTTTGGGTTTGG	.	0	.	END=3532	MOTIF=AAACCC	REF=2.83333	RL=17	RU=TTTGGG	VT=STR		GT:ALLREADS:AML:DP:GB:PL:Q:STITCH	./.	0/0:0|1:1/1:1:0/0:0:1:1
MP20189	1175	MP20189_1175	TTGTTGGTTGTTGTTTTGTT	.	0	.	END=1194	MOTIF=AAC	REF=6.66667	RL=20	RU=TTG	VT=STR		GT:ALLREADS:AML:DP:GB:PL:Q:STITCH	0/0:0|5:1/1:5:0/0:0:1:3	0/0:0|2:1/1:2:0/0:0:1:1
MP20216	1318	MP20216_1318	TAAAATAAATAAAATA	.	1.18744e-07	.	END=1333	MOTIF=AAAAT	REF=3.2	RL=16	RU=TAAAA	VT=STR		GT:ALLREADS:AML:DP:GB:PL:Q:STITCH	0/0:0|5:1/1:5:0/0:0:1:5	0/0:0|9:1/1:9:0/0:0:1:5
MP20216	1699	MP20216_1699	GAGAGAGAGAGAGA	.	1131.82	.	END=1712	MOTIF=AG	REF=7	RL=14	RU=GA	VT=STR		GT:ALLREADS:AML:DP:GB:PL:Q:STITCH	0/0:0|18:1/1:18:0/0:0:0.999996:13	0/0:-2|2;0|26:0.999996/0.999996:28:0/0:0:0.999897:12
MP20231	1004	MP20231_1004	TTATTTTATTTATTTT	.	4.65661e-09	.	END=1019	MOTIF=AAAAT	REF=3.2	RL=16	RU=TTATT	VT=STR		GT:ALLREADS:AML:DP:GB:PL:Q:STITCH	0/0:0|5:1/1:5:0/0:0:1:4	0/0:0|10:1/1:10:0/0:0:1:9
MP20264	1589	MP20264_1589	ATCGTATCGTAATCGTA	ATCGTATCGTAATCGTAA	359.148	.	END=1605	MOTIF=AATCGT	REF=2.83333	RL=17	RU=ATCGTA	VT=STR	RPA=3	GT:ALLREADS:AML:DP:GB:PL:Q:STITCH	1/1:1|1:1/1:1:1/1:92,3,0:0.666667:1	0/0:0|3:1/1:3:0/0:0,9,264:0.888889:2
MP20264	1717	MP20264_1717	TTTATTTATTTAT	TTTATTTATTTATT	176.098	.	END=1729	MOTIF=AAAT	REF=3.25	RL=13	RU=TTTA	VT=STR	RPA=3.5	GT:ALLREADS:AML:DP:GB:PL:Q:STITCH	0/0:0|4:1/1:4:0/0:0,12,158:0.941152:3	0/1:0|8;1|1:1/0.98279:9:0/1:17,0,289:0.98279:7
MP20265	2025	MP20265_2025	AGGCTGAGGCTG	.	9.42964e-08	.	END=2036	MOTIF=AGCCTC	REF=2	RL=12	RU=AGGCTG	VT=STR		GT:ALLREADS:AML:DP:GB:PL:Q:STITCH	0/0:0|1:1/1:1:0/0:0:1:1	0/0:0|6:1/1:6:0/0:0:1:2
MP20309	3631	MP20309_3631	GGATTAGGATTA	GGATTAGGATTAG	429.702	.	END=3642	MOTIF=AATCCT	REF=2	RL=12	RU=GGATTA	VT=STR	RPA=2.16667	GT:ALLREADS:AML:DP:GB:PL:Q:STITCH	0/0:0|4:1/1:4:0/0:0,12,344:0.941176:4	0/1:0|1;1|1:1/1:2:0/1:84,0,80:1:1
MP20309	3669	MP20309_3669	GCAGTGGCAGTGGCAGTGGCAGTG	.	7.21775e-08	.	END=3692	MOTIF=ACTGCC	REF=4	RL=24	RU=GCAGTG	VT=STR		GT:ALLREADS:AML:DP:GB:PL:Q:STITCH	0/0:0|1:1/1:1:0/0:0:1:1	0/0:0|2:1/1:2:0/0:0:1:1
MP20318	1014	MP20318_1014	TCATCATCATCA	.	0	.	END=1025	MOTIF=ATC	REF=4	RL=12	RU=TCA	VT=STR		GT:ALLREADS:AML:DP:GB:PL:Q:STITCH	./.	0/0:0|2:1/1:2:0/0:0:1:0
MP20379	2576	MP20379_2576	AAAAGCAAAAGC	.	0	.	END=2587	MOTIF=AAAAGC	REF=2	RL=12	RU=AAAAGC	VT=STR		GT:ALLREADS:AML:DP:GB:PL:Q:STITCH	0/0:0|4:1/1:4:0/0:0:1:4	0/0:0|3:1/1:3:0/0:0:1:2
MP20380	2683	MP20380_2683	AAAAGCAAAAGC	.	0	.	END=2694	MOTIF=AAAAGC	REF=2	RL=12	RU=AAAAGC	VT=STR		GT:ALLREADS:AML:DP:GB:PL:Q:STITCH	0/0:0|1:1/1:1:0/0:0:1:1	0/0:0|1:1/1:1:0/0:0:1:0
MP20414	1444	MP20414_1444	TCAATATCAATCTCAATCTCA	.	0	.	END=1464	MOTIF=AATCTC	REF=3.5	RL=21	RU=TCAATC	VT=STR		GT:ALLREADS:AML:DP:GB:PL:Q:STITCH	0/0:0|5:1/1:5:0/0:0:1:4	0/0:0|2:1/1:2:0/0:0:1:1
MP20421	1609	MP20421_1609	AAACAAAACAAAAC	.	0	.	END=1622	MOTIF=AAAAC	REF=2.8	RL=14	RU=AAACA	VT=STR		GT:ALLREADS:AML:DP:GB:PL:Q:STITCH	./.	0/0:0|1:1/1:1:0/0:0:1:0
MP20422	1513	MP20422_1513	AAACAAAACAAAAC	AAACAAAACAA	200.925	.	END=1526	MOTIF=AAAAC	REF=2.8	RL=14	RU=AAACA	VT=STR	RPA=2.2	GT:ALLREADS:AML:DP:GB:PL:Q:STITCH	0/0:0|1:0.999906/0.999906:1:0/0:0,3,53:0.333296:0	1/0:-3|2;-2|1;-1|1;0|9;4|1:6.91099e-09/6.92405e-09:14:-3/0:58,0,461:6.91099e-09:11
MP20422	1531	MP20422_1531	TTTTTTTTTTTCTTTTT	TTTTTTTTTTTCTT	129.001	.	END=1547	MOTIF=A	REF=17	RL=17	RU=T	VT=STR	RPA=14	GT:ALLREADS:AML:DP:GB:PL:Q:STITCH	0/0:0|1:0.999788/0.999788:1:0/0:0,3,34:0.666455:1	1/1:-3|3:1/1:3:-3/-3:91,9,0:0.88863:2
MP20473	1569	MP20473_1569	GGAGGAGGAGGAAGAGG	.	0	.	END=1585	MOTIF=AGG	REF=5.66667	RL=17	RU=GGA	VT=STR		GT:ALLREADS:AML:DP:GB:PL:Q:STITCH	0/0:0|1:1/1:1:0/0:0:1:1	./.
MP20473	1590	MP20473_1590	GGGAGGGGAGGGAGAGGG	.	9.92441e-08	.	END=1607	MOTIF=AGGGG	REF=3.6	RL=18	RU=GGGAG	VT=STR		GT:ALLREADS:AML:DP:GB:PL:Q:STITCH	./.	0/0:0|2:1/1:2:0/0:0:1:0
MP20473	1744	MP20473_1744	CAGAACCAGAAC	CAGAACCAGAACCAG	1084.94	.	END=1755	MOTIF=AACCAG	REF=2	RL=12	RU=CAGAAC	VT=STR	RPA=2.5	GT:ALLREADS:AML:DP:GB:PL:Q:STITCH	0/0:0|9:1/1:9:0/0:0,27,899:0.998051:8	0/1:0|3;3|2:1/1:5:0/3:184,0,284:1:3
MP20478	1050	MP20478_1050	CATCTCATCTCAT	.	0	.	END=1062	MOTIF=AGATG	REF=2.6	RL=13	RU=CATCT	VT=STR		GT:ALLREADS:AML:DP:GB:PL:Q:STITCH	./.	0/0:0|2:1/1:2:0/0:0:1:0
MP20479	1141	MP20479_1141	GAGGAGGAGGAGGAGGAG	.	489.863	.	END=1158	MOTIF=AGG	REF=6	RL=18	RU=GAG	VT=STR		GT:ALLREADS:AML:DP:GB:PL:Q:STITCH	0/0:0|4:1/1:4:0/0:0:0.941047:1	0/0:-3|1;0|12:1/1:13:0/0:0:0.928913:7
MP20501	1508	MP20501_1508	CCTGAGCCTGATCCTGA	.	0	.	END=1524	MOTIF=AGCCTG	REF=2.83333	RL=17	RU=CCTGAG	VT=STR		GT:ALLREADS:AML:DP:GB:PL:Q:STITCH	0/0:0|1:1/1:1:0/0:0:1:1	./.
MP20554	1046	MP20554_1046	ATTTTTTTATTTATTTAT	ATTTTTTTATTTATTTA	122.452	.	END=1063	MOTIF=AAAT	REF=4.5	RL=18	RU=ATTT	VT=STR	RPA=4.25	GT:ALLREADS:AML:DP:GB:PL:Q:STITCH	0/0:0|1:0.999991/0.999991:1:0/0:0,3,48:0.666658:1	1/0:-1|2;0|3:1/1:5:-1/0:72,0,130:1:4
MP20557	1797	MP20557_1797	AATGAATGAATGAAT	.	1.16415e-07	.	END=1811	MOTIF=AATG	REF=3.75	RL=15	RU=AATG	VT=STR		GT:ALLREADS:AML:DP:GB:PL:Q:STITCH	0/0:0|4:1/1:4:0/0:0:1:2	0/0:0|8:1/1:8:0/0:0:1:4
MP20597	1350	MP20597_1350	AATCAAATCAAA	.	0	.	END=1361	MOTIF=AAATC	REF=2.4	RL=12	RU=AATCA	VT=STR		GT:ALLREADS:AML:DP:GB:PL:Q:STITCH	./.	0/0:0|2:1/1:2:0/0:0:1:0
MP20621	2825	MP20621_2825	CACTCACTCACTCACTC	CACTCACTCACTCACTCACTCACTCACTC	532.666	.	END=2841	MOTIF=ACTC	REF=4.25	RL=17	RU=CACT	VT=STR	RPA=7.25	GT:ALLREADS:AML:DP:GB:PL:Q:STITCH	0/1:0|3;12|1:1/0.999931:4:0/12:41,0,145:0.999931:2	0/1:0|5;12|10:0.999996/0.999996:15:0/12:491,0,217:0.999996:7
MP20621	2913	MP20621_2913	GAAACTGAAACT	GAAACTGAAACTG	352.6	.	END=2924	MOTIF=AAACTG	REF=2	RL=12	RU=GAAACT	VT=STR	RPA=2.16667	GT:ALLREADS:AML:DP:GB:PL:Q:STITCH	0/0:0|3:1/1:3:0/0:0,9,259:0.888889:1	1/1:1|1:1/1:1:1/1:91,3,0:0.666667:0
MP20622	2736	MP20622_2736	AATGGGAATGGGA	.	1.00117e-07	.	END=2748	MOTIF=AATGGG	REF=2.16667	RL=13	RU=AATGGG	VT=STR		GT:ALLREADS:AML:DP:GB:PL:Q:STITCH	0/0:0|3:1/1:3:0/0:0:1:2	0/0:0|16:1/1:16:0/0:0:1:7
MP20633	1121	MP20633_1121	TTTGAGTTTGAGTTCTGAGT	.	2.32831e-08	.	END=1140	MOTIF=AAACTC	REF=3.33333	RL=20	RU=TTTGAG	VT=STR		GT:ALLREADS:AML:DP:GB:PL:Q:STITCH	0/0:0|2:1/1:2:0/0:0:1:1	0/0:0|8:1/1:8:0/0:0:1:6
MP20646	1720	MP20646_1720	CTGCTCTGCTCT	CTGCTCTGCTCTG	3318.73	.	END=1731	MOTIF=AGAGC	REF=2.4	RL=12	RU=CTGCT	VT=STR	RPA=2.6	GT:ALLREADS:AML:DP:GB:PL:Q:STITCH	0/1:-1|2;0|44;1|11;2|1:1.70209e-22/1.70209e-22:58:0/1:412,0,1929:1.70209e-22:47	0/1:-1|2;0|210;1|49;2|2:0/0:263:0/1:1801,0,9013:0:214
MP20651	1229	MP20651_1229	AACAACAACACCAACACCAATACCAAC	.	11898.1	.	END=1255	MOTIF=AACACC	REF=4.5	RL=27	RU=AACACC	VT=STR		GT:ALLREADS:AML:DP:GB:PL:Q:STITCH	0/0:0|41:1/1:41:0/0:0:1:22	0/0:-1|1;0|90:0.952797/0.952797:91:0/0:0:0.952797:55
MP20701	2215	MP20701_2215	AACCCGAACCCGAA	.	0	.	END=2228	MOTIF=AACCCG	REF=2.33333	RL=14	RU=AACCCG	VT=STR		GT:ALLREADS:AML:DP:GB:PL:Q:STITCH	0/0:0|2:1/1:2:0/0:0:1:1	0/0:0|5:1/1:5:0/0:0:1:4
MP20707	1270	MP20707_1270	TTTGGTTTTGGTTT	.	0	.	END=1283	MOTIF=AAAACC	REF=2.33333	RL=14	RU=TTTGGT	VT=STR		GT:ALLREADS:AML:DP:GB:PL:Q:STITCH	0/0:0|2:1/1:2:0/0:0:1:1	0/0:0|2:1/1:2:0/0:0:1:1
MP20707	1377	MP20707_1377	GTTAGTTAGTTAG	.	0	.	END=1389	MOTIF=AACT	REF=3.25	RL=13	RU=GTTA	VT=STR		GT:ALLREADS:AML:DP:GB:PL:Q:STITCH	./.	0/0:0|1:1/1:1:0/0:0:1:0
MP20730	1066	MP20730_1066	AAAAGAAAAAGAA	.	4683.68	.	END=1078	MOTIF=AAAAAG	REF=2.16667	RL=13	RU=AAAAGA	VT=STR		GT:ALLREADS:AML:DP:GB:PL:Q:STITCH	0/0:0|8:1/1:8:0/0:0:0.996109:4	0/0:0|48;1|1:0.906735/0.906735:49:0/0:0:0.906734:38
MP20758	3221	MP20758_3221	TCTTCTTCTTCTTC	.	0	.	END=3234	MOTIF=AAG	REF=4.66667	RL=14	RU=TCT	VT=STR		GT:ALLREADS:AML:DP:GB:PL:Q:STITCH	0/0:0|2:1/1:2:0/0:0:1:1	./.
MP20795	1149	MP20795_1149	TTCTTCTTCTTCTTC	.	4.47035e-07	.	END=1163	MOTIF=AAG	REF=5	RL=15	RU=TTC	VT=STR		GT:ALLREADS:AML:DP:GB:PL:Q:STITCH	0/0:0|19:1/1:19:0/0:0:1:13	0/0:0|104:1/1:104:0/0:0:1:70
MP20795	1231	MP20795_1231	CTCGTCTCGTCTCGTCTCGTCTCGTCT	.	0	.	END=1257	MOTIF=ACGAG	REF=5.4	RL=27	RU=CTCGT	VT=STR		GT:ALLREADS:AML:DP:GB:PL:Q:STITCH	./.	0/0:0|4:1/1:4:0/0:0:1:2
MP20833	1640	MP20833_1640	TAAGAATAAGAA	.	0	.	END=1651	MOTIF=AAGAAT	REF=2	RL=12	RU=TAAGAA	VT=STR		GT:ALLREADS:AML:DP:GB:PL:Q:STITCH	./.	0/0:0|1:1/1:1:0/0:0:1:1
MP20836	1222	MP20836_1222	AAAAAAAAAAAAAA	AAAAAAAAAAAAA	174.955	.	END=1235	MOTIF=A	REF=14	RL=14	RU=A	VT=STR	RPA=13	GT:ALLREADS:AML:DP:GB:PL:Q:STITCH	0/0:0|2:0.999983/0.999983:2:0/0:0,5,46:0.798488:1	1/1:-1|7:1/1:7:-1/-1:127,20,0:0.991394:3
MP20839	1822	MP20839_1822	TGTTGTTGTTGCTGATGTTGTTGTTGATGATGTTGTTGTTGTTGTTG	.	1484.69	.	END=1868	MOTIF=AAC	REF=15.6667	RL=47	RU=TGT	VT=STR		GT:ALLREADS:AML:DP:GB:PL:Q:STITCH	0/0:0|14:1/1:14:0/0:0:0.999938:11	0/0:-3|1;0|40:1/1:41:0/0:0:1:27
MP20839	1867	MP20839_1867	TGATGATGATGTTGATGATGAT	.	0	.	END=1888	MOTIF=ATC	REF=7.33333	RL=22	RU=TGA	VT=STR		GT:ALLREADS:AML:DP:GB:PL:Q:STITCH	0/0:0|7:1/1:7:0/0:0:1:7	0/0:0|9:1/1:9:0/0:0:1:5
MP20839	2016	MP20839_2016	TCTCTCTCTCTCTCT	.	1975.85	.	END=2030	MOTIF=AG	REF=7.5	RL=15	RU=TC	VT=STR		GT:ALLREADS:AML:DP:GB:PL:Q:STITCH	0/0:-1|1;0|24:0.999999/0.999999:25:0/0:0:0.999749:18	0/0:0|28;1|1;2|1:0.998568/0.998568:30:0/0:0:0.998542:12
MP20840	1845	MP20840_1845	CTGCGGCTGCTGCTGCTG	.	1834.51	.	END=1862	MOTIF=AGC	REF=6	RL=18	RU=CTG	VT=STR		GT:ALLREADS:AML:DP:GB:PL:Q:STITCH	0/0:0|11:1/1:11:0/0:0:0.999512:5	0/0:-1|1;0|33:0.999999/0.999999:34:0/0:0:0.999999:22
MP20855	1109	MP20855_1109	TGTTGCTGATGCTGTTGCTG	.	0	.	END=1128	MOTIF=AACAGC	REF=3.33333	RL=20	RU=TGTTGC	VT=STR		GT:ALLREADS:AML:DP:GB:PL:Q:STITCH	0/0:0|7:1/1:7:0/0:0:1:3	0/0:0|12:1/1:12:0/0:0:1:9
MP20855	1168	MP20855_1168	CGACACCGACAC	.	6.0536e-08	.	END=1179	MOTIF=ACACCG	REF=2	RL=12	RU=CGACAC	VT=STR		GT:ALLREADS:AML:DP:GB:PL:Q:STITCH	0/0:0|1:1/1:1:0/0:0:1:1	0/0:0|5:1/1:5:0/0:0:1:4
MP20855	1227	MP20855_1227	CGGGGCGGGGCGGG	.	0	.	END=1240	MOTIF=CCCCG	REF=2.8	RL=14	RU=CGGGG	VT=STR		GT:ALLREADS:AML:DP:GB:PL:Q:STITCH	./.	0/0:0|1:1/1:1:0/0:0:1:0
MP20856	1109	MP20856_1109	TGTTGCTGATGCTGTTGCTG	.	0	.	END=1128	MOTIF=AACAGC	REF=3.33333	RL=20	RU=TGTTGC	VT=STR		GT:ALLREADS:AML:DP:GB:PL:Q:STITCH	0/0:0|1:1/1:1:0/0:0:1:1	0/0:0|9:1/1:9:0/0:0:1:3
MP20856	1168	MP20856_1168	CGACACCGACAC	.	0	.	END=1179	MOTIF=ACACCG	REF=2	RL=12	RU=CGACAC	VT=STR		GT:ALLREADS:AML:DP:GB:PL:Q:STITCH	./.	0/0:0|3:1/1:3:0/0:0:1:1
MP20856	1227	MP20856_1227	CGGGGCGGGGCGGG	.	0	.	END=1240	MOTIF=CCCCG	REF=2.8	RL=14	RU=CGGGG	VT=STR		GT:ALLREADS:AML:DP:GB:PL:Q:STITCH	./.	0/0:0|2:1/1:2:0/0:0:1:2
MP20861	1096	MP20861_1096	GAAAAGGAAAAG	GAAAAGGAAAAGG	97.1642	.	END=1107	MOTIF=AAAAGG	REF=2	RL=12	RU=GAAAAG	VT=STR	RPA=2.16667	GT:ALLREADS:AML:DP:GB:PL:Q:STITCH	1/1:1|1:1/1:1:1/1:90,3,0:0.666667:0	./.
MP20861	1323	MP20861_1323	AAAGAAAAGAAAAAAAA	AAAGAAAAGAAAAAAAAAGA	54.4526	.	END=1339	MOTIF=AAAAG	REF=3.4	RL=17	RU=AAAGA	VT=STR	RPA=4	GT:ALLREADS:AML:DP:GB:PL:Q:STITCH	./.	0/1:0|1;3|1:0.99997/0.999989:2:0/3:49,0,45:0.99996:1
MP20922	1449	MP20922_1449	TGTGTTTGTGTTTGTG	TGTGTTTGTGTTTGTGTTTGTG	230.395	.	END=1464	MOTIF=AAACAC	REF=2.66667	RL=16	RU=TGTGTT	VT=STR	RPA=3.66667	GT:ALLREADS:AML:DP:GB:PL:Q:STITCH	0/0:0|5:1/1:5:0/0:0,15,172:0.969645:4	0/1:0|4;6|2:1/0.999998:6:0/6:57,0,120:0.999998:2
MP20962	1471	MP20962_1471	TGTTGCGGTTGTTGTTGCTGTTGC	.	0	.	END=1494	MOTIF=AACAGC	REF=4	RL=24	RU=TGTTGC	VT=STR		GT:ALLREADS:AML:DP:GB:PL:Q:STITCH	0/0:0|9:1/1:9:0/0:0:1:6	0/0:0|7:1/1:7:0/0:0:1:1
MP20962	1555	MP20962_1555	TGTGTTTGTGTTTG	.	0	.	END=1568	MOTIF=AAACAC	REF=2.33333	RL=14	RU=TGTGTT	VT=STR		GT:ALLREADS:AML:DP:GB:PL:Q:STITCH	0/0:0|5:1/1:5:0/0:0:1:4	0/0:0|4:1/1:4:0/0:0:1:2
MP20962	1590	MP20962_1590	TGGATGTGGATGTGGAT	.	0	.	END=1606	MOTIF=ACATCC	REF=2.83333	RL=17	RU=TGGATG	VT=STR		GT:ALLREADS:AML:DP:GB:PL:Q:STITCH	0/0:0|1:1/1:1:0/0:0:1:1	./.
MP20962	2340	MP20962_2340	AGCAGCAGCAGC	.	9.77889e-08	.	END=2351	MOTIF=AGC	REF=4	RL=12	RU=AGC	VT=STR		GT:ALLREADS:AML:DP:GB:PL:Q:STITCH	0/0:0|3:1/1:3:0/0:0:1:2	0/0:0|12:1/1:12:0/0:0:1:5
MP20965	1303	MP20965_1303	TTGCTGTTGCTGTTGCTG	.	8.84756e-08	.	END=1320	MOTIF=AACAGC	REF=3	RL=18	RU=TTGCTG	VT=STR		GT:ALLREADS:AML:DP:GB:PL:Q:STITCH	0/0:0|1:1/1:1:0/0:0:1:1	0/0:0|12:1/1:12:0/0:0:1:5
MP20965	1338	MP20965_1338	GTTGTTGTTGTTG	.	1298.92	.	END=1350	MOTIF=AAC	REF=4.33333	RL=13	RU=GTT	VT=STR		GT:ALLREADS:AML:DP:GB:PL:Q:STITCH	0/0:0|9:1/1:9:0/0:0:0.998046:5	0/0:-2|1;0|28:1/1:29:0/0:0:0.999997:15
MP20965	1355	MP20965_1355	TGATGATGATGATG	.	6.0536e-08	.	END=1368	MOTIF=ATC	REF=4.66667	RL=14	RU=TGA	VT=STR		GT:ALLREADS:AML:DP:GB:PL:Q:STITCH	./.	0/0:0|2:1/1:2:0/0:0:1:1
MP20965	1611	MP20965_1611	CAGCAGCAGCAGC	.	0	.	END=1623	MOTIF=AGC	REF=4.33333	RL=13	RU=CAG	VT=STR		GT:ALLREADS:AML:DP:GB:PL:Q:STITCH	0/0:0|16:1/1:16:0/0:0:1:7	0/0:0|21:1/1:21:0/0:0:1:11
MP20975	1171	MP20975_1171	TCTGTTTCTGTT	.	0	.	END=1182	MOTIF=AAACAG	REF=2	RL=12	RU=TCTGTT	VT=STR		GT:ALLREADS:AML:DP:GB:PL:Q:STITCH	0/0:0|2:1/1:2:0/0:0:1:1	./.
MP20975	1280	MP20975_1280	TGCTGTTGCTGTTGCTG	.	0	.	END=1296	MOTIF=AACAGC	REF=2.83333	RL=17	RU=TGCTGT	VT=STR		GT:ALLREADS:AML:DP:GB:PL:Q:STITCH	0/0:0|35:1/1:35:0/0:0:1:26	./.
MP20975	1356	MP20975_1356	GTGTAAGTGTAA	GTGTAAGTGT	106.502	.	END=1367	MOTIF=AAGTGT	REF=2	RL=12	RU=GTGTAA	VT=STR	RPA=1.66667	GT:ALLREADS:AML:DP:GB:PL:Q:STITCH	1/1:-2|1:1/1:1:-2/-2:99,3,0:0.666667:1	./.
MP20989	2445	MP20989_2445	CCTTCCTTCCTT	CCTTCCTTCCTTC	151.307	.	END=2456	MOTIF=AAGG	REF=3	RL=12	RU=CCTT	VT=STR	RPA=3.25	GT:ALLREADS:AML:DP:GB:PL:Q:STITCH	0/0:0|3:1/1:3:0/0:0,9,125:0.888869:2	0/1:0|6;1|1:1/0.99733:7:0/1:25,0,229:0.99733:5
MP20994	1532	MP20994_1532	CTCTCTCTTCTCTCTTTCTC	.	6.98492e-08	.	END=1551	MOTIF=AG	REF=10	RL=20	RU=CT	VT=STR		GT:ALLREADS:AML:DP:GB:PL:Q:STITCH	0/0:0|2:1/1:2:0/0:0:1:1	0/0:0|5:1/1:5:0/0:0:1:5
MP20997	1370	MP20997_1370	ATTATATTATAT	.	0	.	END=1381	MOTIF=AATAT	REF=2.4	RL=12	RU=ATTAT	VT=STR		GT:ALLREADS:AML:DP:GB:PL:Q:STITCH	0/0:0|3:1/1:3:0/0:0:1:3	0/0:0|3:1/1:3:0/0:0:1:2
MP21046	2886	MP21046_2886	CTGCATCTGCAT	.	0	.	END=2897	MOTIF=AGATGC	REF=2	RL=12	RU=CTGCAT	VT=STR		GT:ALLREADS:AML:DP:GB:PL:Q:STITCH	0/0:0|1:1/1:1:0/0:0:1:0	0/0:0|1:1/1:1:0/0:0:1:1
MP21050	1600	MP21050_1600	CTTTCCTTTCCTTTCCTTTCCT	.	0	.	END=1621	MOTIF=AAAGG	REF=4.4	RL=22	RU=CTTTC	VT=STR		GT:ALLREADS:AML:DP:GB:PL:Q:STITCH	./.	0/0:0|1:1/1:1:0/0:0:1:0
MP21086	1907	MP21086_1907	TTGGTTGGTTGGTTGGTCGGTCGGTTGG	TTGGTTGGTTGGTTGGTCGGTCGG	592.123	.	END=1934	MOTIF=AACC	REF=7	RL=28	RU=TTGG	VT=STR	RPA=6	GT:ALLREADS:AML:DP:GB:PL:Q:STITCH	0/0:0|5:1/1:5:0/0:0,15,177:0.941129:4	1/0:-4|14;-3|1;0|7:0.282529/0.282529:22:-4/0:373,0,191:0.282529:16
MP21090	2504	MP21090_2504	TTTCAATTTCAA	.	9.25502e-08	.	END=2515	MOTIF=AAATTG	REF=2	RL=12	RU=TTTCAA	VT=STR		GT:ALLREADS:AML:DP:GB:PL:Q:STITCH	0/0:0|1:1/1:1:0/0:0:1:1	0/0:0|5:1/1:5:0/0:0:1:3
MP21110	1288	MP21110_1288	AGGAAGGAAGAAAGGAATGGAA	AGGAAGGAAGAAAGGAATGGAAG	870.85	.	END=1309	MOTIF=AAGG	REF=5.5	RL=22	RU=AGGA	VT=STR	RPA=5.75	GT:ALLREADS:AML:DP:GB:PL:Q:STITCH	0/1:0|7;1|1:1/0.9972:8:0/1:25,0,287:0.9972:8	0/0:0|19:1/1:19:0/0:0,57,845:0.999998:12
MP21110	1360	MP21110_1360	AAAGAAAAAGAA	.	9.74978e-08	.	END=1371	MOTIF=AAAAAG	REF=2	RL=12	RU=AAAGAA	VT=STR		GT:ALLREADS:AML:DP:GB:PL:Q:STITCH	0/0:0|2:1/1:2:0/0:0:1:2	./.
MP21143	1264	MP21143_1264	GAGGCTGAGGCTGAGGCTGAGGCGGAGG	GAGGCTGAGGCTGAGGCTGAGG	753.273	.	END=1291	MOTIF=AGCCTC	REF=4.66667	RL=28	RU=GAGGCT	VT=STR	RPA=3.66667	GT:ALLREADS:AML:DP:GB:PL:Q:STITCH	0/0:0|12:1/1:12:0/0:0,36,476:0.999756:6	1/0:-6|9;0|8:0.999987/0.999987:17:-6/0:276,0,266:0.999987:9
MP21143	1295	MP21143_1295	GGCCCAGGCCCA	.	0	.	END=1306	MOTIF=AGGCCC	REF=2	RL=12	RU=GGCCCA	VT=STR		GT:ALLREADS:AML:DP:GB:PL:Q:STITCH	0/0:0|1:1/1:1:0/0:0:1:1	./.
MP21143	1677	MP21143_1677	GAGAGAGAGAAAGAGAGAGAGAGAG	GAGAGAGAGAAAG	1275.28	.	END=1701	MOTIF=AG	REF=12.5	RL=25	RU=GA	VT=STR	RPA=6.5	GT:ALLREADS:AML:DP:GB:PL:Q:STITCH	0/0:0|7:1/1:7:0/0:0,21,699:0.992248:3	1/0:-12|6;0|2:1/1:8:-12/0:575,0,175:1:4
MP21165	1120	MP21165_1120	CTATGATATGCTATGCTAT	.	0	.	END=1138	MOTIF=AGCAT	REF=3.8	RL=19	RU=CTATG	VT=STR		GT:ALLREADS:AML:DP:GB:PL:Q:STITCH	0/0:0|2:1/1:2:0/0:0:1:0	0/0:0|36:1/1:36:0/0:0:1:29
MP21165	1171	MP21165_1171	AATTTTAATTTTATTTT	.	0	.	END=1187	MOTIF=AAAATT	REF=2.83333	RL=17	RU=AATTTT	VT=STR		GT:ALLREADS:AML:DP:GB:PL:Q:STITCH	0/0:0|15:1/1:15:0/0:0:1:12	0/0:0|62:1/1:62:0/0:0:1:51
MP21194	1295	MP21194_1295	GAAAAAGAAAAA	.	0	.	END=1306	MOTIF=AAAAAG	REF=2	RL=12	RU=GAAAAA	VT=STR		GT:ALLREADS:AML:DP:GB:PL:Q:STITCH	./.	0/0:0|2:1/1:2:0/0:0:1:1
MP21203	1266	MP21203_1266	TGTATGTATGTA	.	0	.	END=1277	MOTIF=ACAT	REF=3	RL=12	RU=TGTA	VT=STR		GT:ALLREADS:AML:DP:GB:PL:Q:STITCH	./.	0/0:0|1:1/1:1:0/0:0:1:0
MP21239	1669	MP21239_1669	AAAAACAAAAAC	AAAAACAAAAACA	1819.6	.	END=1680	MOTIF=AAAAAC	REF=2	RL=12	RU=AAAAAC	VT=STR	RPA=2.16667	GT:ALLREADS:AML:DP:GB:PL:Q:STITCH	0/1:0|11;1|3:0.999998/0.999998:14:0/1:230,0,904:0.999998:9	0/1:-2|6;0|9;1|12:0/0:27:0/1:1026,0,711:0:19
MP21239	1722	MP21239_1722	TCTCTCTCTCTCTCTCTCT	TCTCTCTCTCTCTCTCT	100.139	.	END=1740	MOTIF=AG	REF=9.5	RL=19	RU=TC	VT=STR	RPA=8.5	GT:ALLREADS:AML:DP:GB:PL:Q:STITCH	0/0:0|2:0.999992/0.999992:2:0/0:0,5,50:0.798987:0	1/0:-2|3;0|1:0.999988/0.953477:4:-2/0:48,0,13:0.953465:1
MP21255	1821	MP21255_1821	GGAAGAGGAAGA	.	1.16415e-09	.	END=1832	MOTIF=AAGAGG	REF=2	RL=12	RU=GGAAGA	VT=STR		GT:ALLREADS:AML:DP:GB:PL:Q:STITCH	0/0:0|7:1/1:7:0/0:0:1:5	0/0:0|4:1/1:4:0/0:0:1:2
MP21308	2239	MP21308_2239	TTTTTATTTTTA	.	9.0804e-08	.	END=2250	MOTIF=AAAAAT	REF=2	RL=12	RU=TTTTTA	VT=STR		GT:ALLREADS:AML:DP:GB:PL:Q:STITCH	0/0:0|5:1/1:5:0/0:0:1:4	./.
MP21324	1024	MP21324_1024	TGAAGATGAAGA	.	1.12632e-07	.	END=1035	MOTIF=AAGATG	REF=2	RL=12	RU=TGAAGA	VT=STR		GT:ALLREADS:AML:DP:GB:PL:Q:STITCH	0/0:0|2:1/1:2:0/0:0:1:1	0/0:0|26:1/1:26:0/0:0:1:14
MP21324	1140	MP21324_1140	AAGGGAAAGGGAAAGGGAAAG	AAGGGAAAGGGAAAG	94.4916	.	END=1160	MOTIF=AAAGGG	REF=3.5	RL=21	RU=AAGGGA	VT=STR	RPA=2.5	GT:ALLREADS:AML:DP:GB:PL:Q:STITCH	./.	1/0:-6|3;0|2:1/0.999999:5:-6/0:89,0,61:0.999999:3
MP21385	1235	MP21385_1235	AGAGAGAGAGAGAAAGAGA	.	2.23517e-07	.	END=1253	MOTIF=AG	REF=9.5	RL=19	RU=AG	VT=STR		GT:ALLREADS:AML:DP:GB:PL:Q:STITCH	0/0:0|6:1/1:6:0/0:0:1:6	0/0:0|22:1/1:22:0/0:0:1:10
MP21401	1272	MP21401_1272	CTTTCTCTTTTTCATTCTCTTTCTC	.	3907.07	.	END=1296	MOTIF=AAAGAG	REF=4.16667	RL=25	RU=CTTTCT	VT=STR		GT:ALLREADS:AML:DP:GB:PL:Q:STITCH	0/0:0|3:1/1:3:0/0:0:0.888889:2	0/0:-1|1;0|40:0.934478/0.934478:41:0/0:0:0.934183:29
MP21401	1380	MP21401_1380	CTTCTTCTTCTTC	.	0	.	END=1392	MOTIF=AAG	REF=4.33333	RL=13	RU=CTT	VT=STR		GT:ALLREADS:AML:DP:GB:PL:Q:STITCH	./.	0/0:0|14:1/1:14:0/0:0:1:8
MP21433	1579	MP21433_1579	GAGAATGAGAATGAG	.	0	.	END=1593	MOTIF=AATGAG	REF=2.5	RL=15	RU=GAGAAT	VT=STR		GT:ALLREADS:AML:DP:GB:PL:Q:STITCH	0/0:0|7:1/1:7:0/0:0:1:5	0/0:0|4:1/1:4:0/0:0:1:3
MP21433	1736	MP21433_1736	TTTATTTTTATTTTT	TTTATTTTTATTTT,TTTATTTTTATTTTTATTTT	244.898	.	END=1750	MOTIF=AAAAAT	REF=2.5	RL=15	RU=TTTATT	VT=STR	RPA=2.33333,3.33333	GT:ALLREADS:AML:DP:GB:PL:Q:STITCH	1/0:-1|2;0|1:1/1:3:-1/0:162,0,81,71,75,137:1:1	2/2:5|1:0.999908/0.999908:1:5/5:79,42,39,3,3,0:0.499938:1
MP21439	1737	MP21439_1737	GATGAAGATGAA	.	1.05356e-07	.	END=1748	MOTIF=AAGATG	REF=2	RL=12	RU=GATGAA	VT=STR		GT:ALLREADS:AML:DP:GB:PL:Q:STITCH	0/0:0|4:1/1:4:0/0:0:1:3	0/0:0|12:1/1:12:0/0:0:1:10
MP21439	1951	MP21439_1951	TCTCTCTCTCTC	.	1.30385e-07	.	END=1962	MOTIF=AG	REF=6	RL=12	RU=TC	VT=STR		GT:ALLREADS:AML:DP:GB:PL:Q:STITCH	0/0:0|3:1/1:3:0/0:0:1:1	0/0:0|7:1/1:7:0/0:0:1:3
MP21468	1152	MP21468_1152	CGCCGGCGCCGGCGCCAGGCGC	.	0	.	END=1173	MOTIF=CCGGCG	REF=3.66667	RL=22	RU=CGCCGG	VT=STR		GT:ALLREADS:AML:DP:GB:PL:Q:STITCH	0/0:0|4:1/1:4:0/0:0:1:1	0/0:0|22:1/1:22:0/0:0:1:13
MP21469	1105	MP21469_1105	CTCCTTCTTCTTCTCCTTC	.	0	.	END=1123	MOTIF=AAGGAG	REF=3.16667	RL=19	RU=CTCCTT	VT=STR		GT:ALLREADS:AML:DP:GB:PL:Q:STITCH	0/0:0|1:1/1:1:0/0:0:1:0	0/0:0|8:1/1:8:0/0:0:1:5
MP21469	1161	MP21469_1161	CGGCAGCGGCGGCGGCGGCGGCG	.	9.31323e-08	.	END=1183	MOTIF=CCG	REF=7.66667	RL=23	RU=CGG	VT=STR		GT:ALLREADS:AML:DP:GB:PL:Q:STITCH	0/0:0|1:1/1:1:0/0:0:1:1	0/0:0|8:1/1:8:0/0:0:1:1
MP21469	1233	MP21469_1233	TGTTGTGGTTGTTGTTG	.	1.11759e-07	.	END=1249	MOTIF=AAC	REF=5.66667	RL=17	RU=TGT	VT=STR		GT:ALLREADS:AML:DP:GB:PL:Q:STITCH	0/0:0|11:1/1:11:0/0:0:1:5	0/0:0|20:1/1:20:0/0:0:1:7
MP21487	1074	MP21487_1074	CCAACACCAACA	CCAACACCAACAC,CCAACACCAACACC	176.281	.	END=1085	MOTIF=AACACC	REF=2	RL=12	RU=CCAACA	VT=STR	RPA=2.16667,2.33333	GT:ALLREADS:AML:DP:GB:PL:Q:STITCH	0/2:0|5;1|1;2|1:0.269336/0.210173:7:0/2:85,5,414,0,344,479:0.210173:5	0/1:0|12;1|1:0.999999/0.999992:13:0/1:51,0,990,84,1028,1245:0.999992:9
MP21618	1328	MP21618_1328	AAATGAAATGAAA	.	0	.	END=1340	MOTIF=AAATG	REF=2.6	RL=13	RU=AAATG	VT=STR		GT:ALLREADS:AML:DP:GB:PL:Q:STITCH	0/0:0|3:1/1:3:0/0:0:1:2	0/0:0|19:1/1:19:0/0:0:1:9
MP21641	2193	MP21641_2193	GTGGGTGTGGGT	.	0	.	END=2204	MOTIF=ACACCC	REF=2	RL=12	RU=GTGGGT	VT=STR		GT:ALLREADS:AML:DP:GB:PL:Q:STITCH	0/0:0|2:1/1:2:0/0:0:1:1	0/0:0|1:1/1:1:0/0:0:1:1
MP21641	2335	MP21641_2335	CTACTACTACTACTACT	.	2.04891e-07	.	END=2351	MOTIF=ACT	REF=5.66667	RL=17	RU=CTA	VT=STR		GT:ALLREADS:AML:DP:GB:PL:Q:STITCH	0/0:0|5:1/1:5:0/0:0:1:4	0/0:0|22:1/1:22:0/0:0:1:12
MP21641	2630	MP21641_2630	TTTTATTTTATT	.	0	.	END=2641	MOTIF=AAAAT	REF=2.4	RL=12	RU=TTTTA	VT=STR		GT:ALLREADS:AML:DP:GB:PL:Q:STITCH	./.	0/0:0|4:1/1:4:0/0:0:1:4
MP21662	1067	MP21662_1067	TCACGGTCACGG	.	0	.	END=1078	MOTIF=ACCGTG	REF=2	RL=12	RU=TCACGG	VT=STR		GT:ALLREADS:AML:DP:GB:PL:Q:STITCH	./.	0/0:0|1:1/1:1:0/0:0:1:1
MP21662	1138	MP21662_1138	GTGTGTGTGTGTGT	.	2.79397e-08	.	END=1151	MOTIF=AC	REF=7	RL=14	RU=GT	VT=STR		GT:ALLREADS:AML:DP:GB:PL:Q:STITCH	0/0:0|3:1/1:3:0/0:0:1:1	0/0:0|2:1/1:2:0/0:0:1:2
MP21663	1106	MP21663_1106	GAGAGAGAGAGAGAAGAG	GAGAGAGAGAGAGAAGAGGA	79.6988	.	END=1123	MOTIF=AG	REF=9	RL=18	RU=GA	VT=STR	RPA=10	GT:ALLREADS:AML:DP:GB:PL:Q:STITCH	0/0:0|2:0.999988/0.999988:2:0/0:0,5,48:0.798736:2	1/1:2|1:0.999126/0.999126:1:2/2:28,3,0:0.665793:1
MP21663	1121	MP21663_1121	GAGTGGAGTGGA	GAGTGGAGTGGAGT	2423.74	.	END=1132	MOTIF=ACTCC	REF=2.4	RL=12	RU=GAGTG	VT=STR	RPA=2.8	GT:ALLREADS:AML:DP:GB:PL:Q:STITCH	0/0:-1|1;0|21:0.999993/0.999993:22:0/0:0,63,1075:0.98339:16	1/1:0|1;2|25:0.999987/0.999987:26:2/2:1346,27,0:0.998047:8
MP21733	2369	MP21733_2369	AGAGAGAGAGAGAGAG	AGAGAGAGAGAGAGAGAGAGAG	44.1675	.	END=2384	MOTIF=AG	REF=8	RL=16	RU=AG	VT=STR	RPA=11	GT:ALLREADS:AML:DP:GB:PL:Q:STITCH	./.	1/1:6|1:0.999885/0.999885:1:6/6:37,3,0:0.666552:0
MP21779	1095	MP21779_1095	TTTTCATTTTCA	.	0	.	END=1106	MOTIF=AAAATG	REF=2	RL=12	RU=TTTTCA	VT=STR		GT:ALLREADS:AML:DP:GB:PL:Q:STITCH	0/0:0|2:1/1:2:0/0:0:1:0	0/0:0|6:1/1:6:0/0:0:1:4
MP21788	1156	MP21788_1156	GTAGTAGTAGGAGTAGG	.	0	.	END=1172	MOTIF=ACTCCT	REF=2.83333	RL=17	RU=GTAGGA	VT=STR		GT:ALLREADS:AML:DP:GB:PL:Q:STITCH	0/0:0|1:1/1:1:0/0:0:1:0	0/0:0|1:1/1:1:0/0:0:1:0
MP21822	1095	MP21822_1095	GTGGTTGTGGGTGTGGG	.	6.75209e-08	.	END=1111	MOTIF=ACACCC	REF=2.83333	RL=17	RU=GTGGGT	VT=STR		GT:ALLREADS:AML:DP:GB:PL:Q:STITCH	./.	0/0:0|11:1/1:11:0/0:0:1:9
MP21858	1398	MP21858_1398	AGAAGAGAAGAAGCAAGAAGA	.	0	.	END=1418	MOTIF=AAG	REF=7	RL=21	RU=AGA	VT=STR		GT:ALLREADS:AML:DP:GB:PL:Q:STITCH	0/0:0|1:1/1:1:0/0:0:1:0	./.
MP21942	2003	MP21942_2003	AAGAAAAAGAAAAAGAA	.	0	.	END=2019	MOTIF=AAAAAG	REF=2.83333	RL=17	RU=AAGAAA	VT=STR		GT:ALLREADS:AML:DP:GB:PL:Q:STITCH	0/0:0|2:1/1:2:0/0:0:1:1	0/0:0|13:1/1:13:0/0:0:1:9
MP21942	2052	MP21942_2052	TTGATGTTGATG	.	0	.	END=2063	MOTIF=AACATC	REF=2	RL=12	RU=TTGATG	VT=STR		GT:ALLREADS:AML:DP:GB:PL:Q:STITCH	./.	0/0:0|1:1/1:1:0/0:0:1:1
MP21943	2073	MP21943_2073	TTTTTTTTTTTT	TTTTTTTTTT,TTTTTTTTTTT	43.1183	.	END=2084	MOTIF=A	REF=12	RL=12	RU=T	VT=STR	RPA=10,11	GT:ALLREADS:AML:DP:GB:PL:Q:STITCH	./.	1/2:-2|1;-1|1:0.939068/0.970738:2:-2/-1:34,17,18,17,0,13:0.910099:2
MP21949	1353	MP21949_1353	ATATATATATAT	ATATATATATATAT	1052	.	END=1364	MOTIF=AT	REF=6	RL=12	RU=AT	VT=STR	RPA=7	GT:ALLREADS:AML:DP:GB:PL:Q:STITCH	0/0:0|3:1/1:3:0/0:0,8,64:0.886856:3	1/1:0|2;2|39:0.999996/0.999996:41:2/2:986,79,0:0.999996:24
MP21956	1240	MP21956_1240	AGAAAGAGAAAGAG	.	8.61473e-08	.	END=1253	MOTIF=AAAGAG	REF=2.33333	RL=14	RU=AGAAAG	VT=STR		GT:ALLREADS:AML:DP:GB:PL:Q:STITCH	0/0:0|1:1/1:1:0/0:0:1:1	0/0:0|7:1/1:7:0/0:0:1:3
MP21959	1647	MP21959_1647	TGAGTTTGAGTTT	TGAGTTTGAGTT	172.092	.	END=1659	MOTIF=AAACTC	REF=2.16667	RL=13	RU=TGAGTT	VT=STR	RPA=2	GT:ALLREADS:AML:DP:GB:PL:Q:STITCH	0/0:0|1:1/1:1:0/0:0,3,90:0.666667:1	1/0:-1|1;0|1:1/1:2:-1/0:79,0,84:1:2
MP21959	2103	MP21959_2103	TTTCTTTTTCTT	TTTCTTTTTCT,TTTCTTTTTCTTT	260.447	.	END=2114	MOTIF=AAAAAG	REF=2	RL=12	RU=TTTCTT	VT=STR	RPA=1.83333,2.16667	GT:ALLREADS:AML:DP:GB:PL:Q:STITCH	./.	1/2:-1|2;1|1:1/1:3:-1/1:252,89,90,171,0,190:1:1
MP21995	1058	MP21995_1058	GGAGAGGGAGAG	GGAGAGGGAGA	631.25	.	END=1069	MOTIF=AGAGGG	REF=2	RL=12	RU=GGAGAG	VT=STR	RPA=1.83333	GT:ALLREADS:AML:DP:GB:PL:Q:STITCH	0/0:0|6:1/1:6:0/0:0,18,547:0.984615:4	1/0:-1|2;0|28:0.902158/0.902158:30:-1/0:82,0,2466:0.902158:20
MP21996	1789	MP21996_1789	CCACCGCCACCG	.	0	.	END=1800	MOTIF=ACCGCC	REF=2	RL=12	RU=CCACCG	VT=STR		GT:ALLREADS:AML:DP:GB:PL:Q:STITCH	./.	0/0:0|1:1/1:1:0/0:0:1:0
MP21996	2471	MP21996_2471	TTCTTCTTCTTCTT	TTCTTCTTCTTCTTC	2502.34	.	END=2484	MOTIF=AAG	REF=4.66667	RL=14	RU=TTC	VT=STR	RPA=5	GT:ALLREADS:AML:DP:GB:PL:Q:STITCH	0/1:0|14;1|3:0.999986/0.999985:17:0/1:63,0,411:0.999985:8	0/1:0|9;1|59;2|7;3|1:0/0:76:0/1:2041,0,102:1.67003e-40:50
MP22049	1669	MP22049_1669	CATCATCATCATCATCATCATCA	CATCATCATCATCATCATCATCATCA	16294.7	.	END=1691	MOTIF=ATC	REF=7.66667	RL=23	RU=CAT	VT=STR	RPA=8.66667	GT:ALLREADS:AML:DP:GB:PL:Q:STITCH	0/0:-3|1;-1|1;0|99;3|4:3.33515e-08/3.33515e-08:105:0/0:0,196,2271:3.33515e-08:78	0/1:-3|2;0|100;1|1;2|4;3|445;4|5;5|1;6|1:0/0:559:0/3:7887,0,765:0:454
MP22051	1010	MP22051_1010	CCTGCTCCTGCTCCTGCTCCTG	.	23928.5	.	END=1031	MOTIF=AGCAGG	REF=3.66667	RL=22	RU=CCTGCT	VT=STR		GT:ALLREADS:AML:DP:GB:PL:Q:STITCH	0/0:-2|1;0|47:0.494282/0.494282:48:0/0:0:0.494264:36	0/0:-1|2;0|226:1.96775e-07/1.96775e-07:228:0/0:0:1.96775e-07:189
MP22051	1089	MP22051_1089	CAGCATCAGCAT	.	11699	.	END=1100	MOTIF=AGCATC	REF=2	RL=12	RU=CAGCAT	VT=STR		GT:ALLREADS:AML:DP:GB:PL:Q:STITCH	0/0:0|22:1/1:22:0/0:0:1:16	0/0:-2|2;0|96:9.7859e-11/9.7859e-11:98:0/0:0:9.7859e-11:80
MP22051	1189	MP22051_1189	GACATGACATGA	.	4692.11	.	END=1200	MOTIF=ACATG	REF=2.4	RL=12	RU=GACAT	VT=STR		GT:ALLREADS:AML:DP:GB:PL:Q:STITCH	0/0:0|16:1/1:16:0/0:0:0.99997:12	0/0:-3|1;0|83;1|1:0.32258/0.32258:85:0/0:0:0.32258:72
MP22057	1500	MP22057_1500	TCTTCTTGTTTTCTTCTTGTTCTTACTTC	TCTTCTTGTTTTCTTCTTGTTCTTACTTCTTCTTCTTCTT	98.7293	.	END=1528	MOTIF=AAG	REF=9.66667	RL=29	RU=TCT	VT=STR	RPA=13.3333	GT:ALLREADS:AML:DP:GB:PL:Q:STITCH	./.	0/1:0|1;11|1:1/1:2:0/11:93,0,93:1:0
MP22072	1075	MP22072_1075	TGGTGGTGGTGGTGGTGGTGG	.	0	.	END=1095	MOTIF=ACC	REF=7	RL=21	RU=TGG	VT=STR		GT:ALLREADS:AML:DP:GB:PL:Q:STITCH	0/0:0|15:1/1:15:0/0:0:1:10	0/0:0|53:1/1:53:0/0:0:1:33
MP22072	1257	MP22072_1257	CACAACCACAAC	.	1.74623e-08	.	END=1268	MOTIF=AACCAC	REF=2	RL=12	RU=CACAAC	VT=STR		GT:ALLREADS:AML:DP:GB:PL:Q:STITCH	0/0:0|9:1/1:9:0/0:0:1:5	0/0:0|33:1/1:33:0/0:0:1:20
MP22072	1781	MP22072_1781	ATTTTTATTTTT	ATTTTTATTTTTA	500.135	.	END=1792	MOTIF=AAAAAT	REF=2	RL=12	RU=ATTTTT	VT=STR	RPA=2.16667	GT:ALLREADS:AML:DP:GB:PL:Q:STITCH	0/1:0|2;1|1:1/1:3:0/1:81,0,162:1:3	0/1:-7|2;0|2;1|4:7.53834e-09/1.12597e-08:8:0/1:337,0,189:7.53834e-09:4
MP22105	1588	MP22105_1588	TTGGGGTTGGAGTTGGG	.	7.85803e-08	.	END=1604	MOTIF=AACCCC	REF=2.83333	RL=17	RU=TTGGGG	VT=STR		GT:ALLREADS:AML:DP:GB:PL:Q:STITCH	0/0:0|2:1/1:2:0/0:0:1:2	0/0:0|4:1/1:4:0/0:0:1:2
MP22105	1816	MP22105_1816	GGTGTGGTGTGG	.	0	.	END=1827	MOTIF=ACACC	REF=2.4	RL=12	RU=GGTGT	VT=STR		GT:ALLREADS:AML:DP:GB:PL:Q:STITCH	./.	0/0:0|1:1/1:1:0/0:0:1:1
MP22136	1668	MP22136_1668	TTTTCTTTTTCTTT	TTTTCTTTTTCTTTT	247.172	.	END=1681	MOTIF=AAAAAG	REF=2.33333	RL=14	RU=TTTTCT	VT=STR	RPA=2.5	GT:ALLREADS:AML:DP:GB:PL:Q:STITCH	0/1:0|2;1|1:1/1:3:0/1:79,0,157:1:0	0/0:0|2:1/1:2:0/0:0,6,166:0.8:0
MP22175	1320	MP22175_1320	CCTCCGCCTCCG	.	0	.	END=1331	MOTIF=AGGCGG	REF=2	RL=12	RU=CCTCCG	VT=STR		GT:ALLREADS:AML:DP:GB:PL:Q:STITCH	./.	0/0:0|1:1/1:1:0/0:0:1:1
MP22205	2926	MP22205_2926	AAGCAAAAGCAAA	.	0	.	END=2938	MOTIF=AAAAGC	REF=2.16667	RL=13	RU=AAGCAA	VT=STR		GT:ALLREADS:AML:DP:GB:PL:Q:STITCH	0/0:0|3:1/1:3:0/0:0:1:3	0/0:0|11:1/1:11:0/0:0:1:6
MP22205	3084	MP22205_3084	TGTTTGTTTGTT	.	0	.	END=3095	MOTIF=AAAC	REF=3	RL=12	RU=TGTT	VT=STR		GT:ALLREADS:AML:DP:GB:PL:Q:STITCH	0/0:0|6:1/1:6:0/0:0:1:4	0/0:0|25:1/1:25:0/0:0:1:12
MP22219	1536	MP22219_1536	CAATCTCAATCT	.	0	.	END=1547	MOTIF=AATCTC	REF=2	RL=12	RU=CAATCT	VT=STR		GT:ALLREADS:AML:DP:GB:PL:Q:STITCH	./.	0/0:0|1:1/1:1:0/0:0:1:0
MP22221	1859	MP22221_1859	GTGCCGGTGCCGG	.	0	.	END=1871	MOTIF=ACCGGC	REF=2.16667	RL=13	RU=GTGCCG	VT=STR		GT:ALLREADS:AML:DP:GB:PL:Q:STITCH	./.	0/0:0|4:1/1:4:0/0:0:1:3
MP22221	2101	MP22221_2101	CACCAACACCAAC	.	0	.	END=2113	MOTIF=AACACC	REF=2.16667	RL=13	RU=CACCAA	VT=STR		GT:ALLREADS:AML:DP:GB:PL:Q:STITCH	./.	0/0:0|1:1/1:1:0/0:0:1:1
MP22223	1669	MP22223_1669	ATGCTAATGCTA	.	6.8394e-08	.	END=1680	MOTIF=AATGCT	REF=2	RL=12	RU=ATGCTA	VT=STR		GT:ALLREADS:AML:DP:GB:PL:Q:STITCH	./.	0/0:0|2:1/1:2:0/0:0:1:1
MP22263	1082	MP22263_1082	TTTTTTTTTTTTT	TTTTTTTTTTTT,TTTTTTTTTTTTTT	297.203	.	END=1094	MOTIF=A	REF=13	RL=13	RU=T	VT=STR	RPA=12,14	GT:ALLREADS:AML:DP:GB:PL:Q:STITCH	1/1:-1|1:0.986084/0.986084:1:-1/-1:18,2,0,20,2,22:0.490722:1	1/2:-1|12;1|4:0.999991/0.999989:16:-1/1:275,87,59,207,0,216:0.999989:7
MP22311	1341	MP22311_1341	AGTATCAGTATC	AGTATCAGTATCA	226.981	.	END=1352	MOTIF=ACTGAT	REF=2	RL=12	RU=AGTATC	VT=STR	RPA=2.16667	GT:ALLREADS:AML:DP:GB:PL:Q:STITCH	0/1:0|1;1|1:1/1:2:0/1:84,0,79:1:0	0/1:0|11;1|2:0.999999/0.999999:13:0/1:142,0,906:0.999999:7
MP22348	1049	MP22348_1049	GTGATGAGTGGTGAGTGAAGGGAGTGAGT	.	0	.	END=1077	MOTIF=ACTC	REF=7.25	RL=29	RU=GTGA	VT=STR		GT:ALLREADS:AML:DP:GB:PL:Q:STITCH	./.	0/0:0|1:1/1:1:0/0:0:1:0
MP22357	1288	MP22357_1288	TGATGTTGATGATGATGATGATGAT	.	0	.	END=1312	MOTIF=ATC	REF=8.33333	RL=25	RU=TGA	VT=STR		GT:ALLREADS:AML:DP:GB:PL:Q:STITCH	0/0:0|1:1/1:1:0/0:0:1:0	0/0:0|10:1/1:10:0/0:0:1:7
MP22371	1209	MP22371_1209	ACCGCCACCGCC	.	0	.	END=1220	MOTIF=ACCGCC	REF=2	RL=12	RU=ACCGCC	VT=STR		GT:ALLREADS:AML:DP:GB:PL:Q:STITCH	0/0:0|3:1/1:3:0/0:0:1:2	0/0:0|13:1/1:13:0/0:0:1:7
MP22371	1423	MP22371_1423	TCACTTCACTTC	.	9.0804e-08	.	END=1434	MOTIF=AAGTG	REF=2.4	RL=12	RU=TCACT	VT=STR		GT:ALLREADS:AML:DP:GB:PL:Q:STITCH	0/0:0|1:1/1:1:0/0:0:1:0	0/0:0|6:1/1:6:0/0:0:1:5
MP22382	1777	MP22382_1777	TTTTCATTTTCATT	.	0	.	END=1790	MOTIF=AAAATG	REF=2.33333	RL=14	RU=TTTTCA	VT=STR		GT:ALLREADS:AML:DP:GB:PL:Q:STITCH	./.	0/0:0|21:1/1:21:0/0:0:1:16
MP22492	1215	MP22492_1215	TTTATTTCTATTTTTATTTTT	.	0	.	END=1235	MOTIF=AAAAAT	REF=3.5	RL=21	RU=TTTATT	VT=STR		GT:ALLREADS:AML:DP:GB:PL:Q:STITCH	0/0:0|2:1/1:2:0/0:0:1:0	0/0:0|10:1/1:10:0/0:0:1:5
MP22496	1372	MP22496_1372	GAAATTGAAATT	.	1.11177e-07	.	END=1383	MOTIF=AAATTG	REF=2	RL=12	RU=GAAATT	VT=STR		GT:ALLREADS:AML:DP:GB:PL:Q:STITCH	0/0:0|1:1/1:1:0/0:0:1:1	0/0:0|2:1/1:2:0/0:0:1:2
MP22526	1132	MP22526_1132	CGGCGGCGGCGG	.	6.0536e-08	.	END=1143	MOTIF=CCG	REF=4	RL=12	RU=CGG	VT=STR		GT:ALLREADS:AML:DP:GB:PL:Q:STITCH	0/0:0|4:1/1:4:0/0:0:1:2	0/0:0|17:1/1:17:0/0:0:1:7
MP22576	2193	MP22576_2193	CCTCTTCCTCCTCCTCCTC	.	0	.	END=2211	MOTIF=AGG	REF=6.33333	RL=19	RU=CCT	VT=STR		GT:ALLREADS:AML:DP:GB:PL:Q:STITCH	0/0:0|2:1/1:2:0/0:0:1:2	0/0:0|4:1/1:4:0/0:0:1:3
MP22576	2242	MP22576_2242	GTTCCTGTTCCT	.	1.14669e-07	.	END=2253	MOTIF=AACAGG	REF=2	RL=12	RU=GTTCCT	VT=STR		GT:ALLREADS:AML:DP:GB:PL:Q:STITCH	./.	0/0:0|4:1/1:4:0/0:0:1:2
MP22576	2314	MP22576_2314	CGCCGCCGCCGC	.	0	.	END=2325	MOTIF=CCG	REF=4	RL=12	RU=CGC	VT=STR		GT:ALLREADS:AML:DP:GB:PL:Q:STITCH	0/0:0|1:1/1:1:0/0:0:1:0	./.
MP22576	2589	MP22576_2589	GTGTGTGTGTGTATGTG	.	0	.	END=2605	MOTIF=AC	REF=8.5	RL=17	RU=GT	VT=STR		GT:ALLREADS:AML:DP:GB:PL:Q:STITCH	0/0:0|1:1/1:1:0/0:0:1:0	0/0:0|8:1/1:8:0/0:0:1:3
MP22579	1649	MP22579_1649	GGAAGGGGAAGG	.	8.73115e-08	.	END=1660	MOTIF=AAGGGG	REF=2	RL=12	RU=GGAAGG	VT=STR		GT:ALLREADS:AML:DP:GB:PL:Q:STITCH	./.	0/0:0|2:1/1:2:0/0:0:1:0
MP22586	1528	MP22586_1528	CTTTCTTTCTTT	CTTTCTTTCTTTCT	5943.05	.	END=1539	MOTIF=AAAG	REF=3	RL=12	RU=CTTT	VT=STR	RPA=3.5	GT:ALLREADS:AML:DP:GB:PL:Q:STITCH	0/0:-1|2;0|67:0.974409/0.974409:69:0/0:0,196,3041:0.974409:61	0/1:0|168;1|1;2|61:0/0:230:0/2:2380,0,6955:0:210
MP22598	2009	MP22598_2009	GTTTTGTTTTGTTTTG	.	1110.02	.	END=2024	MOTIF=AAAAC	REF=3.2	RL=16	RU=GTTTT	VT=STR		GT:ALLREADS:AML:DP:GB:PL:Q:STITCH	0/0:0|3:1/1:3:0/0:0:0.888882:2	0/0:0|22;1|1:0.999986/0.999986:23:0/0:0:0.983242:12
MP22614	1645	MP22614_1645	TTCAGATTCAGA	.	0	.	END=1656	MOTIF=AATCTG	REF=2	RL=12	RU=TTCAGA	VT=STR		GT:ALLREADS:AML:DP:GB:PL:Q:STITCH	0/0:0|1:1/1:1:0/0:0:1:1	0/0:0|3:1/1:3:0/0:0:1:2
MP22614	1714	MP22614_1714	ATATGATTATGATATGA	.	0	.	END=1730	MOTIF=ATATC	REF=3.4	RL=17	RU=ATATG	VT=STR		GT:ALLREADS:AML:DP:GB:PL:Q:STITCH	0/0:0|9:1/1:9:0/0:0:1:5	0/0:0|19:1/1:19:0/0:0:1:15
MP22626	1486	MP22626_1486	ACCATGACCATGA	ACCATGACCATGAC	165.911	.	END=1498	MOTIF=ACCATG	REF=2.16667	RL=13	RU=ACCATG	VT=STR	RPA=2.33333	GT:ALLREADS:AML:DP:GB:PL:Q:STITCH	0/0:0|1:1/1:1:0/0:0,3,85:0.666667:0	0/1:0|3;1|1:1/1:4:0/1:78,0,245:1:1
MP22645	1199	MP22645_1199	AAAGCAAAAGCAAA	.	9.31323e-08	.	END=1212	MOTIF=AAAAGC	REF=2.33333	RL=14	RU=AAAGCA	VT=STR		GT:ALLREADS:AML:DP:GB:PL:Q:STITCH	0/0:0|8:1/1:8:0/0:0:1:5	0/0:0|13:1/1:13:0/0:0:1:7
MP22678	1139	MP22678_1139	AGAAGAAGAAGAAGAAGAAGAAG	.	763.517	.	END=1161	MOTIF=AAG	REF=7.66667	RL=23	RU=AGA	VT=STR		GT:ALLREADS:AML:DP:GB:PL:Q:STITCH	0/0:0|2:0.999999/0.999999:2:0/0:0:0.66642:2	0/0:-1|1;0|20;1|1:0.999402/0.999402:22:0/0:0:0.996375:10
MP22757	1855	MP22757_1855	CATGCCATGCTCATGCT	.	1.18016e-07	.	END=1871	MOTIF=AGCATG	REF=2.83333	RL=17	RU=CATGCT	VT=STR		GT:ALLREADS:AML:DP:GB:PL:Q:STITCH	0/0:0|2:1/1:2:0/0:0:1:1	./.
MP22782	1862	MP22782_1862	GAAGAAGAAGAAGAAGAAGAAGAAGATGAAGATGAAGA	GAAGAAGAAGAAGAAGAAGAAGAAGATGAAGA	136.744	.	END=1899	MOTIF=AAG	REF=12.6667	RL=38	RU=GAA	VT=STR	RPA=10.6667	GT:ALLREADS:AML:DP:GB:PL:Q:STITCH	0/0:0|4:1/1:4:0/0:0,12,141:0.888578:1	1/0:-6|1;-3|1;0|3:0.566642/0.999999:5:-6/0:18,0,97:0.566642:2
MP22795	1183	MP22795_1183	TAATATTAATATT	.	0	.	END=1195	MOTIF=AATATT	REF=2.16667	RL=13	RU=TAATAT	VT=STR		GT:ALLREADS:AML:DP:GB:PL:Q:STITCH	0/0:0|5:1/1:5:0/0:0:1:2	0/0:0|42:1/1:42:0/0:0:1:30
MP22795	1245	MP22795_1245	TTTTTGTTTTTGTTT	.	3.14321e-08	.	END=1259	MOTIF=AAAAAC	REF=2.5	RL=15	RU=TTTTTG	VT=STR		GT:ALLREADS:AML:DP:GB:PL:Q:STITCH	./.	0/0:0|2:1/1:2:0/0:0:1:2
MP22795	1292	MP22795_1292	GAGGATGAGGATG	.	0	.	END=1304	MOTIF=AGGATG	REF=2.16667	RL=13	RU=GAGGAT	VT=STR		GT:ALLREADS:AML:DP:GB:PL:Q:STITCH	0/0:0|1:1/1:1:0/0:0:1:1	0/0:0|3:1/1:3:0/0:0:1:1
MP22809	1457	MP22809_1457	AAAGAAAAGAAAAG	.	1699.13	.	END=1470	MOTIF=AAAAG	REF=2.8	RL=14	RU=AAAGA	VT=STR		GT:ALLREADS:AML:DP:GB:PL:Q:STITCH	0/0:0|7:1/1:7:0/0:0:0.992248:3	0/0:-1|1;0|26:0.999994/0.999994:27:0/0:0:0.999542:15
MP22825	2163	MP22825_2163	ATTTTGATTTTGATT	.	0	.	END=2177	MOTIF=AAAATC	REF=2.5	RL=15	RU=ATTTTG	VT=STR		GT:ALLREADS:AML:DP:GB:PL:Q:STITCH	0/0:0|1:1/1:1:0/0:0:1:0	0/0:0|3:1/1:3:0/0:0:1:1
MP22863	1284	MP22863_1284	TTCCCTTTCCCT	.	7.15954e-08	.	END=1295	MOTIF=AAAGGG	REF=2	RL=12	RU=TTCCCT	VT=STR		GT:ALLREADS:AML:DP:GB:PL:Q:STITCH	0/0:0|5:1/1:5:0/0:0:1:2	0/0:0|15:1/1:15:0/0:0:1:7
MP22866	1881	MP22866_1881	TCTCTCTCTCTCTTTCTCTC	.	0	.	END=1900	MOTIF=AG	REF=10	RL=20	RU=TC	VT=STR		GT:ALLREADS:AML:DP:GB:PL:Q:STITCH	./.	0/0:0|4:1/1:4:0/0:0:1:2
MP22962	1425	MP22962_1425	TCTTCGTCTTCGTC	.	7.91624e-08	.	END=1438	MOTIF=AAGACG	REF=2.33333	RL=14	RU=TCTTCG	VT=STR		GT:ALLREADS:AML:DP:GB:PL:Q:STITCH	0/0:0|3:1/1:3:0/0:0:1:3	0/0:0|6:1/1:6:0/0:0:1:4
MP22962	2341	MP22962_2341	CGGAGGCGGAGGCGAGGC	.	0	.	END=2358	MOTIF=AGGCGG	REF=3	RL=18	RU=CGGAGG	VT=STR		GT:ALLREADS:AML:DP:GB:PL:Q:STITCH	0/0:0|3:1/1:3:0/0:0:1:3	0/0:0|5:1/1:5:0/0:0:1:3
MP23047	1012	MP23047_1012	GTTGGGTTGGGTT	.	0	.	END=1024	MOTIF=AACCC	REF=2.6	RL=13	RU=GTTGG	VT=STR		GT:ALLREADS:AML:DP:GB:PL:Q:STITCH	0/0:0|1:1/1:1:0/0:0:1:0	./.
MP23047	1897	MP23047_1897	CATTCCCATTCCC	.	0	.	END=1909	MOTIF=AATGGG	REF=2.16667	RL=13	RU=CATTCC	VT=STR		GT:ALLREADS:AML:DP:GB:PL:Q:STITCH	0/0:0|13:1/1:13:0/0:0:1:13	0/0:0|15:1/1:15:0/0:0:1:11
MP23047	2015	MP23047_2015	TAGTATAGTATAG	.	0	.	END=2027	MOTIF=ACTAT	REF=2.6	RL=13	RU=TAGTA	VT=STR		GT:ALLREADS:AML:DP:GB:PL:Q:STITCH	0/0:0|1:1/1:1:0/0:0:1:1	0/0:0|17:1/1:17:0/0:0:1:14
MP23048	1157	MP23048_1157	AGAAGAAGAAGA	.	2121.12	.	END=1168	MOTIF=AAG	REF=4	RL=12	RU=AGA	VT=STR		GT:ALLREADS:AML:DP:GB:PL:Q:STITCH	0/0:-1|1;0|12:1/1:13:0/0:0:0.735038:5	0/0:-1|1;0|43:1/1:44:0/0:0:1:20
MP23063	1524	MP23063_1524	ATCATCATCATCACCATCATCATC	.	0	.	END=1547	MOTIF=ATC	REF=8	RL=24	RU=ATC	VT=STR		GT:ALLREADS:AML:DP:GB:PL:Q:STITCH	0/0:0|24:1/1:24:0/0:0:1:16	0/0:0|70:1/1:70:0/0:0:1:47
MP23063	1856	MP23063_1856	TGTGGGTGTGGGT	.	0	.	END=1868	MOTIF=ACACCC	REF=2.16667	RL=13	RU=TGTGGG	VT=STR		GT:ALLREADS:AML:DP:GB:PL:Q:STITCH	0/0:0|6:1/1:6:0/0:0:1:3	0/0:0|40:1/1:40:0/0:0:1:24
MP23063	1992	MP23063_1992	GAAGAGGAAGAGGAATAGGAA	GAAGAGGAAGAGGAATAGGAAG	595.641	.	END=2012	MOTIF=AAGAGG	REF=3.5	RL=21	RU=GAAGAG	VT=STR	RPA=3.66667	GT:ALLREADS:AML:DP:GB:PL:Q:STITCH	0/0:0|6:1/1:6:0/0:0,18,517:0.969697:5	0/1:-1|1;0|24;1|1:4.83606e-07/3.34787e-07:26:0/1:12,0,2006:3.34787e-07:18
MP23071	1545	MP23071_1545	TTTCATTTCATTT	.	0	.	END=1557	MOTIF=AAATG	REF=2.6	RL=13	RU=TTTCA	VT=STR		GT:ALLREADS:AML:DP:GB:PL:Q:STITCH	0/0:0|3:1/1:3:0/0:0:1:2	0/0:0|22:1/1:22:0/0:0:1:13
MP23071	1888	MP23071_1888	AAGAGAAAGAGAGAGAG	.	0	.	END=1904	MOTIF=AAAGAG	REF=2.83333	RL=17	RU=AAGAGA	VT=STR		GT:ALLREADS:AML:DP:GB:PL:Q:STITCH	./.	0/0:0|7:1/1:7:0/0:0:1:5
MP23085	1341	MP23085_1341	GAAGAAGAAGAAGAAGAAGA	GAAGAAGAAGAAGAAGA	53.5236	.	END=1360	MOTIF=AAG	REF=6.66667	RL=20	RU=GAA	VT=STR	RPA=5.66667	GT:ALLREADS:AML:DP:GB:PL:Q:STITCH	0/0:0|1:0.999477/0.999477:1:0/0:0,3,31:0.666144:0	1/0:-3|1;0|1:0.991499/0.996907:2:-3/0:20,0,25:0.988407:1
MP23089	1464	MP23089_1464	GTGGTGGTGGTGGTGGTGGTGGTGG	GTGGTGGTGGTGGTGGTGGTGGTGGTGG	84.1385	.	END=1488	MOTIF=ACC	REF=8.33333	RL=25	RU=GTG	VT=STR	RPA=9.33333	GT:ALLREADS:AML:DP:GB:PL:Q:STITCH	1/1:3|1:0.998712/0.998712:1:3/3:27,3,0:0.665379:1	1/1:3|2:0.999997/0.999997:2:3/3:54,6,0:0.799378:2
MP23089	1506	MP23089_1506	GAGAGAGAGAGAG	GAGAGAGAGAGAGAGA	132.278	.	END=1518	MOTIF=AG	REF=6.5	RL=13	RU=GA	VT=STR	RPA=8	GT:ALLREADS:AML:DP:GB:PL:Q:STITCH	1/1:3|1:0.999984/0.999984:1:3/3:46,3,0:0.66665:1	0/0:0|2:1/1:2:0/0:0,6,83:0.799978:0
MP23238	1245	MP23238_1245	GTGATTGTGATTG	GTGATTGTGAT	887.842	.	END=1257	MOTIF=AATCAC	REF=2.16667	RL=13	RU=GTGATT	VT=STR	RPA=1.83333	GT:ALLREADS:AML:DP:GB:PL:Q:STITCH	1/0:-2|1;0|3:1/1:4:-2/0:87,0,287:1:3	0/0:0|8:1/1:8:0/0:0,24,799:0.996109:6
MP23277	1923	MP23277_1923	TATCATTATCAT	.	1.33878e-08	.	END=1934	MOTIF=AATGAT	REF=2	RL=12	RU=TATCAT	VT=STR		GT:ALLREADS:AML:DP:GB:PL:Q:STITCH	0/0:0|3:1/1:3:0/0:0:1:2	./.
MP23302	1125	MP23302_1125	CAGCAGCAGCAGCAGCCTCTGCAGCAGATGCAGCTGCAGCAGC	.	0	.	END=1167	MOTIF=AGC	REF=14.3333	RL=43	RU=CAG	VT=STR		GT:ALLREADS:AML:DP:GB:PL:Q:STITCH	0/0:0|2:1/1:2:0/0:0:1:1	0/0:0|20:1/1:20:0/0:0:1:11
MP23302	3058	MP23302_3058	ATGAAATGAAATTGAAA	.	0	.	END=3074	MOTIF=AAATG	REF=3.4	RL=17	RU=ATGAA	VT=STR		GT:ALLREADS:AML:DP:GB:PL:Q:STITCH	0/0:0|2:1/1:2:0/0:0:1:1	0/0:0|3:1/1:3:0/0:0:1:2
MP23302	3118	MP23302_3118	AACAACAACAACCAACA	.	3.0268e-08	.	END=3134	MOTIF=AAC	REF=5.66667	RL=17	RU=AAC	VT=STR		GT:ALLREADS:AML:DP:GB:PL:Q:STITCH	./.	0/0:0|2:1/1:2:0/0:0:1:1
MP23304	1205	MP23304_1205	GCACCAGCACCAG	.	0	.	END=1217	MOTIF=ACCAGC	REF=2.16667	RL=13	RU=GCACCA	VT=STR		GT:ALLREADS:AML:DP:GB:PL:Q:STITCH	./.	0/0:0|1:1/1:1:0/0:0:1:1
MP23320	1186	MP23320_1186	CCGCCGCCGCCG	.	1.02445e-07	.	END=1197	MOTIF=CCG	REF=4	RL=12	RU=CCG	VT=STR		GT:ALLREADS:AML:DP:GB:PL:Q:STITCH	0/0:0|10:1/1:10:0/0:0:1:7	0/0:0|4:1/1:4:0/0:0:1:4
MP23373	1569	MP23373_1569	TTTGTTTTTGTT	TTTGTTTTTGTTTTTGTT	83.2831	.	END=1580	MOTIF=AAAAAC	REF=2	RL=12	RU=TTTGTT	VT=STR	RPA=3	GT:ALLREADS:AML:DP:GB:PL:Q:STITCH	./.	1/1:6|2:1/1:2:6/6:77,6,0:0.799958:1
MP23424	1623	MP23424_1623	GCCGTTGCCGTTG	.	1.00699e-07	.	END=1635	MOTIF=AACGGC	REF=2.16667	RL=13	RU=GCCGTT	VT=STR		GT:ALLREADS:AML:DP:GB:PL:Q:STITCH	0/0:0|4:1/1:4:0/0:0:1:2	0/0:0|2:1/1:2:0/0:0:1:1
MP23424	1680	MP23424_1680	CTTCTTCTTTTTCTTCTT	.	0	.	END=1697	MOTIF=AAG	REF=6	RL=18	RU=CTT	VT=STR		GT:ALLREADS:AML:DP:GB:PL:Q:STITCH	0/0:0|5:1/1:5:0/0:0:1:0	0/0:0|25:1/1:25:0/0:0:1:14
MP23424	1774	MP23424_1774	TTCTTCTTCTTTTTGTTGTTCTTCTTCTTCT	.	0	.	END=1804	MOTIF=AAG	REF=10.3333	RL=31	RU=TTC	VT=STR		GT:ALLREADS:AML:DP:GB:PL:Q:STITCH	0/0:0|13:1/1:13:0/0:0:1:10	0/0:0|24:1/1:24:0/0:0:1:14
MP23428	1301	MP23428_1301	CATCAACATCAA	.	0	.	END=1312	MOTIF=AACATC	REF=2	RL=12	RU=CATCAA	VT=STR		GT:ALLREADS:AML:DP:GB:PL:Q:STITCH	./.	0/0:0|1:1/1:1:0/0:0:1:1
MP23428	3323	MP23428_3323	CGGCGAGGGCGACGGCGA	.	0	.	END=3340	MOTIF=ACGGCG	REF=3	RL=18	RU=CGGCGA	VT=STR		GT:ALLREADS:AML:DP:GB:PL:Q:STITCH	./.	0/0:0|1:1/1:1:0/0:0:1:0
MP23428	3680	MP23428_3680	CCGCCGCCGCCGCCG	CCGCCGCCGCCGCCGCCG	152.922	.	END=3694	MOTIF=CCG	REF=5	RL=15	RU=CCG	VT=STR	RPA=6	GT:ALLREADS:AML:DP:GB:PL:Q:STITCH	0/0:0|5:1/1:5:0/0:0,15,138:0.969447:2	0/1:0|5;3|1:1/0.962366:6:0/3:14,0,120:0.962366:2
MP23505	1100	MP23505_1100	CAACAACAACAA	.	4.65661e-08	.	END=1111	MOTIF=AAC	REF=4	RL=12	RU=CAA	VT=STR		GT:ALLREADS:AML:DP:GB:PL:Q:STITCH	0/0:0|3:1/1:3:0/0:0:1:3	0/0:0|15:1/1:15:0/0:0:1:11
MP23505	1110	MP23505_1110	AAGATGAAGAAGAAGAAGAAGAAGAAGA	.	0	.	END=1137	MOTIF=AAG	REF=9.33333	RL=28	RU=AAG	VT=STR		GT:ALLREADS:AML:DP:GB:PL:Q:STITCH	0/0:0|1:1/1:1:0/0:0:1:1	0/0:0|1:1/1:1:0/0:0:1:0
MP23559	2240	MP23559_2240	GATTGAGATTGGGATTGAG	.	1.05356e-07	.	END=2258	MOTIF=AATCTC	REF=3.16667	RL=19	RU=GATTGA	VT=STR		GT:ALLREADS:AML:DP:GB:PL:Q:STITCH	0/0:0|4:1/1:4:0/0:0:1:3	0/0:0|12:1/1:12:0/0:0:1:6
MP23570	1092	MP23570_1092	AGAAGAAGAAGAAGA	.	1.86265e-08	.	END=1106	MOTIF=AAG	REF=5	RL=15	RU=AGA	VT=STR		GT:ALLREADS:AML:DP:GB:PL:Q:STITCH	0/0:0|5:1/1:5:0/0:0:1:4	0/0:0|19:1/1:19:0/0:0:1:14
MP23570	1254	MP23570_1254	ATTAGGATTAGG	.	0	.	END=1265	MOTIF=AATCCT	REF=2	RL=12	RU=ATTAGG	VT=STR		GT:ALLREADS:AML:DP:GB:PL:Q:STITCH	0/0:0|2:1/1:2:0/0:0:1:1	./.
MP23588	3108	MP23588_3108	TAGGGTTAGGGTT	TAGGGTTAGGGTTA	96.9942	.	END=3120	MOTIF=AACCCT	REF=2.16667	RL=13	RU=TAGGGT	VT=STR	RPA=2.33333	GT:ALLREADS:AML:DP:GB:PL:Q:STITCH	./.	1/1:1|1:1/1:1:1/1:90,3,0:0.666667:0
MP23601	1463	MP23601_1463	GCCAAAGCCAAA	.	0	.	END=1474	MOTIF=AAAGCC	REF=2	RL=12	RU=GCCAAA	VT=STR		GT:ALLREADS:AML:DP:GB:PL:Q:STITCH	./.	0/0:0|1:1/1:1:0/0:0:1:1
MP23617	1912	MP23617_1912	CAACAACAACAACAA	.	9.31323e-08	.	END=1926	MOTIF=AAC	REF=5	RL=15	RU=CAA	VT=STR		GT:ALLREADS:AML:DP:GB:PL:Q:STITCH	0/0:0|5:1/1:5:0/0:0:1:2	0/0:0|8:1/1:8:0/0:0:1:5
MP23617	2189	MP23617_2189	CAGCAGCAGCAG	.	1.07102e-07	.	END=2200	MOTIF=AGC	REF=4	RL=12	RU=CAG	VT=STR		GT:ALLREADS:AML:DP:GB:PL:Q:STITCH	0/0:0|3:1/1:3:0/0:0:1:2	0/0:0|5:1/1:5:0/0:0:1:4
MP23617	2931	MP23617_2931	TAATAATAATAAT	.	9.31323e-08	.	END=2943	MOTIF=AAT	REF=4.33333	RL=13	RU=TAA	VT=STR		GT:ALLREADS:AML:DP:GB:PL:Q:STITCH	0/0:0|4:1/1:4:0/0:0:1:2	0/0:0|9:1/1:9:0/0:0:1:7
MP23617	4399	MP23617_4399	CAGCAGCAACAGAAGCAGCAGCA	.	1.35042e-07	.	END=4421	MOTIF=AGC	REF=7.66667	RL=23	RU=CAG	VT=STR		GT:ALLREADS:AML:DP:GB:PL:Q:STITCH	0/0:0|2:1/1:2:0/0:0:1:2	0/0:0|7:1/1:7:0/0:0:1:4
MP23617	5160	MP23617_5160	AGGAAAGGAAGGGAAAG	AGGAAAGGAAGGGAAAGG	610.747	.	END=5176	MOTIF=AAAGG	REF=3.4	RL=17	RU=AGGAA	VT=STR	RPA=3.6	GT:ALLREADS:AML:DP:GB:PL:Q:STITCH	0/1:-1|1;0|2;1|1:0.999889/0.74895:4:0/1:45,0,94:0.748942:3	0/1:-1|3;0|11;1|6;2|3:1.41876e-28/1.41876e-28:23:0/1:285,0,508:1.41876e-28:11
MP23617	5242	MP23617_5242	TTTTATTTTATTTTATTTTATTTT	TTTTATTTTATTTTATTTTATTT	1517.65	.	END=5265	MOTIF=AAAAT	REF=4.8	RL=24	RU=TTTTA	VT=STR	RPA=4.6	GT:ALLREADS:AML:DP:GB:PL:Q:STITCH	0/0:0|6:1/1:6:0/0:0,18,293:0.984614:5	1/0:-1|30;0|2:0.784742/0.466715:32:-1/0:1220,0,1:0.466715:28
MP23648	1656	MP23648_1656	CTTGGGCTTGGG	.	0	.	END=1667	MOTIF=AAGCCC	REF=2	RL=12	RU=CTTGGG	VT=STR		GT:ALLREADS:AML:DP:GB:PL:Q:STITCH	./.	0/0:0|3:1/1:3:0/0:0:1:0
MP23648	2015	MP23648_2015	AAGAAAAGAAAA	.	9.77889e-08	.	END=2026	MOTIF=AAAAG	REF=2.4	RL=12	RU=AAGAA	VT=STR		GT:ALLREADS:AML:DP:GB:PL:Q:STITCH	0/0:0|1:1/1:1:0/0:0:1:0	0/0:0|6:1/1:6:0/0:0:1:2
MP23698	3150	MP23698_3150	CCCAATCCCAATCC	.	0	.	END=3163	MOTIF=AATCCC	REF=2.33333	RL=14	RU=CCCAAT	VT=STR		GT:ALLREADS:AML:DP:GB:PL:Q:STITCH	0/0:0|1:1/1:1:0/0:0:1:1	0/0:0|2:1/1:2:0/0:0:1:1
MP23698	4134	MP23698_4134	TGTTGTTGTTGTTGTTG	TGTTGTTGTTGTTG	483.625	.	END=4150	MOTIF=AAC	REF=5.66667	RL=17	RU=TGT	VT=STR	RPA=4.66667	GT:ALLREADS:AML:DP:GB:PL:Q:STITCH	0/0:0|13:1/1:13:0/0:0,39,413:0.999877:8	1/0:-3|4;0|9:0.999999/0.999999:13:-3/0:70,0,246:0.999999:7
MP23719	1632	MP23719_1632	GAGAAGAGAAGAGAGAGA	.	4503.27	.	END=1649	MOTIF=AAGAG	REF=3.6	RL=18	RU=GAGAA	VT=STR		GT:ALLREADS:AML:DP:GB:PL:Q:STITCH	0/0:0|26:1/1:26:0/0:0:1:13	0/0:0|58:1/1:58:0/0:0:1:29
MP23719	1696	MP23719_1696	AGAGAGAGAGAGAGAGAGAGAGA	.	0	.	END=1718	MOTIF=AG	REF=11.5	RL=23	RU=AG	VT=STR		GT:ALLREADS:AML:DP:GB:PL:Q:STITCH	0/0:0|1:1/1:1:0/0:0:1:0	0/0:0|1:1/1:1:0/0:0:1:0
MP23733	1250	MP23733_1250	CCATCCCCATCCCCATC	.	7.33417e-08	.	END=1266	MOTIF=ATCCCC	REF=2.83333	RL=17	RU=CCATCC	VT=STR		GT:ALLREADS:AML:DP:GB:PL:Q:STITCH	0/0:0|4:1/1:4:0/0:0:1:3	0/0:0|8:1/1:8:0/0:0:1:5
MP23733	1694	MP23733_1694	GCAGAGGCAGAG	.	6.17001e-08	.	END=1705	MOTIF=AGAGGC	REF=2	RL=12	RU=GCAGAG	VT=STR		GT:ALLREADS:AML:DP:GB:PL:Q:STITCH	0/0:0|1:1/1:1:0/0:0:1:0	0/0:0|3:1/1:3:0/0:0:1:0
MP23769	1713	MP23769_1713	GAAGAGGAAGAG	.	0	.	END=1724	MOTIF=AAGAGG	REF=2	RL=12	RU=GAAGAG	VT=STR		GT:ALLREADS:AML:DP:GB:PL:Q:STITCH	0/0:0|5:1/1:5:0/0:0:1:3	0/0:0|2:1/1:2:0/0:0:1:1
MP23940	1327	MP23940_1327	TTCTTTTTCTTCTTCTTCTTC	.	0	.	END=1347	MOTIF=AAG	REF=7	RL=21	RU=TTC	VT=STR		GT:ALLREADS:AML:DP:GB:PL:Q:STITCH	./.	0/0:0|1:1/1:1:0/0:0:1:0
MP23970	1366	MP23970_1366	TTTGATTTTGATTTTGATTTT	TTTGATTTTGATTTTGATT,TTTGATTTTGATTTTGATTT	880.849	.	END=1386	MOTIF=AAAATC	REF=3.5	RL=21	RU=TTTGAT	VT=STR	RPA=3.16667,3.33333	GT:ALLREADS:AML:DP:GB:PL:Q:STITCH	2/0:-1|1;0|2:1/1:3:-1/0:73,81,278,0,174,165:1:2	1/1:-2|8:1/1:8:-2/-2:799,24,0,686,24,662:0.992248:6
MP23971	1395	MP23971_1395	ATTTTATTTTATTTTATTTTAT	.	1.02445e-07	.	END=1416	MOTIF=AAAAT	REF=4.4	RL=22	RU=ATTTT	VT=STR		GT:ALLREADS:AML:DP:GB:PL:Q:STITCH	0/0:0|1:1/1:1:0/0:0:1:0	0/0:0|13:1/1:13:0/0:0:1:9
MP23991	1480	MP23991_1480	TGAAAATGAAAA	TGAAAATGAAA	54.9647	.	END=1491	MOTIF=AAAATG	REF=2	RL=12	RU=TGAAAA	VT=STR	RPA=1.83333	GT:ALLREADS:AML:DP:GB:PL:Q:STITCH	./.	1/0:-1|1;0|11:0.99999/1:12:-1/0:50,0,965:0.99999:11
MP23991	1555	MP23991_1555	AAATTAAATTAA	.	5601.01	.	END=1566	MOTIF=AAATT	REF=2.4	RL=12	RU=AAATT	VT=STR		GT:ALLREADS:AML:DP:GB:PL:Q:STITCH	0/0:0|13:1/1:13:0/0:0:0.999756:8	0/0:-2|1;-1|2;0|87:1.89547e-05/1.89547e-05:90:0/0:0:1.89547e-05:68
MP24016	1181	MP24016_1181	CTTGGCTTGGCT	.	0	.	END=1192	MOTIF=AAGCC	REF=2.4	RL=12	RU=CTTGG	VT=STR		GT:ALLREADS:AML:DP:GB:PL:Q:STITCH	./.	0/0:0|1:1/1:1:0/0:0:1:1
MP24044	1758	MP24044_1758	CTTTCTCTTTCTC	.	5.00586e-08	.	END=1770	MOTIF=AAAGAG	REF=2.16667	RL=13	RU=CTTTCT	VT=STR		GT:ALLREADS:AML:DP:GB:PL:Q:STITCH	0/0:0|1:1/1:1:0/0:0:1:1	0/0:0|4:1/1:4:0/0:0:1:4
MP24064	1655	MP24064_1655	GGTGGGTGGGTGGG	.	0	.	END=1668	MOTIF=ACCC	REF=3.5	RL=14	RU=GGTG	VT=STR		GT:ALLREADS:AML:DP:GB:PL:Q:STITCH	./.	0/0:0|9:1/1:9:0/0:0:1:7
MP24064	1721	MP24064_1721	GAAGGGAAGGGAA	.	0	.	END=1733	MOTIF=AAGGG	REF=2.6	RL=13	RU=GAAGG	VT=STR		GT:ALLREADS:AML:DP:GB:PL:Q:STITCH	0/0:0|1:1/1:1:0/0:0:1:1	0/0:0|2:1/1:2:0/0:0:1:1
MP24070	1704	MP24070_1704	TGCCTGTGCCTGT	.	0	.	END=1716	MOTIF=ACAGGC	REF=2.16667	RL=13	RU=TGCCTG	VT=STR		GT:ALLREADS:AML:DP:GB:PL:Q:STITCH	0/0:0|3:1/1:3:0/0:0:1:1	0/0:0|8:1/1:8:0/0:0:1:5
MP24079	1433	MP24079_1433	TTGTTTGTTTGTTT	.	0	.	END=1446	MOTIF=AAAC	REF=3.5	RL=14	RU=TTGT	VT=STR		GT:ALLREADS:AML:DP:GB:PL:Q:STITCH	0/0:0|9:1/1:9:0/0:0:1:6	0/0:0|10:1/1:10:0/0:0:1:4
MP24079	2241	MP24079_2241	TTCAACTTCAAC	.	0	.	END=2252	MOTIF=AACTTC	REF=2	RL=12	RU=TTCAAC	VT=STR		GT:ALLREADS:AML:DP:GB:PL:Q:STITCH	0/0:0|1:1/1:1:0/0:0:1:1	0/0:0|1:1/1:1:0/0:0:1:1
MP24079	2677	MP24079_2677	CAGAACAGAACA	.	0	.	END=2688	MOTIF=AACAG	REF=2.4	RL=12	RU=CAGAA	VT=STR		GT:ALLREADS:AML:DP:GB:PL:Q:STITCH	./.	0/0:0|2:1/1:2:0/0:0:1:2
MP24083	2399	MP24083_2399	TCTTCTCTTCTC	.	4.48199e-08	.	END=2410	MOTIF=AAGAG	REF=2.4	RL=12	RU=TCTTC	VT=STR		GT:ALLREADS:AML:DP:GB:PL:Q:STITCH	0/0:0|2:1/1:2:0/0:0:1:2	0/0:0|4:1/1:4:0/0:0:1:2
MP24084	1522	MP24084_1522	GGAAGAGGAAGAG	.	0	.	END=1534	MOTIF=AAGAGG	REF=2.16667	RL=13	RU=GGAAGA	VT=STR		GT:ALLREADS:AML:DP:GB:PL:Q:STITCH	0/0:0|3:1/1:3:0/0:0:1:2	0/0:0|1:1/1:1:0/0:0:1:1
MP24112	1646	MP24112_1646	CTCAACCTCAAC	.	2.2701e-08	.	END=1657	MOTIF=AACCTC	REF=2	RL=12	RU=CTCAAC	VT=STR		GT:ALLREADS:AML:DP:GB:PL:Q:STITCH	0/0:0|10:1/1:10:0/0:0:1:7	0/0:0|4:1/1:4:0/0:0:1:2
MP24112	1669	MP24112_1669	CAATCCCAATCCCAA	.	0	.	END=1683	MOTIF=AATCCC	REF=2.5	RL=15	RU=CAATCC	VT=STR		GT:ALLREADS:AML:DP:GB:PL:Q:STITCH	0/0:0|2:1/1:2:0/0:0:1:2	0/0:0|6:1/1:6:0/0:0:1:3
MP24112	1772	MP24112_1772	CCCAGCCCCAGC	.	0	.	END=1783	MOTIF=AGCCCC	REF=2	RL=12	RU=CCCAGC	VT=STR		GT:ALLREADS:AML:DP:GB:PL:Q:STITCH	0/0:0|8:1/1:8:0/0:0:1:4	0/0:0|9:1/1:9:0/0:0:1:7
MP24112	1885	MP24112_1885	CAACCTCAACCACAACCACAACC	.	0	.	END=1907	MOTIF=AACCAC	REF=3.83333	RL=23	RU=CAACCA	VT=STR		GT:ALLREADS:AML:DP:GB:PL:Q:STITCH	0/0:0|16:1/1:16:0/0:0:1:12	0/0:0|25:1/1:25:0/0:0:1:18
MP24112	2292	MP24112_2292	AAAAAAAAAAAAAA	AAAAAAAAAAAAAAAA,AAAAAAAAAAAAAAAAA	80.7474	.	END=2305	MOTIF=A	REF=14	RL=14	RU=A	VT=STR	RPA=16,17	GT:ALLREADS:AML:DP:GB:PL:Q:STITCH	./.	1/2:2|2;3|1:0.996996/0.951535:3:2/3:72,21,13,33,0,25:0.94853:1
MP24119	1738	MP24119_1738	AAGAAAAAGAGAAAGAGAAAG	.	6681.04	.	END=1758	MOTIF=AAAGAG	REF=3.5	RL=21	RU=AAGAGA	VT=STR		GT:ALLREADS:AML:DP:GB:PL:Q:STITCH	0/0:0|9:1/1:9:0/0:0:0.998051:7	0/0:-1|2;0|65:3.9279e-08/3.9279e-08:67:0/0:0:3.92126e-08:44
MP24119	1803	MP24119_1803	CCCAGACCCAGA	.	0	.	END=1814	MOTIF=ACCCAG	REF=2	RL=12	RU=CCCAGA	VT=STR		GT:ALLREADS:AML:DP:GB:PL:Q:STITCH	./.	0/0:0|3:1/1:3:0/0:0:1:2
MP24119	2143	MP24119_2143	TTCAAATTCAAA	.	0	.	END=2154	MOTIF=AAATTC	REF=2	RL=12	RU=TTCAAA	VT=STR		GT:ALLREADS:AML:DP:GB:PL:Q:STITCH	./.	0/0:0|3:1/1:3:0/0:0:1:3
MP24146	1047	MP24146_1047	ATATATAATATACATATATAT	.	1.72295e-07	.	END=1067	MOTIF=AT	REF=10.5	RL=21	RU=AT	VT=STR		GT:ALLREADS:AML:DP:GB:PL:Q:STITCH	0/0:0|4:1/1:4:0/0:0:1:3	0/0:0|51:1/1:51:0/0:0:1:35
MP24231	2005	MP24231_2005	CACCAACACCAACA	.	1.36206e-07	.	END=2018	MOTIF=AACACC	REF=2.33333	RL=14	RU=CACCAA	VT=STR		GT:ALLREADS:AML:DP:GB:PL:Q:STITCH	0/0:0|4:1/1:4:0/0:0:1:1	0/0:0|12:1/1:12:0/0:0:1:8
MP24231	2336	MP24231_2336	GAGAGAGAGAGA	GAGAGAGAGAGAG	40.6278	.	END=2347	MOTIF=AG	REF=6	RL=12	RU=GA	VT=STR	RPA=6.5	GT:ALLREADS:AML:DP:GB:PL:Q:STITCH	./.	0/1:0|2;1|1:1/0.99974:3:0/1:35,0,70:0.99974:1
MP24233	2005	MP24233_2005	CACCAACACCAACA	.	1.3737e-07	.	END=2018	MOTIF=AACACC	REF=2.33333	RL=14	RU=CACCAA	VT=STR		GT:ALLREADS:AML:DP:GB:PL:Q:STITCH	0/0:0|6:1/1:6:0/0:0:1:4	0/0:0|10:1/1:10:0/0:0:1:5
MP24244	1854	MP24244_1854	AATAATAATAATAA	.	0	.	END=1867	MOTIF=AAT	REF=4.66667	RL=14	RU=AAT	VT=STR		GT:ALLREADS:AML:DP:GB:PL:Q:STITCH	0/0:0|3:1/1:3:0/0:0:1:3	0/0:0|3:1/1:3:0/0:0:1:3
MP24279	1235	MP24279_1235	CTGGGGCTGGGG	.	6.02449e-08	.	END=1246	MOTIF=AGCCCC	REF=2	RL=12	RU=CTGGGG	VT=STR		GT:ALLREADS:AML:DP:GB:PL:Q:STITCH	0/0:0|2:1/1:2:0/0:0:1:2	0/0:0|8:1/1:8:0/0:0:1:5
MP24296	1508	MP24296_1508	AGAAGCAGAAGC	.	0	.	END=1519	MOTIF=AAGCAG	REF=2	RL=12	RU=AGAAGC	VT=STR		GT:ALLREADS:AML:DP:GB:PL:Q:STITCH	./.	0/0:0|1:1/1:1:0/0:0:1:1
MP24329	1028	MP24329_1028	TCCTCCTCCTCC	.	2.79397e-08	.	END=1039	MOTIF=AGG	REF=4	RL=12	RU=TCC	VT=STR		GT:ALLREADS:AML:DP:GB:PL:Q:STITCH	0/0:0|4:1/1:4:0/0:0:1:3	0/0:0|23:1/1:23:0/0:0:1:18
MP24329	1074	MP24329_1074	CTCCCACTCCCA	CTCCCACTCCCAC	385.399	.	END=1085	MOTIF=ACTCCC	REF=2	RL=12	RU=CTCCCA	VT=STR	RPA=2.16667	GT:ALLREADS:AML:DP:GB:PL:Q:STITCH	0/0:0|4:1/1:4:0/0:0,12,345:0.941176:3	0/1:0|16;1|1:0.999987/0.999883:17:0/1:39,0,1329:0.999883:11
MP24370	1831	MP24370_1831	AAGAGAAAAAGAAAGAGAA	.	0	.	END=1849	MOTIF=AAAGAG	REF=3.16667	RL=19	RU=AAGAGA	VT=STR		GT:ALLREADS:AML:DP:GB:PL:Q:STITCH	0/0:0|2:1/1:2:0/0:0:1:1	0/0:0|3:1/1:3:0/0:0:1:1
MP24401	1971	MP24401_1971	TTCCTTTTCCTT	.	1.30676e-07	.	END=1982	MOTIF=AAAAGG	REF=2	RL=12	RU=TTCCTT	VT=STR		GT:ALLREADS:AML:DP:GB:PL:Q:STITCH	0/0:0|3:1/1:3:0/0:0:1:1	0/0:0|2:1/1:2:0/0:0:1:1
MP24404	1220	MP24404_1220	GTTGTTGTTGTTGTTGTTG	GTTGTTGTTGTTGTTGTTGT	495.297	.	END=1238	MOTIF=AAC	REF=6.33333	RL=19	RU=GTT	VT=STR	RPA=6.66667	GT:ALLREADS:AML:DP:GB:PL:Q:STITCH	0/1:0|1;1|1:0.997064/0.999094:2:0/1:30,0,25:0.996158:1	0/0:0|16;1|1:1/1:17:0/0:0,14,464:0.967178:8
MP24404	1248	MP24404_1248	AGCGAAAGCGAAGGCGA	AGCGAAAGCGAAGGCGAA	513.157	.	END=1264	MOTIF=AAAGCG	REF=2.83333	RL=17	RU=AGCGAA	VT=STR	RPA=3	GT:ALLREADS:AML:DP:GB:PL:Q:STITCH	0/1:0|10;1|2:1/1:12:0/1:149,0,846:1:8	0/1:0|44;1|5:1.75822e-05/1.75822e-05:49:0/1:316,0,3735:1.75822e-05:38
MP24404	1546	MP24404_1546	TGTTTGTTTGTT	TGTTTGTTTGTTT	45.704	.	END=1557	MOTIF=AAAC	REF=3	RL=12	RU=TGTT	VT=STR	RPA=3.25	GT:ALLREADS:AML:DP:GB:PL:Q:STITCH	0/1:0|5;1|1:1/0.998691:6:0/1:28,0,190:0.998691:4	0/1:0|9;1|1:1/0.979461:10:0/1:16,0,345:0.979461:7
MP24405	1444	MP24405_1444	GCTGCTGCTGCTGCTGCTGC	.	10556.6	.	END=1463	MOTIF=AGC	REF=6.66667	RL=20	RU=GCT	VT=STR		GT:ALLREADS:AML:DP:GB:PL:Q:STITCH	0/0:-3|3;-1|1;0|96:0.0287088/0.0287088:100:0/0:0:0.0287088:66	0/0:-1|1;0|189:0.999999/0.999999:190:0/0:0:0.999999:131
MP24405	1609	MP24405_1609	CTCTCTCTCTCCCTCTCTC	.	7547.06	.	END=1627	MOTIF=AG	REF=9.5	RL=19	RU=CT	VT=STR		GT:ALLREADS:AML:DP:GB:PL:Q:STITCH	0/0:0|39:1/1:39:0/0:0:1:26	0/0:-2|1;-1|2;0|122;1|1:1.2226e-06/1.2226e-06:126:0/0:0:1.2226e-06:94
MP24432	1005	MP24432_1005	GGGTTCGGGTTCGGGTT	.	0	.	END=1021	MOTIF=AACCCG	REF=2.83333	RL=17	RU=GGGTTC	VT=STR		GT:ALLREADS:AML:DP:GB:PL:Q:STITCH	./.	0/0:0|4:1/1:4:0/0:0:1:3
MP24432	1418	MP24432_1418	GTGAGAGTGAGA	GTGAGAGTGAGAG	323.904	.	END=1429	MOTIF=ACTCTC	REF=2	RL=12	RU=GTGAGA	VT=STR	RPA=2.16667	GT:ALLREADS:AML:DP:GB:PL:Q:STITCH	0/0:0|2:1/1:2:0/0:0,6,171:0.8:2	0/1:0|8;1|2:1/1:10:0/1:151,0,656:1:7
MP24520	1242	MP24520_1242	AGAAGAAGCAGAAGCAGCAGAAGAAGAA	AGAAGAAGCAGAAGCAGCAGAAGAAGAAG	570.924	.	END=1269	MOTIF=AAG	REF=9.33333	RL=28	RU=AGA	VT=STR	RPA=9.66667	GT:ALLREADS:AML:DP:GB:PL:Q:STITCH	0/1:0|6;1|1:1/0.991597:7:0/1:20,0,199:0.991597:3	0/0:0|15:1/1:15:0/0:0,45,550:0.999969:7
MP24520	1418	MP24520_1418	GCATTTGCATTTG	GCATTTGCATTTGC	253.375	.	END=1430	MOTIF=AAATGC	REF=2.16667	RL=13	RU=GCATTT	VT=STR	RPA=2.33333	GT:ALLREADS:AML:DP:GB:PL:Q:STITCH	0/0:0|1:1/1:1:0/0:0,3,85:0.666667:1	0/1:0|3;1|2:1/1:5:0/1:165,0,242:1:2
MP24532	1408	MP24532_1408	TTTATTTTATTT	TTTATTTTATTTT	59.3302	.	END=1419	MOTIF=AAAAT	REF=2.4	RL=12	RU=TTTAT	VT=STR	RPA=2.6	GT:ALLREADS:AML:DP:GB:PL:Q:STITCH	./.	1/1:1|1:0.999996/0.999996:1:1/1:52,3,0:0.666663:1
MP24544	1467	MP24544_1467	TTGCGATTGCGA	.	5.00586e-08	.	END=1478	MOTIF=AATCGC	REF=2	RL=12	RU=TTGCGA	VT=STR		GT:ALLREADS:AML:DP:GB:PL:Q:STITCH	0/0:0|1:1/1:1:0/0:0:1:0	0/0:0|3:1/1:3:0/0:0:1:0
MP24561	2094	MP24561_2094	CATCATCATCATCAT	.	703.088	.	END=2108	MOTIF=ATC	REF=5	RL=15	RU=CAT	VT=STR		GT:ALLREADS:AML:DP:GB:PL:Q:STITCH	0/0:0|5:1/1:5:0/0:0:0.969666:3	0/0:-2|1;0|15:1/1:16:0/0:0:0.976337:11
MP24590	1208	MP24590_1208	TTCTTCTTCTTCTTC	.	2049.98	.	END=1222	MOTIF=AAG	REF=5	RL=15	RU=TTC	VT=STR		GT:ALLREADS:AML:DP:GB:PL:Q:STITCH	0/0:-3|1;0|19:1/1:20:0/0:0:0.999302:16	0/0:0|44:1/1:44:0/0:0:1:25
MP24590	1276	MP24590_1276	CGAAGTCGAAGGCGAAGG	.	9.83709e-08	.	END=1293	MOTIF=AAGGCG	REF=3	RL=18	RU=CGAAGG	VT=STR		GT:ALLREADS:AML:DP:GB:PL:Q:STITCH	0/0:0|1:1/1:1:0/0:0:1:0	0/0:0|4:1/1:4:0/0:0:1:4
MP24591	1208	MP24591_1208	TTCTTCTTCTTCTTC	.	0	.	END=1222	MOTIF=AAG	REF=5	RL=15	RU=TTC	VT=STR		GT:ALLREADS:AML:DP:GB:PL:Q:STITCH	./.	0/0:0|26:1/1:26:0/0:0:1:20
MP24591	1276	MP24591_1276	CGAAGTCGAAGGCGAAGG	.	0	.	END=1293	MOTIF=AAGGCG	REF=3	RL=18	RU=CGAAGG	VT=STR		GT:ALLREADS:AML:DP:GB:PL:Q:STITCH	0/0:0|1:1/1:1:0/0:0:1:1	0/0:0|1:1/1:1:0/0:0:1:1
MP24601	1234	MP24601_1234	TTTAGTTTAGTTT	.	1.70548e-07	.	END=1246	MOTIF=AAACT	REF=2.6	RL=13	RU=TTTAG	VT=STR		GT:ALLREADS:AML:DP:GB:PL:Q:STITCH	0/0:0|2:1/1:2:0/0:0:1:1	0/0:0|4:1/1:4:0/0:0:1:2
MP24655	1116	MP24655_1116	GAAAAAGAAAAA	.	0	.	END=1127	MOTIF=AAAAAG	REF=2	RL=12	RU=GAAAAA	VT=STR		GT:ALLREADS:AML:DP:GB:PL:Q:STITCH	0/0:0|1:1/1:1:0/0:0:1:1	0/0:0|2:1/1:2:0/0:0:1:0
MP24708	1558	MP24708_1558	TTGTAATTGTAA	TTGTAATTGTAAT	150.389	.	END=1569	MOTIF=AATTAC	REF=2	RL=12	RU=TTGTAA	VT=STR	RPA=2.16667	GT:ALLREADS:AML:DP:GB:PL:Q:STITCH	./.	0/1:0|10;1|2:1/1:12:0/1:145,0,825:1:8
MP24771	1127	MP24771_1127	GAAGAGGAAGAGGAAG	.	9.31323e-08	.	END=1142	MOTIF=AAGAGG	REF=2.66667	RL=16	RU=GAAGAG	VT=STR		GT:ALLREADS:AML:DP:GB:PL:Q:STITCH	0/0:0|7:1/1:7:0/0:0:1:4	./.
MP24781	1522	MP24781_1522	GATAGCGATAGC	.	1.33878e-08	.	END=1533	MOTIF=AGCGAT	REF=2	RL=12	RU=GATAGC	VT=STR		GT:ALLREADS:AML:DP:GB:PL:Q:STITCH	0/0:0|1:1/1:1:0/0:0:1:1	0/0:0|3:1/1:3:0/0:0:1:3
MP24781	1614	MP24781_1614	AAAGGAAAGGAAA	AAAGGAAAGGAAAG	500.51	.	END=1626	MOTIF=AAAGG	REF=2.6	RL=13	RU=AAAGG	VT=STR	RPA=2.8	GT:ALLREADS:AML:DP:GB:PL:Q:STITCH	0/1:0|8;1|2:1/1:10:0/1:74,0,349:1:7	0/1:0|29;1|10:0.0171892/0.0171892:39:0/1:407,0,1257:0.0171892:30
MP24804	1467	MP24804_1467	AAGGAAAAGGAA	AAGGAAAAGGAAA	97.0441	.	END=1478	MOTIF=AAAAGG	REF=2	RL=12	RU=AAGGAA	VT=STR	RPA=2.16667	GT:ALLREADS:AML:DP:GB:PL:Q:STITCH	./.	1/1:1|1:1/1:1:1/1:90,3,0:0.666667:0
MP24846	1005	MP24846_1005	AACCCTAACCCTA	AACCCTAACCC,AACCCTAACCCTAA	169.399	.	END=1017	MOTIF=AACCCT	REF=2.16667	RL=13	RU=AACCCT	VT=STR	RPA=1.83333,2.33333	GT:ALLREADS:AML:DP:GB:PL:Q:STITCH	1/0:-2|1;0|6:1/1:7:-2/0:78,0,578,96,514,594:1:5	0/2:0|25;1|1:0.993631/0.940116:26:0/1:12,90,2521,0,2145,2071:0.940116:13
MP24911	3101	MP24911_3101	TCTGCATCTGCA	.	0	.	END=3112	MOTIF=AGATGC	REF=2	RL=12	RU=TCTGCA	VT=STR		GT:ALLREADS:AML:DP:GB:PL:Q:STITCH	./.	0/0:0|1:1/1:1:0/0:0:1:1
MP24911	3347	MP24911_3347	TCCCATTCCCAT	TCCCATTCCCATT	205.157	.	END=3358	MOTIF=AATGGG	REF=2	RL=12	RU=TCCCAT	VT=STR	RPA=2.16667	GT:ALLREADS:AML:DP:GB:PL:Q:STITCH	0/1:-5|1;0|1;1|1:0.999957/0.682206:3:0/1:121,0,77:0.682166:2	0/1:0|2;1|1:1/0.999921:3:0/1:81,0,163:0.999921:0
MP24911	3454	MP24911_3454	AGAGAGAGAGAGAGAG	AGAGAGAGAGAGAG	283.291	.	END=3469	MOTIF=AG	REF=8	RL=16	RU=AG	VT=STR	RPA=7	GT:ALLREADS:AML:DP:GB:PL:Q:STITCH	0/0:0|6:1/1:6:0/0:0,18,159:0.955026:3	1/0:-5|1;-2|2;0|6;3|1:0.0212454/0.0366411:10:-2/0:22,0,137:0.0212454:5
MP24945	1449	MP24945_1449	TTCTTCTTCTTCTTC	.	3066.08	.	END=1463	MOTIF=AAG	REF=5	RL=15	RU=TTC	VT=STR		GT:ALLREADS:AML:DP:GB:PL:Q:STITCH	0/0:0|25:1/1:25:0/0:0:1:16	0/0:0|89:1/1:89:0/0:0:1:62
MP24945	1597	MP24945_1597	AAGTCAAGTCAA	.	0	.	END=1608	MOTIF=AAGTC	REF=2.4	RL=12	RU=AAGTC	VT=STR		GT:ALLREADS:AML:DP:GB:PL:Q:STITCH	0/0:0|5:1/1:5:0/0:0:1:5	0/0:0|14:1/1:14:0/0:0:1:12
MP24957	2717	MP24957_2717	AAGAGAAAGAGAA	.	0	.	END=2729	MOTIF=AAAGAG	REF=2.16667	RL=13	RU=AAGAGA	VT=STR		GT:ALLREADS:AML:DP:GB:PL:Q:STITCH	0/0:0|4:1/1:4:0/0:0:1:3	0/0:0|12:1/1:12:0/0:0:1:8
MP24957	2855	MP24957_2855	GAGGGAGGGAGGG	.	2.56114e-08	.	END=2867	MOTIF=AGGG	REF=3.25	RL=13	RU=GAGG	VT=STR		GT:ALLREADS:AML:DP:GB:PL:Q:STITCH	./.	0/0:0|2:1/1:2:0/0:0:1:2
MP25025	1007	MP25025_1007	AAAAGTAAAAGTAAAACTAAAATAAA	.	0	.	END=1032	MOTIF=AAAAGT	REF=4.33333	RL=26	RU=AAAAGT	VT=STR		GT:ALLREADS:AML:DP:GB:PL:Q:STITCH	./.	0/0:0|1:1/1:1:0/0:0:1:0
MP25078	1189	MP25078_1189	TTTATTTTATTT	.	7.15954e-08	.	END=1200	MOTIF=AAAAT	REF=2.4	RL=12	RU=TTTAT	VT=STR		GT:ALLREADS:AML:DP:GB:PL:Q:STITCH	0/0:0|2:1/1:2:0/0:0:1:1	0/0:0|9:1/1:9:0/0:0:1:4
MP25086	3016	MP25086_3016	GAACAGAAAAGAACAAGAA	.	0	.	END=3034	MOTIF=AACAAG	REF=3.16667	RL=19	RU=GAACAA	VT=STR		GT:ALLREADS:AML:DP:GB:PL:Q:STITCH	0/0:0|1:1/1:1:0/0:0:1:1	./.
MP25104	1201	MP25104_1201	AGAGAGAGAGAGAG	AGAGAGAGAGAGAGAGA	7324.55	.	END=1214	MOTIF=AG	REF=7	RL=14	RU=AG	VT=STR	RPA=8.5	GT:ALLREADS:AML:DP:GB:PL:Q:STITCH	0/0:0|74;1|3;2|1;3|2:4.50219e-16/4.50219e-16:80:0/0:0,80,2869:4.50218e-16:62	0/1:0|53;1|5;3|73;4|10:0/0:141:0/3:2991,0,1869:0:100
MP25105	1278	MP25105_1278	GAGGCGAGGCGA	.	5.47152e-08	.	END=1289	MOTIF=AGGCG	REF=2.4	RL=12	RU=GAGGC	VT=STR		GT:ALLREADS:AML:DP:GB:PL:Q:STITCH	./.	0/0:0|3:1/1:3:0/0:0:1:2
MP25120	2846	MP25120_2846	GTGAAAGTGAAA	.	0	.	END=2857	MOTIF=AAAGTG	REF=2	RL=12	RU=GTGAAA	VT=STR		GT:ALLREADS:AML:DP:GB:PL:Q:STITCH	0/0:0|4:1/1:4:0/0:0:1:3	0/0:0|4:1/1:4:0/0:0:1:2
MP25120	2989	MP25120_2989	TTTGGGTTTGGG	.	0	.	END=3000	MOTIF=AAACCC	REF=2	RL=12	RU=TTTGGG	VT=STR		GT:ALLREADS:AML:DP:GB:PL:Q:STITCH	0/0:0|1:1/1:1:0/0:0:1:0	0/0:0|2:1/1:2:0/0:0:1:1
MP25149	1029	MP25149_1029	AGATGAAGATGA	.	0	.	END=1040	MOTIF=AAGATG	REF=2	RL=12	RU=AGATGA	VT=STR		GT:ALLREADS:AML:DP:GB:PL:Q:STITCH	0/0:0|1:1/1:1:0/0:0:1:1	./.
MP25236	2785	MP25236_2785	CATTCACATTCACATTC	.	0	.	END=2801	MOTIF=AATGTG	REF=2.83333	RL=17	RU=CATTCA	VT=STR		GT:ALLREADS:AML:DP:GB:PL:Q:STITCH	./.	0/0:0|1:1/1:1:0/0:0:1:0
MP25281	1026	MP25281_1026	ATTGCAATTGCAA	.	6.22822e-08	.	END=1038	MOTIF=AATTGC	REF=2.16667	RL=13	RU=ATTGCA	VT=STR		GT:ALLREADS:AML:DP:GB:PL:Q:STITCH	0/0:0|6:1/1:6:0/0:0:1:5	0/0:0|3:1/1:3:0/0:0:1:2
MP25281	1296	MP25281_1296	GAGAAAGAGAAA	GAGAAAGAGAA	93.0453	.	END=1307	MOTIF=AAAGAG	REF=2	RL=12	RU=GAGAAA	VT=STR	RPA=1.83333	GT:ALLREADS:AML:DP:GB:PL:Q:STITCH	./.	1/1:-1|1:1/1:1:-1/-1:86,3,0:0.666667:1
MP25292	2462	MP25292_2462	TTTCCTTTCCTTTC	.	4.65661e-08	.	END=2475	MOTIF=AAAGG	REF=2.8	RL=14	RU=TTTCC	VT=STR		GT:ALLREADS:AML:DP:GB:PL:Q:STITCH	0/0:0|10:1/1:10:0/0:0:1:4	0/0:0|36:1/1:36:0/0:0:1:14
MP25292	2668	MP25292_2668	AGCAAAAGCAAAAG	AGCAAAAGCAAAAGC	440.032	.	END=2681	MOTIF=AAAAGC	REF=2.33333	RL=14	RU=AGCAAA	VT=STR	RPA=2.5	GT:ALLREADS:AML:DP:GB:PL:Q:STITCH	0/0:0|5:1/1:5:0/0:0,15,417:0.969697:5	0/1:0|21;1|1:0.999577/0.993591:22:0/1:22,0,1687:0.993591:20
MP25297	1024	MP25297_1024	GAAGAGGAAGAG	GAAGAGGAAGAGG	2694.96	.	END=1035	MOTIF=AAGAGG	REF=2	RL=12	RU=GAAGAG	VT=STR	RPA=2.16667	GT:ALLREADS:AML:DP:GB:PL:Q:STITCH	0/1:0|18;1|1:0.999947/0.999502:19:0/1:33,0,1490:0.999502:12	0/0:0|32;1|1:0.905105/0.905105:33:0/0:0,8,2660:0.795942:19
MP25300	1957	MP25300_1957	ATTATGATTATG	.	0	.	END=1968	MOTIF=AATCAT	REF=2	RL=12	RU=ATTATG	VT=STR		GT:ALLREADS:AML:DP:GB:PL:Q:STITCH	./.	0/0:0|1:1/1:1:0/0:0:1:1
MP25337	1303	MP25337_1303	GTTCCAGTTCCA	.	0	.	END=1314	MOTIF=AACTGG	REF=2	RL=12	RU=GTTCCA	VT=STR		GT:ALLREADS:AML:DP:GB:PL:Q:STITCH	0/0:0|1:1/1:1:0/0:0:1:1	0/0:0|1:1/1:1:0/0:0:1:1
MP25360	1093	MP25360_1093	GGTTGAGGTTGA	.	0	.	END=1104	MOTIF=AACCTC	REF=2	RL=12	RU=GGTTGA	VT=STR		GT:ALLREADS:AML:DP:GB:PL:Q:STITCH	./.	0/0:0|3:1/1:3:0/0:0:1:3
MP25360	1168	MP25360_1168	AAAAAAAAAAAA	AAAAAAAAAAA	31.275	.	END=1179	MOTIF=A	REF=12	RL=12	RU=A	VT=STR	RPA=11	GT:ALLREADS:AML:DP:GB:PL:Q:STITCH	1/1:-1|1:0.988046/0.988046:1:-1/-1:18,2,0:0.492031:0	1/0:-2|1;-1|1;0|4:0.459161/1:6:-1/0:5,0,80:0.459161:2
MP25388	1076	MP25388_1076	TTTTGTTTTTGT	.	0	.	END=1087	MOTIF=AAAAAC	REF=2	RL=12	RU=TTTTGT	VT=STR		GT:ALLREADS:AML:DP:GB:PL:Q:STITCH	./.	0/0:0|1:1/1:1:0/0:0:1:0
MP25434	2195	MP25434_2195	TCGTCGTCGTCGTCGTC	TCGTCGTCGTCGTCGT	682.785	.	END=2211	MOTIF=ACG	REF=5.66667	RL=17	RU=TCG	VT=STR	RPA=5.33333	GT:ALLREADS:AML:DP:GB:PL:Q:STITCH	1/0:-1|2;0|12:0.99687/0.999998:14:-1/0:25,0,422:0.99687:12	0/0:0|17:1/1:17:0/0:0,51,657:0.999992:9
MP25434	2309	MP25434_2309	TCGTCGTCGTCGT	.	0	.	END=2321	MOTIF=ACG	REF=4.33333	RL=13	RU=TCG	VT=STR		GT:ALLREADS:AML:DP:GB:PL:Q:STITCH	0/0:0|13:1/1:13:0/0:0:1:5	0/0:0|11:1/1:11:0/0:0:1:4
MP25434	2397	MP25434_2397	CGTGGCCGTGGC	.	2.44472e-07	.	END=2408	MOTIF=ACGGCC	REF=2	RL=12	RU=CGTGGC	VT=STR		GT:ALLREADS:AML:DP:GB:PL:Q:STITCH	0/0:0|2:1/1:2:0/0:0:1:1	0/0:0|2:1/1:2:0/0:0:1:1
MP25435	1219	MP25435_1219	CTCTATCTCTATCTCT	.	0	.	END=1234	MOTIF=AGAGAT	REF=2.66667	RL=16	RU=CTCTAT	VT=STR		GT:ALLREADS:AML:DP:GB:PL:Q:STITCH	0/0:0|17:1/1:17:0/0:0:1:11	0/0:0|11:1/1:11:0/0:0:1:6
MP25435	1255	MP25435_1255	TGTTTCTGTTTCTGTTTCTATTTCT	.	1.93249e-07	.	END=1279	MOTIF=AAACAG	REF=4.16667	RL=25	RU=TGTTTC	VT=STR		GT:ALLREADS:AML:DP:GB:PL:Q:STITCH	0/0:0|13:1/1:13:0/0:0:1:10	0/0:0|8:1/1:8:0/0:0:1:1
MP25435	1333	MP25435_1333	TAAGCTTAAGCTTAAGCT	.	9.31323e-08	.	END=1350	MOTIF=AAGCTT	REF=3	RL=18	RU=TAAGCT	VT=STR		GT:ALLREADS:AML:DP:GB:PL:Q:STITCH	./.	0/0:0|3:1/1:3:0/0:0:1:1
MP25464	1694	MP25464_1694	AGCAGAAGCAGAA	.	0	.	END=1706	MOTIF=AAGCAG	REF=2.16667	RL=13	RU=AGCAGA	VT=STR		GT:ALLREADS:AML:DP:GB:PL:Q:STITCH	./.	0/0:0|3:1/1:3:0/0:0:1:1
MP25464	2241	MP25464_2241	TCTTCTTCTACTTCTTC	.	0	.	END=2257	MOTIF=AAG	REF=5.66667	RL=17	RU=TCT	VT=STR		GT:ALLREADS:AML:DP:GB:PL:Q:STITCH	0/0:0|1:1/1:1:0/0:0:1:0	./.
MP25465	1393	MP25465_1393	TGTTAATGTTAA	.	0	.	END=1404	MOTIF=AACATT	REF=2	RL=12	RU=TGTTAA	VT=STR		GT:ALLREADS:AML:DP:GB:PL:Q:STITCH	./.	0/0:0|1:1/1:1:0/0:0:1:1
MP25484	2117	MP25484_2117	TCTTCTTCTTCTT	.	9.31323e-08	.	END=2129	MOTIF=AAG	REF=4.33333	RL=13	RU=TCT	VT=STR		GT:ALLREADS:AML:DP:GB:PL:Q:STITCH	0/0:0|5:1/1:5:0/0:0:1:4	./.
MP25527	2639	MP25527_2639	TTGATTGATTGA	.	1.07102e-07	.	END=2650	MOTIF=AATC	REF=3	RL=12	RU=TTGA	VT=STR		GT:ALLREADS:AML:DP:GB:PL:Q:STITCH	./.	0/0:0|3:1/1:3:0/0:0:1:3
MP25527	2693	MP25527_2693	TAATAATAATAATAATAA	.	0	.	END=2710	MOTIF=AAT	REF=6	RL=18	RU=TAA	VT=STR		GT:ALLREADS:AML:DP:GB:PL:Q:STITCH	0/0:0|2:1/1:2:0/0:0:1:2	./.
MP25527	2717	MP25527_2717	TAGACTAGAGTAGAGTGGAGTA	.	0	.	END=2738	MOTIF=ACTCT	REF=4.4	RL=22	RU=TAGAG	VT=STR		GT:ALLREADS:AML:DP:GB:PL:Q:STITCH	./.	0/0:0|1:1/1:1:0/0:0:1:0
MP25541	1139	MP25541_1139	TGTTGTTGTTGTTG	TGTTGTTGTTGTTGTTG	74.1541	.	END=1152	MOTIF=AAC	REF=4.66667	RL=14	RU=TGT	VT=STR	RPA=5.66667	GT:ALLREADS:AML:DP:GB:PL:Q:STITCH	0/0:0|1:0.998735/0.998735:1:0/0:0,3,27:0.665401:1	0/1:0|4;3|2:1/0.99997:6:0/3:45,0,90:0.99997:4
MP25608	1593	MP25608_1593	TTTCCATTTCCA	.	0	.	END=1604	MOTIF=AAATGG	REF=2	RL=12	RU=TTTCCA	VT=STR		GT:ALLREADS:AML:DP:GB:PL:Q:STITCH	./.	0/0:0|5:1/1:5:0/0:0:1:5
MP25626	2079	MP25626_2079	TGATGAAGATGATGATG	.	0	.	END=2095	MOTIF=ATC	REF=5.66667	RL=17	RU=TGA	VT=STR		GT:ALLREADS:AML:DP:GB:PL:Q:STITCH	0/0:0|1:1/1:1:0/0:0:1:1	./.
MP25626	2080	MP25626_2080	GATGAAGATGATGATGCAGAT	.	7.33417e-08	.	END=2100	MOTIF=AAGATG	REF=3.5	RL=21	RU=GATGAA	VT=STR		GT:ALLREADS:AML:DP:GB:PL:Q:STITCH	0/0:0|10:1/1:10:0/0:0:1:8	0/0:0|19:1/1:19:0/0:0:1:13
MP25657	1047	MP25657_1047	GAGCTTGAGCTTGA	.	8.61473e-08	.	END=1060	MOTIF=AAGCTC	REF=2.33333	RL=14	RU=GAGCTT	VT=STR		GT:ALLREADS:AML:DP:GB:PL:Q:STITCH	0/0:0|1:1/1:1:0/0:0:1:1	0/0:0|6:1/1:6:0/0:0:1:3
MP25657	1203	MP25657_1203	GAGAAAGAGAAAGA	.	6.75209e-08	.	END=1216	MOTIF=AAAGAG	REF=2.33333	RL=14	RU=GAGAAA	VT=STR		GT:ALLREADS:AML:DP:GB:PL:Q:STITCH	0/0:0|4:1/1:4:0/0:0:1:1	0/0:0|8:1/1:8:0/0:0:1:4
MP25668	1165	MP25668_1165	TTCTTTTCTTCTTCTT	.	0	.	END=1180	MOTIF=AAG	REF=5.33333	RL=16	RU=TTC	VT=STR		GT:ALLREADS:AML:DP:GB:PL:Q:STITCH	0/0:0|17:1/1:17:0/0:0:1:3	0/0:0|28:1/1:28:0/0:0:1:6
MP25669	1165	MP25669_1165	TTCTTTTCTTCTTCTT	.	1.11759e-07	.	END=1180	MOTIF=AAG	REF=5.33333	RL=16	RU=TTC	VT=STR		GT:ALLREADS:AML:DP:GB:PL:Q:STITCH	0/0:0|1:1/1:1:0/0:0:1:1	0/0:0|18:1/1:18:0/0:0:1:2
MP25721	1132	MP25721_1132	AAAAGAAAAGAAAA	.	1.28057e-07	.	END=1145	MOTIF=AAAAG	REF=2.8	RL=14	RU=AAAAG	VT=STR		GT:ALLREADS:AML:DP:GB:PL:Q:STITCH	0/0:0|8:1/1:8:0/0:0:1:6	0/0:0|4:1/1:4:0/0:0:1:3
MP25721	1409	MP25721_1409	ATGTATGTATGT	.	9.77889e-08	.	END=1420	MOTIF=ACAT	REF=3	RL=12	RU=ATGT	VT=STR		GT:ALLREADS:AML:DP:GB:PL:Q:STITCH	./.	0/0:0|6:1/1:6:0/0:0:1:5
MP25731	1775	MP25731_1775	AAAATAAAAATAAAAAT	.	1.58325e-07	.	END=1791	MOTIF=AAAAAT	REF=2.83333	RL=17	RU=AAAATA	VT=STR		GT:ALLREADS:AML:DP:GB:PL:Q:STITCH	0/0:0|3:1/1:3:0/0:0:1:1	0/0:0|6:1/1:6:0/0:0:1:5
MP25743	3408	MP25743_3408	AGAAGAAGAAGAA	.	1124.78	.	END=3420	MOTIF=AAG	REF=4.33333	RL=13	RU=AGA	VT=STR		GT:ALLREADS:AML:DP:GB:PL:Q:STITCH	0/0:-2|1;0|18:1/1:19:0/0:0:0.997372:14	0/0:0|14:1/1:14:0/0:0:0.999939:7
MP25743	4184	MP25743_4184	CCGGCCCCGGCCC	CCGGCCCCGGCCCC	996.467	.	END=4196	MOTIF=CCCCGG	REF=2.16667	RL=13	RU=CCGGCC	VT=STR	RPA=2.33333	GT:ALLREADS:AML:DP:GB:PL:Q:STITCH	0/1:0|14;1|1:0.999997/0.999971:15:0/1:45,0,1164:0.999971:10	0/0:0|11:1/1:11:0/0:0,33,950:0.999512:7
MP25743	4811	MP25743_4811	TTCAGGTTCAGGT	.	4.45289e-08	.	END=4823	MOTIF=AACCTG	REF=2.16667	RL=13	RU=TTCAGG	VT=STR		GT:ALLREADS:AML:DP:GB:PL:Q:STITCH	0/0:0|3:1/1:3:0/0:0:1:2	0/0:0|6:1/1:6:0/0:0:1:4
MP25780	1597	MP25780_1597	TTTTTTTTTTTTTTTTTTTTTTTT	TTTTTTTTTTTTTT,TTTTTTTTTTTTTTTTT	847.615	.	END=1620	MOTIF=A	REF=24	RL=24	RU=T	VT=STR	RPA=14,17	GT:ALLREADS:AML:DP:GB:PL:Q:STITCH	1/1:-10|2:0.999655/0.999655:2:-10/-10:199,6,0,57,5,51:0.49643:2	1/2:-10|4;-9|1;-8|1;-7|1:0.999953/0.607273:7:-10/-7:642,43,22,105,0,84:0.607266:2
MP25781	1560	MP25781_1560	TTGCCCTTGCCC	.	0	.	END=1571	MOTIF=AAGGGC	REF=2	RL=12	RU=TTGCCC	VT=STR		GT:ALLREADS:AML:DP:GB:PL:Q:STITCH	./.	0/0:0|5:1/1:5:0/0:0:1:3
MP25822	1173	MP25822_1173	TGTCATGTCATG	.	5.47152e-08	.	END=1184	MOTIF=ACATG	REF=2.4	RL=12	RU=TGTCA	VT=STR		GT:ALLREADS:AML:DP:GB:PL:Q:STITCH	0/0:0|2:1/1:2:0/0:0:1:0	0/0:0|1:1/1:1:0/0:0:1:0
MP25832	1881	MP25832_1881	CTCCTCCTCCTCCT	.	0	.	END=1894	MOTIF=AGG	REF=4.66667	RL=14	RU=CTC	VT=STR		GT:ALLREADS:AML:DP:GB:PL:Q:STITCH	0/0:0|2:1/1:2:0/0:0:1:1	0/0:0|7:1/1:7:0/0:0:1:2
MP25832	1921	MP25832_1921	ATTTGAATTTGAA	.	0	.	END=1933	MOTIF=AAATTC	REF=2.16667	RL=13	RU=ATTTGA	VT=STR		GT:ALLREADS:AML:DP:GB:PL:Q:STITCH	./.	0/0:0|8:1/1:8:0/0:0:1:6
MP25865	1527	MP25865_1527	CAACAACAACAA	.	0	.	END=1538	MOTIF=AAC	REF=4	RL=12	RU=CAA	VT=STR		GT:ALLREADS:AML:DP:GB:PL:Q:STITCH	0/0:0|4:1/1:4:0/0:0:1:3	0/0:0|8:1/1:8:0/0:0:1:3
MP25874	1057	MP25874_1057	GAAGATGAAGATGAATATGAAGATGA	.	1.15833e-07	.	END=1082	MOTIF=AAGATG	REF=4.33333	RL=26	RU=GAAGAT	VT=STR		GT:ALLREADS:AML:DP:GB:PL:Q:STITCH	0/0:0|2:1/1:2:0/0:0:1:1	0/0:0|1:1/1:1:0/0:0:1:0
MP25898	1059	MP25898_1059	GAGTGAGTGAGTGAGTGTGTGAGTGAGTGAGTGAG	GAGTGAGTGAGTGAGTGTGTGAGTGAGTGAG	227.945	.	END=1093	MOTIF=ACTC	REF=8.75	RL=35	RU=GAGT	VT=STR	RPA=7.75	GT:ALLREADS:AML:DP:GB:PL:Q:STITCH	0/0:0|3:1/1:3:0/0:0,9,89:0.799706:3	1/0:-8|2;-4|5;0|4:0.958316/0.958316:11:-4/0:113,0,87:0.958316:6
MP25908	1745	MP25908_1745	CTCTCTCTACTCTACTCT	.	0	.	END=1762	MOTIF=ACTCT	REF=3.6	RL=18	RU=CTCTA	VT=STR		GT:ALLREADS:AML:DP:GB:PL:Q:STITCH	./.	0/0:0|9:1/1:9:0/0:0:1:4
MP25937	1209	MP25937_1209	AAATAAATCAAATCAA	.	54391.5	.	END=1224	MOTIF=AAATC	REF=3.2	RL=16	RU=AAATC	VT=STR		GT:ALLREADS:AML:DP:GB:PL:Q:STITCH	0/0:-2|3;-1|9;0|657;1|2:0/0:671:0/0:0:0:581	0/0:-1|2;0|240:0.274465/0.274465:242:0/0:0:0.274465:201
MP25937	1431	MP25937_1431	TATATCTATATCTAT	.	0	.	END=1445	MOTIF=AGATAT	REF=2.5	RL=15	RU=TATATC	VT=STR		GT:ALLREADS:AML:DP:GB:PL:Q:STITCH	0/0:0|10:1/1:10:0/0:0:1:5	0/0:0|2:1/1:2:0/0:0:1:0
MP25951	1880	MP25951_1880	GAAAATGAAATTGAAATT	.	0	.	END=1897	MOTIF=AAATTG	REF=3	RL=18	RU=GAAATT	VT=STR		GT:ALLREADS:AML:DP:GB:PL:Q:STITCH	0/0:0|4:1/1:4:0/0:0:1:2	0/0:0|5:1/1:5:0/0:0:1:2
MP25967	1052	MP25967_1052	AGGTCAAGGTCAA	.	7.10133e-08	.	END=1064	MOTIF=AAGGTC	REF=2.16667	RL=13	RU=AGGTCA	VT=STR		GT:ALLREADS:AML:DP:GB:PL:Q:STITCH	0/0:0|5:1/1:5:0/0:0:1:1	0/0:0|11:1/1:11:0/0:0:1:7
MP25967	1072	MP25967_1072	TGGTGATGGTGATGGTGAT	.	0	.	END=1090	MOTIF=ACCATC	REF=3.16667	RL=19	RU=TGGTGA	VT=STR		GT:ALLREADS:AML:DP:GB:PL:Q:STITCH	0/0:0|1:1/1:1:0/0:0:1:1	./.
MP25999	3066	MP25999_3066	TCATCATCACCATCGTCATCACCATCATC	.	6.98492e-08	.	END=3094	MOTIF=ATC	REF=9.66667	RL=29	RU=TCA	VT=STR		GT:ALLREADS:AML:DP:GB:PL:Q:STITCH	0/0:0|1:1/1:1:0/0:0:1:1	0/0:0|2:1/1:2:0/0:0:1:0
MP26065	1910	MP26065_1910	TCTCCCTCTCTCTCTCTCTCTCT	TCTCCCTCTCTCTCTCTCTCT	581.786	.	END=1932	MOTIF=AG	REF=11.5	RL=23	RU=TC	VT=STR	RPA=10.5	GT:ALLREADS:AML:DP:GB:PL:Q:STITCH	0/0:0|5:1/1:5:0/0:0,15,136:0.969418:4	1/0:-2|24;0|8:0.658301/0.658301:32:-2/0:443,0,122:0.658301:20
MP26081	2434	MP26081_2434	GGATGGATGGATGGATGGATGGATG	GGATGGATGGATGGATG	886.085	.	END=2458	MOTIF=ATCC	REF=6.25	RL=25	RU=GGAT	VT=STR	RPA=4.25	GT:ALLREADS:AML:DP:GB:PL:Q:STITCH	0/0:-8|1;0|22:1/1:23:0/0:0,33,806:0.999558:14	1/0:-8|5;0|42:5.12604e-05/5.12709e-05:47:-8/0:36,0,1465:5.12604e-05:35
MP26092	1764	MP26092_1764	AACCCTAACCCTAA	.	0	.	END=1777	MOTIF=AACCCT	REF=2.33333	RL=14	RU=AACCCT	VT=STR		GT:ALLREADS:AML:DP:GB:PL:Q:STITCH	0/0:0|2:1/1:2:0/0:0:1:2	0/0:0|1:1/1:1:0/0:0:1:1
MP26093	1064	MP26093_1064	GAGGAAGAGGAA	.	0	.	END=1075	MOTIF=AAGAGG	REF=2	RL=12	RU=GAGGAA	VT=STR		GT:ALLREADS:AML:DP:GB:PL:Q:STITCH	0/0:0|6:1/1:6:0/0:0:1:3	0/0:0|10:1/1:10:0/0:0:1:7
MP26093	1176	MP26093_1176	TGTTGTGTTGTGT	.	1077.72	.	END=1188	MOTIF=AACAC	REF=2.6	RL=13	RU=TGTTG	VT=STR		GT:ALLREADS:AML:DP:GB:PL:Q:STITCH	0/0:0|4:1/1:4:0/0:0:0.941176:2	0/0:-1|1;0|17:0.999994/0.999994:18:0/0:0:0.788931:12
MP26093	1492	MP26093_1492	GTGTGTGTGTTTGTGTG	GTGTGTGTGTTTGTGT	49.6875	.	END=1508	MOTIF=AC	REF=8.5	RL=17	RU=GT	VT=STR	RPA=8	GT:ALLREADS:AML:DP:GB:PL:Q:STITCH	./.	1/1:-1|1:0.999968/0.999968:1:-1/-1:43,3,0:0.666634:1
MP26110	1115	MP26110_1115	CATCATCATCAT	.	1.86265e-07	.	END=1126	MOTIF=ATC	REF=4	RL=12	RU=CAT	VT=STR		GT:ALLREADS:AML:DP:GB:PL:Q:STITCH	0/0:0|5:1/1:5:0/0:0:1:1	0/0:0|11:1/1:11:0/0:0:1:4
MP26115	1725	MP26115_1725	TTTGGTTTTGATTTTGA	TTTGGTTTTGATTTTGAT	544.391	.	END=1741	MOTIF=AAAATC	REF=2.83333	RL=17	RU=TTTGAT	VT=STR	RPA=3	GT:ALLREADS:AML:DP:GB:PL:Q:STITCH	0/0:0|2:1/1:2:0/0:0,6,175:0.666667:1	0/1:-1|1;0|4;1|4:0.031308/0.031308:9:0/1:342,0,336:0.031308:3
MP26120	1136	MP26120_1136	CCAGCACCAGCA	.	6.69388e-08	.	END=1147	MOTIF=ACCAGC	REF=2	RL=12	RU=CCAGCA	VT=STR		GT:ALLREADS:AML:DP:GB:PL:Q:STITCH	0/0:0|5:1/1:5:0/0:0:1:3	0/0:0|21:1/1:21:0/0:0:1:17
MP26120	1663	MP26120_1663	AGATAGATGATAGATAGA	.	8108.71	.	END=1680	MOTIF=AGAT	REF=4.5	RL=18	RU=AGAT	VT=STR		GT:ALLREADS:AML:DP:GB:PL:Q:STITCH	0/0:0|42:1/1:42:0/0:0:1:30	0/0:-1|1;0|124:0.999997/0.999997:125:0/0:0:0.999997:99
MP26120	1807	MP26120_1807	TCTTCTTCTTCT	.	7667.24	.	END=1818	MOTIF=AAG	REF=4	RL=12	RU=TCT	VT=STR		GT:ALLREADS:AML:DP:GB:PL:Q:STITCH	0/0:-1|1;0|55;1|1:0.996582/0.996582:57:0/0:0:0.996582:40	0/0:0|172;1|9:1.26307e-26/1.26307e-26:181:0/0:0:1.26307e-26:141
MP26120	1954	MP26120_1954	AAGAAGAAGAAGAAGAAG	.	2327.36	.	END=1971	MOTIF=AAG	REF=6	RL=18	RU=AAG	VT=STR		GT:ALLREADS:AML:DP:GB:PL:Q:STITCH	0/0:0|15;1|1:0.999999/0.999999:16:0/0:0:0.927272:8	0/0:-7|2;-1|1;0|48:0.010474/0.010474:51:0/0:0:0.010474:33
MP26144	1460	MP26144_1460	TTTTTTTTTTTTTTTTTTT	TTTTTTTTTTTTTTTTTT	22.9372	.	END=1478	MOTIF=A	REF=19	RL=19	RU=T	VT=STR	RPA=18	GT:ALLREADS:AML:DP:GB:PL:Q:STITCH	./.	1/1:-1|1:0.984745/0.984745:1:-1/-1:16,2,0:0.651412:0
MP26160	1849	MP26160_1849	CAGAATCAGAAT	.	0	.	END=1860	MOTIF=AATCAG	REF=2	RL=12	RU=CAGAAT	VT=STR		GT:ALLREADS:AML:DP:GB:PL:Q:STITCH	0/0:0|1:1/1:1:0/0:0:1:0	0/0:0|3:1/1:3:0/0:0:1:2
MP26186	1519	MP26186_1519	GGGGTCGGGGTC	.	0	.	END=1530	MOTIF=ACCCCG	REF=2	RL=12	RU=GGGGTC	VT=STR		GT:ALLREADS:AML:DP:GB:PL:Q:STITCH	0/0:0|1:1/1:1:0/0:0:1:1	0/0:0|7:1/1:7:0/0:0:1:1
MP26190	1278	MP26190_1278	TATATTTATATTTAT	.	0	.	END=1292	MOTIF=AAATAT	REF=2.5	RL=15	RU=TATATT	VT=STR		GT:ALLREADS:AML:DP:GB:PL:Q:STITCH	0/0:0|1:1/1:1:0/0:0:1:1	./.
MP26269	1048	MP26269_1048	TTTTATTTTATT	.	8.20728e-08	.	END=1059	MOTIF=AAAAT	REF=2.4	RL=12	RU=TTTTA	VT=STR		GT:ALLREADS:AML:DP:GB:PL:Q:STITCH	0/0:0|5:1/1:5:0/0:0:1:4	0/0:0|2:1/1:2:0/0:0:1:2
MP26288	2149	MP26288_2149	GGAGCAGGAGCAG	.	0	.	END=2161	MOTIF=AGCAGG	REF=2.16667	RL=13	RU=GGAGCA	VT=STR		GT:ALLREADS:AML:DP:GB:PL:Q:STITCH	0/0:0|1:1/1:1:0/0:0:1:1	0/0:0|2:1/1:2:0/0:0:1:1
MP26327	1349	MP26327_1349	GAGTGAGAGTGAGAGTGAGAGTGA	.	3.84171e-08	.	END=1372	MOTIF=ACTCTC	REF=4	RL=24	RU=GAGTGA	VT=STR		GT:ALLREADS:AML:DP:GB:PL:Q:STITCH	0/0:0|3:1/1:3:0/0:0:1:1	0/0:0|4:1/1:4:0/0:0:1:1
MP26350	1153	MP26350_1153	GAAGGAGAAGAAGAAGCAGCAGCAGCAGAAGGAGAAGAAGAAGAAGA	GAAGGAGAAGAAGAAGCAGCAGCAGCAGAAGGAGAAGAAGAAGAAGAAGA	77.9929	.	END=1199	MOTIF=AAG	REF=15.6667	RL=47	RU=GAA	VT=STR	RPA=16.6667	GT:ALLREADS:AML:DP:GB:PL:Q:STITCH	0/0:0|1:0.998506/0.998506:1:0/0:0,3,26:0.665172:0	0/1:0|2;3|2:0.99992/0.999989:4:0/3:49,0,40:0.999909:2
MP26359	1567	MP26359_1567	TGGTGGTGGTGGT	.	1.30385e-07	.	END=1579	MOTIF=ACC	REF=4.33333	RL=13	RU=TGG	VT=STR		GT:ALLREADS:AML:DP:GB:PL:Q:STITCH	0/0:0|9:1/1:9:0/0:0:1:5	0/0:0|17:1/1:17:0/0:0:1:9
MP26386	1052	MP26386_1052	TGTTTGTTTGTTT	TGTTTGTTTGTT	917.095	.	END=1064	MOTIF=AAAC	REF=3.25	RL=13	RU=TGTT	VT=STR	RPA=3	GT:ALLREADS:AML:DP:GB:PL:Q:STITCH	1/0:-1|1;0|8:0.952229/1:9:-1/0:12,0,334:0.952229:6	0/0:0|20:1/1:20:0/0:0,60,903:0.999999:15
MP26406	1265	MP26406_1265	CTCTCTCTCTCT	.	2626.91	.	END=1276	MOTIF=AG	REF=6	RL=12	RU=CT	VT=STR		GT:ALLREADS:AML:DP:GB:PL:Q:STITCH	0/0:0|14:1/1:14:0/0:0:0.999939:8	0/0:0|44:1/1:44:0/0:0:1:27
MP26406	1295	MP26406_1295	AGAAGAAAAGAGAAGAAGAAGAAGAACAAGA	.	7.45058e-08	.	END=1325	MOTIF=AAG	REF=10.3333	RL=31	RU=AGA	VT=STR		GT:ALLREADS:AML:DP:GB:PL:Q:STITCH	0/0:0|1:1/1:1:0/0:0:1:0	0/0:0|9:1/1:9:0/0:0:1:2
MP26418	2415	MP26418_2415	ATTGAGATTGAG	ATTGAGATTGAGA	581.086	.	END=2426	MOTIF=AATCTC	REF=2	RL=12	RU=ATTGAG	VT=STR	RPA=2.16667	GT:ALLREADS:AML:DP:GB:PL:Q:STITCH	0/1:0|16;1|2:0.999974/0.999974:18:0/1:127,0,1322:0.999974:16	0/1:-2|1;0|18;1|5:1.18579e-07/1.18579e-07:24:0/1:384,0,1479:1.18579e-07:16
MP26418	3402	MP26418_3402	GTCTGTGTCTGTGT	.	5186.75	.	END=3415	MOTIF=ACACAG	REF=2.33333	RL=14	RU=GTCTGT	VT=STR		GT:ALLREADS:AML:DP:GB:PL:Q:STITCH	0/0:0|8:1/1:8:0/0:0:0.996109:4	0/0:-1|1;0|51:0.971812/0.971812:52:0/0:0:0.971812:34
MP26576	1196	MP26576_1196	ATAAATAAATAA	.	0	.	END=1207	MOTIF=AAAT	REF=3	RL=12	RU=ATAA	VT=STR		GT:ALLREADS:AML:DP:GB:PL:Q:STITCH	0/0:0|25:1/1:25:0/0:0:1:20	0/0:0|1:1/1:1:0/0:0:1:0
MP26579	1175	MP26579_1175	AGAAAAAGAAAAA	AGAAAAAGAA,AGAAAAAGAAAAAG	474.48	.	END=1187	MOTIF=AAAAAG	REF=2.16667	RL=13	RU=AGAAAA	VT=STR	RPA=1.66667,2.33333	GT:ALLREADS:AML:DP:GB:PL:Q:STITCH	0/2:0|17;1|1:0.999974/0.999708:18:0/1:35,89,1745,0,1445,1393:0.999708:12	1/0:-3|4;0|1:1/1:5:-3/0:384,0,84,387,85,469:1:4
MP26585	1521	MP26585_1521	GAAAACGAAAACG	.	0	.	END=1533	MOTIF=AAAACG	REF=2.16667	RL=13	RU=GAAAAC	VT=STR		GT:ALLREADS:AML:DP:GB:PL:Q:STITCH	./.	0/0:0|2:1/1:2:0/0:0:1:1
MP26606	1033	MP26606_1033	ATTTTTATTTTTA	.	0	.	END=1045	MOTIF=AAAAAT	REF=2.16667	RL=13	RU=ATTTTT	VT=STR		GT:ALLREADS:AML:DP:GB:PL:Q:STITCH	0/0:0|1:1/1:1:0/0:0:1:1	0/0:0|1:1/1:1:0/0:0:1:0
MP26666	1037	MP26666_1037	TTGCCTTGCCTT	TTGCCTTGCCT	102.019	.	END=1048	MOTIF=AAGGC	REF=2.4	RL=12	RU=TTGCC	VT=STR	RPA=2.2	GT:ALLREADS:AML:DP:GB:PL:Q:STITCH	./.	1/1:-1|2:1/1:2:-1/-1:96,6,0:0.799995:1
MP26675	1360	MP26675_1360	TTTTTCTTTTCTTTTT	.	0	.	END=1375	MOTIF=AAAAAG	REF=2.66667	RL=16	RU=TTTTTC	VT=STR		GT:ALLREADS:AML:DP:GB:PL:Q:STITCH	0/0:0|1:1/1:1:0/0:0:1:1	0/0:0|4:1/1:4:0/0:0:1:3
MP26678	1275	MP26678_1275	TTTCAGTTTCAGT	.	1.37952e-07	.	END=1287	MOTIF=AAACTG	REF=2.16667	RL=13	RU=TTTCAG	VT=STR		GT:ALLREADS:AML:DP:GB:PL:Q:STITCH	0/0:0|2:1/1:2:0/0:0:1:2	0/0:0|9:1/1:9:0/0:0:1:5
MP26694	1714	MP26694_1714	GTTGTTGTTGTTGTAGTGGTGGTTGTTG	.	0	.	END=1741	MOTIF=AAC	REF=9.33333	RL=28	RU=GTT	VT=STR		GT:ALLREADS:AML:DP:GB:PL:Q:STITCH	0/0:0|44:1/1:44:0/0:0:1:29	0/0:0|31:1/1:31:0/0:0:1:18
MP26694	1876	MP26694_1876	AAGGGTAAGGGT	.	0	.	END=1887	MOTIF=AAGGGT	REF=2	RL=12	RU=AAGGGT	VT=STR		GT:ALLREADS:AML:DP:GB:PL:Q:STITCH	./.	0/0:0|1:1/1:1:0/0:0:1:0
MP26769	1383	MP26769_1383	TTCTTTTTCTTT	TTCTTTTTCTTTT	466.19	.	END=1394	MOTIF=AAAAAG	REF=2	RL=12	RU=TTCTTT	VT=STR	RPA=2.16667	GT:ALLREADS:AML:DP:GB:PL:Q:STITCH	0/1:0|16;1|1:0.999987/0.999861:17:0/1:39,0,1315:0.999861:13	0/0:0|5:1/1:5:0/0:0,15,427:0.969697:3
MP26863	1237	MP26863_1237	AGGTGGAGGTGGA	AGGTGGAGGTGGAG	244.051	.	END=1249	MOTIF=ACCTCC	REF=2.16667	RL=13	RU=AGGTGG	VT=STR	RPA=2.33333	GT:ALLREADS:AML:DP:GB:PL:Q:STITCH	0/0:0|2:1/1:2:0/0:0,6,170:0.8:2	0/1:0|5;1|1:1/1:6:0/1:72,0,409:1:4
MP26885	1133	MP26885_1133	GTCGGAGTCGGAG	GTCGGAGTCGGA	316.691	.	END=1145	MOTIF=ACTCCG	REF=2.16667	RL=13	RU=GTCGGA	VT=STR	RPA=2	GT:ALLREADS:AML:DP:GB:PL:Q:STITCH	0/0:0|3:1/1:3:0/0:0,9,274:0.888889:2	1/0:-1|1;0|14:0.999929/0.999997:15:-1/0:41,0,1235:0.999929:8
MP26885	1522	MP26885_1522	CTGTTTCTGTTT	.	0	.	END=1533	MOTIF=AAACAG	REF=2	RL=12	RU=CTGTTT	VT=STR		GT:ALLREADS:AML:DP:GB:PL:Q:STITCH	0/0:0|1:1/1:1:0/0:0:1:0	0/0:0|3:1/1:3:0/0:0:1:3
MP26957	1002	MP26957_1002	TATTTTTATTTT	.	9.0804e-08	.	END=1013	MOTIF=AAAAAT	REF=2	RL=12	RU=TATTTT	VT=STR		GT:ALLREADS:AML:DP:GB:PL:Q:STITCH	0/0:0|1:1/1:1:0/0:0:1:0	0/0:0|5:1/1:5:0/0:0:1:4
MP26998	1670	MP26998_1670	TATATGTATATGT	.	3.31784e-08	.	END=1682	MOTIF=ACATAT	REF=2.16667	RL=13	RU=TATATG	VT=STR		GT:ALLREADS:AML:DP:GB:PL:Q:STITCH	0/0:0|4:1/1:4:0/0:0:1:4	0/0:0|1:1/1:1:0/0:0:1:0
MP26998	1900	MP26998_1900	CCTTCCCTTCCCT	.	0	.	END=1912	MOTIF=AAGGG	REF=2.6	RL=13	RU=CCTTC	VT=STR		GT:ALLREADS:AML:DP:GB:PL:Q:STITCH	0/0:0|5:1/1:5:0/0:0:1:1	0/0:0|4:1/1:4:0/0:0:1:2
MP26998	2131	MP26998_2131	CCTTCACCTTCCCTTCC	.	2.12458e-08	.	END=2147	MOTIF=AAGGG	REF=3.4	RL=17	RU=CCTTC	VT=STR		GT:ALLREADS:AML:DP:GB:PL:Q:STITCH	0/0:0|2:1/1:2:0/0:0:1:0	./.
MP26998	2206	MP26998_2206	CGACCCGACCCG	.	1.10595e-07	.	END=2217	MOTIF=ACCCG	REF=2.4	RL=12	RU=CGACC	VT=STR		GT:ALLREADS:AML:DP:GB:PL:Q:STITCH	0/0:0|2:1/1:2:0/0:0:1:1	./.
MP26998	2473	MP26998_2473	GTGAGAGTGAGA	.	0	.	END=2484	MOTIF=ACTCTC	REF=2	RL=12	RU=GTGAGA	VT=STR		GT:ALLREADS:AML:DP:GB:PL:Q:STITCH	0/0:0|1:1/1:1:0/0:0:1:1	./.
MP27004	1407	MP27004_1407	GTAGTAGTAGTAG	GTAGTAGTAG	315.792	.	END=1419	MOTIF=ACT	REF=4.33333	RL=13	RU=GTA	VT=STR	RPA=3.33333	GT:ALLREADS:AML:DP:GB:PL:Q:STITCH	0/0:0|5:1/1:5:0/0:0,15,159:0.969601:2	1/0:-3|8;0|13:0.999766/0.999766:21:-3/0:156,0,350:0.999766:12
MP27004	1455	MP27004_1455	GAATGCGAATGCGAATG	GAATGCGAATGCGA	1337.01	.	END=1471	MOTIF=AATGCG	REF=2.83333	RL=17	RU=GAATGC	VT=STR	RPA=2.33333	GT:ALLREADS:AML:DP:GB:PL:Q:STITCH	0/0:0|4:1/1:4:0/0:0,12,399:0.941177:3	1/0:-3|10;0|11:0.999787/0.999787:21:-3/0:936,0,1036:0.999787:13
MP27022	1970	MP27022_1970	GGGAAGGGGAAGGGG	.	0	.	END=1984	MOTIF=AAGGGG	REF=2.5	RL=15	RU=GGGAAG	VT=STR		GT:ALLREADS:AML:DP:GB:PL:Q:STITCH	0/0:0|1:1/1:1:0/0:0:1:0	0/0:0|1:1/1:1:0/0:0:1:0
MP27044	2177	MP27044_2177	ATGTGATGTGATATGATATGATGTGATG	.	0	.	END=2204	MOTIF=ACATC	REF=5.6	RL=28	RU=ATGTG	VT=STR		GT:ALLREADS:AML:DP:GB:PL:Q:STITCH	0/0:0|1:1/1:1:0/0:0:1:1	0/0:0|6:1/1:6:0/0:0:1:3
MP27073	1048	MP27073_1048	GGAGAGGGAGAGGG	.	0	.	END=1061	MOTIF=AGAGGG	REF=2.33333	RL=14	RU=GGAGAG	VT=STR		GT:ALLREADS:AML:DP:GB:PL:Q:STITCH	0/0:0|3:1/1:3:0/0:0:1:3	0/0:0|8:1/1:8:0/0:0:1:5
MP27073	1166	MP27073_1166	GAGGAGAGGAGA	.	1.15251e-07	.	END=1177	MOTIF=AGAGG	REF=2.4	RL=12	RU=GAGGA	VT=STR		GT:ALLREADS:AML:DP:GB:PL:Q:STITCH	0/0:0|2:1/1:2:0/0:0:1:0	0/0:0|4:1/1:4:0/0:0:1:0
MP27073	1209	MP27073_1209	AGGAGAGGGAGAAGGAGAAGAAAGAGAGAAGG	.	0	.	END=1240	MOTIF=AAGGAG	REF=5.33333	RL=32	RU=AGGAGA	VT=STR		GT:ALLREADS:AML:DP:GB:PL:Q:STITCH	0/0:0|6:1/1:6:0/0:0:1:3	0/0:0|9:1/1:9:0/0:0:1:6
MP27080	1045	MP27080_1045	GAGAGGGAGAGGG	.	0	.	END=1057	MOTIF=AGAGGG	REF=2.16667	RL=13	RU=GAGAGG	VT=STR		GT:ALLREADS:AML:DP:GB:PL:Q:STITCH	0/0:0|34:1/1:34:0/0:0:1:22	0/0:0|35:1/1:35:0/0:0:1:21
MP27092	1647	MP27092_1647	GCTAGCTAGCTAGCTA	.	0	.	END=1662	MOTIF=AGCT	REF=4	RL=16	RU=GCTA	VT=STR		GT:ALLREADS:AML:DP:GB:PL:Q:STITCH	0/0:0|6:1/1:6:0/0:0:1:4	./.
MP27191	1136	MP27191_1136	GGAGGAGGAGGAG	GGAGGAGGAG	170.805	.	END=1148	MOTIF=AGG	REF=4.33333	RL=13	RU=GGA	VT=STR	RPA=3.33333	GT:ALLREADS:AML:DP:GB:PL:Q:STITCH	0/0:0|5:1/1:5:0/0:0,15,160:0.969607:2	1/0:-3|1;0|5:0.902763/1:6:-3/0:9,0,142:0.902763:5
MP27191	1232	MP27191_1232	GGAAGGGAAGGTGAAGG	.	1.04774e-07	.	END=1248	MOTIF=AAGGG	REF=3.4	RL=17	RU=GGAAG	VT=STR		GT:ALLREADS:AML:DP:GB:PL:Q:STITCH	0/0:0|1:1/1:1:0/0:0:1:1	0/0:0|6:1/1:6:0/0:0:1:4
MP27191	1428	MP27191_1428	GAGGAGGAGAAGGAGGTGGAG	.	0	.	END=1448	MOTIF=AGG	REF=7	RL=21	RU=GAG	VT=STR		GT:ALLREADS:AML:DP:GB:PL:Q:STITCH	0/0:0|4:1/1:4:0/0:0:1:3	0/0:0|3:1/1:3:0/0:0:1:1
MP27216	1246	MP27216_1246	CTTCTCCTTCTCC	.	0	.	END=1258	MOTIF=AAGGAG	REF=2.16667	RL=13	RU=CTTCTC	VT=STR		GT:ALLREADS:AML:DP:GB:PL:Q:STITCH	0/0:0|4:1/1:4:0/0:0:1:4	0/0:0|1:1/1:1:0/0:0:1:1
MP27230	1681	MP27230_1681	AGAAGCAGAAGAAGAAG	.	6.98492e-08	.	END=1697	MOTIF=AAG	REF=5.66667	RL=17	RU=AGA	VT=STR		GT:ALLREADS:AML:DP:GB:PL:Q:STITCH	0/0:0|4:1/1:4:0/0:0:1:3	./.
MP27243	1240	MP27243_1240	CCACCCCACCCCAC	.	0	.	END=1253	MOTIF=ACCCC	REF=2.8	RL=14	RU=CCACC	VT=STR		GT:ALLREADS:AML:DP:GB:PL:Q:STITCH	0/0:0|3:1/1:3:0/0:0:1:2	0/0:0|23:1/1:23:0/0:0:1:16
MP27244	1592	MP27244_1592	CCACCCCACCCCAC	.	6953.29	.	END=1605	MOTIF=ACCCC	REF=2.8	RL=14	RU=CCACC	VT=STR		GT:ALLREADS:AML:DP:GB:PL:Q:STITCH	0/0:0|70;1|1:0.999981/0.999981:71:0/0:0:0.999981:47	0/0:0|78:1/1:78:0/0:0:1:44
MP27264	2089	MP27264_2089	CGCTTCCGCTTC	.	2.28174e-07	.	END=2100	MOTIF=AAGCGG	REF=2	RL=12	RU=CGCTTC	VT=STR		GT:ALLREADS:AML:DP:GB:PL:Q:STITCH	0/0:0|2:1/1:2:0/0:0:1:1	0/0:0|2:1/1:2:0/0:0:1:1
MP27264	3785	MP27264_3785	CCCCCCCCCCCC	CCCCCCCCCC	2844.71	.	END=3796	MOTIF=C	REF=12	RL=12	RU=C	VT=STR	RPA=10	GT:ALLREADS:AML:DP:GB:PL:Q:STITCH	1/0:-4|1;-3|1;-2|40;-1|31;0|93;1|2:0/0:168:-2/0:533,0,2292:0:71	1/0:-3|2;-2|37;-1|17;0|82;1|3:0/0:141:-2/0:463,0,1986:0:55
MP27264	5111	MP27264_5111	TTTTTCTTTTTC	.	71659	.	END=5122	MOTIF=AAAAAG	REF=2	RL=12	RU=TTTTTC	VT=STR		GT:ALLREADS:AML:DP:GB:PL:Q:STITCH	0/0:-2|2;-1|4;0|381;1|1:0/0:388:0/0:0:0:339	0/0:-3|1;-2|3;-1|2;0|321;1|5:0/0:332:0/0:0:0:290
MP27302	1278	MP27302_1278	TTTTATTTTTATT	.	0	.	END=1290	MOTIF=AAAAAT	REF=2.16667	RL=13	RU=TTTTAT	VT=STR		GT:ALLREADS:AML:DP:GB:PL:Q:STITCH	./.	0/0:0|1:1/1:1:0/0:0:1:1
MP27315	1708	MP27315_1708	AAGAAGAGAAGAGAAGAGAAGAAAACGAAGAA	.	1540.16	.	END=1739	MOTIF=AAG	REF=10.6667	RL=32	RU=AAG	VT=STR		GT:ALLREADS:AML:DP:GB:PL:Q:STITCH	0/0:0|13:1/1:13:0/0:0:0.999878:9	0/0:-1|1;0|23:0.999999/0.999999:24:0/0:0:0.999552:17
MP27315	1709	MP27315_1709	AGAAGAGAAGAGAAGAGAAGA	.	5.12227e-08	.	END=1729	MOTIF=AAGAG	REF=4.2	RL=21	RU=AGAAG	VT=STR		GT:ALLREADS:AML:DP:GB:PL:Q:STITCH	0/0:0|1:1/1:1:0/0:0:1:1	0/0:0|4:1/1:4:0/0:0:1:4
MP27315	1800	MP27315_1800	GACTCGGAACTCGGACTCCGACTCGGAC	.	0	.	END=1827	MOTIF=ACTCGG	REF=4.66667	RL=28	RU=GACTCG	VT=STR		GT:ALLREADS:AML:DP:GB:PL:Q:STITCH	./.	0/0:0|1:1/1:1:0/0:0:1:0
MP27315	1903	MP27315_1903	CTCTCTCTCTCT	CTCTCTCTCTCTC	50.8784	.	END=1914	MOTIF=AG	REF=6	RL=12	RU=CT	VT=STR	RPA=6.5	GT:ALLREADS:AML:DP:GB:PL:Q:STITCH	./.	1/1:1|1:0.999976/0.999976:1:1/1:44,3,0:0.666642:0
MP27378	1028	MP27378_1028	ATTTCCATTTCCA	ATTTCCATTTCC	249.739	.	END=1040	MOTIF=AAATGG	REF=2.16667	RL=13	RU=ATTTCC	VT=STR	RPA=2	GT:ALLREADS:AML:DP:GB:PL:Q:STITCH	./.	1/0:-1|3;0|1:1/1:4:-1/0:244,0,78:1:3
MP27387	1056	MP27387_1056	TGCAAATGCAAAT	.	3.95812e-08	.	END=1068	MOTIF=AAATGC	REF=2.16667	RL=13	RU=TGCAAA	VT=STR		GT:ALLREADS:AML:DP:GB:PL:Q:STITCH	0/0:0|2:1/1:2:0/0:0:1:2	0/0:0|1:1/1:1:0/0:0:1:1
MP27399	1118	MP27399_1118	TACTACTACTACT	.	6.51926e-08	.	END=1130	MOTIF=ACT	REF=4.33333	RL=13	RU=TAC	VT=STR		GT:ALLREADS:AML:DP:GB:PL:Q:STITCH	./.	0/0:0|2:1/1:2:0/0:0:1:2
MP27401	1681	MP27401_1681	CACCTCCACCTC	.	0	.	END=1692	MOTIF=ACCTCC	REF=2	RL=12	RU=CACCTC	VT=STR		GT:ALLREADS:AML:DP:GB:PL:Q:STITCH	./.	0/0:0|1:1/1:1:0/0:0:1:1
MP27401	2127	MP27401_2127	AGAAAGAAAGAA	.	0	.	END=2138	MOTIF=AAAG	REF=3	RL=12	RU=AGAA	VT=STR		GT:ALLREADS:AML:DP:GB:PL:Q:STITCH	0/0:0|1:1/1:1:0/0:0:1:1	./.
MP27404	2032	MP27404_2032	GAGTGAGAGTGAG	.	1.12923e-07	.	END=2044	MOTIF=ACTCTC	REF=2.16667	RL=13	RU=GAGTGA	VT=STR		GT:ALLREADS:AML:DP:GB:PL:Q:STITCH	./.	0/0:0|7:1/1:7:0/0:0:1:6
MP27556	1152	MP27556_1152	CTGCAACTGCAA	.	0	.	END=1163	MOTIF=AACTGC	REF=2	RL=12	RU=CTGCAA	VT=STR		GT:ALLREADS:AML:DP:GB:PL:Q:STITCH	0/0:0|1:1/1:1:0/0:0:1:1	./.
MP27573	1180	MP27573_1180	TTGTGATTGTGA	.	0	.	END=1191	MOTIF=AATCAC	REF=2	RL=12	RU=TTGTGA	VT=STR		GT:ALLREADS:AML:DP:GB:PL:Q:STITCH	0/0:0|2:1/1:2:0/0:0:1:1	0/0:0|7:1/1:7:0/0:0:1:5
MP27691	1327	MP27691_1327	GTTGCTGTTGCT	.	0	.	END=1338	MOTIF=AACAGC	REF=2	RL=12	RU=GTTGCT	VT=STR		GT:ALLREADS:AML:DP:GB:PL:Q:STITCH	0/0:0|1:1/1:1:0/0:0:1:0	./.
MP27716	1845	MP27716_1845	TTTGATTTTGAT	.	0	.	END=1856	MOTIF=AAAATC	REF=2	RL=12	RU=TTTGAT	VT=STR		GT:ALLREADS:AML:DP:GB:PL:Q:STITCH	./.	0/0:0|1:1/1:1:0/0:0:1:1
MP27716	5174	MP27716_5174	ATCATCATCCTCATCATCA	.	0	.	END=5192	MOTIF=ATC	REF=6.33333	RL=19	RU=ATC	VT=STR		GT:ALLREADS:AML:DP:GB:PL:Q:STITCH	0/0:0|7:1/1:7:0/0:0:1:3	0/0:0|7:1/1:7:0/0:0:1:3
MP27735	1154	MP27735_1154	GTTGTTGTTGTTGTTG	GTTGTTGTTGTTG	184.564	.	END=1169	MOTIF=AAC	REF=5.33333	RL=16	RU=GTT	VT=STR	RPA=4.33333	GT:ALLREADS:AML:DP:GB:PL:Q:STITCH	0/0:0|3:1/1:3:0/0:0,9,92:0.88865:1	1/0:-3|4;0|1:1/0.97506:5:-3/0:91,0,15:0.97506:4
MP27735	1210	MP27735_1210	TGTTGATGTTGTTGTTGTTG	.	0	.	END=1229	MOTIF=AAC	REF=6.66667	RL=20	RU=TGT	VT=STR		GT:ALLREADS:AML:DP:GB:PL:Q:STITCH	0/0:0|1:1/1:1:0/0:0:1:0	0/0:0|1:1/1:1:0/0:0:1:0
MP27788	1862	MP27788_1862	TCACAATCACAA	.	0	.	END=1873	MOTIF=AATCAC	REF=2	RL=12	RU=TCACAA	VT=STR		GT:ALLREADS:AML:DP:GB:PL:Q:STITCH	./.	0/0:0|2:1/1:2:0/0:0:1:2
MP27788	1982	MP27788_1982	AGGGAAGGGAAG	.	0	.	END=1993	MOTIF=AAGGG	REF=2.4	RL=12	RU=AGGGA	VT=STR		GT:ALLREADS:AML:DP:GB:PL:Q:STITCH	./.	0/0:0|1:1/1:1:0/0:0:1:1
MP27850	1563	MP27850_1563	AAGAAAAAGAAA	AAGAAAAAGAAAA	458.017	.	END=1574	MOTIF=AAAAAG	REF=2	RL=12	RU=AAGAAA	VT=STR	RPA=2.16667	GT:ALLREADS:AML:DP:GB:PL:Q:STITCH	0/0:0|2:1/1:2:0/0:0,6,172:0.8:0	0/1:0|22;1|4:0.993272/0.993272:26:0/1:284,0,1815:0.993272:20
MP27853	1572	MP27853_1572	TTTTTTTTTGTTTTTGTTTTT	.	1.11759e-07	.	END=1593	MOTIF=A	REF=22	RL=22	RU=TTTTGT	VT=STR		GT:ALLREADS:AML:DP:GB:PL:Q:STITCH	./.	0/0:0|9:1/1:9:0/0:0:1:4
MP27885	1099	MP27885_1099	TAAGATAAGATA	.	0	.	END=1110	MOTIF=AAGAT	REF=2.4	RL=12	RU=TAAGA	VT=STR		GT:ALLREADS:AML:DP:GB:PL:Q:STITCH	./.	0/0:0|4:1/1:4:0/0:0:1:3
MP27888	1474	MP27888_1474	GGCCATGGCCATGG	.	8.14907e-08	.	END=1487	MOTIF=ATGGCC	REF=2.33333	RL=14	RU=GGCCAT	VT=STR		GT:ALLREADS:AML:DP:GB:PL:Q:STITCH	0/0:0|1:1/1:1:0/0:0:1:0	0/0:0|4:1/1:4:0/0:0:1:1
MP27888	1526	MP27888_1526	GTTGTGTTGTGTTGTG	.	0	.	END=1541	MOTIF=AACAC	REF=3.2	RL=16	RU=GTTGT	VT=STR		GT:ALLREADS:AML:DP:GB:PL:Q:STITCH	0/0:0|4:1/1:4:0/0:0:1:4	./.
MP27894	1584	MP27894_1584	GAACAGGAACAGGAA	GA	80.0407	.	END=1598	MOTIF=AACAGG	REF=2.5	RL=15	RU=GAACAG	VT=STR	RPA=0.333333	GT:ALLREADS:AML:DP:GB:PL:Q:STITCH	./.	1/0:-13|1;0|5:1/1:6:-13/0:75,0,451:1:3
MP27907	1263	MP27907_1263	TCCCAATCCCAATCCCAATC	.	0	.	END=1282	MOTIF=AATCCC	REF=3.33333	RL=20	RU=TCCCAA	VT=STR		GT:ALLREADS:AML:DP:GB:PL:Q:STITCH	0/0:0|1:1/1:1:0/0:0:1:0	0/0:0|4:1/1:4:0/0:0:1:3
MP27981	1373	MP27981_1373	AGAGAAAGAGAAA	.	0	.	END=1385	MOTIF=AAAGAG	REF=2.16667	RL=13	RU=AGAGAA	VT=STR		GT:ALLREADS:AML:DP:GB:PL:Q:STITCH	0/0:0|4:1/1:4:0/0:0:1:1	0/0:0|1:1/1:1:0/0:0:1:0
MP27981	1471	MP27981_1471	TTGTTTTGTTTT	TTGTTTTGTTTTG	63.8212	.	END=1482	MOTIF=AAAAC	REF=2.4	RL=12	RU=TTGTT	VT=STR	RPA=2.6	GT:ALLREADS:AML:DP:GB:PL:Q:STITCH	0/1:0|5;1|1:1/0.999678:6:0/1:34,0,221:0.999678:4	0/1:0|7;1|1:1/0.998712:8:0/1:28,0,311:0.998712:4
MP27981	1792	MP27981_1792	TTTACTTTTATTTTATTTT	.	1.0943e-07	.	END=1810	MOTIF=AAAAT	REF=3.8	RL=19	RU=TTTAT	VT=STR		GT:ALLREADS:AML:DP:GB:PL:Q:STITCH	0/0:0|5:1/1:5:0/0:0:1:2	./.
MP28021	1078	MP28021_1078	TGAGTGAGTGAG	.	0	.	END=1089	MOTIF=ACTC	REF=3	RL=12	RU=TGAG	VT=STR		GT:ALLREADS:AML:DP:GB:PL:Q:STITCH	0/0:0|17:1/1:17:0/0:0:1:14	0/0:0|68:1/1:68:0/0:0:1:52
MP28021	1087	MP28021_1087	GAGAGAGAGACAGAGAGACAGAGAGACAGAG	.	1.02445e-07	.	END=1117	MOTIF=AG	REF=15.5	RL=31	RU=GA	VT=STR		GT:ALLREADS:AML:DP:GB:PL:Q:STITCH	./.	0/0:0|3:1/1:3:0/0:0:1:1
MP28035	1870	MP28035_1870	TTGGGATTGGGA	.	0	.	END=1881	MOTIF=AATCCC	REF=2	RL=12	RU=TTGGGA	VT=STR		GT:ALLREADS:AML:DP:GB:PL:Q:STITCH	./.	0/0:0|1:1/1:1:0/0:0:1:1
MP28072	1987	MP28072_1987	GTTGCGGTTGCGGTTGC	.	0	.	END=2003	MOTIF=AACCGC	REF=2.83333	RL=17	RU=GTTGCG	VT=STR		GT:ALLREADS:AML:DP:GB:PL:Q:STITCH	0/0:0|5:1/1:5:0/0:0:1:1	0/0:0|3:1/1:3:0/0:0:1:0
MP28087	1117	MP28087_1117	CTCTCTCTTTCTCTCTCTATCGCTCTCTGTCACTCTCTCTCT	.	4.65661e-08	.	END=1158	MOTIF=AG	REF=21	RL=42	RU=CT	VT=STR		GT:ALLREADS:AML:DP:GB:PL:Q:STITCH	./.	0/0:0|2:1/1:2:0/0:0:1:1
MP28120	1013	MP28120_1013	AGAGAGAGAGAGAGAGAGGAGAGAGA	AGAGAGAGAGAGAGAGAGGAGAGAGAA,AGAGAGAGAGAGAGAGAGGAGAGAGAAG	563.89	.	END=1038	MOTIF=AG	REF=13	RL=26	RU=AG	VT=STR	RPA=13.5,14	GT:ALLREADS:AML:DP:GB:PL:Q:STITCH	0/0:-4|1;0|8:1/1:9:0/0:0,27,328,26,198,172:0.522409:6	1/2:0|1;1|1;2|8;6|1:0.664486/0.987082:11:1/2:200,189,350,15,0,4:0.664486:5
MP28167	1995	MP28167_1995	TTTTCTTTTCTT	.	3.49246e-09	.	END=2006	MOTIF=AAAAG	REF=2.4	RL=12	RU=TTTTC	VT=STR		GT:ALLREADS:AML:DP:GB:PL:Q:STITCH	0/0:0|3:1/1:3:0/0:0:1:0	0/0:0|1:1/1:1:0/0:0:1:0
MP28177	1972	MP28177_1972	CTCTCTCTCTCTCTCTCTCTC	.	0	.	END=1992	MOTIF=AG	REF=10.5	RL=21	RU=CT	VT=STR		GT:ALLREADS:AML:DP:GB:PL:Q:STITCH	./.	0/0:0|3:1/1:3:0/0:0:1:3
MP28177	2003	MP28177_2003	AGAATAAGAATAAGA	.	1.30967e-08	.	END=2017	MOTIF=AAGAAT	REF=2.5	RL=15	RU=AGAATA	VT=STR		GT:ALLREADS:AML:DP:GB:PL:Q:STITCH	0/0:0|2:1/1:2:0/0:0:1:1	0/0:0|3:1/1:3:0/0:0:1:1
MP28266	2177	MP28266_2177	TTGGTTTTGGTTTT	.	3.72529e-08	.	END=2190	MOTIF=AAAACC	REF=2.33333	RL=14	RU=TTGGTT	VT=STR		GT:ALLREADS:AML:DP:GB:PL:Q:STITCH	0/0:0|2:1/1:2:0/0:0:1:0	0/0:0|5:1/1:5:0/0:0:1:3
MP28434	1445	MP28434_1445	CCAACACCAACA	.	1.67638e-07	.	END=1456	MOTIF=AACACC	REF=2	RL=12	RU=CCAACA	VT=STR		GT:ALLREADS:AML:DP:GB:PL:Q:STITCH	0/0:0|10:1/1:10:0/0:0:1:10	0/0:0|12:1/1:12:0/0:0:1:9
MP28434	1767	MP28434_1767	CACCACCACCAACACCA	.	1544.54	.	END=1783	MOTIF=ACC	REF=5.66667	RL=17	RU=CAC	VT=STR		GT:ALLREADS:AML:DP:GB:PL:Q:STITCH	0/0:0|15:1/1:15:0/0:0:0.999969:13	0/0:-1|1;0|22:0.999999/0.999999:23:0/0:0:0.999304:11
MP28434	2798	MP28434_2798	TGTTGTTGTTGTTGT	.	0	.	END=2812	MOTIF=AAC	REF=5	RL=15	RU=TGT	VT=STR		GT:ALLREADS:AML:DP:GB:PL:Q:STITCH	0/0:0|12:1/1:12:0/0:0:1:8	0/0:0|21:1/1:21:0/0:0:1:7
MP28486	1066	MP28486_1066	TTTTGGTTTTGG	.	0	.	END=1077	MOTIF=AAAACC	REF=2	RL=12	RU=TTTTGG	VT=STR		GT:ALLREADS:AML:DP:GB:PL:Q:STITCH	0/0:0|2:1/1:2:0/0:0:1:1	0/0:0|19:1/1:19:0/0:0:1:13
MP28501	1040	MP28501_1040	GATTTTGATTTTGA	.	0	.	END=1053	MOTIF=AAAATC	REF=2.33333	RL=14	RU=GATTTT	VT=STR		GT:ALLREADS:AML:DP:GB:PL:Q:STITCH	0/0:0|2:1/1:2:0/0:0:1:1	0/0:0|5:1/1:5:0/0:0:1:2
MP28548	1551	MP28548_1551	TGCCGGTGCCGG	.	9.60426e-09	.	END=1562	MOTIF=ACCGGC	REF=2	RL=12	RU=TGCCGG	VT=STR		GT:ALLREADS:AML:DP:GB:PL:Q:STITCH	./.	0/0:0|3:1/1:3:0/0:0:1:1
MP28575	1027	MP28575_1027	GAGTTTGAGTTT	.	0	.	END=1038	MOTIF=AAACTC	REF=2	RL=12	RU=GAGTTT	VT=STR		GT:ALLREADS:AML:DP:GB:PL:Q:STITCH	0/0:0|2:1/1:2:0/0:0:1:2	./.
MP28623	1164	MP28623_1164	TCTTCCTCTTCCT	.	4.13274e-08	.	END=1176	MOTIF=AAGAGG	REF=2.16667	RL=13	RU=TCTTCC	VT=STR		GT:ALLREADS:AML:DP:GB:PL:Q:STITCH	0/0:0|3:1/1:3:0/0:0:1:1	0/0:0|8:1/1:8:0/0:0:1:8
MP28634	1255	MP28634_1255	ATGATGATGACGATGAT	.	1373.5	.	END=1271	MOTIF=ATC	REF=5.66667	RL=17	RU=ATG	VT=STR		GT:ALLREADS:AML:DP:GB:PL:Q:STITCH	0/0:0|9:1/1:9:0/0:0:0.99805:4	0/0:-1|1;0|24:0.999999/0.999999:25:0/0:0:0.999825:9
MP28665	1532	MP28665_1532	TTCTTCTTCTTCTT	.	7.45058e-08	.	END=1545	MOTIF=AAG	REF=4.66667	RL=14	RU=TTC	VT=STR		GT:ALLREADS:AML:DP:GB:PL:Q:STITCH	0/0:0|21:1/1:21:0/0:0:1:9	0/0:0|93:1/1:93:0/0:0:1:59
MP28671	1296	MP28671_1296	GCAGCAGCAGCA	.	3304.72	.	END=1307	MOTIF=AGC	REF=4	RL=12	RU=GCA	VT=STR		GT:ALLREADS:AML:DP:GB:PL:Q:STITCH	0/0:0|31;1|1:0.999999/0.999999:32:0/0:0:0.999997:25	0/0:0|69;1|3:0.00987354/0.00987354:72:0/0:0:0.00987354:47
MP28671	1682	MP28671_1682	AGAAAGAAAGAAAGAAAGA	AGAAAGAAAGAAAGAAA	403.35	.	END=1700	MOTIF=AAAG	REF=4.75	RL=19	RU=AGAA	VT=STR	RPA=4.25	GT:ALLREADS:AML:DP:GB:PL:Q:STITCH	0/0:0|1:0.999991/0.999991:1:0/0:0,3,48:0.666657:1	1/0:-2|10;0|18:0.971155/0.971155:28:-2/0:352,0,788:0.971155:20
MP28755	1765	MP28755_1765	AACAAAACAACAACAA	.	0	.	END=1780	MOTIF=AAC	REF=5.33333	RL=16	RU=AAC	VT=STR		GT:ALLREADS:AML:DP:GB:PL:Q:STITCH	0/0:0|15:1/1:15:0/0:0:1:10	0/0:0|19:1/1:19:0/0:0:1:9
MP28755	1950	MP28755_1950	AGAGAAGAGTGGAGAAGAGAGAAGAGAGAAGAGAAGA	AGAGAAGAGTGGAGAAGAGAGAAGAGAGA	62.9523	.	END=1986	MOTIF=AAGAG	REF=7.4	RL=37	RU=AGAGA	VT=STR	RPA=5.8	GT:ALLREADS:AML:DP:GB:PL:Q:STITCH	1/1:-8|1:0.999999/0.999999:1:-8/-8:56,3,0:0.666665:0	./.
MP28766	1296	MP28766_1296	AACACACAACAACAACA	.	0	.	END=1312	MOTIF=AAC	REF=5.66667	RL=17	RU=AAC	VT=STR		GT:ALLREADS:AML:DP:GB:PL:Q:STITCH	0/0:0|1:1/1:1:0/0:0:1:1	./.
MP28788	1032	MP28788_1032	TATTTATATTTA	.	7499.09	.	END=1043	MOTIF=AAATAT	REF=2	RL=12	RU=TATTTA	VT=STR		GT:ALLREADS:AML:DP:GB:PL:Q:STITCH	0/0:0|13:1/1:13:0/0:0:0.999878:10	0/0:0|62:1/1:62:0/0:0:1:52
MP28794	1356	MP28794_1356	CTTTATCTTTATC	.	0	.	END=1368	MOTIF=AAAGAT	REF=2.16667	RL=13	RU=CTTTAT	VT=STR		GT:ALLREADS:AML:DP:GB:PL:Q:STITCH	./.	0/0:0|1:1/1:1:0/0:0:1:0
MP28794	1390	MP28794_1390	ACCGCCACCGCGGCCGCCACC	.	0	.	END=1410	MOTIF=ACCGCC	REF=3.5	RL=21	RU=ACCGCC	VT=STR		GT:ALLREADS:AML:DP:GB:PL:Q:STITCH	./.	0/0:0|1:1/1:1:0/0:0:1:1
MP28794	1822	MP28794_1822	AAAGATAAAGAT	.	6.02449e-08	.	END=1833	MOTIF=AAAGAT	REF=2	RL=12	RU=AAAGAT	VT=STR		GT:ALLREADS:AML:DP:GB:PL:Q:STITCH	0/0:0|2:1/1:2:0/0:0:1:1	0/0:0|8:1/1:8:0/0:0:1:6
MP28801	1106	MP28801_1106	TGAGGTTGAGGT	.	1.04774e-08	.	END=1117	MOTIF=AACCTC	REF=2	RL=12	RU=TGAGGT	VT=STR		GT:ALLREADS:AML:DP:GB:PL:Q:STITCH	./.	0/0:0|14:1/1:14:0/0:0:1:10
MP28849	1150	MP28849_1150	TCACTCACTCACTCACTCACTCACTCAC	.	0	.	END=1177	MOTIF=ACTC	REF=7	RL=28	RU=TCAC	VT=STR		GT:ALLREADS:AML:DP:GB:PL:Q:STITCH	0/0:0|1:1/1:1:0/0:0:1:0	0/0:0|1:1/1:1:0/0:0:1:1
MP28899	1602	MP28899_1602	GAAGAGAAGAAGGAAGAGAAGA	.	1.04774e-07	.	END=1623	MOTIF=AAGAG	REF=4.4	RL=22	RU=GAAGA	VT=STR		GT:ALLREADS:AML:DP:GB:PL:Q:STITCH	0/0:0|10:1/1:10:0/0:0:1:6	0/0:0|12:1/1:12:0/0:0:1:6
MP28899	2622	MP28899_2622	GACGGGGACGGGG	GACGGGGACGGGGAC	180.384	.	END=2634	MOTIF=ACGGGG	REF=2.16667	RL=13	RU=GACGGG	VT=STR	RPA=2.5	GT:ALLREADS:AML:DP:GB:PL:Q:STITCH	0/1:0|9;1|1;2|1:0.0228921/0.0178743:11:0/2:73,0,867:0.0178743:7	0/1:0|11;2|1:1/0.999999:12:0/2:63,0,1063:0.999999:8
MP28902	1626	MP28902_1626	ATTGGGATTGGG	ATTGGGATTGG	264.291	.	END=1637	MOTIF=AATCCC	REF=2	RL=12	RU=ATTGGG	VT=STR	RPA=1.83333	GT:ALLREADS:AML:DP:GB:PL:Q:STITCH	0/0:0|2:1/1:2:0/0:0,6,182:0.8:2	1/0:-1|1;0|1:1/1:2:-1/0:80,0,85:1:1
MP28902	2599	MP28902_2599	TTTTTCTTTTTCT	TTTTTCTTTTTCTT	258.495	.	END=2611	MOTIF=AAAAAG	REF=2.16667	RL=13	RU=TTTTTC	VT=STR	RPA=2.33333	GT:ALLREADS:AML:DP:GB:PL:Q:STITCH	0/1:0|3;1|2:1/1:5:0/1:166,0,242:1:4	1/1:1|1:1/1:1:1/1:90,3,0:0.666667:1
MP28904	1258	MP28904_1258	TTACCTTACCTTA	TTACCTTACCTTACC	653.449	.	END=1270	MOTIF=AAGGT	REF=2.6	RL=13	RU=TTACC	VT=STR	RPA=3	GT:ALLREADS:AML:DP:GB:PL:Q:STITCH	0/0:0|13:1/1:13:0/0:0,39,662:0.999756:11	0/1:0|9;1|1;2|1:0.993297/0.729488:11:0/2:29,0,426:0.729488:9
MP28904	1944	MP28904_1944	GTTTGGTTTGGTT	.	4.65661e-08	.	END=1956	MOTIF=AAACC	REF=2.6	RL=13	RU=GTTTG	VT=STR		GT:ALLREADS:AML:DP:GB:PL:Q:STITCH	0/0:0|14:1/1:14:0/0:0:1:8	0/0:0|21:1/1:21:0/0:0:1:9
MP28904	4492	MP28904_4492	ATAGTATAGTGATAGTG	.	1.88884e-07	.	END=4508	MOTIF=ACTATC	REF=2.83333	RL=17	RU=ATAGTG	VT=STR		GT:ALLREADS:AML:DP:GB:PL:Q:STITCH	0/0:0|3:1/1:3:0/0:0:1:2	0/0:0|2:1/1:2:0/0:0:1:2
MP28904	5041	MP28904_5041	TATTATATTATATTA	TATTATATTA	312.536	.	END=5055	MOTIF=AATAT	REF=3	RL=15	RU=TATTA	VT=STR	RPA=2	GT:ALLREADS:AML:DP:GB:PL:Q:STITCH	0/0:0|8:1/1:8:0/0:0,24,306:0.996104:5	1/0:-5|1;0|9:0.740815/1:10:-5/0:4,0,314:0.740815:7
MP28925	1320	MP28925_1320	GGGAGGGGGAGG	.	14570	.	END=1331	MOTIF=AGGGGG	REF=2	RL=12	RU=GGGAGG	VT=STR		GT:ALLREADS:AML:DP:GB:PL:Q:STITCH	0/0:-1|1;0|53:0.944794/0.944794:54:0/0:0:0.944794:30	0/0:0|106:1/1:106:0/0:0:1:51
MP28925	1384	MP28925_1384	GGAGTGGGAGAGGGAGAGGGAGCGGGAGAGG	.	1.95578e-07	.	END=1414	MOTIF=AGAGGG	REF=5.16667	RL=31	RU=GGAGAG	VT=STR		GT:ALLREADS:AML:DP:GB:PL:Q:STITCH	0/0:0|32:1/1:32:0/0:0:1:18	0/0:0|56:1/1:56:0/0:0:1:34
MP28961	1421	MP28961_1421	AAAGCAAAGCAAA	.	0	.	END=1433	MOTIF=AAAGC	REF=2.6	RL=13	RU=AAAGC	VT=STR		GT:ALLREADS:AML:DP:GB:PL:Q:STITCH	./.	0/0:0|1:1/1:1:0/0:0:1:0
MP28977	3118	MP28977_3118	TTTTCTTTTTCT	.	0	.	END=3129	MOTIF=AAAAAG	REF=2	RL=12	RU=TTTTCT	VT=STR		GT:ALLREADS:AML:DP:GB:PL:Q:STITCH	./.	0/0:0|2:1/1:2:0/0:0:1:1
MP28983	1214	MP28983_1214	AGGAGGAGGAGGA	.	0	.	END=1226	MOTIF=AGG	REF=4.33333	RL=13	RU=AGG	VT=STR		GT:ALLREADS:AML:DP:GB:PL:Q:STITCH	0/0:0|42:1/1:42:0/0:0:1:27	0/0:0|53:1/1:53:0/0:0:1:37
MP29010	1188	MP29010_1188	AGAGAGAGAGAGAGGGAGAGAGAGAGAGAGA	.	8797.2	.	END=1218	MOTIF=AG	REF=15.5	RL=31	RU=AG	VT=STR		GT:ALLREADS:AML:DP:GB:PL:Q:STITCH	0/0:0|25:1/1:25:0/0:0:1:16	0/0:-2|4;0|60;7|1:5.25208e-09/5.25208e-09:65:0/0:0:5.25208e-09:43
MP29017	1986	MP29017_1986	GCGAGCGCGAGC	GCGAGCGCGAG	170.978	.	END=1997	MOTIF=AGCGCG	REF=2	RL=12	RU=GCGAGC	VT=STR	RPA=1.83333	GT:ALLREADS:AML:DP:GB:PL:Q:STITCH	0/0:0|1:1/1:1:0/0:0,3,91:0.666667:1	1/0:-1|1;0|2:1/1:3:-1/0:77,0,173:1:0
MP29017	2125	MP29017_2125	TTTCTTTCCTTCTTTCT	.	2.32831e-08	.	END=2141	MOTIF=AAAG	REF=4.25	RL=17	RU=TTTC	VT=STR		GT:ALLREADS:AML:DP:GB:PL:Q:STITCH	./.	0/0:0|4:1/1:4:0/0:0:1:3
MP29089	1141	MP29089_1141	TCTCTCTCTCTCTCTCT	TCTCTCTCTCTCTCT	433.641	.	END=1157	MOTIF=AG	REF=8.5	RL=17	RU=TC	VT=STR	RPA=7.5	GT:ALLREADS:AML:DP:GB:PL:Q:STITCH	0/0:0|6:1/1:6:0/0:0,17,156:0.984386:6	1/0:-2|16;0|5:0.999753/0.999753:21:-2/0:277,0,67:0.999753:16
MP29089	1265	MP29089_1265	AAACCAAACCAA	.	0	.	END=1276	MOTIF=AAACC	REF=2.4	RL=12	RU=AAACC	VT=STR		GT:ALLREADS:AML:DP:GB:PL:Q:STITCH	0/0:0|3:1/1:3:0/0:0:1:3	0/0:0|1:1/1:1:0/0:0:1:0
MP29098	1123	MP29098_1123	ATAACAATAACAA	ATAACAATAACAATAACAATAACAAT	460.238	.	END=1135	MOTIF=AACAAT	REF=2.16667	RL=13	RU=ATAACA	VT=STR	RPA=4.33333	GT:ALLREADS:AML:DP:GB:PL:Q:STITCH	0/0:0|5:1/1:5:0/0:0,15,448:0.941176:3	0/1:0|27;13|1:0.97857/0.78866:28:0/13:6,0,2338:0.78866:21
MP29102	1123	MP29102_1123	TTTCTTTTTCTT	.	8.26549e-08	.	END=1134	MOTIF=AAAAAG	REF=2	RL=12	RU=TTTCTT	VT=STR		GT:ALLREADS:AML:DP:GB:PL:Q:STITCH	0/0:0|1:1/1:1:0/0:0:1:0	0/0:0|7:1/1:7:0/0:0:1:6
MP29103	1476	MP29103_1476	GTCGTCGTCGTC	.	0	.	END=1487	MOTIF=ACG	REF=4	RL=12	RU=GTC	VT=STR		GT:ALLREADS:AML:DP:GB:PL:Q:STITCH	0/0:0|4:1/1:4:0/0:0:1:2	0/0:0|5:1/1:5:0/0:0:1:3
MP29268	1392	MP29268_1392	AGATGATGATGAAGATG	.	5.12227e-08	.	END=1408	MOTIF=AAGATG	REF=2.83333	RL=17	RU=AGATGA	VT=STR		GT:ALLREADS:AML:DP:GB:PL:Q:STITCH	0/0:0|29:1/1:29:0/0:0:1:19	0/0:0|66:1/1:66:0/0:0:1:41
MP29281	1855	MP29281_1855	GGATTTGGATTTGGATTTGAATTTGG	.	0	.	END=1880	MOTIF=AAATCC	REF=4.33333	RL=26	RU=GGATTT	VT=STR		GT:ALLREADS:AML:DP:GB:PL:Q:STITCH	0/0:0|1:1/1:1:0/0:0:1:1	./.
MP29333	1574	MP29333_1574	TCTCTTCTCTTCT	.	1.12341e-07	.	END=1586	MOTIF=AAGAG	REF=2.6	RL=13	RU=TCTCT	VT=STR		GT:ALLREADS:AML:DP:GB:PL:Q:STITCH	0/0:0|2:1/1:2:0/0:0:1:0	0/0:0|8:1/1:8:0/0:0:1:4
MP29352	1447	MP29352_1447	GGAAGAGGAAGA	.	0	.	END=1458	MOTIF=AAGAGG	REF=2	RL=12	RU=GGAAGA	VT=STR		GT:ALLREADS:AML:DP:GB:PL:Q:STITCH	./.	0/0:0|1:1/1:1:0/0:0:1:0
MP29366	2125	MP29366_2125	ACGACAACGACA	.	0	.	END=2136	MOTIF=AACGAC	REF=2	RL=12	RU=ACGACA	VT=STR		GT:ALLREADS:AML:DP:GB:PL:Q:STITCH	0/0:0|3:1/1:3:0/0:0:1:0	0/0:0|2:1/1:2:0/0:0:1:1
MP29368	1629	MP29368_1629	TGCTGCTGCTGCT	.	0	.	END=1641	MOTIF=AGC	REF=4.33333	RL=13	RU=TGC	VT=STR		GT:ALLREADS:AML:DP:GB:PL:Q:STITCH	0/0:0|14:1/1:14:0/0:0:1:8	0/0:0|29:1/1:29:0/0:0:1:18
MP29379	1436	MP29379_1436	ATTATTATTATTA	.	2659.92	.	END=1448	MOTIF=AAT	REF=4.33333	RL=13	RU=ATT	VT=STR		GT:ALLREADS:AML:DP:GB:PL:Q:STITCH	0/0:-1|1;0|44:1/1:45:0/0:0:1:35	0/0:0|41;1|1:0.999999/0.999999:42:0/0:0:0.999999:32
MP29458	1709	MP29458_1709	TTCTTGTTCTTG	.	6.43195e-08	.	END=1720	MOTIF=AACAAG	REF=2	RL=12	RU=TTCTTG	VT=STR		GT:ALLREADS:AML:DP:GB:PL:Q:STITCH	0/0:0|3:1/1:3:0/0:0:1:1	0/0:0|11:1/1:11:0/0:0:1:8
MP29508	2234	MP29508_2234	TTCTTCTTCTTCTCTTCTTCTTCT	TTCTTCTTCTTCTCTTCTTCTT	416.842	.	END=2257	MOTIF=AAG	REF=8	RL=24	RU=TTC	VT=STR	RPA=7.33333	GT:ALLREADS:AML:DP:GB:PL:Q:STITCH	0/0:0|8:1/1:8:0/0:0,24,290:0.996102:5	1/1:-2|4:1/1:4:-2/-2:126,12,0:0.941021:3
MP29520	1018	MP29520_1018	CATCTCCATCTCC	.	1.90339e-07	.	END=1030	MOTIF=AGATGG	REF=2.16667	RL=13	RU=CATCTC	VT=STR		GT:ALLREADS:AML:DP:GB:PL:Q:STITCH	0/0:0|3:1/1:3:0/0:0:1:2	0/0:0|2:1/1:2:0/0:0:1:2
MP29551	1896	MP29551_1896	CAACAACAACAA	CAACAACAACAAC,CAACAACAACAACAA	739.631	.	END=1907	MOTIF=AAC	REF=4	RL=12	RU=CAA	VT=STR	RPA=4.33333,5	GT:ALLREADS:AML:DP:GB:PL:Q:STITCH	0/1:-1|1;0|5;1|1:0.999988/0.744709:7:0/1:22,0,152,32,135,154:0.744709:3	0/2:0|16;1|2;3|20;4|1;5|1:4.28884e-16/4.28884e-16:40:0/3:552,556,1103,0,366,335:4.28884e-16:32
MP29555	1478	MP29555_1478	ATTTTTATTTTT	.	9.60426e-08	.	END=1489	MOTIF=AAAAAT	REF=2	RL=12	RU=ATTTTT	VT=STR		GT:ALLREADS:AML:DP:GB:PL:Q:STITCH	0/0:0|3:1/1:3:0/0:0:1:1	0/0:0|8:1/1:8:0/0:0:1:5
MP29558	1177	MP29558_1177	GCTCTGGCTCTG	.	0	.	END=1188	MOTIF=AGAGCC	REF=2	RL=12	RU=GCTCTG	VT=STR		GT:ALLREADS:AML:DP:GB:PL:Q:STITCH	0/0:0|1:1/1:1:0/0:0:1:1	0/0:0|7:1/1:7:0/0:0:1:5
MP29559	1311	MP29559_1311	GAGTCGGAGTCGGA	.	8.61473e-08	.	END=1324	MOTIF=ACTCCG	REF=2.33333	RL=14	RU=GAGTCG	VT=STR		GT:ALLREADS:AML:DP:GB:PL:Q:STITCH	0/0:0|9:1/1:9:0/0:0:1:5	0/0:0|49:1/1:49:0/0:0:1:27
MP29559	1852	MP29559_1852	TTTTTGTTTTTGTT	.	0	.	END=1865	MOTIF=AAAAAC	REF=2.33333	RL=14	RU=TTTTTG	VT=STR		GT:ALLREADS:AML:DP:GB:PL:Q:STITCH	0/0:0|1:1/1:1:0/0:0:1:1	0/0:0|2:1/1:2:0/0:0:1:1
MP29612	1885	MP29612_1885	GAATTGAATTGA	.	0	.	END=1896	MOTIF=AATTC	REF=2.4	RL=12	RU=GAATT	VT=STR		GT:ALLREADS:AML:DP:GB:PL:Q:STITCH	./.	0/0:0|1:1/1:1:0/0:0:1:1
MP29631	1003	MP29631_1003	AAAGAAAAAGAAA	.	8.61473e-08	.	END=1015	MOTIF=AAAAAG	REF=2.16667	RL=13	RU=AAAGAA	VT=STR		GT:ALLREADS:AML:DP:GB:PL:Q:STITCH	0/0:0|3:1/1:3:0/0:0:1:3	./.
MP29645	1351	MP29645_1351	TATATAATATTAATATATATATA	.	1.30385e-07	.	END=1373	MOTIF=AT	REF=11.5	RL=23	RU=TATATA	VT=STR		GT:ALLREADS:AML:DP:GB:PL:Q:STITCH	0/0:0|8:1/1:8:0/0:0:1:3	0/0:0|1:1/1:1:0/0:0:1:0
MP29735	1810	MP29735_1810	TATTATTATTAT	.	4.65661e-09	.	END=1821	MOTIF=AAT	REF=4	RL=12	RU=TAT	VT=STR		GT:ALLREADS:AML:DP:GB:PL:Q:STITCH	0/0:0|2:1/1:2:0/0:0:1:2	0/0:0|28:1/1:28:0/0:0:1:18
MP29737	1441	MP29737_1441	AGAAGAAGAAGAAGAAGAA	AGAAGAAGAAGAAGAAGAAG,AGAAGAAGAAGAAGAAGAAGAA	225.912	.	END=1459	MOTIF=AAG	REF=6.33333	RL=19	RU=AGA	VT=STR	RPA=6.66667,7.33333	GT:ALLREADS:AML:DP:GB:PL:Q:STITCH	./.	1/2:0|1;1|2;3|7:0.997566/0.999975:10:1/3:218,167,208,31,0,27:0.997566:6
MP29739	1236	MP29739_1236	CCTCCTCCGCCTCCTCC	.	0	.	END=1252	MOTIF=AGG	REF=5.66667	RL=17	RU=CCT	VT=STR		GT:ALLREADS:AML:DP:GB:PL:Q:STITCH	0/0:0|1:1/1:1:0/0:0:1:1	0/0:0|3:1/1:3:0/0:0:1:3
MP29739	1279	MP29739_1279	AGAATGAAGAGGAAGAAGAAGA	AGAATGAAGAGGAAGAAGAAGAGAAGAAGAAGAAGAAGAAGAAGAAGAAGA	316.333	.	END=1300	MOTIF=AAG	REF=7.33333	RL=22	RU=AGA	VT=STR	RPA=17	GT:ALLREADS:AML:DP:GB:PL:Q:STITCH	0/0:0|3:1/1:3:0/0:0,9,299:0.888889:2	0/1:0|27;29|1:0.972438/0.946433:28:0/29:15,0,2615:0.946433:20
MP29739	2016	MP29739_2016	GCTGCTGCTGCT	.	0	.	END=2027	MOTIF=AGC	REF=4	RL=12	RU=GCT	VT=STR		GT:ALLREADS:AML:DP:GB:PL:Q:STITCH	0/0:0|7:1/1:7:0/0:0:1:5	0/0:0|39:1/1:39:0/0:0:1:23
MP29743	1683	MP29743_1683	AGGGTTAGGGTTAGGGTT	AGGGTTAGGGTTAGG	1148.8	.	END=1700	MOTIF=AACCCT	REF=3	RL=18	RU=AGGGTT	VT=STR	RPA=2.5	GT:ALLREADS:AML:DP:GB:PL:Q:STITCH	0/0:0|11:1/1:11:0/0:0,33,1099:0.999512:9	1/0:-3|1;0|16:0.999974/0.999987:17:-3/0:48,0,1548:0.999974:10
MP29780	1688	MP29780_1688	AAAAAAAAAAAAA	.	1392.36	.	END=1700	MOTIF=A	REF=13	RL=13	RU=A	VT=STR		GT:ALLREADS:AML:DP:GB:PL:Q:STITCH	0/0:-1|7;0|48;1|7;2|1;3|1:1.78245e-26/1.78245e-26:64:0/0:0:1.15437e-26:45	0/0:0|1:0.976501/0.976501:1:0/0:0:0.323934:0
MP29780	1992	MP29780_1992	TTAATTTAAATTAAATT	.	0	.	END=2008	MOTIF=AAATT	REF=3.4	RL=17	RU=TTAAA	VT=STR		GT:ALLREADS:AML:DP:GB:PL:Q:STITCH	0/0:0|11:1/1:11:0/0:0:1:10	./.
MP29861	2204	MP29861_2204	AGAAGAAGAAGAA	.	1863.49	.	END=2216	MOTIF=AAG	REF=4.33333	RL=13	RU=AGA	VT=STR		GT:ALLREADS:AML:DP:GB:PL:Q:STITCH	0/0:-2|1;0|20:1/1:21:0/0:0:0.999292:12	0/0:0|32:1/1:32:0/0:0:1:23
MP29861	2282	MP29861_2282	AAGAAAGAAAGAAGAAAGA	.	2.32831e-09	.	END=2300	MOTIF=AAAG	REF=4.75	RL=19	RU=AAGA	VT=STR		GT:ALLREADS:AML:DP:GB:PL:Q:STITCH	0/0:0|1:1/1:1:0/0:0:1:0	0/0:0|5:1/1:5:0/0:0:1:2
MP29869	1394	MP29869_1394	GATGATGATGATGATGAT	.	0	.	END=1411	MOTIF=ATC	REF=6	RL=18	RU=GAT	VT=STR		GT:ALLREADS:AML:DP:GB:PL:Q:STITCH	0/0:0|2:1/1:2:0/0:0:1:1	0/0:0|2:1/1:2:0/0:0:1:1
MP29882	2061	MP29882_2061	CCTCTTCCTCTTCC	.	1.04774e-07	.	END=2074	MOTIF=AAGAGG	REF=2.33333	RL=14	RU=CCTCTT	VT=STR		GT:ALLREADS:AML:DP:GB:PL:Q:STITCH	0/0:0|1:1/1:1:0/0:0:1:0	0/0:0|3:1/1:3:0/0:0:1:2
MP29965	1143	MP29965_1143	TTGTTTTGTTTT	.	0	.	END=1154	MOTIF=AAAAC	REF=2.4	RL=12	RU=TTGTT	VT=STR		GT:ALLREADS:AML:DP:GB:PL:Q:STITCH	0/0:0|3:1/1:3:0/0:0:1:0	0/0:0|2:1/1:2:0/0:0:1:1
MP29977	1186	MP29977_1186	ATAATAATATAATAATAAT	.	1.86265e-08	.	END=1204	MOTIF=AAT	REF=6.33333	RL=19	RU=ATA	VT=STR		GT:ALLREADS:AML:DP:GB:PL:Q:STITCH	./.	0/0:0|3:1/1:3:0/0:0:1:0
MP29988	2904	MP29988_2904	TATTTTATTTTAT	TATTTTATTTTA	69.9077	.	END=2916	MOTIF=AAAAT	REF=2.6	RL=13	RU=TATTT	VT=STR	RPA=2.4	GT:ALLREADS:AML:DP:GB:PL:Q:STITCH	0/0:0|1:0.999997/0.999997:1:0/0:0,3,53:0.666663:1	1/0:-1|1;0|10:0.968613/1:11:-1/0:14,0,498:0.968613:6
MP29993	1066	MP29993_1066	TCGTCGTCGTCG	.	0	.	END=1077	MOTIF=ACG	REF=4	RL=12	RU=TCG	VT=STR		GT:ALLREADS:AML:DP:GB:PL:Q:STITCH	./.	0/0:0|4:1/1:4:0/0:0:1:2
MP30003	2361	MP30003_2361	ACAATCACAATCA	.	0	.	END=2373	MOTIF=AATCAC	REF=2.16667	RL=13	RU=ACAATC	VT=STR		GT:ALLREADS:AML:DP:GB:PL:Q:STITCH	0/0:0|4:1/1:4:0/0:0:1:4	0/0:0|6:1/1:6:0/0:0:1:5
MP30006	4167	MP30006_4167	TCTCTCTCTCTCT	.	0	.	END=4179	MOTIF=AG	REF=6.5	RL=13	RU=TC	VT=STR		GT:ALLREADS:AML:DP:GB:PL:Q:STITCH	0/0:0|6:1/1:6:0/0:0:1:5	0/0:0|9:1/1:9:0/0:0:1:6
MP30021	1739	MP30021_1739	ACGAAAACGAAAAC	.	1.05938e-07	.	END=1752	MOTIF=AAAACG	REF=2.33333	RL=14	RU=ACGAAA	VT=STR		GT:ALLREADS:AML:DP:GB:PL:Q:STITCH	0/0:0|5:1/1:5:0/0:0:1:5	0/0:0|15:1/1:15:0/0:0:1:12
MP30074	1104	MP30074_1104	TATGTGTATGTGTA	.	0	.	END=1117	MOTIF=ACACAT	REF=2.33333	RL=14	RU=TATGTG	VT=STR		GT:ALLREADS:AML:DP:GB:PL:Q:STITCH	0/0:0|17:1/1:17:0/0:0:1:10	0/0:0|22:1/1:22:0/0:0:1:11
MP30085	1762	MP30085_1762	TCCTCTTCCTCT	.	0	.	END=1773	MOTIF=AAGAGG	REF=2	RL=12	RU=TCCTCT	VT=STR		GT:ALLREADS:AML:DP:GB:PL:Q:STITCH	0/0:0|2:1/1:2:0/0:0:1:1	0/0:0|9:1/1:9:0/0:0:1:7
MP30085	2099	MP30085_2099	AAGAGAAGAGAGAGAA	.	1.234e-07	.	END=2114	MOTIF=AAGAG	REF=3.2	RL=16	RU=AAGAG	VT=STR		GT:ALLREADS:AML:DP:GB:PL:Q:STITCH	0/0:0|2:1/1:2:0/0:0:1:1	0/0:0|6:1/1:6:0/0:0:1:6
MP30103	3401	MP30103_3401	AGTAAAAGTAAAA	AGTAAAAGTAAA	4279.62	.	END=3413	MOTIF=AAAAGT	REF=2.16667	RL=13	RU=AGTAAA	VT=STR	RPA=2	GT:ALLREADS:AML:DP:GB:PL:Q:STITCH	1/0:-1|24;0|6:0.902019/0.902019:30:-1/0:1967,0,452:0.902019:21	1/0:-1|28;0|2:0.90203/0.90203:30:-1/0:2310,0,90:0.90203:19
MP30136	1515	MP30136_1515	CAAAAACAAAAA	.	0	.	END=1526	MOTIF=AAAAAC	REF=2	RL=12	RU=CAAAAA	VT=STR		GT:ALLREADS:AML:DP:GB:PL:Q:STITCH	./.	0/0:0|1:1/1:1:0/0:0:1:0
MP30149	1445	MP30149_1445	TAGAATTAGAAT	TAGAATTAGAATT	227.251	.	END=1456	MOTIF=AATTAG	REF=2	RL=12	RU=TAGAAT	VT=STR	RPA=2.16667	GT:ALLREADS:AML:DP:GB:PL:Q:STITCH	0/0:0|2:1/1:2:0/0:0,6,171:0.8:2	0/1:0|11;1|1:1/0.999996:12:0/1:54,0,908:0.999996:11
MP30181	1048	MP30181_1048	TTTCACTTTCAC	.	8606.16	.	END=1059	MOTIF=AAAGTG	REF=2	RL=12	RU=TTTCAC	VT=STR		GT:ALLREADS:AML:DP:GB:PL:Q:STITCH	0/0:0|28:1/1:28:0/0:0:1:14	0/0:0|73;1|1:0.889468/0.889468:74:0/0:0:0.889468:56
MP30181	1088	MP30181_1088	CCTTCCCCTTCC	.	0	.	END=1099	MOTIF=AAGGGG	REF=2	RL=12	RU=CCTTCC	VT=STR		GT:ALLREADS:AML:DP:GB:PL:Q:STITCH	0/0:0|4:1/1:4:0/0:0:1:3	0/0:0|24:1/1:24:0/0:0:1:19
MP30183	1060	MP30183_1060	CTGCTGATGCTGCTGCT	.	0	.	END=1076	MOTIF=AGC	REF=5.66667	RL=17	RU=CTG	VT=STR		GT:ALLREADS:AML:DP:GB:PL:Q:STITCH	0/0:0|3:1/1:3:0/0:0:1:3	0/0:0|4:1/1:4:0/0:0:1:3
MP30223	2434	MP30223_2434	GTTGAAGTTGAAGTTGAA	.	0	.	END=2451	MOTIF=AACTTC	REF=3	RL=18	RU=GTTGAA	VT=STR		GT:ALLREADS:AML:DP:GB:PL:Q:STITCH	./.	0/0:0|1:1/1:1:0/0:0:1:0
MP30223	2455	MP30223_2455	CCCAACCCAACCCAA	.	0	.	END=2469	MOTIF=AACCC	REF=3	RL=15	RU=CCCAA	VT=STR		GT:ALLREADS:AML:DP:GB:PL:Q:STITCH	0/0:0|5:1/1:5:0/0:0:1:3	0/0:0|12:1/1:12:0/0:0:1:10
MP30223	2476	MP30223_2476	AAGAAGAAAAAGAAGAAGATCGAATCGAAGAAGAAGAGAAGA	.	8.3819e-08	.	END=2517	MOTIF=AAG	REF=14	RL=42	RU=AAG	VT=STR		GT:ALLREADS:AML:DP:GB:PL:Q:STITCH	0/0:0|5:1/1:5:0/0:0:1:4	0/0:0|6:1/1:6:0/0:0:1:4
MP30223	2502	MP30223_2502	GAAGAAGAAGAGAAGAG	.	4.36557e-08	.	END=2518	MOTIF=AAGAG	REF=3.4	RL=17	RU=GAAGA	VT=STR		GT:ALLREADS:AML:DP:GB:PL:Q:STITCH	0/0:0|1:1/1:1:0/0:0:1:0	0/0:0|3:1/1:3:0/0:0:1:1
MP30257	4293	MP30257_4293	CAAAAACAAAAA	.	3.37604e-08	.	END=4304	MOTIF=AAAAAC	REF=2	RL=12	RU=CAAAAA	VT=STR		GT:ALLREADS:AML:DP:GB:PL:Q:STITCH	0/0:0|9:1/1:9:0/0:0:1:5	0/0:0|31:1/1:31:0/0:0:1:17
MP30257	5483	MP30257_5483	ATTTTTATTTTTA	.	0	.	END=5495	MOTIF=AAAAAT	REF=2.16667	RL=13	RU=ATTTTT	VT=STR		GT:ALLREADS:AML:DP:GB:PL:Q:STITCH	0/0:0|11:1/1:11:0/0:0:1:9	0/0:0|30:1/1:30:0/0:0:1:22
MP30300	1015	MP30300_1015	GCCGTTGCCGTT	GCCGTTGCCGTTG	438.334	.	END=1026	MOTIF=AACGGC	REF=2	RL=12	RU=GCCGTT	VT=STR	RPA=2.16667	GT:ALLREADS:AML:DP:GB:PL:Q:STITCH	0/0:0|4:1/1:4:0/0:0,12,345:0.941176:2	1/1:1|1:1/1:1:1/1:91,3,0:0.666667:0
MP30300	1658	MP30300_1658	AGGAGGAGGAGGAGGAGAAGGA	.	0	.	END=1679	MOTIF=AGG	REF=7.33333	RL=22	RU=AGG	VT=STR		GT:ALLREADS:AML:DP:GB:PL:Q:STITCH	0/0:0|9:1/1:9:0/0:0:1:4	0/0:0|7:1/1:7:0/0:0:1:4
MP30342	2009	MP30342_2009	ATATATAAATATATATA	.	3.72529e-08	.	END=2025	MOTIF=AT	REF=8.5	RL=17	RU=AT	VT=STR		GT:ALLREADS:AML:DP:GB:PL:Q:STITCH	0/0:0|7:1/1:7:0/0:0:1:5	./.
MP30423	1960	MP30423_1960	CAGGCTCAGGCT	.	0	.	END=1971	MOTIF=AGCCTG	REF=2	RL=12	RU=CAGGCT	VT=STR		GT:ALLREADS:AML:DP:GB:PL:Q:STITCH	./.	0/0:0|1:1/1:1:0/0:0:1:0
MP30423	2116	MP30423_2116	CAGGCTCAGGCT	.	0	.	END=2127	MOTIF=AGCCTG	REF=2	RL=12	RU=CAGGCT	VT=STR		GT:ALLREADS:AML:DP:GB:PL:Q:STITCH	0/0:0|6:1/1:6:0/0:0:1:4	0/0:0|3:1/1:3:0/0:0:1:2
MP30423	2725	MP30423_2725	CTTCATCTTCAT	.	2.4389e-07	.	END=2736	MOTIF=AAGATG	REF=2	RL=12	RU=CTTCAT	VT=STR		GT:ALLREADS:AML:DP:GB:PL:Q:STITCH	0/0:0|3:1/1:3:0/0:0:1:2	0/0:0|3:1/1:3:0/0:0:1:1
MP30442	1060	MP30442_1060	ATTAATTACATTACATTCACATT	ATTAATTACATTACATTCACA	115.195	.	END=1082	MOTIF=AATGT	REF=4.6	RL=23	RU=ATTAC	VT=STR	RPA=4.2	GT:ALLREADS:AML:DP:GB:PL:Q:STITCH	0/0:0|1:0.999999/0.999999:1:0/0:0,3,58:0.666666:1	1/1:-2|1:0.999997/0.999997:1:-2/-2:53,3,0:0.666664:1
MP30487	1033	MP30487_1033	ACAAACACAAACAAAATCAACAAACA	.	1.2762e-07	.	END=1058	MOTIF=AAACAC	REF=4.33333	RL=26	RU=ACAAAC	VT=STR		GT:ALLREADS:AML:DP:GB:PL:Q:STITCH	0/0:0|2:1/1:2:0/0:0:1:0	./.
MP30494	1433	MP30494_1433	TCGGGTCGGGTCGG	.	0	.	END=1446	MOTIF=ACCCG	REF=2.8	RL=14	RU=TCGGG	VT=STR		GT:ALLREADS:AML:DP:GB:PL:Q:STITCH	0/0:0|11:1/1:11:0/0:0:1:8	0/0:0|58:1/1:58:0/0:0:1:38
MP30500	1385	MP30500_1385	AGCAACAGCAAC	.	0	.	END=1396	MOTIF=AACAGC	REF=2	RL=12	RU=AGCAAC	VT=STR		GT:ALLREADS:AML:DP:GB:PL:Q:STITCH	./.	0/0:0|1:1/1:1:0/0:0:1:0
MP30580	2026	MP30580_2026	CTCTTTCTCTTTCT	.	5.12227e-08	.	END=2039	MOTIF=AAAGAG	REF=2.33333	RL=14	RU=CTCTTT	VT=STR		GT:ALLREADS:AML:DP:GB:PL:Q:STITCH	./.	0/0:0|11:1/1:11:0/0:0:1:10
MP30580	2053	MP30580_2053	ATTTTTATTTTT	.	0	.	END=2064	MOTIF=AAAAAT	REF=2	RL=12	RU=ATTTTT	VT=STR		GT:ALLREADS:AML:DP:GB:PL:Q:STITCH	0/0:0|6:1/1:6:0/0:0:1:2	0/0:0|25:1/1:25:0/0:0:1:20
MP30589	1073	MP30589_1073	TTCATATTCATATT	.	15798.3	.	END=1086	MOTIF=AATATG	REF=2.33333	RL=14	RU=TTCATA	VT=STR		GT:ALLREADS:AML:DP:GB:PL:Q:STITCH	0/0:-2|1;0|57:0.494512/0.494512:58:0/0:0:0.494512:44	0/0:-1|3;0|121:4.0499e-16/4.0499e-16:124:0/0:0:4.0499e-16:102
MP30597	2102	MP30597_2102	GCCTGGGCCTGGG	.	0	.	END=2114	MOTIF=AGGCCC	REF=2.16667	RL=13	RU=GCCTGG	VT=STR		GT:ALLREADS:AML:DP:GB:PL:Q:STITCH	./.	0/0:0|3:1/1:3:0/0:0:1:3
MP30721	1073	MP30721_1073	GGGGCTGGGGCT	.	0	.	END=1084	MOTIF=AGCCCC	REF=2	RL=12	RU=GGGGCT	VT=STR		GT:ALLREADS:AML:DP:GB:PL:Q:STITCH	0/0:0|2:1/1:2:0/0:0:1:2	0/0:0|2:1/1:2:0/0:0:1:2
MP30722	1063	MP30722_1063	TCTCTTTCTCTT	.	3.84171e-08	.	END=1074	MOTIF=AAAGAG	REF=2	RL=12	RU=TCTCTT	VT=STR		GT:ALLREADS:AML:DP:GB:PL:Q:STITCH	0/0:0|9:1/1:9:0/0:0:1:9	0/0:0|22:1/1:22:0/0:0:1:19
MP30747	1150	MP30747_1150	TTCCAGTTCCAG	.	9.31323e-09	.	END=1161	MOTIF=AACTGG	REF=2	RL=12	RU=TTCCAG	VT=STR		GT:ALLREADS:AML:DP:GB:PL:Q:STITCH	0/0:0|8:1/1:8:0/0:0:1:7	0/0:0|6:1/1:6:0/0:0:1:4
MP30807	1720	MP30807_1720	AAAGAGAAAGAG	.	0	.	END=1731	MOTIF=AAAGAG	REF=2	RL=12	RU=AAAGAG	VT=STR		GT:ALLREADS:AML:DP:GB:PL:Q:STITCH	0/0:0|2:1/1:2:0/0:0:1:1	0/0:0|1:1/1:1:0/0:0:1:0
MP30819	1174	MP30819_1174	CATCGGCATCGGCATCGGCGTCGG	.	8.96398e-08	.	END=1197	MOTIF=ATCGGC	REF=4	RL=24	RU=CATCGG	VT=STR		GT:ALLREADS:AML:DP:GB:PL:Q:STITCH	0/0:0|1:1/1:1:0/0:0:1:1	0/0:0|5:1/1:5:0/0:0:1:5
MP30834	2004	MP30834_2004	TGTATGTATGTAT	.	8.3819e-08	.	END=2016	MOTIF=ACAT	REF=3.25	RL=13	RU=TGTA	VT=STR		GT:ALLREADS:AML:DP:GB:PL:Q:STITCH	0/0:0|4:1/1:4:0/0:0:1:4	./.
MP30870	1218	MP30870_1218	GCTGCTGCCGCTGCTGC	.	0	.	END=1234	MOTIF=AGC	REF=5.66667	RL=17	RU=GCT	VT=STR		GT:ALLREADS:AML:DP:GB:PL:Q:STITCH	0/0:0|7:1/1:7:0/0:0:1:4	0/0:0|3:1/1:3:0/0:0:1:0
MP30895	2077	MP30895_2077	GTTTGGGTTTGG	.	0	.	END=2088	MOTIF=AAACCC	REF=2	RL=12	RU=GTTTGG	VT=STR		GT:ALLREADS:AML:DP:GB:PL:Q:STITCH	0/0:0|1:1/1:1:0/0:0:1:0	0/0:0|8:1/1:8:0/0:0:1:5
MP30896	1127	MP30896_1127	TGCTGTTGCTGCTGCTGTTG	TGCTGTTGCTGCTGCTGTT	591.639	.	END=1146	MOTIF=AACAGC	REF=3.33333	RL=20	RU=TGCTGT	VT=STR	RPA=3.16667	GT:ALLREADS:AML:DP:GB:PL:Q:STITCH	0/0:0|6:1/1:6:0/0:0,18,547:0.984615:5	1/0:-1|1;0|13:0.999962/0.999998:14:-1/0:44,0,1143:0.999962:5
MP30938	2538	MP30938_2538	TTCTTTTTCTTTTT	TTCTTTTTCTTTTTCTTTTTCTTT	133.621	.	END=2551	MOTIF=AAAAAG	REF=2.33333	RL=14	RU=TTCTTT	VT=STR	RPA=4	GT:ALLREADS:AML:DP:GB:PL:Q:STITCH	./.	0/1:-2|1;0|8;10|1:0.997422/0.565415:10:0/10:123,0,769:0.565415:6
MP30964	1412	MP30964_1412	TTGTGTTGTGTT	.	1.86265e-08	.	END=1423	MOTIF=AACAC	REF=2.4	RL=12	RU=TTGTG	VT=STR		GT:ALLREADS:AML:DP:GB:PL:Q:STITCH	0/0:0|15:1/1:15:0/0:0:1:9	0/0:0|15:1/1:15:0/0:0:1:12
MP30978	1466	MP30978_1466	GAAGAGGAAGAG	GAAGAGGAAGA	682.499	.	END=1477	MOTIF=AAGAGG	REF=2	RL=12	RU=GAAGAG	VT=STR	RPA=1.83333	GT:ALLREADS:AML:DP:GB:PL:Q:STITCH	0/0:0|7:1/1:7:0/0:0,21,640:0.992248:4	1/0:-1|1;0|14:0.999929/0.999997:15:-1/0:41,0,1236:0.999929:9
MP31022	1259	MP31022_1259	TCATCATCGTCATCATCATC	.	3468.25	.	END=1278	MOTIF=ATC	REF=6.66667	RL=20	RU=TCA	VT=STR		GT:ALLREADS:AML:DP:GB:PL:Q:STITCH	0/0:0|29:1/1:29:0/0:0:1:18	0/0:-1|1;0|57:1/1:58:0/0:0:1:33
MP31023	1215	MP31023_1215	TCATCATCATCGTCATCATCATC	.	0	.	END=1237	MOTIF=ATC	REF=7.66667	RL=23	RU=TCA	VT=STR		GT:ALLREADS:AML:DP:GB:PL:Q:STITCH	0/0:0|36:1/1:36:0/0:0:1:24	0/0:0|35:1/1:35:0/0:0:1:22
MP31057	1789	MP31057_1789	ATCGGGATCGGATCGG	.	0	.	END=1804	MOTIF=ATCCCG	REF=2.66667	RL=16	RU=ATCGGG	VT=STR		GT:ALLREADS:AML:DP:GB:PL:Q:STITCH	./.	0/0:0|1:1/1:1:0/0:0:1:0
MP31077	1534	MP31077_1534	AAGAAGAAGAAG	.	2529.52	.	END=1545	MOTIF=AAG	REF=4	RL=12	RU=AAG	VT=STR		GT:ALLREADS:AML:DP:GB:PL:Q:STITCH	0/0:0|26:1/1:26:0/0:0:1:20	0/0:0|66;1|1;3|1:0.998011/0.998011:68:0/0:0:0.998011:47
MP31077	1640	MP31077_1640	GAATGGAATGGA	.	0	.	END=1651	MOTIF=AATGG	REF=2.4	RL=12	RU=GAATG	VT=STR		GT:ALLREADS:AML:DP:GB:PL:Q:STITCH	./.	0/0:0|6:1/1:6:0/0:0:1:3
MP31077	1737	MP31077_1737	TATATATATATATATAT	TATATATATATA	54.9878	.	END=1753	MOTIF=AT	REF=8.5	RL=17	RU=TA	VT=STR	RPA=6	GT:ALLREADS:AML:DP:GB:PL:Q:STITCH	./.	1/1:-5|1:0.999991/0.999991:1:-5/-5:48,3,0:0.666657:1
MP31083	1082	MP31083_1082	CTCCACCTCCACCTCCACC	.	0	.	END=1100	MOTIF=ACCTCC	REF=3.16667	RL=19	RU=CTCCAC	VT=STR		GT:ALLREADS:AML:DP:GB:PL:Q:STITCH	0/0:0|2:1/1:2:0/0:0:1:2	0/0:0|26:1/1:26:0/0:0:1:17
MP31119	1679	MP31119_1679	GTTTTGGTTTTG	GTTTTGGTTTTGGTT	1003.43	.	END=1690	MOTIF=AAAACC	REF=2	RL=12	RU=GTTTTG	VT=STR	RPA=2.5	GT:ALLREADS:AML:DP:GB:PL:Q:STITCH	0/0:0|6:1/1:6:0/0:0,18,599:0.969697:4	0/1:0|4;1|1;3|5:0.010013/0.010013:10:0/3:470,0,380:0.010013:6
MP31139	1281	MP31139_1281	TCAAAGTCAAAGTCAAACTCAAA	.	0	.	END=1303	MOTIF=AAAGTC	REF=3.83333	RL=23	RU=TCAAAG	VT=STR		GT:ALLREADS:AML:DP:GB:PL:Q:STITCH	0/0:0|2:1/1:2:0/0:0:1:2	0/0:0|26:1/1:26:0/0:0:1:21
MP31164	1919	MP31164_1919	GAGAACGAGAAC	.	1.33878e-08	.	END=1930	MOTIF=AACGAG	REF=2	RL=12	RU=GAGAAC	VT=STR		GT:ALLREADS:AML:DP:GB:PL:Q:STITCH	0/0:0|1:1/1:1:0/0:0:1:0	0/0:0|3:1/1:3:0/0:0:1:3
MP31170	2436	MP31170_2436	CAGCAACAGCAGCAGCAACAGC	.	1.53668e-07	.	END=2457	MOTIF=AACAGC	REF=3.66667	RL=22	RU=CAGCAA	VT=STR		GT:ALLREADS:AML:DP:GB:PL:Q:STITCH	0/0:0|18:1/1:18:0/0:0:1:11	0/0:0|75:1/1:75:0/0:0:1:49
MP31175	1187	MP31175_1187	AGGGAGAGGGAGAG	.	0	.	END=1200	MOTIF=AGAGGG	REF=2.33333	RL=14	RU=AGGGAG	VT=STR		GT:ALLREADS:AML:DP:GB:PL:Q:STITCH	0/0:0|8:1/1:8:0/0:0:1:5	0/0:0|1:1/1:1:0/0:0:1:1
MP31177	1046	MP31177_1046	TTTGGGTTTGGG	.	4.36557e-08	.	END=1057	MOTIF=AAACCC	REF=2	RL=12	RU=TTTGGG	VT=STR		GT:ALLREADS:AML:DP:GB:PL:Q:STITCH	0/0:0|4:1/1:4:0/0:0:1:1	0/0:0|12:1/1:12:0/0:0:1:8
MP31223	1299	MP31223_1299	ATTTTTATTTTT	.	0	.	END=1310	MOTIF=AAAAAT	REF=2	RL=12	RU=ATTTTT	VT=STR		GT:ALLREADS:AML:DP:GB:PL:Q:STITCH	./.	0/0:0|1:1/1:1:0/0:0:1:1
MP31265	2176	MP31265_2176	AAAAAAAAAAAAAA	AAAAAAAAAAAA,AAAAAAAAAAAAA,AAAAAAAAAAAAAAA	54.5613	.	END=2189	MOTIF=A	REF=14	RL=14	RU=A	VT=STR	RPA=12,13,15	GT:ALLREADS:AML:DP:GB:PL:Q:STITCH	0/3:0|1;1|1:0.906061/0.96986:2:0/1:16,22,50,21,46,43,0,17,16,11:0.875994:1	1/2:-2|1;-1|1:0.916416/0.956122:2:-2/-1:33,17,17,16,0,12,36,19,17,41:0.873186:0
MP31323	1576	MP31323_1576	GTGTGTGTGTGTGTG	GTGTGTGTGTGTG	48.5724	.	END=1590	MOTIF=AC	REF=7.5	RL=15	RU=GT	VT=STR	RPA=6.5	GT:ALLREADS:AML:DP:GB:PL:Q:STITCH	./.	1/1:-2|2:0.999958/0.999958:2:-2/-2:42,5,0:0.797652:0
MP31333	1723	MP31333_1723	AATATAATATAAT	AATATAATATAA	545.28	.	END=1735	MOTIF=AATAT	REF=2.6	RL=13	RU=AATAT	VT=STR	RPA=2.4	GT:ALLREADS:AML:DP:GB:PL:Q:STITCH	0/0:0|10:1/1:10:0/0:0,30,532:0.999024:9	1/0:-1|1;0|11:0.941471/1:12:-1/0:12,0,550:0.941471:8
MP31334	1723	MP31334_1723	AATATAATATAAT	.	0	.	END=1735	MOTIF=AATAT	REF=2.6	RL=13	RU=AATAT	VT=STR		GT:ALLREADS:AML:DP:GB:PL:Q:STITCH	0/0:0|1:1/1:1:0/0:0:1:0	./.
MP31345	1127	MP31345_1127	CAGCAGCAGCATCAGCA	.	0	.	END=1143	MOTIF=AGC	REF=5.66667	RL=17	RU=CAG	VT=STR		GT:ALLREADS:AML:DP:GB:PL:Q:STITCH	0/0:0|17:1/1:17:0/0:0:1:14	0/0:0|32:1/1:32:0/0:0:1:19
MP31345	1156	MP31345_1156	CCATCACCATCACCATCACCA	.	0	.	END=1176	MOTIF=ACCATC	REF=3.5	RL=21	RU=CCATCA	VT=STR		GT:ALLREADS:AML:DP:GB:PL:Q:STITCH	0/0:0|18:1/1:18:0/0:0:1:10	0/0:0|62:1/1:62:0/0:0:1:34
MP31345	1216	MP31345_1216	TGGTGGTGGTGG	.	6537.19	.	END=1227	MOTIF=ACC	REF=4	RL=12	RU=TGG	VT=STR		GT:ALLREADS:AML:DP:GB:PL:Q:STITCH	0/0:-1|1;0|50:1/1:51:0/0:0:1:35	0/0:0|114:1/1:114:0/0:0:1:76
MP31348	1243	MP31348_1243	GGGAGAGGGAGAGGGAGAGG	.	0	.	END=1262	MOTIF=AGAGGG	REF=3.33333	RL=20	RU=GGGAGA	VT=STR		GT:ALLREADS:AML:DP:GB:PL:Q:STITCH	0/0:0|3:1/1:3:0/0:0:1:1	0/0:0|23:1/1:23:0/0:0:1:11
MP31348	1276	MP31348_1276	GGCTTTGGCTTTGGCTT	.	0	.	END=1292	MOTIF=AAAGCC	REF=2.83333	RL=17	RU=GGCTTT	VT=STR		GT:ALLREADS:AML:DP:GB:PL:Q:STITCH	0/0:0|8:1/1:8:0/0:0:1:3	0/0:0|18:1/1:18:0/0:0:1:8
MP31353	1272	MP31353_1272	TCTGTTTCTGTT	.	0	.	END=1283	MOTIF=AAACAG	REF=2	RL=12	RU=TCTGTT	VT=STR		GT:ALLREADS:AML:DP:GB:PL:Q:STITCH	./.	0/0:0|3:1/1:3:0/0:0:1:1
MP31370	1357	MP31370_1357	TGGTGGTAGGGGTGGTGGTGG	.	8.61473e-08	.	END=1377	MOTIF=ACC	REF=7	RL=21	RU=TGG	VT=STR		GT:ALLREADS:AML:DP:GB:PL:Q:STITCH	./.	0/0:0|3:1/1:3:0/0:0:1:3
MP31388	1050	MP31388_1050	CTCTTCTCTTCT	.	6012.7	.	END=1061	MOTIF=AAGAG	REF=2.4	RL=12	RU=CTCTT	VT=STR		GT:ALLREADS:AML:DP:GB:PL:Q:STITCH	0/0:0|21:1/1:21:0/0:0:1:14	0/0:0|105;1|1:0.999977/0.999977:106:0/0:0:0.999977:69
MP31388	1274	MP31388_1274	CTTCTTCTTCTTC	.	7714.61	.	END=1286	MOTIF=AAG	REF=4.33333	RL=13	RU=CTT	VT=STR		GT:ALLREADS:AML:DP:GB:PL:Q:STITCH	0/0:-4|1;0|45:1/1:46:0/0:0:1:33	0/0:-1|2;0|160:0.998844/0.998844:162:0/0:0:0.998844:114
MP31428	2056	MP31428_2056	AAATAAAAATAAA	AAA	690.962	.	END=2068	MOTIF=AAAAAT	REF=2.16667	RL=13	RU=AAATAA	VT=STR	RPA=0.5	GT:ALLREADS:AML:DP:GB:PL:Q:STITCH	0/0:0|6:1/1:6:0/0:0,18,599:0.984615:5	1/0:-10|1;0|2:1/1:3:-10/0:90,0,190:1:1
MP31428	2817	MP31428_2817	CACCACCACCCCCACCCCCA	.	5.3551e-08	.	END=2836	MOTIF=ACCCCC	REF=3.33333	RL=20	RU=CACCCC	VT=STR		GT:ALLREADS:AML:DP:GB:PL:Q:STITCH	0/0:0|1:1/1:1:0/0:0:1:0	0/0:0|5:1/1:5:0/0:0:1:1
MP31429	1161	MP31429_1161	TGATTGTGATTG	.	0	.	END=1172	MOTIF=AATCAC	REF=2	RL=12	RU=TGATTG	VT=STR		GT:ALLREADS:AML:DP:GB:PL:Q:STITCH	./.	0/0:0|7:1/1:7:0/0:0:1:3
MP31451	2047	MP31451_2047	CTTGCTCTTGCT	.	6.98492e-08	.	END=2058	MOTIF=AAGAGC	REF=2	RL=12	RU=CTTGCT	VT=STR		GT:ALLREADS:AML:DP:GB:PL:Q:STITCH	0/0:0|1:1/1:1:0/0:0:1:1	0/0:0|2:1/1:2:0/0:0:1:2
MP31473	1088	MP31473_1088	AAGAGAAAGAGA	.	8800.41	.	END=1099	MOTIF=AAAGAG	REF=2	RL=12	RU=AAGAGA	VT=STR		GT:ALLREADS:AML:DP:GB:PL:Q:STITCH	0/0:0|18:1/1:18:0/0:0:0.999996:6	0/0:0|71;2|1:0.494782/0.494782:72:0/0:0:0.494782:42
MP31473	1098	MP31473_1098	GAGAGGGAGAGGG	.	0	.	END=1110	MOTIF=AGAGGG	REF=2.16667	RL=13	RU=GAGAGG	VT=STR		GT:ALLREADS:AML:DP:GB:PL:Q:STITCH	0/0:0|2:1/1:2:0/0:0:1:1	0/0:0|2:1/1:2:0/0:0:1:2
MP31480	1021	MP31480_1021	CCTTCCCTTCCC	.	2454.23	.	END=1032	MOTIF=AAGGG	REF=2.4	RL=12	RU=CCTTC	VT=STR		GT:ALLREADS:AML:DP:GB:PL:Q:STITCH	0/0:-1|1;0|20:0.999992/0.999992:21:0/0:0:0.960867:11	0/0:0|26:1/1:26:0/0:0:1:18
MP31480	1442	MP31480_1442	GGCGTTGGCGTT	.	5158.7	.	END=1453	MOTIF=AACGCC	REF=2	RL=12	RU=GGCGTT	VT=STR		GT:ALLREADS:AML:DP:GB:PL:Q:STITCH	0/0:-1|1;0|43:0.946916/0.946916:44:0/0:0:0.946886:34	0/0:0|14:1/1:14:0/0:0:0.999939:11
MP31480	1559	MP31480_1559	GATGGCGATGGC	.	1.04774e-08	.	END=1570	MOTIF=ATCGCC	REF=2	RL=12	RU=GATGGC	VT=STR		GT:ALLREADS:AML:DP:GB:PL:Q:STITCH	0/0:0|1:1/1:1:0/0:0:1:0	0/0:0|15:1/1:15:0/0:0:1:11
MP31486	2426	MP31486_2426	AAAAAAAAAATCAAAAAAAAAA	AAAAAAAAAATCAAAAAAAAAAA,AAAAAAAAAATCAAAAAAAAAAAA	79.0612	.	END=2447	MOTIF=A	REF=22	RL=22	RU=A	VT=STR	RPA=23,24	GT:ALLREADS:AML:DP:GB:PL:Q:STITCH	0/0:0|2:0.999965/0.999965:2:0/0:0,5,45,5,47,51:0.664849:2	1/2:0|1;1|1;2|1:0.58778/0.848794:3:1/2:28,4,20,0,0,18:0.437218:2
MP31486	2492	MP31486_2492	GGAAGGGAAGGGA	.	0	.	END=2504	MOTIF=AAGGG	REF=2.6	RL=13	RU=GGAAG	VT=STR		GT:ALLREADS:AML:DP:GB:PL:Q:STITCH	0/0:0|2:1/1:2:0/0:0:1:0	0/0:0|2:1/1:2:0/0:0:1:0
MP31497	1953	MP31497_1953	TTTTTATTTTTATTTTTTTTTT	.	0	.	END=1974	MOTIF=A	REF=22	RL=22	RU=T	VT=STR		GT:ALLREADS:AML:DP:GB:PL:Q:STITCH	0/0:0|1:1/1:1:0/0:0:1:0	./.
MP31536	1428	MP31536_1428	GGCGGAGGCGGGGGCGGAGGCGGAGG	.	0	.	END=1453	MOTIF=AGGCGG	REF=4.33333	RL=26	RU=GGCGGA	VT=STR		GT:ALLREADS:AML:DP:GB:PL:Q:STITCH	0/0:0|15:1/1:15:0/0:0:1:11	0/0:0|21:1/1:21:0/0:0:1:11
MP31541	1022	MP31541_1022	CAACCCAACCCAAC	.	0	.	END=1035	MOTIF=AACCC	REF=2.8	RL=14	RU=CAACC	VT=STR		GT:ALLREADS:AML:DP:GB:PL:Q:STITCH	0/0:0|36:1/1:36:0/0:0:1:20	./.
MP31543	1698	MP31543_1698	TTTCATTTTCAT	.	0	.	END=1709	MOTIF=AAAATG	REF=2	RL=12	RU=TTTCAT	VT=STR		GT:ALLREADS:AML:DP:GB:PL:Q:STITCH	0/0:0|3:1/1:3:0/0:0:1:3	0/0:0|9:1/1:9:0/0:0:1:3
MP31590	1149	MP31590_1149	ACTACGACTACGA	.	0	.	END=1161	MOTIF=ACGACT	REF=2.16667	RL=13	RU=ACTACG	VT=STR		GT:ALLREADS:AML:DP:GB:PL:Q:STITCH	0/0:0|6:1/1:6:0/0:0:1:3	0/0:0|17:1/1:17:0/0:0:1:13
MP31592	1364	MP31592_1364	GATGATGATGATGAT	.	0	.	END=1378	MOTIF=ATC	REF=5	RL=15	RU=GAT	VT=STR		GT:ALLREADS:AML:DP:GB:PL:Q:STITCH	0/0:0|9:1/1:9:0/0:0:1:7	0/0:0|22:1/1:22:0/0:0:1:15
MP31593	1117	MP31593_1117	ACATTTACATTT	ACATTTACATT	92.4158	.	END=1128	MOTIF=AAATGT	REF=2	RL=12	RU=ACATTT	VT=STR	RPA=1.83333	GT:ALLREADS:AML:DP:GB:PL:Q:STITCH	1/1:-1|1:1/1:1:-1/-1:85,3,0:0.666667:1	./.
MP31639	1162	MP31639_1162	TTATTTATTTATTTATTT	.	9524.74	.	END=1179	MOTIF=AAAT	REF=4.5	RL=18	RU=TTAT	VT=STR		GT:ALLREADS:AML:DP:GB:PL:Q:STITCH	0/0:-1|1;0|44:0.999999/0.999999:45:0/0:0:0.999999:39	0/0:-1|3;0|198;1|1;4|1:1.84326e-10/1.84326e-10:203:0/0:0:1.84326e-10:170
MP31642	1063	MP31642_1063	AGGAAGAGGAAGAGGAAGGGGAAGAAGAAGAGGAAGA	.	0	.	END=1099	MOTIF=AAGAGG	REF=6.16667	RL=37	RU=AGGAAG	VT=STR		GT:ALLREADS:AML:DP:GB:PL:Q:STITCH	./.	0/0:0|1:1/1:1:0/0:0:1:1
MP31642	1083	MP31642_1083	GAAGAAGAAGAGGAAGAAGA	.	0	.	END=1102	MOTIF=AAG	REF=6.66667	RL=20	RU=GAA	VT=STR		GT:ALLREADS:AML:DP:GB:PL:Q:STITCH	0/0:0|1:1/1:1:0/0:0:1:1	./.
MP31642	1099	MP31642_1099	AAGAGAAAGAGA	.	1.62981e-07	.	END=1110	MOTIF=AAAGAG	REF=2	RL=12	RU=AAGAGA	VT=STR		GT:ALLREADS:AML:DP:GB:PL:Q:STITCH	0/0:0|45:1/1:45:0/0:0:1:28	0/0:0|37:1/1:37:0/0:0:1:20
MP31642	1301	MP31642_1301	CTCTCTCTCTCTCTCTTTCTCTCT	.	7.45058e-08	.	END=1324	MOTIF=AG	REF=12	RL=24	RU=CT	VT=STR		GT:ALLREADS:AML:DP:GB:PL:Q:STITCH	0/0:0|10:1/1:10:0/0:0:1:8	0/0:0|19:1/1:19:0/0:0:1:13
MP31675	1337	MP31675_1337	TTTTTATTTTTA	.	1.16415e-08	.	END=1348	MOTIF=AAAAAT	REF=2	RL=12	RU=TTTTTA	VT=STR		GT:ALLREADS:AML:DP:GB:PL:Q:STITCH	0/0:0|11:1/1:11:0/0:0:1:6	0/0:0|14:1/1:14:0/0:0:1:9
MP31690	1823	MP31690_1823	TGGGTTTGGGTTT	.	0	.	END=1835	MOTIF=AAACCC	REF=2.16667	RL=13	RU=TGGGTT	VT=STR		GT:ALLREADS:AML:DP:GB:PL:Q:STITCH	0/0:0|1:1/1:1:0/0:0:1:0	0/0:0|1:1/1:1:0/0:0:1:0
MP31713	2050	MP31713_2050	GCGGCGGCGGCGGCGGAGGGGGCGGCG	.	7.45058e-08	.	END=2076	MOTIF=CCG	REF=9	RL=27	RU=GCG	VT=STR		GT:ALLREADS:AML:DP:GB:PL:Q:STITCH	0/0:0|1:1/1:1:0/0:0:1:1	0/0:0|9:1/1:9:0/0:0:1:5
MP31723	1019	MP31723_1019	GAAAGAAAGAAA	.	2.67755e-08	.	END=1030	MOTIF=AAAG	REF=3	RL=12	RU=GAAA	VT=STR		GT:ALLREADS:AML:DP:GB:PL:Q:STITCH	0/0:0|2:1/1:2:0/0:0:1:1	0/0:0|3:1/1:3:0/0:0:1:3
MP31723	1993	MP31723_1993	AAAATCAAAATC	.	0	.	END=2004	MOTIF=AAAATC	REF=2	RL=12	RU=AAAATC	VT=STR		GT:ALLREADS:AML:DP:GB:PL:Q:STITCH	0/0:0|1:1/1:1:0/0:0:1:1	0/0:0|1:1/1:1:0/0:0:1:1
MP31723	2162	MP31723_2162	TTTCTTTCTTTCTT	.	0	.	END=2175	MOTIF=AAAG	REF=3.5	RL=14	RU=TTTC	VT=STR		GT:ALLREADS:AML:DP:GB:PL:Q:STITCH	0/0:0|1:1/1:1:0/0:0:1:0	0/0:0|1:1/1:1:0/0:0:1:1
MP31724	1337	MP31724_1337	TTGAAATTGAAATTGAAACTGAA	.	0	.	END=1359	MOTIF=AAATTG	REF=3.83333	RL=23	RU=TTGAAA	VT=STR		GT:ALLREADS:AML:DP:GB:PL:Q:STITCH	./.	0/0:0|1:1/1:1:0/0:0:1:0
MP31736	1129	MP31736_1129	TTATCTTTATCTTTAT	.	0	.	END=1144	MOTIF=AAAGAT	REF=2.66667	RL=16	RU=TTATCT	VT=STR		GT:ALLREADS:AML:DP:GB:PL:Q:STITCH	0/0:0|5:1/1:5:0/0:0:1:5	0/0:0|3:1/1:3:0/0:0:1:2
MP31742	1002	MP31742_1002	CAGCAGCAGCAGCA	.	9.31323e-08	.	END=1015	MOTIF=AGC	REF=4.66667	RL=14	RU=CAG	VT=STR		GT:ALLREADS:AML:DP:GB:PL:Q:STITCH	0/0:0|1:1/1:1:0/0:0:1:1	0/0:0|7:1/1:7:0/0:0:1:3
MP31742	1028	MP31742_1028	GCAGAAGCAGAAGCAGCAGCAG	.	0	.	END=1049	MOTIF=AAGCAG	REF=3.66667	RL=22	RU=GCAGAA	VT=STR		GT:ALLREADS:AML:DP:GB:PL:Q:STITCH	0/0:0|2:1/1:2:0/0:0:1:1	0/0:0|6:1/1:6:0/0:0:1:3
MP31752	1276	MP31752_1276	AGGAGAAGGAGA	.	22171.2	.	END=1287	MOTIF=AAGGAG	REF=2	RL=12	RU=AGGAGA	VT=STR		GT:ALLREADS:AML:DP:GB:PL:Q:STITCH	0/0:0|127:1/1:127:0/0:0:1:88	0/0:0|130;1|1:0.876752/0.876752:131:0/0:0:0.876752:93
MP31752	1654	MP31752_1654	TGTTTGTTTGTTTGTT	.	24491.7	.	END=1669	MOTIF=AAAC	REF=4	RL=16	RU=TGTT	VT=STR		GT:ALLREADS:AML:DP:GB:PL:Q:STITCH	0/0:-2|2;-1|1;0|302:0.000414208/0.000414208:305:0/0:0:0.000414208:244	0/0:-1|1;0|312;1|2:0.000351178/0.000351178:315:0/0:0:0.000351178:252
MP31795	1937	MP31795_1937	TTCTTTTTCTTT	.	0	.	END=1948	MOTIF=AAAAAG	REF=2	RL=12	RU=TTCTTT	VT=STR		GT:ALLREADS:AML:DP:GB:PL:Q:STITCH	0/0:0|4:1/1:4:0/0:0:1:3	0/0:0|17:1/1:17:0/0:0:1:10
MP31898	1817	MP31898_1817	CCAACCCAACCCCACCC	.	1.25729e-07	.	END=1833	MOTIF=AACCC	REF=3.4	RL=17	RU=CCAAC	VT=STR		GT:ALLREADS:AML:DP:GB:PL:Q:STITCH	0/0:0|4:1/1:4:0/0:0:1:2	0/0:0|16:1/1:16:0/0:0:1:5
MP31898	2126	MP31898_2126	TTTTCTTTTCTTT	TTTTCTTTTCTT	1914.85	.	END=2138	MOTIF=AAAAG	REF=2.6	RL=13	RU=TTTTC	VT=STR	RPA=2.4	GT:ALLREADS:AML:DP:GB:PL:Q:STITCH	1/0:-1|1;0|12:0.880962/0.999999:13:-1/0:8,0,596:0.880962:8	0/0:0|36:1/1:36:0/0:0,108,1905:1:27
MP31898	2275	MP31898_2275	AGAGAGAGAGAGA	AGAGAGAGAGA	718.035	.	END=2287	MOTIF=AG	REF=6.5	RL=13	RU=AG	VT=STR	RPA=5.5	GT:ALLREADS:AML:DP:GB:PL:Q:STITCH	0/0:-2|1;0|13:1/1:14:0/0:0,19,326:0.989902:9	1/0:-2|11;0|22;1|1:2.63276e-05/2.63276e-05:34:-2/0:143,0,491:2.63276e-05:16
MP31898	2528	MP31898_2528	AAAAGAAAAAGA	AAAAGAAAAAGAA	75.1018	.	END=2539	MOTIF=AAAAAG	REF=2	RL=12	RU=AAAAGA	VT=STR	RPA=2.16667	GT:ALLREADS:AML:DP:GB:PL:Q:STITCH	0/1:0|16;1|1:0.999987/0.999862:17:0/1:39,0,1316:0.999863:14	0/1:0|17;1|1:0.999974/0.999725:18:0/1:36,0,1398:0.999725:14
MP31965	1081	MP31965_1081	ATGTATATGTATAT	.	0	.	END=1094	MOTIF=ACATAT	REF=2.33333	RL=14	RU=ATGTAT	VT=STR		GT:ALLREADS:AML:DP:GB:PL:Q:STITCH	./.	0/0:0|1:1/1:1:0/0:0:1:0
MP32039	1364	MP32039_1364	TTTCTTTCTTTCT	TTTCTTTCTTTCTT	223.088	.	END=1376	MOTIF=AAAG	REF=3.25	RL=13	RU=TTTC	VT=STR	RPA=3.5	GT:ALLREADS:AML:DP:GB:PL:Q:STITCH	0/0:0|2:1/1:2:0/0:0,6,79:0.799966:1	0/1:0|22;1|5:0.985587/0.985587:27:0/1:142,0,791:0.985587:12
MP32046	1075	MP32046_1075	GAAAAGGAAAGGGAAAA	.	0	.	END=1091	MOTIF=AAAAGG	REF=2.83333	RL=17	RU=GAAAAG	VT=STR		GT:ALLREADS:AML:DP:GB:PL:Q:STITCH	0/0:0|3:1/1:3:0/0:0:1:2	0/0:0|10:1/1:10:0/0:0:1:8
MP32073	1657	MP32073_1657	CTTTTTCTTTTT	.	1.01863e-08	.	END=1668	MOTIF=AAAAAG	REF=2	RL=12	RU=CTTTTT	VT=STR		GT:ALLREADS:AML:DP:GB:PL:Q:STITCH	0/0:0|2:1/1:2:0/0:0:1:2	0/0:0|10:1/1:10:0/0:0:1:7
MP32180	1150	MP32180_1150	AGTACTAGTACTA	AGTACTAGTACTAG	252.443	.	END=1162	MOTIF=ACTAGT	REF=2.16667	RL=13	RU=AGTACT	VT=STR	RPA=2.33333	GT:ALLREADS:AML:DP:GB:PL:Q:STITCH	0/0:0|2:1/1:2:0/0:0,6,170:0.8:0	0/1:0|2;1|1:1/1:3:0/1:80,0,161:1:2
MP32228	1004	MP32228_1004	TGTGCTTGTGCT	TGTGCTTGTGC	1985.18	.	END=1015	MOTIF=AAGCAC	REF=2	RL=12	RU=TGTGCT	VT=STR	RPA=1.83333	GT:ALLREADS:AML:DP:GB:PL:Q:STITCH	0/0:0|21:1/1:21:0/0:0,63,1912:1:14	1/0:-1|2;0|53:2.72185e-07/3.24601e-07:55:-1/0:7,0,4660:2.72185e-07:39
MP32239	1263	MP32239_1263	TTTTTTTTTTTT	TTTTTTTTTTTTTT	46.0353	.	END=1274	MOTIF=A	REF=12	RL=12	RU=T	VT=STR	RPA=14	GT:ALLREADS:AML:DP:GB:PL:Q:STITCH	./.	0/1:-1|1;0|2;2|2:0.991883/0.999198:5:0/2:38,0,36:0.991081:2
MP32260	2334	MP32260_2334	AACACAACACAA	.	0	.	END=2345	MOTIF=AACAC	REF=2.4	RL=12	RU=AACAC	VT=STR		GT:ALLREADS:AML:DP:GB:PL:Q:STITCH	0/0:0|4:1/1:4:0/0:0:1:0	./.
MP32261	2318	MP32261_2318	AGAGAAGAGAAGA	.	0	.	END=2330	MOTIF=AAGAG	REF=2.6	RL=13	RU=AGAGA	VT=STR		GT:ALLREADS:AML:DP:GB:PL:Q:STITCH	0/0:0|1:1/1:1:0/0:0:1:0	0/0:0|3:1/1:3:0/0:0:1:3
MP32305	2062	MP32305_2062	CTTTGCCTTTGCCTTT	.	0	.	END=2077	MOTIF=AAAGGC	REF=2.66667	RL=16	RU=CTTTGC	VT=STR		GT:ALLREADS:AML:DP:GB:PL:Q:STITCH	./.	0/0:0|1:1/1:1:0/0:0:1:1
MP32305	2063	MP32305_2063	TTTGCCTTTGCCTTTTGCTTT	.	2.45636e-07	.	END=2083	MOTIF=AAAAGC	REF=3.5	RL=21	RU=TTTGCT	VT=STR		GT:ALLREADS:AML:DP:GB:PL:Q:STITCH	0/0:0|6:1/1:6:0/0:0:1:6	0/0:0|6:1/1:6:0/0:0:1:3
MP32305	2186	MP32305_2186	TTGCATTTGCAT	TTGCATTTGCATTT	106.52	.	END=2197	MOTIF=AAATGC	REF=2	RL=12	RU=TTGCAT	VT=STR	RPA=2.33333	GT:ALLREADS:AML:DP:GB:PL:Q:STITCH	./.	1/1:2|1:1/1:1:2/2:99,3,0:0.666667:1
MP32321	1355	MP32321_1355	AGATTTAGATTT	AGATTTAGATTTA	1265.54	.	END=1366	MOTIF=AAATCT	REF=2	RL=12	RU=AGATTT	VT=STR	RPA=2.16667	GT:ALLREADS:AML:DP:GB:PL:Q:STITCH	0/0:0|14:1/1:14:0/0:0,42,1196:0.999939:10	0/1:0|6;1|1:1/1:7:0/1:69,0,491:1:3
MP32323	1410	MP32323_1410	CTATACTATACTA	.	8.61473e-08	.	END=1422	MOTIF=ACTAT	REF=2.6	RL=13	RU=CTATA	VT=STR		GT:ALLREADS:AML:DP:GB:PL:Q:STITCH	./.	0/0:0|3:1/1:3:0/0:0:1:3
MP32327	1169	MP32327_1169	CCGCCGCCGCCGC	.	0	.	END=1181	MOTIF=CCG	REF=4.33333	RL=13	RU=CCG	VT=STR		GT:ALLREADS:AML:DP:GB:PL:Q:STITCH	0/0:0|39:1/1:39:0/0:0:1:23	0/0:0|74:1/1:74:0/0:0:1:40
MP32327	1721	MP32327_1721	CGCCGGCGCCGGCG	.	0	.	END=1734	MOTIF=CCGGCG	REF=2.33333	RL=14	RU=CGCCGG	VT=STR		GT:ALLREADS:AML:DP:GB:PL:Q:STITCH	0/0:0|23:1/1:23:0/0:0:1:10	0/0:0|56:1/1:56:0/0:0:1:35
MP32327	1966	MP32327_1966	CTTCTTCTTCTTCTT	.	6.51926e-08	.	END=1980	MOTIF=AAG	REF=5	RL=15	RU=CTT	VT=STR		GT:ALLREADS:AML:DP:GB:PL:Q:STITCH	0/0:0|6:1/1:6:0/0:0:1:5	0/0:0|16:1/1:16:0/0:0:1:10
MP32327	1996	MP32327_1996	GGTTTGGGTTTGGGTT	GGTTTGGGTTTGGGT	2631.62	.	END=2011	MOTIF=AAACCC	REF=2.66667	RL=16	RU=GGTTTG	VT=STR	RPA=2.5	GT:ALLREADS:AML:DP:GB:PL:Q:STITCH	1/0:-1|1;0|16:0.999549/0.999987:17:-1/0:33,0,1382:0.999549:12	0/0:0|29:1/1:29:0/0:0,87,2598:1:19
MP32386	1308	MP32386_1308	GGTTTTGGTTTTGGTGTTGGT	.	0	.	END=1328	MOTIF=AAAACC	REF=3.5	RL=21	RU=GGTTTT	VT=STR		GT:ALLREADS:AML:DP:GB:PL:Q:STITCH	0/0:0|44:1/1:44:0/0:0:1:31	0/0:0|4:1/1:4:0/0:0:1:1
MP32386	1429	MP32386_1429	AGAAGGAGAAGGAAGAGGAGGAGGAG	.	0	.	END=1454	MOTIF=AAGGAG	REF=4.33333	RL=26	RU=AGAAGG	VT=STR		GT:ALLREADS:AML:DP:GB:PL:Q:STITCH	0/0:0|38:1/1:38:0/0:0:1:26	0/0:0|4:1/1:4:0/0:0:1:1
MP32411	1949	MP32411_1949	TGTTTGTGTTTG	.	9.8953e-08	.	END=1960	MOTIF=AAACAC	REF=2	RL=12	RU=TGTTTG	VT=STR		GT:ALLREADS:AML:DP:GB:PL:Q:STITCH	./.	0/0:0|7:1/1:7:0/0:0:1:5
MP32451	1970	MP32451_1970	CGACGGCGACGG	CGACGGCGACG	1447.95	.	END=1981	MOTIF=ACGGCG	REF=2	RL=12	RU=CGACGG	VT=STR	RPA=1.83333	GT:ALLREADS:AML:DP:GB:PL:Q:STITCH	1/0:-1|1;0|4:1/1:5:-1/0:72,0,351:1:4	0/0:0|15:1/1:15:0/0:0,45,1375:0.999969:11
MP32516	1325	MP32516_1325	CATCCCATCCCCATCACCATCA	CATCCCATCCCCATCACCAT	4237.41	.	END=1346	MOTIF=ACCATC	REF=3.66667	RL=22	RU=CATCAC	VT=STR	RPA=3.33333	GT:ALLREADS:AML:DP:GB:PL:Q:STITCH	1/0:-2|1;0|10:1/1:11:-2/0:66,0,966:1:10	0/0:0|48;1|1:0.824753/0.824753:49:0/0:0,146,4806:0.82475:36
MP32516	2215	MP32516_2215	CGGCGGCGGCGG	.	1.69966e-07	.	END=2226	MOTIF=CCG	REF=4	RL=12	RU=CGG	VT=STR		GT:ALLREADS:AML:DP:GB:PL:Q:STITCH	0/0:0|2:1/1:2:0/0:0:1:0	0/0:0|4:1/1:4:0/0:0:1:0
MP32539	1672	MP32539_1672	TTGTTGTTGTTGT	.	0	.	END=1684	MOTIF=AAC	REF=4.33333	RL=13	RU=TTG	VT=STR		GT:ALLREADS:AML:DP:GB:PL:Q:STITCH	0/0:0|27:1/1:27:0/0:0:1:12	0/0:0|38:1/1:38:0/0:0:1:25
MP32557	1865	MP32557_1865	CTCGTGCTCGTG	.	2.73576e-08	.	END=1876	MOTIF=ACGAGC	REF=2	RL=12	RU=CTCGTG	VT=STR		GT:ALLREADS:AML:DP:GB:PL:Q:STITCH	0/0:0|4:1/1:4:0/0:0:1:4	./.
MP32600	1383	MP32600_1383	TTTTTTTTTTTTTTT	TTTTTTTTTTTTT,TTTTTTTTTTTTTT	181.379	.	END=1397	MOTIF=A	REF=15	RL=15	RU=T	VT=STR	RPA=13,14	GT:ALLREADS:AML:DP:GB:PL:Q:STITCH	2/0:-3|1;-2|1;-1|2;0|1:0.978085/0.437485:5:-1/0:31,14,39,0,1,11:0.415935:4	1/0:-3|2;-2|8;0|4:0.990486/0.990486:14:-2/0:145,0,63,137,82,204:0.990486:8
MP32621	1107	MP32621_1107	AAAAGAAAAAGA	.	0	.	END=1118	MOTIF=AAAAAG	REF=2	RL=12	RU=AAAAGA	VT=STR		GT:ALLREADS:AML:DP:GB:PL:Q:STITCH	0/0:0|2:1/1:2:0/0:0:1:1	0/0:0|15:1/1:15:0/0:0:1:10
MP32703	1209	MP32703_1209	AAAGATAAAGAT	.	0	.	END=1220	MOTIF=AAAGAT	REF=2	RL=12	RU=AAAGAT	VT=STR		GT:ALLREADS:AML:DP:GB:PL:Q:STITCH	./.	0/0:0|3:1/1:3:0/0:0:1:2
MP32703	2438	MP32703_2438	TATATATATATAT	TATATATATATATATA,TATATATATATATATAT	145.983	.	END=2450	MOTIF=AT	REF=6.5	RL=13	RU=TA	VT=STR	RPA=8,8.5	GT:ALLREADS:AML:DP:GB:PL:Q:STITCH	./.	1/2:0|1;3|2;4|3:0.999983/0.999997:6:3/4:138,64,127,49,0,58:0.999983:4
MP32726	2029	MP32726_2029	TCCTCTTCCTCATCCTCAT	.	0	.	END=2047	MOTIF=AGGATG	REF=3.16667	RL=19	RU=TCCTCA	VT=STR		GT:ALLREADS:AML:DP:GB:PL:Q:STITCH	./.	0/0:0|1:1/1:1:0/0:0:1:1
MP32727	2028	MP32727_2028	TCCTCTTCCTCATCCTCAT	.	0	.	END=2046	MOTIF=AGGATG	REF=3.16667	RL=19	RU=TCCTCA	VT=STR		GT:ALLREADS:AML:DP:GB:PL:Q:STITCH	./.	0/0:0|1:1/1:1:0/0:0:1:1
MP32758	2743	MP32758_2743	CAGCAGCAGCAG	.	7.45058e-08	.	END=2754	MOTIF=AGC	REF=4	RL=12	RU=CAG	VT=STR		GT:ALLREADS:AML:DP:GB:PL:Q:STITCH	0/0:0|30:1/1:30:0/0:0:1:15	0/0:0|36:1/1:36:0/0:0:1:24
MP32758	3474	MP32758_3474	ACAGAGACAGAGA	ACAGAGACAGAGAC	310.424	.	END=3486	MOTIF=ACAGAG	REF=2.16667	RL=13	RU=ACAGAG	VT=STR	RPA=2.33333	GT:ALLREADS:AML:DP:GB:PL:Q:STITCH	0/1:0|15;1|2:0.999987/0.999987:17:0/1:129,0,1233:0.999987:13	0/1:0|17;1|2;2|1:1.02497e-05/1.02497e-05:20:0/1:130,0,1395:1.02497e-05:13
MP32784	1041	MP32784_1041	GAGAGAGAAAGAGGAGAGAGA	.	0	.	END=1061	MOTIF=AG	REF=10.5	RL=21	RU=GA	VT=STR		GT:ALLREADS:AML:DP:GB:PL:Q:STITCH	./.	0/0:0|2:1/1:2:0/0:0:1:1
MP32803	1604	MP32803_1604	GAGGGAGCGGGAGAGGGA	.	6.17001e-08	.	END=1621	MOTIF=AGAGGG	REF=3	RL=18	RU=GAGGGA	VT=STR		GT:ALLREADS:AML:DP:GB:PL:Q:STITCH	./.	0/0:0|4:1/1:4:0/0:0:1:2
MP32874	1013	MP32874_1013	TCGTCATCGTCATCGTC	.	9.31323e-09	.	END=1029	MOTIF=ACGATG	REF=2.83333	RL=17	RU=TCGTCA	VT=STR		GT:ALLREADS:AML:DP:GB:PL:Q:STITCH	0/0:0|14:1/1:14:0/0:0:1:7	0/0:0|28:1/1:28:0/0:0:1:13
MP32874	1097	MP32874_1097	GGTTGTGGTTGTGGTT	.	4.5402e-08	.	END=1112	MOTIF=AACCAC	REF=2.66667	RL=16	RU=GGTTGT	VT=STR		GT:ALLREADS:AML:DP:GB:PL:Q:STITCH	0/0:0|10:1/1:10:0/0:0:1:6	0/0:0|6:1/1:6:0/0:0:1:4
MP32874	1124	MP32874_1124	GGTTTAGGTTTAGG	GGTTTAGGTTTAGGTTTAGGTTTAGGTTTAGG	138.09	.	END=1137	MOTIF=AAACCT	REF=2.33333	RL=14	RU=GGTTTA	VT=STR	RPA=5.33333	GT:ALLREADS:AML:DP:GB:PL:Q:STITCH	0/1:0|13;18|1:0.999998/0.99799:14:0/18:26,0,868:0.99799:11	0/1:0|7;18|2:1/1:9:0/18:111,0,463:1:6
MP32895	1819	MP32895_1819	CCACCACCACCAC	.	1069.4	.	END=1831	MOTIF=ACC	REF=4.33333	RL=13	RU=CCA	VT=STR		GT:ALLREADS:AML:DP:GB:PL:Q:STITCH	0/0:0|10:1/1:10:0/0:0:0.999019:7	0/0:0|24;1|1:0.999999/0.999999:25:0/0:0:0.999823:13
MP32922	2816	MP32922_2816	TCGTCGTCGTCGTCGTC	.	9.31323e-08	.	END=2832	MOTIF=ACG	REF=5.66667	RL=17	RU=TCG	VT=STR		GT:ALLREADS:AML:DP:GB:PL:Q:STITCH	0/0:0|10:1/1:10:0/0:0:1:5	0/0:0|8:1/1:8:0/0:0:1:3
MP32927	1260	MP32927_1260	GGGATGGGATGGGATG	GGGATGGGATGGGATGGGATGGGATG	206.63	.	END=1275	MOTIF=ATCCC	REF=3.2	RL=16	RU=GGGAT	VT=STR	RPA=5.2	GT:ALLREADS:AML:DP:GB:PL:Q:STITCH	0/0:0|3:1/1:3:0/0:0,9,126:0.888871:3	0/1:0|1;10|2:0.999527/1:3:0/10:79,0,33:0.999527:1
MP32945	1082	MP32945_1082	CACAAACACAAA	.	0	.	END=1093	MOTIF=AAACAC	REF=2	RL=12	RU=CACAAA	VT=STR		GT:ALLREADS:AML:DP:GB:PL:Q:STITCH	0/0:0|2:1/1:2:0/0:0:1:1	0/0:0|3:1/1:3:0/0:0:1:3
MP32945	1216	MP32945_1216	GATTTGGATTTG	.	0	.	END=1227	MOTIF=AAATCC	REF=2	RL=12	RU=GATTTG	VT=STR		GT:ALLREADS:AML:DP:GB:PL:Q:STITCH	0/0:0|1:1/1:1:0/0:0:1:0	./.
MP32959	1114	MP32959_1114	GAGGGAGAGGGAG	.	0	.	END=1126	MOTIF=AGAGGG	REF=2.16667	RL=13	RU=GAGGGA	VT=STR		GT:ALLREADS:AML:DP:GB:PL:Q:STITCH	0/0:0|2:1/1:2:0/0:0:1:1	0/0:0|4:1/1:4:0/0:0:1:2
MP32959	1392	MP32959_1392	GTGAAGTGAAGTGAAGTGA	.	0	.	END=1410	MOTIF=AAGTG	REF=3.8	RL=19	RU=GTGAA	VT=STR		GT:ALLREADS:AML:DP:GB:PL:Q:STITCH	0/0:0|1:1/1:1:0/0:0:1:1	0/0:0|1:1/1:1:0/0:0:1:0
MP32961	1050	MP32961_1050	AAGGAAAAGGAAA	AAGGAAAAGGAAAA	231.075	.	END=1062	MOTIF=AAAAGG	REF=2.16667	RL=13	RU=AAGGAA	VT=STR	RPA=2.33333	GT:ALLREADS:AML:DP:GB:PL:Q:STITCH	0/1:0|9;1|1:1/0.999999:10:0/1:60,0,739:0.999999:7	0/1:0|39;1|3:0.00223029/0.00223029:42:0/1:144,0,3208:0.00223029:31
MP33027	2330	MP33027_2330	GAACTGGAACTG	.	0	.	END=2341	MOTIF=AACTGG	REF=2	RL=12	RU=GAACTG	VT=STR		GT:ALLREADS:AML:DP:GB:PL:Q:STITCH	./.	0/0:0|1:1/1:1:0/0:0:1:0
MP33034	1029	MP33034_1029	ACAACAACAACAA	.	0	.	END=1041	MOTIF=AAC	REF=4.33333	RL=13	RU=ACA	VT=STR		GT:ALLREADS:AML:DP:GB:PL:Q:STITCH	0/0:0|3:1/1:3:0/0:0:1:1	0/0:0|1:1/1:1:0/0:0:1:0
MP33058	1383	MP33058_1383	GTGGGTGGGTGGG	.	0	.	END=1395	MOTIF=ACCC	REF=3.25	RL=13	RU=GTGG	VT=STR		GT:ALLREADS:AML:DP:GB:PL:Q:STITCH	./.	0/0:0|1:1/1:1:0/0:0:1:1
MP33078	1816	MP33078_1816	GGTTGGGTTGGGTTGGGTT	.	1.07102e-07	.	END=1834	MOTIF=AACCC	REF=3.8	RL=19	RU=GGTTG	VT=STR		GT:ALLREADS:AML:DP:GB:PL:Q:STITCH	0/0:0|4:1/1:4:0/0:0:1:2	0/0:0|12:1/1:12:0/0:0:1:7
MP33088	1691	MP33088_1691	AAAGGAAAAGGA	.	1.23982e-07	.	END=1702	MOTIF=AAAAGG	REF=2	RL=12	RU=AAAGGA	VT=STR		GT:ALLREADS:AML:DP:GB:PL:Q:STITCH	0/0:0|1:1/1:1:0/0:0:1:1	0/0:0|4:1/1:4:0/0:0:1:3
MP33098	1919	MP33098_1919	AAGAAGAAGAAGAA	.	0	.	END=1932	MOTIF=AAG	REF=4.66667	RL=14	RU=AAG	VT=STR		GT:ALLREADS:AML:DP:GB:PL:Q:STITCH	0/0:0|5:1/1:5:0/0:0:1:2	0/0:0|11:1/1:11:0/0:0:1:5
MP33098	2702	MP33098_2702	TTTTTTTTTTTTTT	TTTTTTTTTTTT,TTTTTTTTTTTTT,TTTTTTTTTTTTTTT	697.171	.	END=2715	MOTIF=A	REF=14	RL=14	RU=T	VT=STR	RPA=12,13,15	GT:ALLREADS:AML:DP:GB:PL:Q:STITCH	0/3:-1|1;0|3;1|2:0.999497/0.996398:6:0/1:29,45,129,26,97,87,0,54,33,40:0.995895:0	1/2:-3|2;-2|26;-1|7;0|2;1|1:1.11099e-12/1.11099e-12:38:-2/-1:547,77,71,396,0,382,594,106,440,852:1.11099e-12:21
MP33099	1331	MP33099_1331	AAAAAGAAAAAGAA	.	2.09548e-08	.	END=1344	MOTIF=AAAAAG	REF=2.33333	RL=14	RU=AAAAAG	VT=STR		GT:ALLREADS:AML:DP:GB:PL:Q:STITCH	0/0:0|2:1/1:2:0/0:0:1:0	0/0:0|11:1/1:11:0/0:0:1:9
MP33111	1017	MP33111_1017	TTCTTCTTCTTCTTCT	.	1.30385e-07	.	END=1032	MOTIF=AAG	REF=5.33333	RL=16	RU=TTC	VT=STR		GT:ALLREADS:AML:DP:GB:PL:Q:STITCH	0/0:0|4:1/1:4:0/0:0:1:3	0/0:0|46:1/1:46:0/0:0:1:24
MP33111	1222	MP33111_1222	TTCTTCTTCTTCTTCTTC	.	0	.	END=1239	MOTIF=AAG	REF=6	RL=18	RU=TTC	VT=STR		GT:ALLREADS:AML:DP:GB:PL:Q:STITCH	0/0:0|6:1/1:6:0/0:0:1:5	0/0:0|37:1/1:37:0/0:0:1:28
MP33195	1154	MP33195_1154	GGGAAGGGAAGGGAAGGGAAGGGAA	GGGAAGGGAAGGGAAGGGAA	321.32	.	END=1178	MOTIF=AAGGG	REF=5	RL=25	RU=GGGAA	VT=STR	RPA=4	GT:ALLREADS:AML:DP:GB:PL:Q:STITCH	0/0:0|6:1/1:6:0/0:0,18,210:0.984587:5	1/0:-5|4;0|1:1/0.990227:5:-5/0:110,0,20:0.990227:4
MP33199	5327	MP33199_5327	ATACTAATACTAATA	.	4407.77	.	END=5341	MOTIF=AATACT	REF=2.5	RL=15	RU=ATACTA	VT=STR		GT:ALLREADS:AML:DP:GB:PL:Q:STITCH	0/0:0|43;1|1:0.913569/0.913569:44:0/0:0:0.913521:36	0/0:0|10:1/1:10:0/0:0:0.999024:8
MP33205	2117	MP33205_2117	AAAAATAAAAAT	.	0	.	END=2128	MOTIF=AAAAAT	REF=2	RL=12	RU=AAAAAT	VT=STR		GT:ALLREADS:AML:DP:GB:PL:Q:STITCH	0/0:0|1:1/1:1:0/0:0:1:1	0/0:0|1:1/1:1:0/0:0:1:0
MP33250	1050	MP33250_1050	AACAATAACAAT	.	0	.	END=1061	MOTIF=AACAAT	REF=2	RL=12	RU=AACAAT	VT=STR		GT:ALLREADS:AML:DP:GB:PL:Q:STITCH	0/0:0|2:1/1:2:0/0:0:1:1	0/0:0|5:1/1:5:0/0:0:1:4
MP33256	1320	MP33256_1320	TGGCGGTGGCGGTGG	.	7.45058e-08	.	END=1334	MOTIF=ACCGCC	REF=2.5	RL=15	RU=TGGCGG	VT=STR		GT:ALLREADS:AML:DP:GB:PL:Q:STITCH	0/0:0|1:1/1:1:0/0:0:1:1	0/0:0|13:1/1:13:0/0:0:1:6
MP33256	1354	MP33256_1354	CGGCGGCGGCGG	.	0	.	END=1365	MOTIF=CCG	REF=4	RL=12	RU=CGG	VT=STR		GT:ALLREADS:AML:DP:GB:PL:Q:STITCH	0/0:0|1:1/1:1:0/0:0:1:0	0/0:0|8:1/1:8:0/0:0:1:5
MP33266	1141	MP33266_1141	GTGCTGGTGCTGG	.	0	.	END=1153	MOTIF=ACCAGC	REF=2.16667	RL=13	RU=GTGCTG	VT=STR		GT:ALLREADS:AML:DP:GB:PL:Q:STITCH	0/0:0|6:1/1:6:0/0:0:1:4	./.
MP33277	1221	MP33277_1221	CTTTCACTTTCA	CTTTCACTTTCAC	80.3118	.	END=1232	MOTIF=AAAGTG	REF=2	RL=12	RU=CTTTCA	VT=STR	RPA=2.16667	GT:ALLREADS:AML:DP:GB:PL:Q:STITCH	./.	0/1:0|4;1|1:1/1:5:0/1:75,0,328:1:2
MP33277	1397	MP33277_1397	TTTATCTTTATC	.	0	.	END=1408	MOTIF=AAAGAT	REF=2	RL=12	RU=TTTATC	VT=STR		GT:ALLREADS:AML:DP:GB:PL:Q:STITCH	./.	0/0:0|1:1/1:1:0/0:0:1:1
MP33346	1461	MP33346_1461	GATCCAGATCCA	.	2.31666e-07	.	END=1472	MOTIF=AGATCC	REF=2	RL=12	RU=GATCCA	VT=STR		GT:ALLREADS:AML:DP:GB:PL:Q:STITCH	0/0:0|7:1/1:7:0/0:0:1:1	0/0:0|30:1/1:30:0/0:0:1:16
MP33346	2248	MP33346_2248	ACAAAAACAAAA	.	5.00586e-08	.	END=2259	MOTIF=AAAAAC	REF=2	RL=12	RU=ACAAAA	VT=STR		GT:ALLREADS:AML:DP:GB:PL:Q:STITCH	0/0:0|1:1/1:1:0/0:0:1:0	0/0:0|3:1/1:3:0/0:0:1:1
MP33382	1160	MP33382_1160	TTCCGATTCCGATTC	.	0	.	END=1174	MOTIF=AATCGG	REF=2.5	RL=15	RU=TTCCGA	VT=STR		GT:ALLREADS:AML:DP:GB:PL:Q:STITCH	./.	0/0:0|1:1/1:1:0/0:0:1:0
MP33382	1215	MP33382_1215	TCTTTCTCTTTTCTCTTTCT	.	0	.	END=1234	MOTIF=AAAGAG	REF=3.33333	RL=20	RU=TCTTTC	VT=STR		GT:ALLREADS:AML:DP:GB:PL:Q:STITCH	0/0:0|1:1/1:1:0/0:0:1:1	./.
MP33442	2278	MP33442_2278	GACTCTGACTCTGA	.	0	.	END=2291	MOTIF=ACTCTG	REF=2.33333	RL=14	RU=GACTCT	VT=STR		GT:ALLREADS:AML:DP:GB:PL:Q:STITCH	./.	0/0:0|1:1/1:1:0/0:0:1:1
MP33475	3243	MP33475_3243	ATTCATTCATTCATTC	.	0	.	END=3258	MOTIF=AATG	REF=4	RL=16	RU=ATTC	VT=STR		GT:ALLREADS:AML:DP:GB:PL:Q:STITCH	0/0:0|3:1/1:3:0/0:0:1:3	0/0:0|4:1/1:4:0/0:0:1:3
MP33534	1358	MP33534_1358	TGTCATGTCATG	TGTCATGTCATGT	3574.62	.	END=1369	MOTIF=ACATG	REF=2.4	RL=12	RU=TGTCA	VT=STR	RPA=2.6	GT:ALLREADS:AML:DP:GB:PL:Q:STITCH	0/1:0|33;1|10:0.00109358/0.00109358:43:0/1:401,0,1454:0.00109358:30	0/1:0|113;1|60;2|1:0/0:174:0/1:2667,0,4902:0:146
MP33537	1532	MP33537_1532	GTTTGGTTTGGTTT	.	45814.5	.	END=1545	MOTIF=AAACC	REF=2.8	RL=14	RU=GTTTG	VT=STR		GT:ALLREADS:AML:DP:GB:PL:Q:STITCH	0/0:-1|1;0|247;1|3:2.43455e-11/2.43455e-11:251:0/0:0:2.43455e-11:202	0/0:-2|1;-1|3;0|565;1|6:0/0:575:0/0:0:7.32739e-42:484
MP33537	1648	MP33537_1648	GTTTATGTTTATATTTAT	GTTTATGTTTATATTTA	309.586	.	END=1665	MOTIF=AAACAT	REF=3	RL=18	RU=GTTTAT	VT=STR	RPA=2.83333	GT:ALLREADS:AML:DP:GB:PL:Q:STITCH	0/0:0|3:1/1:3:0/0:0,9,278:0.888889:2	1/0:-1|1;0|18:0.999152/0.999947:19:-1/0:30,0,1611:0.999152:15
MP33548	1160	MP33548_1160	GGCGGAGGCGGAGGC	GGCGGAGGCGGAGG,GGCGGAGGCGGAGGCG	146.468	.	END=1174	MOTIF=AGGCGG	REF=2.5	RL=15	RU=GGCGGA	VT=STR	RPA=2.33333,2.66667	GT:ALLREADS:AML:DP:GB:PL:Q:STITCH	1/0:-1|1;0|5:1/1:6:-1/0:68,0,438,86,425,513:1:4	0/2:-1|1;0|27;1|1:7.4714e-08/4.15552e-08:29:0/1:3,4,2392,0,2212,2257:4.15552e-08:17
MP33548	1435	MP33548_1435	AGAGAGAGATGGAGAGAGAGAG	.	1.86265e-08	.	END=1456	MOTIF=AG	REF=11	RL=22	RU=AG	VT=STR		GT:ALLREADS:AML:DP:GB:PL:Q:STITCH	0/0:0|1:1/1:1:0/0:0:1:0	0/0:0|9:1/1:9:0/0:0:1:5
MP33568	1026	MP33568_1026	TCCTCCTCCTCGTCCTC	.	0	.	END=1042	MOTIF=AGG	REF=5.66667	RL=17	RU=TCC	VT=STR		GT:ALLREADS:AML:DP:GB:PL:Q:STITCH	0/0:0|1:1/1:1:0/0:0:1:1	./.
MP33587	2174	MP33587_2174	TTTGGATTTGGA	TTTGGATTTGGAT	16525.6	.	END=2185	MOTIF=AAATCC	REF=2	RL=12	RU=TTTGGA	VT=STR	RPA=2.16667	GT:ALLREADS:AML:DP:GB:PL:Q:STITCH	0/1:-1|1;0|71;1|7:3.7738e-23/3.7738e-23:79:0/1:398,0,5892:3.7738e-23:61	0/1:0|124;1|175;2|1:0/0:300:0/1:9006,0,9006:0:252
MP33587	2183	MP33587_2183	GGAAGCGAAGGGAAGGG	GGAAGCGAAGGGAAGGGA	666.695	.	END=2199	MOTIF=AAGGG	REF=3.4	RL=17	RU=GGAAG	VT=STR	RPA=3.6	GT:ALLREADS:AML:DP:GB:PL:Q:STITCH	0/0:0|2:1/1:2:0/0:0,6,102:0.799998:2	0/1:0|7;1|11:0.999974/0.999974:18:0/1:563,0,303:0.999974:12
MP33588	1703	MP33588_1703	AAATGAAATGAA	.	4474.04	.	END=1714	MOTIF=AAATG	REF=2.4	RL=12	RU=AAATG	VT=STR		GT:ALLREADS:AML:DP:GB:PL:Q:STITCH	0/0:0|7:1/1:7:0/0:0:0.992248:6	0/0:-2|1;0|73:0.999984/0.999984:74:0/0:0:0.999984:53
MP33594	1616	MP33594_1616	GAGAGAGAGAGAG	.	1362.73	.	END=1628	MOTIF=AG	REF=6.5	RL=13	RU=GA	VT=STR		GT:ALLREADS:AML:DP:GB:PL:Q:STITCH	0/0:0|5:1/1:5:0/0:0:0.969693:3	0/0:-1|1;0|26:0.999999/0.999999:27:0/0:0:0.999922:20
MP33600	1002	MP33600_1002	TGGTGGTGGTGGTGGTGGTGGTGGT	TGGTGGTGGTGGTGGTGGTGGTGGTGGT	33.4132	.	END=1026	MOTIF=ACC	REF=8.33333	RL=25	RU=TGG	VT=STR	RPA=9.33333	GT:ALLREADS:AML:DP:GB:PL:Q:STITCH	./.	1/1:3|1:0.998633/0.998633:1:3/3:26,3,0:0.6653:0
MP33602	1051	MP33602_1051	ATCATCATCATC	ATCATCATCAT	2083.71	.	END=1062	MOTIF=ATC	REF=4	RL=12	RU=ATC	VT=STR	RPA=3.66667	GT:ALLREADS:AML:DP:GB:PL:Q:STITCH	1/0:-1|1;0|6:0.9546/1:7:-1/0:13,0,215:0.9546:4	0/0:0|62;1|1:0.999999/0.999999:63:0/0:0,185,2446:0.999999:54
MP33613	2248	MP33613_2248	TGCTGTTGCTGT	.	0	.	END=2259	MOTIF=AACAGC	REF=2	RL=12	RU=TGCTGT	VT=STR		GT:ALLREADS:AML:DP:GB:PL:Q:STITCH	0/0:0|2:1/1:2:0/0:0:1:0	0/0:0|2:1/1:2:0/0:0:1:1
MP33614	2248	MP33614_2248	TGCTGTTGCTGT	.	0	.	END=2259	MOTIF=AACAGC	REF=2	RL=12	RU=TGCTGT	VT=STR		GT:ALLREADS:AML:DP:GB:PL:Q:STITCH	0/0:0|1:1/1:1:0/0:0:1:1	./.
MP33650	1103	MP33650_1103	GTTGGTGTTGGTGTTG	.	0	.	END=1118	MOTIF=AACACC	REF=2.66667	RL=16	RU=GTTGGT	VT=STR		GT:ALLREADS:AML:DP:GB:PL:Q:STITCH	0/0:0|8:1/1:8:0/0:0:1:6	0/0:0|24:1/1:24:0/0:0:1:15
MP33673	1256	MP33673_1256	TTCAAATTCAAA	.	0	.	END=1267	MOTIF=AAATTC	REF=2	RL=12	RU=TTCAAA	VT=STR		GT:ALLREADS:AML:DP:GB:PL:Q:STITCH	./.	0/0:0|2:1/1:2:0/0:0:1:0
MP33676	1157	MP33676_1157	GAAGAGGAAGAG	.	0	.	END=1168	MOTIF=AAGAGG	REF=2	RL=12	RU=GAAGAG	VT=STR		GT:ALLREADS:AML:DP:GB:PL:Q:STITCH	0/0:0|5:1/1:5:0/0:0:1:4	0/0:0|3:1/1:3:0/0:0:1:2
MP33676	1181	MP33676_1181	GAAGAAGAAGAAGA	.	2855.15	.	END=1194	MOTIF=AAG	REF=4.66667	RL=14	RU=GAA	VT=STR		GT:ALLREADS:AML:DP:GB:PL:Q:STITCH	0/0:-1|1;0|38:1/1:39:0/0:0:1:30	0/0:0|35:1/1:35:0/0:0:1:24
MP33722	1757	MP33722_1757	CGGCGGCGGAGGGGCGGCGG	.	1.18744e-07	.	END=1776	MOTIF=CCG	REF=6.66667	RL=20	RU=CGG	VT=STR		GT:ALLREADS:AML:DP:GB:PL:Q:STITCH	0/0:0|4:1/1:4:0/0:0:1:2	0/0:0|5:1/1:5:0/0:0:1:1
MP33735	1009	MP33735_1009	GTTTTGTTTTGT	.	1931.74	.	END=1020	MOTIF=AAAAC	REF=2.4	RL=12	RU=GTTTT	VT=STR		GT:ALLREADS:AML:DP:GB:PL:Q:STITCH	0/0:-1|1;0|27:0.999993/0.999993:28:0/0:0:0.999735:17	0/0:0|10:1/1:10:0/0:0:0.999024:4
MP33742	1572	MP33742_1572	GAGAAAGAGAAAG	.	0	.	END=1584	MOTIF=AAAGAG	REF=2.16667	RL=13	RU=GAGAAA	VT=STR		GT:ALLREADS:AML:DP:GB:PL:Q:STITCH	0/0:0|1:1/1:1:0/0:0:1:1	0/0:0|1:1/1:1:0/0:0:1:1
MP33743	1128	MP33743_1128	ACAAGAACAAGA	.	0	.	END=1139	MOTIF=AACAAG	REF=2	RL=12	RU=ACAAGA	VT=STR		GT:ALLREADS:AML:DP:GB:PL:Q:STITCH	0/0:0|1:1/1:1:0/0:0:1:0	0/0:0|1:1/1:1:0/0:0:1:1
MP33757	1132	MP33757_1132	CTTTGTCTTTGT	.	0	.	END=1143	MOTIF=AAAGAC	REF=2	RL=12	RU=CTTTGT	VT=STR		GT:ALLREADS:AML:DP:GB:PL:Q:STITCH	0/0:0|1:1/1:1:0/0:0:1:1	0/0:0|1:1/1:1:0/0:0:1:1
MP33812	1086	MP33812_1086	TCGGAATCGGAATCGGAA	.	902.601	.	END=1103	MOTIF=AATCGG	REF=3	RL=18	RU=TCGGAA	VT=STR		GT:ALLREADS:AML:DP:GB:PL:Q:STITCH	0/0:0|4:1/1:4:0/0:0:0.941149:4	0/0:-6|1;0|20:1/1:21:0/0:0:0.998197:20
MP33812	1100	MP33812_1100	GGAAGAGGAAGAGGA	GGAAGAGGAAGAGGAA	618.716	.	END=1114	MOTIF=AAGAGG	REF=2.5	RL=15	RU=GGAAGA	VT=STR	RPA=2.66667	GT:ALLREADS:AML:DP:GB:PL:Q:STITCH	0/1:-2|1;0|77;1|3:8.01715e-25/8.00593e-25:81:0/1:28,0,6302:8.00593e-25:65	0/1:0|122;1|5:5.54586e-29/5.54586e-29:127:0/1:66,0,9617:5.54586e-29:91
MP33812	1237	MP33812_1237	AACCCTAACCCTAA	AACCCTAACCCTAACC	402.165	.	END=1250	MOTIF=AACCCT	REF=2.33333	RL=14	RU=AACCCT	VT=STR	RPA=2.66667	GT:ALLREADS:AML:DP:GB:PL:Q:STITCH	0/0:0|1:1/1:1:0/0:0,3,99:0.666667:1	1/1:2|3:1/1:3:2/2:299,9,0:0.888889:3
MP33817	1028	MP33817_1028	TGGTGGTGGTGGTG	.	5314.8	.	END=1041	MOTIF=ACC	REF=4.66667	RL=14	RU=TGG	VT=STR		GT:ALLREADS:AML:DP:GB:PL:Q:STITCH	0/0:0|13:1/1:13:0/0:0:0.999878:8	0/0:-1|1;0|124:1/1:125:0/0:0:0.999999:81
MP33818	1181	MP33818_1181	TTCTTCTTCTTC	.	1.39698e-07	.	END=1192	MOTIF=AAG	REF=4	RL=12	RU=TTC	VT=STR		GT:ALLREADS:AML:DP:GB:PL:Q:STITCH	0/0:0|2:1/1:2:0/0:0:1:2	0/0:0|2:1/1:2:0/0:0:1:1
MP33818	1231	MP33818_1231	TTGTTTTTGTTTTTG	.	1.21363e-07	.	END=1245	MOTIF=AAAAAC	REF=2.5	RL=15	RU=TTGTTT	VT=STR		GT:ALLREADS:AML:DP:GB:PL:Q:STITCH	0/0:0|2:1/1:2:0/0:0:1:1	0/0:0|5:1/1:5:0/0:0:1:2
MP33839	1115	MP33839_1115	AAAAGAAAAGAA	AAAAGAAAAGAAA	232.761	.	END=1126	MOTIF=AAAAG	REF=2.4	RL=12	RU=AAAAG	VT=STR	RPA=2.6	GT:ALLREADS:AML:DP:GB:PL:Q:STITCH	0/0:0|4:1/1:4:0/0:0,12,189:0.941172:0	0/1:0|2;1|1:1/0.999954:3:0/1:43,0,85:0.999954:2
MP33878	1406	MP33878_1406	TTCTGGTTCTGCTTCTG	.	0	.	END=1422	MOTIF=AAGCAG	REF=2.83333	RL=17	RU=TTCTGC	VT=STR		GT:ALLREADS:AML:DP:GB:PL:Q:STITCH	0/0:0|1:1/1:1:0/0:0:1:1	./.
MP33886	1726	MP33886_1726	GGTGTTGGTGTTGGT	.	1.22236e-08	.	END=1740	MOTIF=AACACC	REF=2.5	RL=15	RU=GGTGTT	VT=STR		GT:ALLREADS:AML:DP:GB:PL:Q:STITCH	0/0:0|2:1/1:2:0/0:0:1:0	0/0:0|4:1/1:4:0/0:0:1:2
MP33886	1971	MP33886_1971	GAGAGAGAGAGAGAGAGAG	GAGAGAGAGAGAG	281.919	.	END=1989	MOTIF=AG	REF=9.5	RL=19	RU=GA	VT=STR	RPA=6.5	GT:ALLREADS:AML:DP:GB:PL:Q:STITCH	0/0:0|5:1/1:5:0/0:0,15,191:0.969675:4	1/0:-6|3;0|2:1/0.999999:5:-6/0:90,0,61:0.999999:3
MP33900	2581	MP33900_2581	AATATGAATATG	.	0	.	END=2592	MOTIF=AATATG	REF=2	RL=12	RU=AATATG	VT=STR		GT:ALLREADS:AML:DP:GB:PL:Q:STITCH	0/0:0|1:1/1:1:0/0:0:1:1	./.
MP33905	1738	MP33905_1738	TCATCATCATCA	.	5.58794e-08	.	END=1749	MOTIF=ATC	REF=4	RL=12	RU=TCA	VT=STR		GT:ALLREADS:AML:DP:GB:PL:Q:STITCH	0/0:0|4:1/1:4:0/0:0:1:4	0/0:0|5:1/1:5:0/0:0:1:3
MP33931	1046	MP33931_1046	AAATGAAAATGAA	.	0	.	END=1058	MOTIF=AAAATG	REF=2.16667	RL=13	RU=AAATGA	VT=STR		GT:ALLREADS:AML:DP:GB:PL:Q:STITCH	./.	0/0:0|1:1/1:1:0/0:0:1:0
MP34006	2758	MP34006_2758	GAGAGAGAGTGAGAGTGAGAG	.	0	.	END=2778	MOTIF=AG	REF=10.5	RL=21	RU=GA	VT=STR		GT:ALLREADS:AML:DP:GB:PL:Q:STITCH	./.	0/0:0|2:1/1:2:0/0:0:1:2
MP34006	2762	MP34006_2762	GAGAGTGAGAGTGAGAGTG	.	2.49129e-07	.	END=2780	MOTIF=ACTCTC	REF=3.16667	RL=19	RU=GAGAGT	VT=STR		GT:ALLREADS:AML:DP:GB:PL:Q:STITCH	0/0:0|4:1/1:4:0/0:0:1:3	0/0:0|5:1/1:5:0/0:0:1:3
MP34033	1963	MP34033_1963	TTTGGTTTGGTTT	.	1.45519e-07	.	END=1975	MOTIF=AAACC	REF=2.6	RL=13	RU=TTTGG	VT=STR		GT:ALLREADS:AML:DP:GB:PL:Q:STITCH	0/0:0|2:1/1:2:0/0:0:1:1	0/0:0|2:1/1:2:0/0:0:1:2
MP34033	2568	MP34033_2568	GTTGGTTGGTTGG	.	2.6077e-07	.	END=2580	MOTIF=AACC	REF=3.25	RL=13	RU=GTTG	VT=STR		GT:ALLREADS:AML:DP:GB:PL:Q:STITCH	0/0:0|6:1/1:6:0/0:0:1:2	0/0:0|6:1/1:6:0/0:0:1:1
MP34054	1518	MP34054_1518	AGCAAAAGCAAA	.	0	.	END=1529	MOTIF=AAAAGC	REF=2	RL=12	RU=AGCAAA	VT=STR		GT:ALLREADS:AML:DP:GB:PL:Q:STITCH	0/0:0|1:1/1:1:0/0:0:1:1	0/0:0|5:1/1:5:0/0:0:1:2
MP34054	2965	MP34054_2965	ACCCAGACCCAGA	.	0	.	END=2977	MOTIF=ACCCAG	REF=2.16667	RL=13	RU=ACCCAG	VT=STR		GT:ALLREADS:AML:DP:GB:PL:Q:STITCH	0/0:0|5:1/1:5:0/0:0:1:3	0/0:0|9:1/1:9:0/0:0:1:4
MP34054	3123	MP34054_3123	GGTGGGGTGGGG	.	4.88944e-08	.	END=3134	MOTIF=ACCCC	REF=2.4	RL=12	RU=GGTGG	VT=STR		GT:ALLREADS:AML:DP:GB:PL:Q:STITCH	0/0:0|3:1/1:3:0/0:0:1:2	0/0:0|9:1/1:9:0/0:0:1:3
MP34056	2202	MP34056_2202	GTTTTGGTTTTG	.	6.17001e-08	.	END=2213	MOTIF=AAAACC	REF=2	RL=12	RU=GTTTTG	VT=STR		GT:ALLREADS:AML:DP:GB:PL:Q:STITCH	./.	0/0:0|3:1/1:3:0/0:0:1:2
MP34097	2068	MP34097_2068	TATATATATATA	.	1.49012e-07	.	END=2079	MOTIF=AT	REF=6	RL=12	RU=TA	VT=STR		GT:ALLREADS:AML:DP:GB:PL:Q:STITCH	0/0:0|9:1/1:9:0/0:0:1:5	0/0:0|10:1/1:10:0/0:0:1:7
MP34097	2197	MP34097_2197	TTCTCTCTTTCTTTCTTTC	.	2.02563e-07	.	END=2215	MOTIF=AAAG	REF=4.75	RL=19	RU=TTCT	VT=STR		GT:ALLREADS:AML:DP:GB:PL:Q:STITCH	0/0:0|3:1/1:3:0/0:0:1:1	0/0:0|13:1/1:13:0/0:0:1:8
MP34103	1253	MP34103_1253	AAAATGAAAATGAAAAT	.	0	.	END=1269	MOTIF=AAAATG	REF=2.83333	RL=17	RU=AAAATG	VT=STR		GT:ALLREADS:AML:DP:GB:PL:Q:STITCH	0/0:0|1:1/1:1:0/0:0:1:1	./.
MP34105	1335	MP34105_1335	GAGTGAGAGTGAGA	.	0	.	END=1348	MOTIF=ACTCTC	REF=2.33333	RL=14	RU=GAGTGA	VT=STR		GT:ALLREADS:AML:DP:GB:PL:Q:STITCH	0/0:0|1:1/1:1:0/0:0:1:0	0/0:0|1:1/1:1:0/0:0:1:0
MP34154	1377	MP34154_1377	TGCTGTTGCTGT	.	9.0804e-08	.	END=1388	MOTIF=AACAGC	REF=2	RL=12	RU=TGCTGT	VT=STR		GT:ALLREADS:AML:DP:GB:PL:Q:STITCH	./.	0/0:0|5:1/1:5:0/0:0:1:4
MP34161	1230	MP34161_1230	TCAGGATCAGGA	.	3.43425e-08	.	END=1241	MOTIF=AGGATC	REF=2	RL=12	RU=TCAGGA	VT=STR		GT:ALLREADS:AML:DP:GB:PL:Q:STITCH	0/0:0|1:1/1:1:0/0:0:1:0	0/0:0|5:1/1:5:0/0:0:1:3
MP34161	1859	MP34161_1859	AGAGGAAGAGGAAG	.	15055.7	.	END=1872	MOTIF=AAGAGG	REF=2.33333	RL=14	RU=AGAGGA	VT=STR		GT:ALLREADS:AML:DP:GB:PL:Q:STITCH	0/0:-1|1;0|60:0.970018/0.970018:61:0/0:0:0.970018:46	0/0:0|109:1/1:109:0/0:0:1:80
MP34161	1940	MP34161_1940	TCTCTCTCTCTCTCTCTCT	.	604.093	.	END=1958	MOTIF=AG	REF=9.5	RL=19	RU=TC	VT=STR		GT:ALLREADS:AML:DP:GB:PL:Q:STITCH	0/0:0|1:0.997849/0.997849:1:0/0:0:0.664516:0	0/0:-2|1;0|24:1/1:25:0/0:0:0.999997:13
MP34163	1092	MP34163_1092	CAACCACAACCA	.	8.61473e-08	.	END=1103	MOTIF=AACCAC	REF=2	RL=12	RU=CAACCA	VT=STR		GT:ALLREADS:AML:DP:GB:PL:Q:STITCH	0/0:0|9:1/1:9:0/0:0:1:6	0/0:0|13:1/1:13:0/0:0:1:7
MP34163	1249	MP34163_1249	GGCTAGGCTAGGCT	.	0	.	END=1262	MOTIF=AGCCT	REF=2.8	RL=14	RU=GGCTA	VT=STR		GT:ALLREADS:AML:DP:GB:PL:Q:STITCH	./.	0/0:0|1:1/1:1:0/0:0:1:1
MP34164	1092	MP34164_1092	CAACCACAACCA	.	1.31549e-07	.	END=1103	MOTIF=AACCAC	REF=2	RL=12	RU=CAACCA	VT=STR		GT:ALLREADS:AML:DP:GB:PL:Q:STITCH	0/0:0|7:1/1:7:0/0:0:1:2	0/0:0|7:1/1:7:0/0:0:1:3
MP34165	1092	MP34165_1092	CAACCACAACCA	CAACCACAACC	5877.68	.	END=1103	MOTIF=AACCAC	REF=2	RL=12	RU=CAACCA	VT=STR	RPA=1.83333	GT:ALLREADS:AML:DP:GB:PL:Q:STITCH	1/0:-1|1;0|24:0.934375/0.996841:25:-1/0:11,0,2124:0.934375:18	0/0:0|64:1/1:64:0/0:0,192,5865:1:49
MP34165	1245	MP34165_1245	CTCTGCTTTGCTCTGCTCTGCT	.	2.32831e-09	.	END=1266	MOTIF=AGAGC	REF=4.4	RL=22	RU=CTCTG	VT=STR		GT:ALLREADS:AML:DP:GB:PL:Q:STITCH	0/0:0|3:1/1:3:0/0:0:1:3	0/0:0|6:1/1:6:0/0:0:1:6
MP34165	1271	MP34165_1271	TTTCATTTTCAT	TTTCATTTTC	1684.75	.	END=1282	MOTIF=AAAATG	REF=2	RL=12	RU=TTTCAT	VT=STR	RPA=1.66667	GT:ALLREADS:AML:DP:GB:PL:Q:STITCH	1/0:-2|1;0|4:1/1:5:-2/0:84,0,384:1:1	0/0:0|16:1/1:16:0/0:0,48,1599:0.999985:10
MP34165	1359	MP34165_1359	TATGTATGTATGTATGT	.	0	.	END=1375	MOTIF=ACAT	REF=4.25	RL=17	RU=TATG	VT=STR		GT:ALLREADS:AML:DP:GB:PL:Q:STITCH	0/0:0|1:1/1:1:0/0:0:1:0	0/0:0|3:1/1:3:0/0:0:1:2
MP34197	1997	MP34197_1997	GCGAGGGCGAGGG	.	1.62981e-07	.	END=2009	MOTIF=AGGGCG	REF=2.16667	RL=13	RU=GCGAGG	VT=STR		GT:ALLREADS:AML:DP:GB:PL:Q:STITCH	0/0:0|5:1/1:5:0/0:0:1:4	0/0:0|7:1/1:7:0/0:0:1:4
MP34197	2206	MP34197_2206	CGGCGGCGGCGGAGGCGGC	.	1.58325e-07	.	END=2224	MOTIF=CCG	REF=6.33333	RL=19	RU=CGG	VT=STR		GT:ALLREADS:AML:DP:GB:PL:Q:STITCH	0/0:0|10:1/1:10:0/0:0:1:6	0/0:0|30:1/1:30:0/0:0:1:18
MP34197	2420	MP34197_2420	GAAGAGAAGATGAAGGTGAA	.	0	.	END=2439	MOTIF=AAGATG	REF=3.33333	RL=20	RU=GAAGAT	VT=STR		GT:ALLREADS:AML:DP:GB:PL:Q:STITCH	./.	0/0:0|1:1/1:1:0/0:0:1:1
MP34197	2440	MP34197_2440	AACCCTAACCCTAA	.	0	.	END=2453	MOTIF=AACCCT	REF=2.33333	RL=14	RU=AACCCT	VT=STR		GT:ALLREADS:AML:DP:GB:PL:Q:STITCH	./.	0/0:0|4:1/1:4:0/0:0:1:3
MP34265	1910	MP34265_1910	TTTTTTTTTTATTTTTA	TTTTTTTTTTATTTTTAA	3259.7	.	END=1926	MOTIF=AAAAAT	REF=2.83333	RL=17	RU=TTTTTA	VT=STR	RPA=3	GT:ALLREADS:AML:DP:GB:PL:Q:STITCH	0/1:-2|1;-1|3;0|14;1|5;2|1;4|1:0/0:25:0/1:402,0,1198:0:15	0/1:0|12;1|20;2|4;3|1:0/0:37:0/1:1775,0,949:0:27
MP34317	1223	MP34317_1223	GATGATGATGATGATGATGATG	.	0	.	END=1244	MOTIF=ATC	REF=7.33333	RL=22	RU=GAT	VT=STR		GT:ALLREADS:AML:DP:GB:PL:Q:STITCH	0/0:0|1:1/1:1:0/0:0:1:0	0/0:0|1:1/1:1:0/0:0:1:0
MP34344	1134	MP34344_1134	ACAACAAAACAACAAC	.	0	.	END=1149	MOTIF=AAC	REF=5.33333	RL=16	RU=ACA	VT=STR		GT:ALLREADS:AML:DP:GB:PL:Q:STITCH	./.	0/0:0|8:1/1:8:0/0:0:1:6
MP34367	1451	MP34367_1451	TTTTATTTTATT	TTTTATTTTAT	104.908	.	END=1462	MOTIF=AAAAT	REF=2.4	RL=12	RU=TTTTA	VT=STR	RPA=2.2	GT:ALLREADS:AML:DP:GB:PL:Q:STITCH	1/1:-1|1:0.99999/0.99999:1:-1/-1:48,3,0:0.666656:0	0/0:0|1:0.999997/0.999997:1:0/0:0,3,53:0.666664:1
MP34385	1808	MP34385_1808	GTGGTTGTGGTTG	.	0	.	END=1820	MOTIF=AACCAC	REF=2.16667	RL=13	RU=GTGGTT	VT=STR		GT:ALLREADS:AML:DP:GB:PL:Q:STITCH	0/0:0|8:1/1:8:0/0:0:1:7	0/0:0|21:1/1:21:0/0:0:1:14
MP34385	1894	MP34385_1894	TGGGTGTGGGTGT	.	0	.	END=1906	MOTIF=ACACCC	REF=2.16667	RL=13	RU=TGGGTG	VT=STR		GT:ALLREADS:AML:DP:GB:PL:Q:STITCH	./.	0/0:0|6:1/1:6:0/0:0:1:3
MP34392	2016	MP34392_2016	AACCTAAACCCAAACCCAAAC	.	1.10012e-07	.	END=2036	MOTIF=AAACCC	REF=3.5	RL=21	RU=AACCCA	VT=STR		GT:ALLREADS:AML:DP:GB:PL:Q:STITCH	./.	0/0:0|2:1/1:2:0/0:0:1:0
MP34421	1269	MP34421_1269	ATAATACTAATCACAATAATAATAATAATAATAATAATAA	ATAATACTAATCACAATAATAATAATAA	302.588	.	END=1308	MOTIF=AAT	REF=13.3333	RL=40	RU=ATA	VT=STR	RPA=9.33333	GT:ALLREADS:AML:DP:GB:PL:Q:STITCH	0/0:0|2:1/1:2:0/0:0,6,199:0.8:2	1/1:-12|1:1/1:1:-12/-12:99,3,0:0.666667:1
MP34500	2085	MP34500_2085	AGGATAGGATAG	.	0	.	END=2096	MOTIF=AGGAT	REF=2.4	RL=12	RU=AGGAT	VT=STR		GT:ALLREADS:AML:DP:GB:PL:Q:STITCH	0/0:0|2:1/1:2:0/0:0:1:2	0/0:0|9:1/1:9:0/0:0:1:9
MP34502	2545	MP34502_2545	TTGTTGTTGTTG	.	9303.61	.	END=2556	MOTIF=AAC	REF=4	RL=12	RU=TTG	VT=STR		GT:ALLREADS:AML:DP:GB:PL:Q:STITCH	0/0:0|64;1|2:0.990971/0.990971:66:0/0:0:0.990971:50	0/0:-1|2;0|164;1|11:0/0:177:0/0:0:5.71926e-41:144
MP34502	2638	MP34502_2638	AGGACAAGGACA	AGGACAAGGACAA	674.97	.	END=2649	MOTIF=AAGGAC	REF=2	RL=12	RU=AGGACA	VT=STR	RPA=2.16667	GT:ALLREADS:AML:DP:GB:PL:Q:STITCH	0/1:0|10;1|1:1/0.999998:11:0/1:57,0,821:0.999998:8	0/1:-1|1;0|36;1|7:1.51125e-12/1.51125e-12:44:0/1:499,0,2959:1.51125e-12:30
MP34603	1130	MP34603_1130	CCAAGTCCAAGT	.	4.07454e-08	.	END=1141	MOTIF=AAGTCC	REF=2	RL=12	RU=CCAAGT	VT=STR		GT:ALLREADS:AML:DP:GB:PL:Q:STITCH	0/0:0|1:1/1:1:0/0:0:1:1	0/0:0|2:1/1:2:0/0:0:1:0
MP34603	2980	MP34603_2980	AAACAAAACAAAACAA	.	0	.	END=2995	MOTIF=AAAAC	REF=3.2	RL=16	RU=AAACA	VT=STR		GT:ALLREADS:AML:DP:GB:PL:Q:STITCH	0/0:0|4:1/1:4:0/0:0:1:2	0/0:0|5:1/1:5:0/0:0:1:2
MP34626	1071	MP34626_1071	AGAAGAAGATGAAGAAGAAG	.	2281.76	.	END=1090	MOTIF=AAG	REF=6.66667	RL=20	RU=AGA	VT=STR		GT:ALLREADS:AML:DP:GB:PL:Q:STITCH	0/0:-1|1;0|16:1/1:17:0/0:0:0.973332:12	0/0:0|41:1/1:41:0/0:0:1:30
MP34626	1189	MP34626_1189	AGAGAGAGAGAGAGA	.	0	.	END=1203	MOTIF=AG	REF=7.5	RL=15	RU=AG	VT=STR		GT:ALLREADS:AML:DP:GB:PL:Q:STITCH	./.	0/0:0|1:1/1:1:0/0:0:1:1
MP34626	1201	MP34626_1201	AGAAAGAAAGAA	AGAAAGAAAG	433.758	.	END=1212	MOTIF=AAAG	REF=3	RL=12	RU=AGAA	VT=STR	RPA=2.5	GT:ALLREADS:AML:DP:GB:PL:Q:STITCH	1/0:-2|2;0|4:1/1:6:-2/0:74,0,186:1:3	0/0:0|7:1/1:7:0/0:0,21,358:0.992248:2
MP34639	2461	MP34639_2461	ATTTAATTTAATT	.	3.49246e-08	.	END=2473	MOTIF=AAATT	REF=2.6	RL=13	RU=ATTTA	VT=STR		GT:ALLREADS:AML:DP:GB:PL:Q:STITCH	0/0:0|3:1/1:3:0/0:0:1:1	0/0:0|5:1/1:5:0/0:0:1:4
MP34641	1582	MP34641_1582	TTTTCTTTTCTT	.	0	.	END=1593	MOTIF=AAAAG	REF=2.4	RL=12	RU=TTTTC	VT=STR		GT:ALLREADS:AML:DP:GB:PL:Q:STITCH	./.	0/0:0|1:1/1:1:0/0:0:1:0
MP34695	1149	MP34695_1149	CTGCTCCTGCTCC	.	7.21775e-08	.	END=1161	MOTIF=AGCAGG	REF=2.16667	RL=13	RU=CTGCTC	VT=STR		GT:ALLREADS:AML:DP:GB:PL:Q:STITCH	0/0:0|1:1/1:1:0/0:0:1:0	0/0:0|5:1/1:5:0/0:0:1:2
MP34739	1601	MP34739_1601	GAGAGAGAGAGAGAGAGAGAGAG	.	0	.	END=1623	MOTIF=AG	REF=11.5	RL=23	RU=GA	VT=STR		GT:ALLREADS:AML:DP:GB:PL:Q:STITCH	0/0:0|1:1/1:1:0/0:0:1:1	0/0:0|1:1/1:1:0/0:0:1:1
MP34746	1098	MP34746_1098	GAAGAAGAAGAAGAAG	.	1746.65	.	END=1113	MOTIF=AAG	REF=5.33333	RL=16	RU=GAA	VT=STR		GT:ALLREADS:AML:DP:GB:PL:Q:STITCH	0/0:0|35:1/1:35:0/0:0:1:21	0/0:-1|1;0|22;4|1:0.999334/0.999334:24:0/0:0:0.998837:13
MP34746	1168	MP34746_1168	GTGAGAGTGAGAGAGAGAG	GTGAGAGTGAGAGAGAGAGT	1460.79	.	END=1186	MOTIF=ACTCTC	REF=3.16667	RL=19	RU=GTGAGA	VT=STR	RPA=3.33333	GT:ALLREADS:AML:DP:GB:PL:Q:STITCH	0/1:0|13;1|5:0.999974/0.999974:18:0/1:407,0,1086:0.999974:6	0/0:0|12:1/1:12:0/0:0,36,1053:0.999756:5
MP34747	1490	MP34747_1490	AGTAAAGTAAAG	AGTAAAGTAAA	157.88	.	END=1501	MOTIF=AAAGT	REF=2.4	RL=12	RU=AGTAA	VT=STR	RPA=2.2	GT:ALLREADS:AML:DP:GB:PL:Q:STITCH	1/0:-1|1;0|2:0.999887/1:3:-1/0:39,0,98:0.999887:2	1/0:-1|3;0|6:1/1:9:-1/0:118,0,294:1:8
MP34880	1169	MP34880_1169	TTAGCTTTAGCTT	.	1.22236e-07	.	END=1181	MOTIF=AAAGCT	REF=2.16667	RL=13	RU=TTAGCT	VT=STR		GT:ALLREADS:AML:DP:GB:PL:Q:STITCH	0/0:0|7:1/1:7:0/0:0:1:5	0/0:0|12:1/1:12:0/0:0:1:5
MP34880	2431	MP34880_2431	GCGAGCGAGCGAGCGA	GCGAGCGAGCGA	192.428	.	END=2446	MOTIF=AGCG	REF=4	RL=16	RU=GCGA	VT=STR	RPA=3	GT:ALLREADS:AML:DP:GB:PL:Q:STITCH	1/0:-4|1;0|3:0.98654/1:4:-4/0:18,0,92:0.98654:1	0/0:0|5:1/1:5:0/0:0,15,173:0.969647:4
MP34963	1277	MP34963_1277	ACAGAACAGAACAGAACAGA	.	0	.	END=1296	MOTIF=AACAG	REF=4	RL=20	RU=ACAGA	VT=STR		GT:ALLREADS:AML:DP:GB:PL:Q:STITCH	./.	0/0:0|2:1/1:2:0/0:0:1:2
MP34976	1195	MP34976_1195	TTGTTTTTGTTTTT	TTGTTTTTGTTTT,TTGTTTTTGTTTTTG	1916.71	.	END=1208	MOTIF=AAAAAC	REF=2.33333	RL=14	RU=TTGTTT	VT=STR	RPA=2.16667,2.5	GT:ALLREADS:AML:DP:GB:PL:Q:STITCH	0/2:0|6;1|3:1/1:9:0/1:238,264,806,0,495,474:1:8	1/0:-1|20;0|5:0.996607/0.996607:25:-1/0:1605,0,369,1678,412,2342:0.996607:18
MP35002	1203	MP35002_1203	AGAAGAAGAAGAA	.	0	.	END=1215	MOTIF=AAG	REF=4.33333	RL=13	RU=AGA	VT=STR		GT:ALLREADS:AML:DP:GB:PL:Q:STITCH	0/0:0|3:1/1:3:0/0:0:1:1	0/0:0|5:1/1:5:0/0:0:1:3
MP35059	1096	MP35059_1096	CCGTGGCCGTGG	CCGTGGCCGTG,CCGTGGCCGTGGC	179.039	.	END=1107	MOTIF=ACGGCC	REF=2	RL=12	RU=CCGTGG	VT=STR	RPA=1.83333,2.16667	GT:ALLREADS:AML:DP:GB:PL:Q:STITCH	1/2:-1|1;1|1:1/1:2:-1/1:171,90,93,86,0,93:1:0	./.
MP35059	1248	MP35059_1248	TTTTTCTTTTTC	.	0	.	END=1259	MOTIF=AAAAAG	REF=2	RL=12	RU=TTTTTC	VT=STR		GT:ALLREADS:AML:DP:GB:PL:Q:STITCH	0/0:0|4:1/1:4:0/0:0:1:2	0/0:0|2:1/1:2:0/0:0:1:1
MP35074	1196	MP35074_1196	CAGATACAGATA	.	0	.	END=1207	MOTIF=ACAGAT	REF=2	RL=12	RU=CAGATA	VT=STR		GT:ALLREADS:AML:DP:GB:PL:Q:STITCH	0/0:0|1:1/1:1:0/0:0:1:0	./.
MP35156	1421	MP35156_1421	ACTGTAACTGTA	ACTGTAACTGTAA	164.803	.	END=1432	MOTIF=AACTGT	REF=2	RL=12	RU=ACTGTA	VT=STR	RPA=2.16667	GT:ALLREADS:AML:DP:GB:PL:Q:STITCH	./.	0/1:0|5;1|2:1/1:7:0/1:160,0,407:1:4
MP35188	1719	MP35188_1719	GAGAGAGAGAGCGAGAGAG	.	2.23517e-07	.	END=1737	MOTIF=AG	REF=9.5	RL=19	RU=GA	VT=STR		GT:ALLREADS:AML:DP:GB:PL:Q:STITCH	0/0:0|9:1/1:9:0/0:0:1:6	0/0:0|27:1/1:27:0/0:0:1:15
MP35195	1047	MP35195_1047	TTTCTGCTTTCTCTTTCTCTT	TTTCTGCTTTCTCTTTCTCTTCTCTTT	44.4867	.	END=1067	MOTIF=AAAGAG	REF=3.5	RL=21	RU=TTTCTC	VT=STR	RPA=4.5	GT:ALLREADS:AML:DP:GB:PL:Q:STITCH	./.	1/1:6|1:0.999893/0.999893:1:6/6:37,3,0:0.66656:1
MP35209	1061	MP35209_1061	GGTGATGGTGATG	.	1.21072e-07	.	END=1073	MOTIF=ACCATC	REF=2.16667	RL=13	RU=GGTGAT	VT=STR		GT:ALLREADS:AML:DP:GB:PL:Q:STITCH	./.	0/0:0|11:1/1:11:0/0:0:1:6
MP35241	1074	MP35241_1074	CTTCTTCTTCTTGTTCTTCT	CTTCTTCTTCTTGTTCTTCTTCT	775.038	.	END=1093	MOTIF=AAG	REF=6.66667	RL=20	RU=CTT	VT=STR	RPA=7.66667	GT:ALLREADS:AML:DP:GB:PL:Q:STITCH	0/0:0|13:1/1:13:0/0:0,39,384:0.999876:8	0/1:0|14;3|14:0.971639/0.971639:28:0/3:390,0,329:0.971639:10
MP35241	1132	MP35241_1132	GGAGGAGGAGGAG	.	1.11759e-07	.	END=1144	MOTIF=AGG	REF=4.33333	RL=13	RU=GGA	VT=STR		GT:ALLREADS:AML:DP:GB:PL:Q:STITCH	0/0:0|4:1/1:4:0/0:0:1:1	0/0:0|16:1/1:16:0/0:0:1:8
MP35241	1388	MP35241_1388	TTTATTTTATTT	.	0	.	END=1399	MOTIF=AAAAT	REF=2.4	RL=12	RU=TTTAT	VT=STR		GT:ALLREADS:AML:DP:GB:PL:Q:STITCH	./.	0/0:0|3:1/1:3:0/0:0:1:3
MP35254	1105	MP35254_1105	AATAGAATAGAA	AATAGAATAGA	474.248	.	END=1116	MOTIF=AATAG	REF=2.4	RL=12	RU=AATAG	VT=STR	RPA=2.2	GT:ALLREADS:AML:DP:GB:PL:Q:STITCH	0/0:0|8:1/1:8:0/0:0,24,426:0.992248:4	1/0:-2|1;-1|1;0|1:0.58949/0.852041:3:-1/0:43,0,46:0.44155:2
MP35283	1684	MP35283_1684	TTCCTTTCCTTT	.	0	.	END=1695	MOTIF=AAAGG	REF=2.4	RL=12	RU=TTCCT	VT=STR		GT:ALLREADS:AML:DP:GB:PL:Q:STITCH	0/0:0|4:1/1:4:0/0:0:1:3	0/0:0|15:1/1:15:0/0:0:1:8
MP35297	1060	MP35297_1060	TGTTGTTGTTGTT	.	0	.	END=1072	MOTIF=AAC	REF=4.33333	RL=13	RU=TGT	VT=STR		GT:ALLREADS:AML:DP:GB:PL:Q:STITCH	0/0:0|42:1/1:42:0/0:0:1:26	0/0:0|77:1/1:77:0/0:0:1:50
MP35303	2102	MP35303_2102	GGGAAAGAGAAAGGGAAAG	.	7.82893e-08	.	END=2120	MOTIF=AAAGGG	REF=3.16667	RL=19	RU=GGGAAA	VT=STR		GT:ALLREADS:AML:DP:GB:PL:Q:STITCH	0/0:0|1:1/1:1:0/0:0:1:1	0/0:0|3:1/1:3:0/0:0:1:2
MP35323	1438	MP35323_1438	TATTTTTATTTT	TATTTTTATT	563.928	.	END=1449	MOTIF=AAAAAT	REF=2	RL=12	RU=TATTTT	VT=STR	RPA=1.66667	GT:ALLREADS:AML:DP:GB:PL:Q:STITCH	0/0:0|5:1/1:5:0/0:0,15,499:0.969697:1	1/0:-2|1;0|11:0.999999/1:12:-2/0:63,0,1063:0.999999:8
MP35323	2367	MP35323_2367	TTGTGAATGTGATTGTG	.	2.18279e-08	.	END=2383	MOTIF=AATCAC	REF=2.83333	RL=17	RU=TTGTGA	VT=STR		GT:ALLREADS:AML:DP:GB:PL:Q:STITCH	0/0:0|1:1/1:1:0/0:0:1:0	0/0:0|4:1/1:4:0/0:0:1:1
MP35346	1835	MP35346_1835	AACAACAACAACA	.	0	.	END=1847	MOTIF=AAC	REF=4.33333	RL=13	RU=AAC	VT=STR		GT:ALLREADS:AML:DP:GB:PL:Q:STITCH	0/0:0|12:1/1:12:0/0:0:1:7	0/0:0|16:1/1:16:0/0:0:1:6
MP35359	1707	MP35359_1707	ATCATCATCATCAT	.	1.11759e-07	.	END=1720	MOTIF=ATC	REF=4.66667	RL=14	RU=ATC	VT=STR		GT:ALLREADS:AML:DP:GB:PL:Q:STITCH	0/0:0|10:1/1:10:0/0:0:1:6	0/0:0|8:1/1:8:0/0:0:1:6
MP35403	1209	MP35403_1209	GTCGTAGTCGTA	.	0	.	END=1220	MOTIF=ACGACT	REF=2	RL=12	RU=GTCGTA	VT=STR		GT:ALLREADS:AML:DP:GB:PL:Q:STITCH	0/0:0|5:1/1:5:0/0:0:1:4	0/0:0|12:1/1:12:0/0:0:1:7
MP35414	1386	MP35414_1386	CCTTTCCCTTTC	.	0	.	END=1397	MOTIF=AAAGGG	REF=2	RL=12	RU=CCTTTC	VT=STR		GT:ALLREADS:AML:DP:GB:PL:Q:STITCH	0/0:0|1:1/1:1:0/0:0:1:1	0/0:0|1:1/1:1:0/0:0:1:1
MP35440	1281	MP35440_1281	TAGCTTTAGCTT	.	0	.	END=1292	MOTIF=AAAGCT	REF=2	RL=12	RU=TAGCTT	VT=STR		GT:ALLREADS:AML:DP:GB:PL:Q:STITCH	./.	0/0:0|1:1/1:1:0/0:0:1:0
MP35457	1320	MP35457_1320	GGAAGGAAGGAA	GGAAGGAAGGAAGG	272.784	.	END=1331	MOTIF=AAGG	REF=3	RL=12	RU=GGAA	VT=STR	RPA=3.5	GT:ALLREADS:AML:DP:GB:PL:Q:STITCH	0/0:0|3:1/1:3:0/0:0,9,138:0.888882:2	0/1:0|3;2|3:1/1:6:0/2:134,0,119:1:5
MP35457	1367	MP35457_1367	ATGAATGAATGA	ATGAATGAAT	42.2458	.	END=1378	MOTIF=AATG	REF=3	RL=12	RU=ATGA	VT=STR	RPA=2.5	GT:ALLREADS:AML:DP:GB:PL:Q:STITCH	./.	1/0:-2|1;0|2:0.999821/1:3:-2/0:37,0,93:0.999821:3
MP35466	1723	MP35466_1723	TTTATTTATTTAT	.	4.19095e-08	.	END=1735	MOTIF=AAAT	REF=3.25	RL=13	RU=TTTA	VT=STR		GT:ALLREADS:AML:DP:GB:PL:Q:STITCH	./.	0/0:0|2:1/1:2:0/0:0:1:2
MP35502	1263	MP35502_1263	TCATGTTCATGT	.	9.60426e-08	.	END=1274	MOTIF=AACATG	REF=2	RL=12	RU=TCATGT	VT=STR		GT:ALLREADS:AML:DP:GB:PL:Q:STITCH	0/0:0|3:1/1:3:0/0:0:1:2	0/0:0|8:1/1:8:0/0:0:1:4
MP35523	1718	MP35523_1718	TGATGTTGATGTTG	TGATGTTGATGTTGA	663.709	.	END=1731	MOTIF=AACATC	REF=2.33333	RL=14	RU=TGATGT	VT=STR	RPA=2.5	GT:ALLREADS:AML:DP:GB:PL:Q:STITCH	0/0:0|7:1/1:7:0/0:0,21,586:0.992248:6	0/1:0|41;1|2:0.00110608/0.00110606:43:0/1:47,0,3304:0.00110606:26
MP35523	1749	MP35523_1749	CTACTACTACTGCTACT	.	0	.	END=1765	MOTIF=ACT	REF=5.66667	RL=17	RU=CTA	VT=STR		GT:ALLREADS:AML:DP:GB:PL:Q:STITCH	0/0:0|2:1/1:2:0/0:0:1:1	0/0:0|5:1/1:5:0/0:0:1:2
MP35529	1080	MP35529_1080	TTCTTTCTTGTCTTTCTT	.	0	.	END=1097	MOTIF=AAAG	REF=4.5	RL=18	RU=TTCT	VT=STR		GT:ALLREADS:AML:DP:GB:PL:Q:STITCH	./.	0/0:0|1:1/1:1:0/0:0:1:0
MP35531	1159	MP35531_1159	ACAGCACAGACACAGA	.	0	.	END=1174	MOTIF=ACACAG	REF=2.66667	RL=16	RU=ACAGAC	VT=STR		GT:ALLREADS:AML:DP:GB:PL:Q:STITCH	0/0:0|1:1/1:1:0/0:0:1:1	./.
MP35591	1702	MP35591_1702	AAGGCAAGGCAA	.	0	.	END=1713	MOTIF=AAGGC	REF=2.4	RL=12	RU=AAGGC	VT=STR		GT:ALLREADS:AML:DP:GB:PL:Q:STITCH	0/0:0|2:1/1:2:0/0:0:1:1	0/0:0|2:1/1:2:0/0:0:1:2
MP35610	1280	MP35610_1280	CCGTCGCCGTCG	CCGTCGCCGTC	695.577	.	END=1291	MOTIF=ACGGCG	REF=2	RL=12	RU=CCGTCG	VT=STR	RPA=1.83333	GT:ALLREADS:AML:DP:GB:PL:Q:STITCH	1/0:-1|1;0|11:0.999992/1:12:-1/0:51,0,976:0.999992:7	0/0:0|7:1/1:7:0/0:0,21,644:0.992248:4
MP35610	1397	MP35610_1397	CGGCGGCGGCGGCGG	.	1410.99	.	END=1411	MOTIF=CCG	REF=5	RL=15	RU=CGG	VT=STR		GT:ALLREADS:AML:DP:GB:PL:Q:STITCH	0/0:0|22:1/1:22:0/0:0:1:15	0/0:-3|1;0|21:1/1:22:0/0:0:0.999804:7
MP35694	1213	MP35694_1213	GAAGAGAGAGAGAGAGAAGAAGAAGAAGA	.	0	.	END=1241	MOTIF=AAG	REF=9.66667	RL=29	RU=GAA	VT=STR		GT:ALLREADS:AML:DP:GB:PL:Q:STITCH	0/0:0|2:1/1:2:0/0:0:1:1	0/0:0|1:1/1:1:0/0:0:1:0
MP35733	1114	MP35733_1114	GAGGAGGAGGAGG	.	0	.	END=1126	MOTIF=AGG	REF=4.33333	RL=13	RU=GAG	VT=STR		GT:ALLREADS:AML:DP:GB:PL:Q:STITCH	0/0:0|1:1/1:1:0/0:0:1:1	0/0:0|1:1/1:1:0/0:0:1:0
MP35733	1290	MP35733_1290	AAGGGTGAGGGTAAGGG	.	1.43191e-07	.	END=1306	MOTIF=AAGGGT	REF=2.83333	RL=17	RU=AAGGGT	VT=STR		GT:ALLREADS:AML:DP:GB:PL:Q:STITCH	0/0:0|2:1/1:2:0/0:0:1:2	0/0:0|5:1/1:5:0/0:0:1:4
MP35733	1378	MP35733_1378	GGAGAGGGAGAGGGAG	.	7.45058e-08	.	END=1393	MOTIF=AGAGGG	REF=2.66667	RL=16	RU=GGAGAG	VT=STR		GT:ALLREADS:AML:DP:GB:PL:Q:STITCH	0/0:0|16:1/1:16:0/0:0:1:7	0/0:0|20:1/1:20:0/0:0:1:14
MP35734	1430	MP35734_1430	AAAAAGAAAAAG	.	1.26893e-07	.	END=1441	MOTIF=AAAAAG	REF=2	RL=12	RU=AAAAAG	VT=STR		GT:ALLREADS:AML:DP:GB:PL:Q:STITCH	./.	0/0:0|3:1/1:3:0/0:0:1:3
MP35748	1029	MP35748_1029	TTAATTTTAATT	TTAATTTTAATTT	2354.75	.	END=1040	MOTIF=AAAATT	REF=2	RL=12	RU=TTAATT	VT=STR	RPA=2.16667	GT:ALLREADS:AML:DP:GB:PL:Q:STITCH	0/1:0|9;1|2:1/1:11:0/1:147,0,734:1:7	0/1:-2|1;-1|1;0|40;1|18;2|5:0/0:65:0/1:1482,0,3236:0:42
MP35762	1362	MP35762_1362	GAAGGAGAAGGAGAAGGAGAAG	.	13271.9	.	END=1383	MOTIF=AAGGAG	REF=3.66667	RL=22	RU=GAAGGA	VT=STR		GT:ALLREADS:AML:DP:GB:PL:Q:STITCH	0/0:0|39:1/1:39:0/0:0:1:24	0/0:0|122;1|1:0.936833/0.936833:123:0/0:0:0.936833:81
MP35762	1470	MP35762_1470	TTCTTCTTCTTCTTTTTGTTCTTCATCTT	.	0	.	END=1498	MOTIF=AAG	REF=9.66667	RL=29	RU=TTC	VT=STR		GT:ALLREADS:AML:DP:GB:PL:Q:STITCH	0/0:0|9:1/1:9:0/0:0:1:6	0/0:0|47:1/1:47:0/0:0:1:34
MP35814	1134	MP35814_1134	AAAGAAAAAAAGAAAGAA	.	8.49832e-08	.	END=1151	MOTIF=AAAG	REF=4.5	RL=18	RU=AAAG	VT=STR		GT:ALLREADS:AML:DP:GB:PL:Q:STITCH	0/0:0|2:1/1:2:0/0:0:1:1	0/0:0|1:1/1:1:0/0:0:1:0
MP35873	1218	MP35873_1218	ATAAAATAAAATA	.	0	.	END=1230	MOTIF=AAAAT	REF=2.6	RL=13	RU=ATAAA	VT=STR		GT:ALLREADS:AML:DP:GB:PL:Q:STITCH	0/0:0|1:1/1:1:0/0:0:1:0	./.
MP35892	1103	MP35892_1103	TTTTTTTTTTTTT	TTTTTTTTTTTTTT,TTTTTTTTTTTTTTT	69.2155	.	END=1115	MOTIF=A	REF=13	RL=13	RU=T	VT=STR	RPA=14,15	GT:ALLREADS:AML:DP:GB:PL:Q:STITCH	0/2:0|1;2|1:0.946995/0.981942:2:0/2:19,20,34,0,16,14:0.929266:1	1/2:0|1;1|1;2|2:0.498803/0.998476:4:1/2:46,25,35,0,0,10:0.497291:4
MP35933	1360	MP35933_1360	CCCGACCCGGCCCGGCCCGGCCC	.	0	.	END=1382	MOTIF=CCCGG	REF=4.6	RL=23	RU=CCCGG	VT=STR		GT:ALLREADS:AML:DP:GB:PL:Q:STITCH	0/0:0|3:1/1:3:0/0:0:1:2	0/0:0|2:1/1:2:0/0:0:1:2
MP35933	1426	MP35933_1426	TTCTCTTCTCTT	.	0	.	END=1437	MOTIF=AAGAG	REF=2.4	RL=12	RU=TTCTC	VT=STR		GT:ALLREADS:AML:DP:GB:PL:Q:STITCH	0/0:0|5:1/1:5:0/0:0:1:5	0/0:0|10:1/1:10:0/0:0:1:6
MP35954	1542	MP35954_1542	CCATTTCCATTCCCATT	.	8.13452e-08	.	END=1558	MOTIF=AATGGG	REF=2.83333	RL=17	RU=CCATTC	VT=STR		GT:ALLREADS:AML:DP:GB:PL:Q:STITCH	./.	0/0:0|3:1/1:3:0/0:0:1:3
MP35954	1604	MP35954_1604	ATTACCATTACCA	.	1.10595e-08	.	END=1616	MOTIF=AATGGT	REF=2.16667	RL=13	RU=ATTACC	VT=STR		GT:ALLREADS:AML:DP:GB:PL:Q:STITCH	0/0:0|2:1/1:2:0/0:0:1:1	0/0:0|1:1/1:1:0/0:0:1:1
MP35956	2686	MP35956_2686	GAAGAAGATGAAGAAAGAAGA	.	1.11759e-07	.	END=2706	MOTIF=AAG	REF=7	RL=21	RU=GAA	VT=STR		GT:ALLREADS:AML:DP:GB:PL:Q:STITCH	0/0:0|1:1/1:1:0/0:0:1:0	0/0:0|7:1/1:7:0/0:0:1:4
MP35970	1985	MP35970_1985	AGAAATGAGAAGAAGAAAAAGAAAGGAGAAGAGAAAGA	.	1.234e-07	.	END=2022	MOTIF=AAAGAG	REF=6.33333	RL=38	RU=AGAAAG	VT=STR		GT:ALLREADS:AML:DP:GB:PL:Q:STITCH	0/0:0|67:1/1:67:0/0:0:1:45	0/0:0|11:1/1:11:0/0:0:1:7
MP35995	1024	MP35995_1024	TGTTATTGTTAT	.	0	.	END=1035	MOTIF=AACAAT	REF=2	RL=12	RU=TGTTAT	VT=STR		GT:ALLREADS:AML:DP:GB:PL:Q:STITCH	0/0:0|1:1/1:1:0/0:0:1:1	./.
MP36007	1815	MP36007_1815	GAAGAAGAACAGAGAAGAAGAAGAAGAAGGAGAAGGATGAGGAGAGGAATAAGGAGAAGAAGAAGAA	GAAGAAGAACAGAGAAGAAGAAGAAGAAGGAGAAGGATGAGGAGAGGAATAAGGAGAAGAA	62.4233	.	END=1881	MOTIF=AAG	REF=22.3333	RL=67	RU=GAA	VT=STR	RPA=20.3333	GT:ALLREADS:AML:DP:GB:PL:Q:STITCH	./.	1/1:-6|2:0.999998/0.999998:2:-6/-6:56,6,0:0.79953:2
MP36037	1307	MP36037_1307	CCACACCCACACC	.	0	.	END=1319	MOTIF=ACACCC	REF=2.16667	RL=13	RU=CCACAC	VT=STR		GT:ALLREADS:AML:DP:GB:PL:Q:STITCH	0/0:0|3:1/1:3:0/0:0:1:3	0/0:0|6:1/1:6:0/0:0:1:2
MP36037	2044	MP36037_2044	TCCTTCTCCTTCTC	.	0	.	END=2057	MOTIF=AAGGAG	REF=2.33333	RL=14	RU=TCCTTC	VT=STR		GT:ALLREADS:AML:DP:GB:PL:Q:STITCH	./.	0/0:0|2:1/1:2:0/0:0:1:1
MP36053	1027	MP36053_1027	GAAGAAGAAGAAGAAAAAGA	GAAGAAGAAGAAGAAAAAGAA	394.213	.	END=1046	MOTIF=AAG	REF=6.66667	RL=20	RU=GAA	VT=STR	RPA=7	GT:ALLREADS:AML:DP:GB:PL:Q:STITCH	0/0:0|2:1/1:2:0/0:0,6,70:0.799908:2	0/1:0|5;1|9:0.999998/0.999998:14:0/1:322,0,134:0.999998:10
MP36105	1900	MP36105_1900	TTTCTTTTCTTTTTCTCTTTCTTTTTTTTT	TTTCTTTTCTTTTTCTCTTTCTTTTTTTTTT	434.38	.	END=1929	MOTIF=AAAAAG	REF=5	RL=30	RU=TTTCTT	VT=STR	RPA=5.16667	GT:ALLREADS:AML:DP:GB:PL:Q:STITCH	0/1:-1|1;0|14;1|1:0.000471704/0.000338199:16:0/1:43,0,1174:0.000338199:6	0/1:0|30;1|5:0.223413/0.223413:35:0/1:350,0,2485:0.223413:27
MP36115	1153	MP36115_1153	ATGGTTATGGTTATGG	.	0	.	END=1168	MOTIF=AACCAT	REF=2.66667	RL=16	RU=ATGGTT	VT=STR		GT:ALLREADS:AML:DP:GB:PL:Q:STITCH	0/0:0|1:1/1:1:0/0:0:1:0	0/0:0|1:1/1:1:0/0:0:1:0
MP36132	1361	MP36132_1361	TCTCCGTCTCCG	TCTCCGTCTCCGT	97.9141	.	END=1372	MOTIF=ACGGAG	REF=2	RL=12	RU=TCTCCG	VT=STR	RPA=2.16667	GT:ALLREADS:AML:DP:GB:PL:Q:STITCH	./.	1/1:1|1:1/1:1:1/1:91,3,0:0.666667:1
MP36149	1695	MP36149_1695	TCTTTGTCTTTGT	TCTTTGTCTTTG,TCTTTGTCTTTGTC	1580.99	.	END=1707	MOTIF=AAAGAC	REF=2.16667	RL=13	RU=TCTTTG	VT=STR	RPA=2,2.33333	GT:ALLREADS:AML:DP:GB:PL:Q:STITCH	1/0:-1|1;0|18:0.998331/0.999947:19:-1/0:27,0,1561,84,1504,1568:0.998331:8	0/2:-3|1;-1|2;0|85;1|14:0/0:102:0/1:950,1078,8567,0,6935,6930:0:68
MP36169	1042	MP36169_1042	CTCTTTCTCTTTC	.	2.56114e-08	.	END=1054	MOTIF=AAAGAG	REF=2.16667	RL=13	RU=CTCTTT	VT=STR		GT:ALLREADS:AML:DP:GB:PL:Q:STITCH	0/0:0|6:1/1:6:0/0:0:1:6	0/0:0|15:1/1:15:0/0:0:1:6
MP36169	1234	MP36169_1234	GATTTGGATTTG	.	0	.	END=1245	MOTIF=AAATCC	REF=2	RL=12	RU=GATTTG	VT=STR		GT:ALLREADS:AML:DP:GB:PL:Q:STITCH	0/0:0|2:1/1:2:0/0:0:1:2	0/0:0|5:1/1:5:0/0:0:1:2
MP36169	1334	MP36169_1334	ATATGATATGATA	ATATGATATGATAT	553.714	.	END=1346	MOTIF=ATATC	REF=2.6	RL=13	RU=ATATG	VT=STR	RPA=2.8	GT:ALLREADS:AML:DP:GB:PL:Q:STITCH	0/1:0|4;1|1:1/0.999802:5:0/1:37,0,172:0.999802:5	0/0:0|11:1/1:11:0/0:0,33,516:0.999512:7
MP36195	1212	MP36195_1212	TCTTCTTCTTCTTTTTCTT	.	6.51926e-08	.	END=1230	MOTIF=AAG	REF=6.33333	RL=19	RU=TCT	VT=STR		GT:ALLREADS:AML:DP:GB:PL:Q:STITCH	0/0:0|4:1/1:4:0/0:0:1:2	0/0:0|16:1/1:16:0/0:0:1:8
MP36253	1528	MP36253_1528	AAAATAAAATAAAAT	AAAATAAAATAAAA	286.405	.	END=1542	MOTIF=AAAAT	REF=3	RL=15	RU=AAAAT	VT=STR	RPA=2.8	GT:ALLREADS:AML:DP:GB:PL:Q:STITCH	0/0:0|4:1/1:4:0/0:0,12,207:0.941175:4	1/0:-1|2;0|3:1/1:5:-1/0:78,0,140:1:3
MP36275	1184	MP36275_1184	AGCGGCAGCGGCGGCGGCA	.	2.35013e-07	.	END=1202	MOTIF=AGCGGC	REF=3.16667	RL=19	RU=AGCGGC	VT=STR		GT:ALLREADS:AML:DP:GB:PL:Q:STITCH	0/0:0|2:1/1:2:0/0:0:1:1	0/0:0|21:1/1:21:0/0:0:1:13
MP36293	1287	MP36293_1287	CATCTGCATCTG	.	0	.	END=1298	MOTIF=AGATGC	REF=2	RL=12	RU=CATCTG	VT=STR		GT:ALLREADS:AML:DP:GB:PL:Q:STITCH	0/0:0|1:1/1:1:0/0:0:1:1	0/0:0|2:1/1:2:0/0:0:1:2
MP36330	2210	MP36330_2210	GATTGATTGATT	.	0	.	END=2221	MOTIF=AATC	REF=3	RL=12	RU=GATT	VT=STR		GT:ALLREADS:AML:DP:GB:PL:Q:STITCH	0/0:0|1:1/1:1:0/0:0:1:1	./.
MP36332	1138	MP36332_1138	GGTGGGGGTGGTGGTGGTGG	.	0	.	END=1157	MOTIF=ACC	REF=6.66667	RL=20	RU=GGT	VT=STR		GT:ALLREADS:AML:DP:GB:PL:Q:STITCH	./.	0/0:0|4:1/1:4:0/0:0:1:4
MP36341	1756	MP36341_1756	TATTATTATTATT	.	7623.99	.	END=1768	MOTIF=AAT	REF=4.33333	RL=13	RU=TAT	VT=STR		GT:ALLREADS:AML:DP:GB:PL:Q:STITCH	0/0:0|14:1/1:14:0/0:0:0.999877:9	0/0:-1|1;0|226;1|1:0.994782/0.994782:228:0/0:0:0.994782:182
MP36347	1470	MP36347_1470	TCTTCTTTTTCTTCTTATTCTCTTC	.	0	.	END=1494	MOTIF=AAG	REF=8.33333	RL=25	RU=TCT	VT=STR		GT:ALLREADS:AML:DP:GB:PL:Q:STITCH	0/0:0|4:1/1:4:0/0:0:1:3	0/0:0|5:1/1:5:0/0:0:1:4
MP36347	1641	MP36347_1641	CATCCTCATCCTC	.	1.2602e-07	.	END=1653	MOTIF=AGGATG	REF=2.16667	RL=13	RU=CATCCT	VT=STR		GT:ALLREADS:AML:DP:GB:PL:Q:STITCH	./.	0/0:0|2:1/1:2:0/0:0:1:2
MP36347	1749	MP36347_1749	CGTCGTTGTCGTCGTCG	.	0	.	END=1765	MOTIF=ACG	REF=5.66667	RL=17	RU=CGT	VT=STR		GT:ALLREADS:AML:DP:GB:PL:Q:STITCH	0/0:0|9:1/1:9:0/0:0:1:7	0/0:0|16:1/1:16:0/0:0:1:10
MP36354	2201	MP36354_2201	TGTCATGTCATG	.	0	.	END=2212	MOTIF=ACATG	REF=2.4	RL=12	RU=TGTCA	VT=STR		GT:ALLREADS:AML:DP:GB:PL:Q:STITCH	0/0:0|4:1/1:4:0/0:0:1:4	0/0:0|17:1/1:17:0/0:0:1:15
[truncated: 1,906 more rows]

## Sheet: PolymorphicSSRs_filtered
#CHROM	POS	ID	REF	ALT	QUAL	FILTER	INFO
MP00033	1558	MP00033_1558	CCTTTCCTTTCC	CCTTTCCTTTC,CCTTTCCTTTCCT	146.782	.	END=1569	MOTIF=AAAGG
[truncated: 865 more rows]
