# Supplementary material for: Transcriptomic resources for the medicinal legume Mucuna pruriens: de novo transcriptome assembly, annotation, identification and validation of EST-SSR markers
Source: BMC Genomics. 2017 May 25;18:409. doi: 10.1186/s12864-017-3780-9 (PMC5445377; doi:10.1186/s12864-017-3780-9)
Supplement: Supplementary file 9 — Fold change expression values of the transcripts in each of the tissue analyzed related to the secondary metabolite pathways. (XLSX 227 kb) [file 12864_2017_3780_MOESM9_ESM.xlsx]

## Sheet: Secondary_Metabolites
Additional File 9 (.xls): Fold change expression values of the transcripts in each of the tissue analyzed related to the secondary metabolite pathways.
	G1L1	G1P1	G1R1
TR15532|c0_g1	3.54089	0	0	MP20377	'(at5g54010 : 371.0) UDP-Glycosyltransferase superfamily protein; FUNCTIONS IN: transferase activity, transferring glycosyl groups; INVOLVED IN: metabolic process; LOCATED IN: endomembrane system; EXPRESSED IN: 6 plant structures; EXPRESSED DURING: L mature pollen stage, M germinated pollen stage, 4 anthesis, petal differentiation and expansion stage; CONTAINS InterPro DOMAIN/s: UDP-glucuronosyl/…	'secondary metabolism.flavonoids.anthocyanins'											TR41742|c0_g1	MP55096
TR34590|c1_g1	5.35018	0	0	MP45557	'(at5g65550 : 348.0) UDP-Glycosyltransferase superfamily protein; FUNCTIONS IN: transferase activity, transferring glycosyl groups; INVOLVED IN: metabolic process; CONTAINS InterPro DOMAIN/s: UDP-glucuronosyl/UDP-glucosyltransferase (InterPro:IPR002213); BEST Arabidopsis thaliana protein match is: UDP-Glycosyltransferase superfamily protein (TAIR:AT5G49690.1); Has 1807 Blast hits to 1807 proteins…	'secondary metabolism.flavonoids.anthocyanins'											TR44373|c0_g1	MP58486
TR23372|c0_g2	0.771463	1.35558	1.17057	MP30737	'(at1g61720 : 365.0) Negative regulator of flavonoid biosynthesis, mutants accumulate flavonoid pigments in their seed coat, putative oxidoreductase. It is thought that a ternary complex composed of TT2, TT8 and TTG1 is necessary for correct expression of BAN in seed endothelium.; BANYULS (BAN); FUNCTIONS IN: oxidoreductase activity, anthocyanidin reductase activity; INVOLVED IN: negative regulat…	'secondary metabolism.flavonoids.anthocyanins.anthocyanidin reductase'											TR26234|c0_g1	MP34451
TR23372|c0_g1	3.77347	4.17489	0.702214	MP30736	'(at1g61720 : 406.0) Negative regulator of flavonoid biosynthesis, mutants accumulate flavonoid pigments in their seed coat, putative oxidoreductase. It is thought that a ternary complex composed of TT2, TT8 and TTG1 is necessary for correct expression of BAN in seed endothelium.; BANYULS (BAN); FUNCTIONS IN: oxidoreductase activity, anthocyanidin reductase activity; INVOLVED IN: negative regulat…	'secondary metabolism.flavonoids.anthocyanins.anthocyanidin reductase'											TR15532|c0_g1	MP20377
TR39258|c0_g1	5.54266	4.09938	1.19724	MP51708	'(p51091|ldox_maldo : 544.0) Leucoanthocyanidin dioxygenase (EC 1.14.11.19) (LDOX) (Leucocyanidin oxygenase) (Leucoanthocyanidin hydroxylase) (Anthocyanidin synthase) - Malus domestica (Apple) (Malus sylvestris) & (at4g22880 : 539.0) encodes leucoanthocyanidin dioxygenase, which is involved in proanthocyanin biosynthesis. Mutant analysis suggests that this gene is also involved in vacuole formati…	'secondary metabolism.flavonoids.anthocyanins.leucocyanidin dioxygenase'											TR28381|c0_g1	MP37305
TR6010|c0_g2	0.09356	0.449957	2.03562	MP07812	'(p26690|6dcs_soybn : 444.0) NAD(P)H-dependent 6'-deoxychalcone synthase (EC 2.3.1.170) - Glycine max (Soybean) & (loc_os04g37490.1 : 331.0) no description available & (at1g59950 : 325.0) NAD(P)-linked oxidoreductase superfamily protein; FUNCTIONS IN: oxidoreductase activity; INVOLVED IN: oxidation reduction; CONTAINS InterPro DOMAIN/s: Aldo/keto reductase (InterPro:IPR001395), Aldo/keto reductas…	'secondary metabolism.flavonoids.chalcones'											TR21327|c0_g1	MP27956
TR3461|c0_g1	0.683472	2.1903	0	MP21482	'(p51075|chsy_betve : 472.0) Chalcone synthase (EC 2.3.1.74) (Naringenin-chalcone synthase) - Betula verrucosa (White birch) (Betula pendula) & (at5g13930 : 453.0) Encodes chalcone synthase (CHS), a key enzyme involved in the biosynthesis of flavonoids. Required for the accumulation of purple anthocyanins in leaves and stems. Also involved in the regulation of auxin transport and the modulation o…	'secondary metabolism.flavonoids.chalcones'											TR3747|c1_g1	MP04846
TR31010|c0_g1	0.362891	1.26063	2.20602	MP40802	'(p26690|6dcs_soybn : 360.0) NAD(P)H-dependent 6'-deoxychalcone synthase (EC 2.3.1.170) - Glycine max (Soybean) & (at1g59950 : 329.0) NAD(P)-linked oxidoreductase superfamily protein; FUNCTIONS IN: oxidoreductase activity; INVOLVED IN: oxidation reduction; CONTAINS InterPro DOMAIN/s: Aldo/keto reductase (InterPro:IPR001395), Aldo/keto reductase subgroup (InterPro:IPR020471), Aldo/keto reductase, …	'secondary metabolism.flavonoids.chalcones'											TR28658|c0_g1	MP37680
TR15077|c100_g4	16.0115	17.6018	15.1919	MP21482	'(p51075|chsy_betve : 472.0) Chalcone synthase (EC 2.3.1.74) (Naringenin-chalcone synthase) - Betula verrucosa (White birch) (Betula pendula) & (at5g13930 : 453.0) Encodes chalcone synthase (CHS), a key enzyme involved in the biosynthesis of flavonoids. Required for the accumulation of purple anthocyanins in leaves and stems. Also involved in the regulation of auxin transport and the modulation o…	'secondary metabolism.flavonoids.chalcones'											TR8694|c0_g1	MP11307
TR16387|c0_g2	6.50437	0	0	MP21481	'(p51075|chsy_betve : 665.0) Chalcone synthase (EC 2.3.1.74) (Naringenin-chalcone synthase) - Betula verrucosa (White birch) (Betula pendula) & (at5g13930 : 640.0) Encodes chalcone synthase (CHS), a key enzyme involved in the biosynthesis of flavonoids. Required for the accumulation of purple anthocyanins in leaves and stems. Also involved in the regulation of auxin transport and the modulation o…	'secondary metabolism.flavonoids.chalcones.naringenin-chalcone synthase'											TR22107|c0_g1	MP28983
TR8694|c0_g1	4.75339	0.147958	0	MP11307	'(loc_os06g18670.1 : 338.0) no description available & (at3g16520 : 173.0) UDP-glucosyl transferase 88A1 (UGT88A1); FUNCTIONS IN: in 6 functions; INVOLVED IN: metabolic process; LOCATED IN: cellular_component unknown; EXPRESSED IN: 22 plant structures; EXPRESSED DURING: 13 growth stages; CONTAINS InterPro DOMAIN/s: UDP-glucuronosyl/UDP-glucosyltransferase (InterPro:IPR002213); BEST Arabidopsis th…	'secondary metabolism.flavonoids.dihydroflavonols'											TR3747|c2_g2	MP04849
TR34056|c0_g1	0	1.75361	0	MP44829	'(loc_os10g39140.1 : 252.0) no description available & (at5g24530 : 251.0) Encodes a putative 2OG-Fe(II) oxygenase that is defense-associated but required for susceptibility to downy mildew.; DOWNY MILDEW RESISTANT 6 (DMR6); FUNCTIONS IN: oxidoreductase activity, acting on paired donors, with incorporation or reduction of molecular oxygen, 2-oxoglutarate as one donor, and incorporation of one ato…	'secondary metabolism.flavonoids.dihydroflavonols'											TR52299|c0_g1	MP68910
TR7791|c0_g1	1.37462	0	0.04684	MP10149	'(p51110|dfra_vitvi : 179.0) Dihydroflavonol-4-reductase (EC 1.1.1.219) (DFR) (Dihydrokaempferol 4-reductase) - Vitis vinifera (Grape) & (at5g42800 : 167.0) dihydroflavonol reductase. Catalyzes the conversion of dihydroquercetin to leucocyanidin in the biosynthesis of anthocyanins.; dihydroflavonol 4-reductase (DFR); CONTAINS InterPro DOMAIN/s: NAD-dependent epimerase/dehydratase (InterPro:IPR001…	'secondary metabolism.flavonoids.dihydroflavonols.dihydroflavonol 4-reductase'											TR28781|c0_g1	MP37838
TR7791|c0_g2	3.70995	3.06798	0.545968	MP10150	'(p51110|dfra_vitvi : 523.0) Dihydroflavonol-4-reductase (EC 1.1.1.219) (DFR) (Dihydrokaempferol 4-reductase) - Vitis vinifera (Grape) & (at5g42800 : 496.0) dihydroflavonol reductase. Catalyzes the conversion of dihydroquercetin to leucocyanidin in the biosynthesis of anthocyanins.; dihydroflavonol 4-reductase (DFR); CONTAINS InterPro DOMAIN/s: NAD-dependent epimerase/dehydratase (InterPro:IPR001…	'secondary metabolism.flavonoids.dihydroflavonols.dihydroflavonol 4-reductase'											TR49692|c0_g1	MP65399
TR5018|c0_g2	0.055196	0	3.54077	MP06497	'(q9sbq9|f3ph_pethy : 592.0) Flavonoid 3'-monooxygenase (EC 1.14.13.21) (Flavonoid 3'-hydroxylase) (Cytochrome P450 75B2) - Petunia hybrida (Petunia) & (at5g07990 : 582.0) Required for flavonoid 3' hydroxylase activity.; TRANSPARENT TESTA 7 (TT7); CONTAINS InterPro DOMAIN/s: Cytochrome P450 (InterPro:IPR001128), Cytochrome P450, E-class, group I (InterPro:IPR002401), Cytochrome P450, conserved si…	'secondary metabolism.flavonoids.dihydroflavonols.flavonoid 3''-monooxygenase'											TR4988|c0_g1	MP06460
TR32958|c0_g1	1.05797	0.166073	4.08678	MP43370	'(loc_os09g26960.1 : 724.0) no description available & (q9sbq9|f3ph_pethy : 416.0) Flavonoid 3'-monooxygenase (EC 1.14.13.21) (Flavonoid 3'-hydroxylase) (Cytochrome P450 75B2) - Petunia hybrida (Petunia) & (at5g07990 : 409.0) Required for flavonoid 3' hydroxylase activity.; TRANSPARENT TESTA 7 (TT7); CONTAINS InterPro DOMAIN/s: Cytochrome P450 (InterPro:IPR001128), Cytochrome P450, E-class, group…	'secondary metabolism.flavonoids.dihydroflavonols.flavonoid 3''-monooxygenase'											TR54455|c0_g1	MP71719
TR31246|c0_g1	0.048236	0	4.88899	MP00114	'(q42798|c93a1_soybn : 255.0) Cytochrome P450 93A1 (EC 1.14.-.-) - Glycine max (Soybean) & (loc_os06g41070.1 : 239.0) no description available & (at4g15360 : 210.0) member of CYP705A; "cytochrome P450, family 705, subfamily A, polypeptide 3" (CYP705A3); FUNCTIONS IN: electron carrier activity, monooxygenase activity, iron ion binding, oxygen binding, heme binding; INVOLVED IN: oxidation reduction…	'secondary metabolism.flavonoids.dihydroflavonols.flavonoid 3''-monooxygenase'											TR41859|c0_g1	MP55243
TR21327|c0_g1	3.8954	0.094912	0.029983	MP27956	'(at2g36800 : 576.0) Encodes a DON-Glucosyltransferase. The UGT73C5 glucosylates both brassinolide and castasterone in the 23-O position. The enzyme is presumably involved in the homeostasis of those steroid hormones hence regulating BR activity. Transgenic plants overexpressing UGT73C5 show a typical BR-deficient phenotype.; don-glucosyltransferase 1 (DOGT1); CONTAINS InterPro DOMAIN/s: UDP-gluc…	'secondary metabolism.flavonoids.flavonols'											TR7791|c0_g1	MP10149
TR28381|c0_g1	3.37226	0	0.029983	MP37305	'(at2g15480 : 379.0) UDP-glucosyl transferase 73B5 (UGT73B5); FUNCTIONS IN: quercetin 3-O-glucosyltransferase activity, UDP-glycosyltransferase activity, UDP-glucosyltransferase activity, transferase activity, transferring glycosyl groups; INVOLVED IN: response to other organism; LOCATED IN: endomembrane system; EXPRESSED IN: 9 plant structures; EXPRESSED DURING: L mature pollen stage, M germinat…	'secondary metabolism.flavonoids.flavonols.flavonol 3-O-glycosyltransferase'											TR1839|c0_g1	MP02349
TR44373|c0_g1	3.0966	0.734655	0.018634	MP58486	'(at5g17050 : 357.0) The At5g17050 encodes a anthocyanidin 3-O-glucosyltransferase which specifically glucosylates the 3-position of the flavonoid C-ring. Anthocyanidins such as cyanidin and pelargonidin as well as flavonols such as kaempferol and quercetin are accepted substrates.; UDP-glucosyl transferase 78D2 (UGT78D2); CONTAINS InterPro DOMAIN/s: UDP-glucuronosyl/UDP-glucosyltransferase (Inte…	'secondary metabolism.flavonoids.flavonols.flavonol-3-O-rhamnosyltransferase'											TR23372|c0_g1	MP30736
TR44373|c0_g2	0	0	0.018634	MP58487	'(at5g17050 : 357.0) The At5g17050 encodes a anthocyanidin 3-O-glucosyltransferase which specifically glucosylates the 3-position of the flavonoid C-ring. Anthocyanidins such as cyanidin and pelargonidin as well as flavonols such as kaempferol and quercetin are accepted substrates.; UDP-glucosyl transferase 78D2 (UGT78D2); CONTAINS InterPro DOMAIN/s: UDP-glucuronosyl/UDP-glucosyltransferase (Inte…	'secondary metabolism.flavonoids.flavonols.flavonol-3-O-rhamnosyltransferase'											TR7791|c0_g2	MP10150
TR45608|c2_g1	0.167358	0	5.62828	MP60067	'(p52575|ifr_medsa : 510.0) Isoflavone reductase (EC 1.3.1.45) (IFR) (2'-hydroxyisoflavone reductase) (NADPH:isoflavone oxidoreductase) - Medicago sativa (Alfalfa) & (at4g39230 : 332.0) encodes a protein whose sequence is similar to phenylcoumaran benzylic ether reductase (PCBER), which catalyzes NADPH-dependent reduction of 8-5' linked lignans such as dehydrodiconiferyl alcohol to give isodihydr…	'secondary metabolism.flavonoids.isoflavones.isoflavone reductase'											TR39258|c0_g1	MP51708
TR28360|c0_g1	0.07861	1.85957	0.04684	MP37282	'(loc_os03g15360.1 : 378.0) no description available & (p52579|ifrh_tobac : 235.0) Isoflavone reductase homolog A622 (EC 1.3.1.-) - Nicotiana tabacum (Common tobacco) & (at1g75290 : 234.0) encodes a protein whose sequence is similar to an isoflavone reductase; NAD(P)-binding Rossmann-fold superfamily protein; FUNCTIONS IN: oxidoreductase activity, acting on NADH or NADPH; INVOLVED IN: metabolic p…	'secondary metabolism.flavonoids.isoflavones.isoflavone reductase'											TR11801|c0_g1	MP15351
TR28781|c0_g1	4.44341	0.250962	0.035624	MP37838	'(q9ssu8|psy_dauca : 550.0) Phytoene synthase, chloroplast precursor (EC 2.5.1.-) - Daucus carota (Carrot) & (at5g17230 : 543.0) Encodes phytoene synthase.; PHYTOENE SYNTHASE (PSY); CONTAINS InterPro DOMAIN/s: Squalene/phytoene synthase, conserved site (InterPro:IPR019845), Terpenoid synthase (InterPro:IPR008949), Squalene/phytoene synthase (InterPro:IPR002060); Has 5365 Blast hits to 5364 protei…	'secondary metabolism.isoprenoids.carotenoids.phytoene synthase'											TR47410|c0_g1	MP62434
TR41742|c0_g1	3.12019	0.075875	0.154454	MP55096	'(p37272|psy_capan : 452.0) Phytoene synthase, chloroplast precursor (EC 2.5.1.-) - Capsicum annuum (Bell pepper) & (at5g17230 : 438.0) Encodes phytoene synthase.; PHYTOENE SYNTHASE (PSY); CONTAINS InterPro DOMAIN/s: Squalene/phytoene synthase, conserved site (InterPro:IPR019845), Terpenoid synthase (InterPro:IPR008949), Squalene/phytoene synthase (InterPro:IPR002060); Has 5365 Blast hits to 5364…	'secondary metabolism.isoprenoids.carotenoids.phytoene synthase'											TR23372|c0_g2	MP30737
TR49692|c0_g1	2.50513	0.075875	0.799087	MP65399	'(p48020|hmdh1_soltu : 734.0) 3-hydroxy-3-methylglutaryl-coenzyme A reductase 1 (EC 1.1.1.34) (HMG-CoA reductase 1) (HMGR1) (HMGR) - Solanum tuberosum (Potato) & (at1g76490 : 713.0) Encodes a 3-hydroxy-3-methylglutaryl coenzyme A reductase, which is involved in melavonate biosynthesis and performs the first committed step in isoprenoid biosynthesis. Expression is activated in dark in leaf tissue …	'secondary metabolism.isoprenoids.mevalonate pathway.HMG-CoA reductase'											TR44373|c0_g2	MP58487
TR1839|c0_g2	0	0	0	MP02350	'(loc_os03g52170.1 : 699.0) no description available & (at4g34350 : 690.0) Arabidopsis ISPH is involved in the plastid nonmevalonate pathway of isoprenoid biosynthesis. It was shown to complement the lethal phenotype of E. coli ispH mutant and is therefore most likely encodes a protein with 4-hydroxy-3-methylbut-2-en-1-yl diphosphate reductase activity involved in the last step of mevalonate-inde…	'secondary metabolism.isoprenoids.non-mevalonate pathway.HDR'											TR1839|c0_g2	MP02350
TR1839|c0_g1	3.42895	0.533065	2.85878	MP02349	'(loc_os03g52170.1 : 699.0) no description available & (at4g34350 : 690.0) Arabidopsis ISPH is involved in the plastid nonmevalonate pathway of isoprenoid biosynthesis. It was shown to complement the lethal phenotype of E. coli ispH mutant and is therefore most likely encodes a protein with 4-hydroxy-3-methylbut-2-en-1-yl diphosphate reductase activity involved in the last step of mevalonate-inde…	'secondary metabolism.isoprenoids.non-mevalonate pathway.HDR'											TR11801|c1_g1	MP15352
TR4988|c0_g1	2.72792	0.075875	0.558757	MP06460	'(at5g06060 : 306.0) NAD(P)-binding Rossmann-fold superfamily protein; FUNCTIONS IN: oxidoreductase activity, binding, catalytic activity; INVOLVED IN: oxidation reduction, metabolic process; EXPRESSED IN: 23 plant structures; EXPRESSED DURING: 14 growth stages; CONTAINS InterPro DOMAIN/s: Short-chain dehydrogenase/reductase, conserved site (InterPro:IPR020904), NAD(P)-binding domain (InterPro:IP…	'secondary metabolism.N misc.alkaloid-like'											TR28360|c0_g1	MP37282
TR28658|c0_g1	4.7722	0.038436	0	MP37680	'(at2g20340 : 728.0) Pyridoxal phosphate (PLP)-dependent transferases superfamily protein; FUNCTIONS IN: pyridoxal phosphate binding, carboxy-lyase activity, catalytic activity, tyrosine decarboxylase activity; INVOLVED IN: response to wounding, cellular amino acid metabolic process; LOCATED IN: cellular_component unknown; EXPRESSED IN: 22 plant structures; EXPRESSED DURING: 13 growth stages; CON…	'secondary metabolism.N misc.alkaloid-like'											TR34056|c0_g1	MP44829
TR26234|c0_g1	3.49429	0	0	MP34451	'(at3g57030 : 289.0) Calcium-dependent phosphotriesterase superfamily protein; FUNCTIONS IN: strictosidine synthase activity; INVOLVED IN: alkaloid biosynthetic process, biosynthetic process; LOCATED IN: endoplasmic reticulum, plasma membrane, plant-type cell wall; EXPRESSED IN: 24 plant structures; EXPRESSED DURING: 13 growth stages; CONTAINS InterPro DOMAIN/s: Strictosidine synthase, conserved …	'secondary metabolism.N misc.alkaloid-like'											TR27154|c0_g1	MP52417
TR41859|c0_g1	2.12234	0	0	MP55243	'(at2g19070 : 283.0) encodes a protein whose sequence is similar to anthranilate N-hydroxycinnamoyl/benzoyltransferase from Dianthus caryophyllus (gi:2239091); spermidine hydroxycinnamoyl transferase (SHT); CONTAINS InterPro DOMAIN/s: Transferase (InterPro:IPR003480); BEST Arabidopsis thaliana protein match is: hydroxycinnamoyl-CoA shikimate/quinate hydroxycinnamoyl transferase (TAIR:AT5G48930.1)…	'secondary metabolism.phenylpropanoids'											TR15077|c100_g4	MP21482
TR39317|c4_g6	10.227	5.70523	2.639	MP22049	'(p37115|tcmo_phaau : 847.0) Trans-cinnamate 4-monooxygenase (EC 1.14.13.11) (Cinnamic acid 4-hydroxylase) (CA4H) (C4H) (P450C4H) (Cytochrome P450 73) - Phaseolus aureus (Mung bean) (Vigna radiata) & (at2g30490 : 774.0) Encodes a cinnamate-4-hydroxylase. Mutations in this gene impact phenylpropanoid metabolism, growth and development.; cinnamate-4-hydroxylase (C4H); FUNCTIONS IN: trans-cinnamate …	'secondary metabolism.phenylpropanoids.lignin biosynthesis.C4H'											TR3461|c0_g1	MP21482
TR22107|c0_g1	5.04566	0.05797	0.503858	MP28983	'(at5g58490 : 432.0) NAD(P)-binding Rossmann-fold superfamily protein; FUNCTIONS IN: coenzyme binding, binding, cinnamoyl-CoA reductase activity, catalytic activity; INVOLVED IN: lignin biosynthetic process, cellular metabolic process, metabolic process; LOCATED IN: cellular_component unknown; EXPRESSED IN: 24 plant structures; EXPRESSED DURING: 15 growth stages; CONTAINS InterPro DOMAIN/s: NAD-d…	'secondary metabolism.phenylpropanoids.lignin biosynthesis.CCR1'											TR23214|c0_g1	MP30494
TR23214|c0_g1	0	0.266637	1.7229	MP30494	'(at4g36220 : 736.0) encodes ferulate 5-hydroxylase (F5H). Involved in lignin biosynthesis.; ferulic acid 5-hydroxylase 1 (FAH1); FUNCTIONS IN: ferulate 5-hydroxylase activity, monooxygenase activity; INVOLVED IN: lignin biosynthetic process, response to UV-B, phenylpropanoid biosynthetic process; LOCATED IN: endoplasmic reticulum; EXPRESSED IN: 20 plant structures; EXPRESSED DURING: 12 growth st…	'secondary metabolism.phenylpropanoids.lignin biosynthesis.F5H'											TR6010|c0_g2	MP07812
TR47410|c0_g1	0	0.463622	0	MP62434	'(at5g48100 : 196.0) Encodes a protein that is similar to laccase-like polyphenol oxidases. Involved in lignin and flavonoids biosynthesis. It has four conserved copper binding domains. Expressed in developing testa, where it colocalizes with the flavonoid end products proanthocyanidins and flavonols. Mutant plants exhibited a delay in developmentally determined browning of the testa, characteriz…	'secondary metabolism.simple phenols'											TR31010|c0_g1	MP40802
TR11801|c0_g1	0	0.405992	0	MP15351	'(at5g48100 : 160.0) Encodes a protein that is similar to laccase-like polyphenol oxidases. Involved in lignin and flavonoids biosynthesis. It has four conserved copper binding domains. Expressed in developing testa, where it colocalizes with the flavonoid end products proanthocyanidins and flavonols. Mutant plants exhibited a delay in developmentally determined browning of the testa, characteriz…	'secondary metabolism.simple phenols'											TR15077|c96_g1	MP39528
TR11801|c1_g1	0	1.07793	0.202888	MP15352	'(at5g48100 : 163.0) Encodes a protein that is similar to laccase-like polyphenol oxidases. Involved in lignin and flavonoids biosynthesis. It has four conserved copper binding domains. Expressed in developing testa, where it colocalizes with the flavonoid end products proanthocyanidins and flavonols. Mutant plants exhibited a delay in developmentally determined browning of the testa, characteriz…	'secondary metabolism.simple phenols'											TR20821|c61_g4	MP39528
TR27154|c0_g1	0.305679	2.31354	0.164786	MP52417	'(at1g28310 : 114.0) Dof-type zinc finger DNA-binding family protein; CONTAINS InterPro DOMAIN/s: Zinc finger, Dof-type (InterPro:IPR003851); BEST Arabidopsis thaliana protein match is: OBF-binding protein 3 (TAIR:AT3G55370.3); Has 35333 Blast hits to 34131 proteins in 2444 species: Archae - 798; Bacteria - 22429; Metazoa - 974; Fungi - 991; Plants - 531; Viruses - 0; Other Eukaryotes - 9610 (sou…	'secondary metabolism.sulfur-containing.glucosinolates.regulation.indole'											TR39317|c4_g6	MP22049
TR52299|c0_g1	4.19306	0.075875	0	MP68910	'(at1g02205 : 803.0) Expression of the CER1 gene associated with production of stem epicuticular wax and pollen fertility. Biochemical studies showed that cer1 mutants are blocked in the conversion of stem wax C30 aldehydes to C29 alkanes, and they also lack the secondary alcohols and ketones. These suggested the CER1 protein is an aldehyde decarbonylase, but the exact molecular function of this …	'secondary metabolism.wax'											TR3747|c2_g1	MP04848
TR20821|c61_g4	11.723	7.44267	5.2168	MP39528	'(at1g68530 : 877.0) Encodes KCS6, a member of the 3-ketoacyl-CoA synthase family involved in the biosynthesis of VLCFA (very long chain fatty acids).; 3-ketoacyl-CoA synthase 6 (KCS6); FUNCTIONS IN: transferase activity, transferring acyl groups other than amino-acyl groups, catalytic activity; INVOLVED IN: in 7 processes; LOCATED IN: endoplasmic reticulum; EXPRESSED IN: 29 plant structures; EXP…	'secondary metabolism.wax'											TR34590|c1_g1	MP45557
TR3747|c1_g1	3.78461	0	0	MP04846	'(at5g57800 : 184.0) encodes a transmembrane protein with similarity to the sterol desaturase family at the N-terminus and to the short-chain dehydrogenase/reductase family at the C-terminus. Mutant analyses indicate this protein is involved in cuticle membrane and wax biosynthesis.; ECERIFERUM 3 (CER3); FUNCTIONS IN: oxidoreductase activity, binding, iron ion binding, catalytic activity; INVOLVE…	'secondary metabolism.wax'											TR30035|c1_g1	MP39528
TR3747|c2_g2	3.97929	0	0	MP04849	'(at5g57800 : 847.0) encodes a transmembrane protein with similarity to the sterol desaturase family at the N-terminus and to the short-chain dehydrogenase/reductase family at the C-terminus. Mutant analyses indicate this protein is involved in cuticle membrane and wax biosynthesis.; ECERIFERUM 3 (CER3); FUNCTIONS IN: oxidoreductase activity, binding, iron ion binding, catalytic activity; INVOLVE…	'secondary metabolism.wax'											TR16387|c0_g2	MP21481
TR30035|c1_g1	6.06171	0.266637	0.434028	MP39528	'(at1g68530 : 877.0) Encodes KCS6, a member of the 3-ketoacyl-CoA synthase family involved in the biosynthesis of VLCFA (very long chain fatty acids).; 3-ketoacyl-CoA synthase 6 (KCS6); FUNCTIONS IN: transferase activity, transferring acyl groups other than amino-acyl groups, catalytic activity; INVOLVED IN: in 7 processes; LOCATED IN: endoplasmic reticulum; EXPRESSED IN: 29 plant structures; EXP…	'secondary metabolism.wax'											TR32958|c0_g1	MP43370
TR54455|c0_g1	2.28895	0.038436	0	MP71719	'(at1g02205 : 809.0) Expression of the CER1 gene associated with production of stem epicuticular wax and pollen fertility. Biochemical studies showed that cer1 mutants are blocked in the conversion of stem wax C30 aldehydes to C29 alkanes, and they also lack the secondary alcohols and ketones. These suggested the CER1 protein is an aldehyde decarbonylase, but the exact molecular function of this …	'secondary metabolism.wax'											TR5018|c0_g2	MP06497
TR15077|c96_g1	13.9701	9.95529	8.20977	MP39528	'(at1g68530 : 877.0) Encodes KCS6, a member of the 3-ketoacyl-CoA synthase family involved in the biosynthesis of VLCFA (very long chain fatty acids).; 3-ketoacyl-CoA synthase 6 (KCS6); FUNCTIONS IN: transferase activity, transferring acyl groups other than amino-acyl groups, catalytic activity; INVOLVED IN: in 7 processes; LOCATED IN: endoplasmic reticulum; EXPRESSED IN: 29 plant structures; EXP…	'secondary metabolism.wax'											TR31246|c0_g1	MP00114
TR3747|c2_g1	5.50554	0.05797	0	MP04848	'(at5g57800 : 850.0) encodes a transmembrane protein with similarity to the sterol desaturase family at the N-terminus and to the short-chain dehydrogenase/reductase family at the C-terminus. Mutant analyses indicate this protein is involved in cuticle membrane and wax biosynthesis.; ECERIFERUM 3 (CER3); FUNCTIONS IN: oxidoreductase activity, binding, iron ion binding, catalytic activity; INVOLVE…	'secondary metabolism.wax'											TR45608|c2_g1	MP60067

## Sheet: Overall_Expression_FoldChange
Transcript ID	G1L1	G1P1	G1R1
TR4920|c0_g2	5.47713	1.24428	0.443607
TR5376|c0_g1	0	0.329985	5.64671
TR13756|c0_g1	0.138814	0	1.99059
TR47763|c0_g1	0	0.0579701	1.83552
TR20558|c0_g1	2.49083	0.147958	0.676267
TR7242|c0_g1	0	0	4.69248
TR41713|c5_g4	0	0	4.78183
TR4952|c4_g1	0	0	3.62246
TR31558|c0_g2	0.454176	0.573375	5.20014
TR35793|c0_g2	0	0	3.20477
TR14217|c0_g1	0.998557	0	0
TR24263|c0_g2	0.146655	2.21164	1.8801
TR43151|c0_g1	4.73042	5.31962	3.80188
TR3924|c0_g3	0	0	1.94298
TR30741|c0_g1	8.00713	2.70088	2.23327
TR13613|c0_g1	1.86235	1.0115	9.61843
TR15077|c103_g2	14.2815	10.2334	8.01189
TR15513|c0_g2	0	0	2.19566
TR48326|c0_g1	0	0	2.24732
TR32992|c0_g2	0	0	0.830255
TR6369|c0_g1	0.965692	0.0384362	0.186501
TR11765|c2_g2	2.50233	0.0758749	0.303342
TR12169|c0_g1	2.24001	0.217851	0.545968
TR3639|c1_g1	8.51675	0	0.691534
TR16656|c0_g1	0.0786098	0	2.43429
TR42701|c0_g1	2.92505	0.900722	1.49365
TR50632|c0_g1	1.55336	0.298658	0.512985
TR45435|c0_g1	2.03808	0.649845	0.799087
TR24918|c0_g1	4.54911	0.200379	1.12433
TR30130|c0_g1	2.02041	0.112367	0.993493
TR6185|c1_g1	0.936591	1.5145	0.889863
TR34273|c0_g3	0.210389	0.435095	2.92865
TR41131|c0_g1	0.231432	1.57483	3.53916
TR36861|c0_g1	6.23274	2.18618	1.98477
TR28813|c2_g6	0	0	4.96786
TR52247|c0_g1	2.18587	0.463622	0.669027
TR35621|c0_g1	0.567545	0.0949116	3.25746
TR17806|c0_g3	0.737254	0.217851	5.78204
TR46081|c0_g1	0	0.166073	1.54597
TR22398|c0_g1	5.67951	3.91332	1.44996
TR20931|c0_g1	1.26784	1.301	0.877352
TR41955|c0_g1	0	0	2.71918
TR38305|c0_g1	6.05916	0	0
TR26868|c1_g2	0	0	3.23266
TR23288|c8_g8	0	0.405992	5.30188
TR48435|c0_g1	0.418999	0	4.19093
TR32812|c0_g1	3.87184	1.62621	2.51248
TR15077|c103_g1	14.6699	10.3485	8.47938
TR27903|c0_g2	1.08134	0.183963	4.5738
TR46814|c3_g5	0	0.329985	3.72367
TR38431|c0_g2	0	1.74201	4.44837
TR22994|c0_g2	0	0.147958	1.92562
TR45973|c0_g1	6.06583	0.585924	0.411426
TR35932|c0_g1	2.59096	0.825379	1.29396
TR54455|c0_g1	2.28895	0.0384362	0
TR34657|c0_g4	0	0	4.71078
TR30035|c2_g3	5.79753	0	1.69153
TR40271|c0_g1	3.08151	0.217851	0.370722
TR44497|c0_g1	0	0	3.17776
TR13612|c0_g1	0.60027	2.61424	0.512985
TR20225|c0_g2	0.941106	2.21599	3.78136
TR21445|c0_g1	0	0	1.68572
TR54691|c0_g2	2.31673	0.0949116	0.0935602
TR41171|c0_g1	0.369606	0.711054	4.00009
TR14210|c0_g1	0	0	2.5008
TR18627|c8_g7	0	0	5.02848
TR8294|c0_g1	7.67314	1.83228	0
TR39926|c0_g2	3.63633	0	0.0299829
TR14680|c0_g1	4.38453	0.298658	0.938098
TR22320|c0_g1	0	0	2.60857
TR7339|c0_g2	1.41143	1.24428	0.41684
TR9717|c0_g2	1.04684	1.06901	5.02086
TR28467|c0_g1	2.20351	0.982583	0.969381
TR7395|c0_g3	0	0	5.05684
TR36874|c0_g1	2.6255	0.463622	0.370722
TR49520|c0_g1	1.42385	0.112367	0.202888
TR24129|c0_g1	0	2.62059	0.356144
TR50080|c0_g1	5.35177	2.75403	3.2211
TR45080|c0_g1	1.86671	0.217851	0.269033
TR48211|c0_g1	2.99585	0.757877	1.4782
TR22692|c8_g1	0	0	6.43171
TR34456|c0_g1	0	0	4.65249
TR44940|c2_g4	0	0	6.1944
TR33429|c0_g1	0	0	3.2371
TR48312|c0_g3	0	0	4.46761
TR30712|c0_g1	0	0	2.12532
TR990|c0_g1	0	0	1.64386
TR24978|c0_g1	0	0	3.51879
TR41644|c8_g4	0	0	6.44804
TR7602|c0_g3	1.98185	0	3.35797
TR48041|c5_g2	0	0	4.21195
TR35384|c0_g1	3.20508	1.09626	0.332278
TR27170|c0_g2	3.8679	1.21909	0
TR18957|c0_g1	0	0	4.07502
TR30338|c3_g3	0	0	6.99228
TR44373|c0_g1	3.0966	0.734655	0.0186342
TR17666|c0_g1	0	0	3.39917
TR32079|c0_g1	4.05572	0.147958	1.25096
TR36042|c0_g1	6.03815	0	0
TR37655|c5_g1	0	0.932061	7.2179
TR50113|c2_g1	0	0	5.25285
TR11845|c0_g1	0.0551957	1.05033	3.38433
TR7335|c0_g2	0	0	2.12697
TR22087|c0_g1	0	0.421156	1.56267
TR14317|c0_g1	0	0.266637	2.10467
TR5202|c0_g1	0	3.40163	0
TR36271|c0_g3	0.636915	0.329985	3.8537
TR30423|c0_g1	3.3051	1.81024	0.137504
TR25133|c0_g1	3.39314	3.14078	0
TR15249|c1_g2	1.514	0.814755	0.132248
TR47731|c0_g1	4.26085	0.112367	0
TR45186|c0_g2	0	0	7.04249
TR48482|c1_g5	0	0	7.20286
TR45469|c0_g1	0	0	2.0861
TR51901|c0_g1	0	0	3.7149
TR50072|c0_g1	3.36751	0	0
TR5523|c0_g2	0	0.0949116	3.71083
TR39494|c0_g2	4.57616	0.314986	0.318461
TR27862|c0_g1	0.0635029	0	2.44308
TR11544|c0_g1	0	0.329985	2.08202
TR31444|c0_g2	2.13159	2.38267	1.79244
TR41713|c5_g3	0	0	4.57156
TR37866|c0_g1	3.52344	0.585924	0.503858
TR2965|c0_g1	0	0	4.73455
TR43648|c3_g6	0	0	4.85395
TR36572|c0_g1	0	0	2.07176
TR42849|c0_g1	1.1776	0.792439	0.347099
TR24215|c0_g1	1.70973	0.147958	0.289244
TR41143|c0_g1	0	0	3.95373
TR46284|c0_g2	0	0	5.51894
TR28813|c3_g5	0	0	5.91092
TR21635|c0_g2	0	0	1.38902
TR20898|c0_g1	0	0	5.19916
TR18797|c0_g1	3.52482	0.847997	1.852
TR30001|c0_g1	5.23676	1.5008	1.74287
TR2060|c0_g2	4.09795	1.89685	1.04754
TR23268|c0_g2	2.54597	0.266637	0
TR52202|c0_g1	0	0	3.05745
TR24486|c0_g1	0.0786098	0.130931	2.92619
TR18441|c0_g1	0	0	2.88343
TR54557|c0_g2	8.86923	2.80818	0.238787
TR44197|c0_g1	0	0	5.24272
TR51752|c0_g1	4.862	0.329985	1.44095
TR4772|c0_g1	0	0	2.54918
TR16932|c0_g1	0.0635029	0	3.26258
TR20855|c0_g2	1.73942	0	0.768078
TR29739|c6_g1	0	0	5.58355
TR15733|c0_g1	0.545968	0	3.71403
TR37244|c0_g1	0.91533	0.283329	3.95177
TR16139|c0_g1	0.318461	0.130931	3.59168
TR24227|c0_g1	4.89312	0.0758749	0
TR48312|c0_g5	0	0	5.43996
TR40629|c0_g3	0	0	2.75168
TR46856|c4_g4	0	0.674461	8.31995
TR23950|c0_g2	0	0	4.11877
TR32768|c0_g2	0	0	3.08899
TR10819|c0_g1	0.124328	0	7.41611
TR4208|c0_g1	0	0	4.08933
TR30784|c0_g1	0	4.5897	0
TR28210|c0_g1	0.584	0.298658	3.46741
TR27855|c0_g1	0	0	3.63413
TR840|c0_g2	3.27784	0.405992	1.54399
TR49333|c0_g2	0	0	0.857583
TR14009|c0_g2	4.27434	0.345964	0
TR47184|c0_g1	1.98987	0.166073	0.672652
TR38142|c0_g1	3.12383	0.283329	0.96643
TR1694|c0_g1	2.19661	0.250962	0.0935602
TR27660|c0_g1	0	0	1.61871
TR22729|c0_g2	0	0	2.11703
TR41714|c0_g1	6.66839	2.39369	0
TR6328|c0_g1	1.52557	0.0579701	0
TR9099|c0_g1	3.13767	0.836732	0.104337
TR39383|c0_g1	1.42653	0.166073	5.42724
TR28836|c0_g1	0	0	4.59568
TR36795|c0_g1	0.265437	0.0384362	2.27143
TR52535|c0_g1	0	0	1.9222
TR11781|c0_g1	0.356144	0.492622	3.14045
TR50870|c0_g1	1.95271	0.803227	0.116365
TR8483|c0_g1	2.66312	0.183963	1.29101
TR53943|c0_g1	2.23327	0	0.0593553
TR29182|c0_g1	0	0	2.63993
TR24575|c0_g1	0	0	2.82518
TR32206|c0_g1	0	0	5.35963
TR51723|c0_g1	2.46179	0.200379	0.273814
TR6095|c0_g1	0	0	1.99204
TR6743|c0_g1	0	0	4.2061
TR21900|c0_g1	2.65145	1.21101	0.425459
TR33254|c0_g1	0.138814	0.112367	2.24853
TR12391|c0_g1	2.86967	0.266637	1.63413
TR18709|c0_g1	4.9638	1.67582	1.52707
TR12224|c0_g2	0	0	2.32048
TR21970|c0_g1	2.26364	0.183963	0.660837
TR51464|c0_g1	3.10232	0.847997	1.94598
TR31246|c0_g1	0.0482362	0	4.88899
TR28473|c0_g1	0	0	2.93263
TR11158|c0_g2	2.20883	0	0.0299829
TR31865|c0_g1	0	0	6.94256
TR28106|c0_g1	3.10618	2.38267	0.144046
TR31189|c0_g1	4.14584	0.972325	2.86374
TR27671|c0_g2	4.0889	0.329985	0
TR7243|c0_g2	0.0313952	0	2.05762
TR27171|c4_g1	0	0	7.21412
TR34359|c0_g1	1.54498	0.858379	0.27858
TR52871|c0_g1	0	0	2.99367
TR28711|c0_g1	1.93395	1.96864	1.78031
TR35773|c0_g1	0	0	3.72727
TR1190|c0_g1	3.00396	1.83228	0.253384
TR10334|c0_g1	2.40654	2.93112	1.29866
TR13089|c0_g1	8.7644	0	0
TR8549|c0_g1	0.305679	0	2.20351
TR39317|c4_g13	4.86646	0	0
TR842|c0_g1	0	0	2.57966
TR27966|c0_g1	3.31803	0.200379	0.665393
TR53406|c0_g1	2.98768	0.847997	0.389567
TR22494|c0_g1	3.9067	0.112367	0
TR44197|c1_g1	0	0	4.15243
TR31973|c0_g1	0	0	1.63041
TR25742|c0_g1	2.49365	0.217851	0.121679
TR31577|c0_g2	2.55974	0.166073	0.116365
TR23288|c7_g3	0	0	5.49224
TR11716|c0_g1	2.60027	0.329985	0.298658
TR21637|c0_g1	0.252173	0.112367	3.29425
TR27311|c0_g1	4.06497	0.757877	2.76511
TR3400|c0_g2	0	0.599318	4.66397
TR30941|c0_g1	0	0	3.13718
TR3250|c0_g2	0	0	2.60478
TR13824|c0_g1	0	0	2.56949
TR29820|c0_g1	1.11902	0.0758749	0.313826
TR38437|c0_g1	2.89608	0	0
TR20143|c0_g2	5.25149	5.32059	5.3371
TR42898|c0_g1	2.29042	1.52105	1.65168
TR52720|c0_g2	4.08415	0.585924	0.87342
TR4022|c0_g2	1.38405	0.478195	0.370722
TR40901|c0_g1	0	0.0579701	1.9222
TR26996|c0_g1	2.63993	2.26544	0.0703893
TR32547|c0_g1	0.311503	0	4.3659
TR37737|c0_g1	6.33951	7.62299	8.24624
TR8876|c0_g1	6.00589	0.166073	0
TR37201|c0_g2	0	0	4.22134
TR20007|c0_g1	4.70648	0.814755	0.495695
TR18825|c0_g1	0	0	2.05311
TR39223|c5_g10	0	0	6.06182
TR32163|c0_g1	0.116365	0.130931	2.29748
TR54127|c0_g2	0	0	2.78094
TR14038|c1_g1	3.9159	1.60075	1.20226
TR50803|c0_g1	4.22666	0.520045	0.379621
TR37262|c0_g1	1.73682	0	0.738984
TR6009|c0_g1	2.69466	0	2.32539
TR46241|c0_g1	2.51929	1.66993	0
TR35788|c0_g2	2.93263	0.900722	1.56657
TR35832|c0_g1	0	2.69198	0.0538064
TR39291|c0_g1	3.28614	4.04824	3.89404
TR24709|c0_g2	0	0	5.5728
TR20821|c75_g1	8.33911	8.94612	7.61154
TR42960|c0_g3	9.07664	1.65122	2.21785
TR43156|c0_g1	0	0	4.28096
TR39313|c7_g1	0	0	5.74518
TR41731|c0_g2	1.8953	0.0579701	0.549916
TR47193|c0_g2	1.12631	0	3.44201
TR14340|c0_g1	7.84398	3.09102	0.71721
TR13762|c0_g1	0.0786098	1.69421	2.69599
TR25675|c0_g2	0.0703893	0.250962	3.17233
TR32087|c0_g1	2.06143	0.37629	0.836732
TR11329|c0_g1	0	0	4.69761
TR31526|c0_g1	0	0	2.97691
TR3990|c0_g1	0	0	4.76617
TR51147|c0_g1	3.94242	0	0
TR18636|c0_g1	1.99422	0.217851	0.217851
TR28784|c0_g1	0.647084	0.869477	0.45628
TR35274|c0_g1	0	0	1.54003
TR26029|c0_g1	2.0597	0.166073	0.545968
TR44080|c0_g1	0	0	1.8504
TR32292|c0_g1	0	0	3.94392
TR7867|c0_g1	5.08555	0.9115	1.59264
TR53121|c0_g1	0.616358	1.13291	6.00901
TR7782|c0_g1	2.82823	0.166073	0.929033
TR42705|c0_g1	4.6193	1.96864	0.323082
TR48150|c0_g1	0	0	1.58688
TR14331|c0_g2	0	0	2.63715
TR39001|c0_g1	0	0	3.61553
TR35784|c0_g1	2.17696	0.449957	5.55879
TR37217|c0_g1	2.86651	0.147958	0.144046
TR41740|c0_g1	2.37239	2.24489	0.603122
TR44110|c0_g1	1.50589	1.05033	0.637842
TR7638|c0_g1	1.76808	0.449957	0.407081
TR24706|c0_g1	0	0	2.87362
TR36984|c0_g1	0	0	4.21746
TR19228|c0_g1	2.38957	0.0758749	0.71721
TR29214|c0_g1	0	0	5.97143
TR36472|c0_g1	1.32998	0	0.176323
TR31508|c1_g2	0	0	3.93178
TR9039|c0_g1	0	0	3.07039
TR114|c0_g1	0	0	3.16896
TR25153|c0_g1	0	0	3.77389
TR40812|c0_g1	2.68212	0.463622	0
TR15339|c0_g4	3.42895	2.27769	2.01328
TR43915|c0_g1	0	0.0384362	1.79577
TR8847|c10_g6	0	0	7.31615
TR43017|c0_g2	0	0.250962	1.10165
TR47487|c0_g1	0.928276	0	9.95644
TR49155|c0_g1	0	0	4.62018
TR32695|c0_g1	0.387363	0	1.78031
TR52929|c0_g1	0	0	2.41846
TR2959|c0_g1	0	0	3.50348
TR5302|c0_g1	2.31499	1.85439	1.9631
TR14093|c0_g1	0	0	3.00953
TR37306|c1_g1	0	0	2.38073
TR42325|c6_g2	10.2638	11.6591	12.5971
TR16315|c0_g1	0	0	2.01328
TR52281|c0_g1	0.116365	0.130931	2.6107
TR46181|c0_g1	0	0	2.85459
TR8432|c0_g2	0	0.112367	5.61932
TR41804|c0_g2	0.331132	0.298658	2.95847
TR1182|c0_g1	3.31397	3.1273	2.52632
TR49417|c0_g2	3.69008	0.612588	1.54003
TR46383|c0_g1	8.22053	2.06523	0.337996
TR4315|c0_g1	0	0	3.50246
TR25834|c0_g2	0	0	3.55164
TR29736|c0_g1	0.0786098	0.130931	3.56438
TR47674|c0_g2	0	0	2.69889
TR2164|c0_g1	1.29748	0.314986	0.313826
TR39125|c0_g1	0	0	4.87076
TR38163|c0_g1	3.24656	0.932061	0.169925
TR31571|c0_g2	0.518031	0.421156	9.98714
TR3346|c0_g1	0	0	1.4049
TR40878|c0_g1	1.38681	1.04054	0.823749
TR22123|c0_g1	0.27262	0	7.40422
TR14815|c1_g1	0	0	3.68055
TR20755|c12_g1	0	0	6.26508
TR11385|c0_g1	0	0	1.45628
TR22659|c0_g1	1.48852	1.21909	0.144046
TR28813|c3_g1	0	0	4.38052
TR31926|c0_g2	0.885184	0	4.64236
TR15690|c2_g1	1.94673	1.72421	11.0037
TR10138|c1_g1	0	0	2.69131
TR15968|c0_g1	0	0	4.92638
TR52606|c0_g1	4.15721	0.0384362	0.0243197
TR32968|c0_g1	0	2.3173	0.228973
TR34292|c0_g1	3.78461	0.147958	0.318461
TR27915|c0_g1	4.55943	0.166073	0.421156
TR46132|c0_g1	0	0.478195	2.51979
TR48133|c0_g1	0	0.0384362	1.69688
TR27387|c0_g1	5.00971	0.78073	0
TR9277|c0_g1	0.478195	0.391768	4.40688
TR212|c0_g1	0.109695	0.166073	2.00863
TR38029|c0_g1	3.13947	0.520045	0
TR42531|c0_g1	4.2245	2.75979	0.525067
TR20821|c1_g1	9.72978	10.4294	8.79167
TR20786|c0_g1	2.75104	1.36289	0.566572
TR52772|c0_g1	2.8168	0.769772	0.474047
TR26740|c0_g1	0.775683	0	2.96236
TR45532|c0_g1	0	0	1.73379
TR18516|c0_g2	0.0482362	0.0384362	3.13093
TR22840|c0_g1	0.124328	0.0579701	2.68482
TR6359|c0_g1	1.7891	1.08746	6.65168
TR23309|c0_g1	0	0	2.93734
TR54827|c0_g1	0.116365	0	4.41
TR14483|c0_g4	0	1.08746	2.05901
TR44056|c0_g2	1.56706	0.345964	0.478195
TR28685|c0_g1	0	0	2.6688
TR12182|c0_g2	0	2.13356	0
TR32371|c0_g2	0	0	2.9222
TR47519|c4_g4	0	0	5.11528
TR2551|c0_g2	7.4469	2.15121	1.14078
TR45938|c0_g1	2.124	0	0.149259
TR40609|c0_g1	3.09102	0.746743	0.0935602
TR1194|c0_g1	8.74638	1.47975	0
TR53193|c1_g1	0.751892	0.361768	4.12953
TR6650|c0_g1	0	0	4.08755
TR52816|c0_g1	1.43563	2.61424	5.27549
TR37581|c0_g1	1.19912	0.814755	0.614474
TR5557|c0_g1	1.73422	0.217851	0.411426
TR34229|c0_g2	0	0	3.14045
TR15772|c0_g1	6.42164	2.27769	2.45654
TR51421|c1_g4	0	0	6.00074
TR36266|c0_g2	0.465713	0.345964	4.43369
TR49858|c0_g2	0	0	5.81693
TR37710|c0_g1	0	0.298658	2.11003
TR54585|c1_g1	3.94345	0.698663	8.4253
TR40573|c0_g1	3.40545	0.449957	1.55434
TR18206|c0_g1	0	0.0384362	4.14731
TR24065|c0_g1	0	0	2.90227
TR22348|c0_g1	0.771463	0	2.88928
TR19707|c0_g2	1.52557	0	0.132248
TR46922|c0_g7	0	0	3.82802
TR10901|c0_g2	0	0.0758749	0.782409
TR36909|c2_g1	0	0	9.85052
TR43160|c2_g3	0.567545	1.32423	10.4233
TR19526|c0_g1	0	0	3.60916
TR8995|c0_g2	0.237564	1.57483	0.478195
TR22572|c0_g2	0	0.0758749	1.27858
TR20701|c0_g1	0	0	3.52143
TR44395|c0_g1	0	0	3.31019
TR20909|c0_g1	0.400538	0.421156	8.36758
TR39222|c0_g1	0	0	3.34383
TR20755|c11_g6	0.478195	0.674461	10.5399
TR16788|c0_g1	2.74739	0	0.228973
TR8765|c0_g1	0	0	3.70576
TR48332|c1_g1	0	0	6.80765
TR54953|c0_g1	0.362891	0.233888	3.21319
TR38445|c0_g1	0	0	5.44992
TR35428|c0_g2	0	0	3.07468
TR31226|c0_g1	0.0635029	0.0579701	3.09255
TR8847|c10_g2	0.231432	0	7.4882
TR19|c1_g6	0	0	3.24671
TR36798|c0_g1	5.94021	0.405992	0
TR44121|c0_g1	0.436162	0.674461	3.20867
TR20175|c0_g1	0	0.233888	4.93253
TR38849|c0_g3	0	0	4.12019
TR6964|c0_g1	3.9607	1.90728	2.02219
TR27072|c0_g1	2.43669	0.112367	0.929033
TR25045|c0_g1	0.471968	1.54151	2.02219
TR10914|c0_g1	0.0551957	0	2.05172
TR37952|c0_g2	0	0	5.78107
TR31081|c0_g1	0	0	2.61164
TR20727|c0_g1	0	0	4.88
TR38934|c0_g1	0	3.05866	0
TR15126|c1_g2	0.936591	0	2.72006
TR21423|c0_g1	0.124328	0.0758749	2.04299
TR9705|c0_g1	0.0398403	0	3.30159
TR31287|c0_g1	0.412511	2.78283	2.5008
TR25542|c0_g2	5.92844	5.72939	3.94476
TR11970|c0_g1	4.43289	0.435095	0.402722
TR30784|c1_g1	5.08338	3.8126	1.56462
TR37218|c0_g4	0	1.17632	0
TR50883|c0_g1	0	0	2.8488
TR8205|c0_g1	2.96809	1.5008	1.36793
TR54418|c0_g1	4.79712	3.851	3.58268
TR6712|c0_g1	0.844787	1.25217	7.96662
TR301|c0_g2	0	0.217851	2.87617
TR28538|c0_g1	0	0	3.39177
TR18425|c0_g1	0.605968	0	1.89995
TR53995|c1_g1	0	0	4.91064
TR32441|c0_g1	0	0	3.70155
TR14178|c1_g1	0.244887	0	2.53556
TR54813|c0_g1	0.387363	0.112367	3.79888
TR21480|c1_g1	0	0	3.90699
TR31756|c0_g1	0.0703893	0	1.86869
TR53029|c0_g1	0	0	3.45812
TR48041|c5_g6	0	0	7.85958
TR28226|c5_g6	0	0	4.798
TR51167|c0_g2	1.0697	0.314986	0.269033
TR31035|c0_g3	0	0	2.00432
TR6611|c0_g1	0.789938	0.391768	4.54517
TR48893|c0_g1	2.72552	0.361768	0.922198
TR15384|c0_g2	2.50233	0	2.62527
TR29442|c0_g1	2.82477	0.879706	1.52105
TR54354|c0_g7	0	0	5.08147
TR4440|c0_g1	5.54161	0.674461	0
TR48992|c0_g1	0.10165	0.982583	3.62433
TR7615|c0_g1	3.29278	0.298658	0.710173
TR22107|c0_g1	5.04566	0.0579701	0.503858
TR10785|c0_g2	0	0	1.60265
TR36807|c0_g1	5.4083	1.91265	2.61164
TR54588|c0_g1	0	0.0758749	5.90084
TR111|c0_g1	4.30327	0.0949116	0.154454
TR41885|c0_g1	0	0	3.46192
TR34404|c0_g1	2.89181	0.0579701	0.768078
TR5266|c0_g1	0	3.10702	0
TR49258|c1_g2	4.2558	0.166073	2.29748
TR36053|c0_g1	0.757023	0.314986	5.11199
TR11303|c0_g2	0	0	2.87362
TR39259|c0_g2	0	0	2.56755
TR48573|c7_g1	0	0	5.00536
TR15886|c0_g2	0.231432	0.314986	4.8236
TR30579|c0_g1	2.40654	0.405992	1.02077
TR12347|c0_g3	0.0635029	0	1.89801
TR9510|c0_g1	0	0	4.89103
TR47242|c0_g1	0	0.298658	2.1811
TR23449|c0_g7	0	0.78073	6.5955
TR10566|c2_g4	0	0	4.5882
TR343|c0_g1	2.3505	2.60455	2.05901
TR45028|c0_g1	2.31673	0.112367	0.41684
TR13621|c0_g1	2.30539	1.77653	0.379621
TR46333|c0_g2	5.0014	1.46571	0
TR51595|c0_g2	0	0.0200577	1.13225
TR38139|c0_g1	1.80116	0.803227	0.626673
TR22737|c0_g1	1.514	0.0758749	0.554834
TR23797|c0_g1	0.678072	0.147958	5.99195
TR53350|c0_g2	5.27255	1.12367	0.637842
TR27171|c4_g14	0	0	4.92638
TR53480|c1_g5	0.442545	0.183963	10.2677
TR21030|c0_g1	0	0	4.01364
TR18068|c0_g1	2.58015	0.505891	0.594549
TR37240|c0_g1	0	0	3.20539
TR23167|c0_g1	2.94205	0.421156	1.73379
TR50346|c0_g1	8.59123	2.67672	0.342555
TR54127|c0_g1	0.10165	0.233888	2.41522
TR15950|c0_g1	4.83162	0.858379	0
TR45697|c0_g1	1.90843	1.65764	0
TR15077|c86_g1	2.23818	7.99763	5.45227
TR50217|c0_g1	0.237564	2.20727	0.913033
TR40298|c0_g2	1.12631	0.992043	0.941106
TR19781|c0_g1	0.616358	0	3.91428
TR49475|c0_g1	2.21412	2.56876	0.259423
TR52722|c0_g2	2.70332	0	0.402722
TR35931|c0_g1	0	0	5.26577
TR7708|c0_g2	3.28777	0	2.5787
TR29676|c0_g1	1.52557	0	0.0538064
TR54437|c0_g1	0	0	5.19389
TR21111|c0_g1	0	0	3.97801
TR9514|c0_g1	2.99585	0.147958	0
TR3022|c0_g1	1.05033	0.463622	5.72214
TR8765|c0_g3	0	0	3.51096
TR30568|c0_g1	1.1884	0.520045	0.337996
TR17852|c0_g1	0.594549	0.112367	3.34625
TR16943|c0_g1	1.89956	0.599318	5.85165
TR30180|c0_g1	0	0	3.54077
TR50821|c0_g1	0	0	2.13652
TR51421|c1_g6	0	0	7.36624
TR49018|c0_g1	0	0	3.3941
TR17739|c0_g1	3.36443	0.0758749	0
TR29593|c0_g1	0	0	3.33971
TR18855|c0_g1	0.424385	2.2032	4.48716
TR54798|c0_g1	0	0	3.43363
TR3842|c0_g1	0	0.0384362	3.45812
TR3269|c0_g1	0	0	3.80663
TR876|c0_g1	0	0.112367	3.19629
TR37021|c0_g1	2.90804	0.266637	0.259423
TR38168|c2_g1	0	0.314986	10.3432
TR10548|c0_g1	0	0	2.21257
TR20755|c11_g18	0	0	6.93242
TR47466|c0_g1	0	0.0579701	2.02822
TR6802|c0_g5	0	0	3.39177
TR22681|c0_g1	0	0	1.76977
TR54105|c0_g1	0	0.0949116	0.944109
TR42303|c0_g1	0	0	1.62059
TR29423|c0_g1	5.75769	1.71809	2.32654
TR16972|c0_g1	0	0	1.52957
TR34278|c0_g1	0.43082	0.130931	3.48903
TR29256|c0_g2	0	0	3.05311
TR10237|c0_g1	0.529071	0.233888	3.12615
TR8346|c0_g2	0	0	2.99892
TR30934|c0_g2	2.76065	0.825379	1.01221
TR44139|c0_g2	0	0	3.71127
TR6757|c0_g2	1.19912	0.890641	0.554834
TR18928|c0_g1	0	0	2.74265
TR11765|c2_g1	2.05762	0.147958	0.80653
TR41539|c0_g1	0	0	3.35685
TR30745|c0_g1	0	0	5.2199
TR51286|c0_g1	4.17927	4.73628	4.34348
TR33097|c0_g1	4.92144	3.9606	3.91705
TR11072|c1_g1	1.95494	0.166073	0.574344
TR11152|c0_g1	0	0	5.43576
TR27171|c4_g12	0	0.546956	9.93967
TR8298|c0_g1	0	0	4.64045
TR23316|c0_g1	1.87578	0.0758749	0.706641
TR34626|c0_g1	0	0	3.37267
TR31420|c0_g1	0	0	3.59419
TR19388|c0_g1	6.26928	0.711054	0.360645
TR19688|c0_g1	0	0	1.77484
TR3956|c0_g1	8.23137	1.28511	0
TR38800|c0_g1	2.63993	0.329985	1.30859
TR30528|c0_g1	0.153157	0.932061	9.31497
TR52198|c0_g2	0	0	5.71641
TR42459|c0_g1	1.77526	1.62621	0.0827026
TR17741|c0_g1	3.7217	1.52807	2.08338
TR40845|c0_g1	0.0935602	0	2.92695
TR20323|c0_g1	0	0.0579701	2.99747
TR2036|c0_g1	1.97783	0	1.24853
TR41277|c0_g1	1.42653	0.298658	0.176323
TR19784|c0_g1	0	0	2.85459
TR23110|c0_g2	3.44015	2.76553	2.12829
TR32564|c0_g1	2.5612	0.200379	0.27858
TR29501|c0_g2	0	0	2.96846
TR35463|c0_g1	0.944858	0.921436	0.634129
TR52940|c0_g1	0	0	3.42747
TR54930|c0_g1	0	0	4.50532
TR18615|c0_g2	1.8532	0.166073	0.0989585
TR28070|c1_g2	0.0551957	0	2.7615
TR48063|c0_g1	0	0	2.58159
TR30973|c1_g1	0.175045	0.869477	8.83443
TR51421|c1_g5	0	0	6.04282
TR21588|c0_g1	0.130931	0	4.05632
TR32739|c0_g1	0	0	3.33728
TR47846|c0_g1	0.799087	0.559737	4.08151
TR29038|c0_g1	2.19818	0	0.154454
TR52085|c0_g2	1.43563	0.283329	0.402722
TR5596|c0_g1	0	0	7.63848
TR27537|c0_g1	1.48285	0	0.370722
TR51255|c0_g1	5.76858	0.112367	0
TR2924|c0_g1	0	0.0949116	4.18301
TR46315|c1_g1	0.483364	0.698663	4.54622
TR48755|c0_g2	0	0	3.45589
TR29890|c0_g3	0	0	1.12697
TR46172|c0_g1	2.49672	0.233888	1.15445
TR50096|c0_g2	0.454176	1.39287	1.12433
TR21624|c0_g1	0.0786098	2.74825	0
TR13415|c0_g1	0.27858	1.52105	5.55185
TR6497|c0_g2	4.43889	0	0
TR36211|c0_g2	0	0	4.04212
TR22129|c0_g1	2.91131	1.32423	0
TR47093|c1_g1	0	0	5.76829
TR16663|c0_g1	1.46519	2.18174	6.45536
TR22436|c1_g7	0	0	6.13338
TR6149|c0_g2	0.146655	0.0579701	2.77568
TR19270|c0_g1	3.12565	0.942608	0.342555
TR14857|c0_g3	0	0	3.37907
TR36207|c0_g1	1.94448	0.435095	0.672652
TR29353|c0_g1	7.39472	0.711054	0.687956
TR20857|c0_g1	1.29748	2.84659	4.89569
TR18009|c0_g1	1.62059	0	0.375178
TR7287|c0_g1	3.67231	1.32423	2.05762
TR35094|c0_g2	0.00863031	0.0384362	2.1003
TR15700|c0_g1	2.0635	0	0
TR51742|c1_g1	0	0	3.31615
TR52743|c0_g1	0	0	5.52052
TR30035|c3_g1	3.6442	0.345964	0.238787
TR48674|c0_g1	4.77041	0.952334	1.43883
TR663|c0_g1	2.04194	2.60146	2.46963
TR16256|c0_g2	0	0	4.39142
TR19491|c0_g1	0	0	3.75435
TR27375|c0_g2	2.74975	0	0
TR51421|c1_g15	0	0	5.38236
TR5505|c2_g1	0	0	3.8749
TR21623|c0_g3	0	0	3.5277
TR49189|c1_g1	0	0.266637	10.0239
TR51421|c1_g14	0	0	5.73614
TR20295|c0_g3	0	0	5.64042
TR50719|c0_g1	2.8486	0	0.264236
TR50339|c0_g1	0	0	4.03104
TR16076|c0_g1	2.95884	0.734655	0.857583
TR50410|c0_g1	0	0	1.66312
TR22160|c0_g3	0	0	4.66965
TR52698|c0_g1	0	0.0384362	3.74276
TR17173|c0_g1	0	0	3.18237
TR51485|c0_g1	5.87526	0.405992	0
TR46059|c0_g1	0	0	2.38433
TR31835|c1_g1	0.356144	0.0384362	2.77653
TR7682|c0_g2	0.809003	0.711054	5.02959
TR26779|c0_g2	2.08644	0.533065	0.104337
TR22752|c5_g6	0	0	3.96153
TR14431|c0_g1	0	0	3.74093
TR3679|c0_g2	1.41738	3.38667	4.37121
TR19834|c0_g2	0	0.649845	1.32308
TR49966|c0_g1	2.0635	0.858379	0.903038
TR13666|c0_g1	2.38654	0.0384362	0.233888
TR31969|c1_g1	0	0	4.78204
TR25329|c0_g2	1.64155	2.94129	10.8488
TR9525|c0_g1	1.70973	0.112367	0.351628
TR4835|c0_g2	4.60205	0.0949116	0.525067
TR31178|c0_g1	0	0	2.72552
TR11338|c2_g2	4.55569	0.942608	6.63751
TR13044|c0_g1	0.265437	0.329985	2.56852
TR23288|c8_g9	0	0	5.77579
TR42369|c0_g1	0	0	1.43883
TR12748|c0_g1	1.1157	2.53531	1.17057
TR49418|c0_g1	0.182692	0.662661	5.45858
TR35403|c0_g1	0	0	3.13159
TR1568|c1_g1	0.902267	0	6.34988
TR51421|c1_g1	0	0.869477	7.06966
TR51776|c0_g1	0	0	4.15753
TR48231|c0_g1	2.55287	0.0579701	0
TR43776|c0_g1	6.19535	0.687061	0.738984
TR4738|c0_g2	0	0	5.02144
TR18673|c0_g1	4.25957	1.48646	2.15023
TR22436|c1_g12	0	0	5.70327
TR37056|c0_g1	0	0.0758749	2.19944
TR47313|c0_g1	2.13881	4.65174	9.31852
TR6104|c0_g1	3.12846	3.41994	2.98003
TR19945|c0_g1	3.70443	0.478195	3.7722
TR26283|c0_g1	0	0	2.4163
TR54878|c0_g1	1.49416	0.217851	0.149259
TR30422|c0_g1	3.13027	1.23573	1.43883
TR52114|c0_g1	6.67948	1.65122	0.434028
TR41897|c0_g1	0	0	3.35092
TR21140|c1_g1	0	0	2.56755
TR34978|c0_g1	3.07193	1.7536	0.886745
TR27525|c0_g1	3.82863	0.250962	0.264236
TR23599|c0_g1	2.01221	0.599318	0.447844
TR19734|c0_g2	1.5912	0	4.27531
TR44439|c0_g1	1.29101	3.26394	1.15704
TR14469|c0_g1	2.68952	0.478195	1.05589
TR19315|c0_g5	0	0	4.07219
TR5047|c14_g4	0	0	5.23101
TR30035|c2_g2	3.26769	0	0.732052
TR54056|c0_g1	0	0	4.69966
TR2329|c0_g2	0	0	4.54622
TR31255|c0_g1	1.64939	0.250962	0.293959
TR41929|c7_g4	0	0.217851	7.19835
TR33974|c0_g1	0	0	3.13225
TR3747|c1_g1	3.78461	0	0
TR33128|c1_g3	0	0	1.80281
TR37952|c0_g1	0	0	9.5898
TR28094|c0_g1	0	0	3.78094
TR31983|c0_g1	0	0	4.40892
TR8206|c0_g1	0	0	3.76818
TR31919|c0_g1	0	0	3.59825
TR14238|c0_g1	0	0	2.2345
TR38432|c0_g1	0	0	3.43256
TR5341|c0_g1	2.49237	0.266637	0.0989585
TR5411|c0_g1	0	0	1.75702
TR1702|c0_g1	0	0	2.98313
TR48482|c1_g1	0	0	5.31103
TR9980|c0_g1	0	0	2.41522
TR27335|c0_g1	0	0.37629	4.32409
TR14206|c1_g2	0	0	2.34682
TR40456|c0_g1	2.14078	0	0
TR37708|c0_g1	1.35276	0.505891	0.375178
TR42960|c0_g2	7.20195	0.329985	0
TR26514|c0_g1	0	0.435095	3.69833
TR32900|c0_g1	3.87184	0.130931	0
TR23824|c0_g1	0	0	4.07545
TR19|c2_g3	4.76951	0.478195	1.68212
TR14957|c0_g1	3.47547	0.183963	0.867106
TR23825|c0_g1	2.82924	0.233888	0.795767
TR47430|c3_g2	0	0	4.41204
TR53884|c0_g1	0.0635029	0.0579701	2.06901
TR29176|c0_g1	0.751892	0.345964	3.80012
TR47263|c0_g1	1.8512	2.90265	2.07895
TR7766|c0_g1	0	1.02148	2.88186
TR35023|c0_g1	0	0	2.43429
TR12379|c0_g2	2.42008	0.183963	0.706641
TR52189|c0_g1	2.04194	0.421156	0
TR23083|c0_g1	0.393965	1.0115	0.356144
TR22436|c1_g10	0	0	4.12367
TR22692|c17_g18	0	0	5.08487
TR37218|c0_g3	2.63343	0	1.52957
TR6684|c0_g1	0	0	2.96458
TR9634|c0_g1	0	0.183963	6.38135
TR44139|c0_g6	0	0	4.65655
TR9315|c0_g1	0	0	2.5828
TR28975|c0_g1	3.05346	1.5145	1.56852
TR52993|c0_g1	2.12961	0.449957	0.558757
TR6908|c0_g1	1.47975	1.27679	6.42611
TR15225|c0_g1	7.0675	6.07423	4.80256
TR34770|c0_g2	6.98405	1.34767	2.23603
TR22436|c1_g16	0	0	6.37175
TR19977|c0_g1	0.0867838	0.0758749	2.66585
TR27851|c0_g1	2.86532	1.32423	0
TR16723|c0_g1	0	0	3.301
TR32659|c0_g1	0	0.533065	1.59884
TR52322|c0_g1	0.478195	1.23573	1.04124
TR8356|c0_g1	1.76086	0.200379	0
TR43421|c0_g2	0	0	5.18297
TR53782|c0_g1	0.672652	0.869477	3.97076
TR46133|c0_g3	0	0	5.00387
TR21021|c0_g1	2.26213	1.39287	0.54201
TR12149|c0_g1	0	0.147958	1.83026
TR43650|c1_g4	0	0	4.7177
TR52011|c0_g1	1.32711	0.233888	0.212881
TR37112|c0_g1	0	0	2.90631
TR12025|c0_g1	1.7536	0.674461	0.253384
TR15598|c0_g2	0	0.147958	3.27381
TR37562|c0_g1	1.50284	0	0
TR10138|c1_g2	0	0	2.01042
TR4920|c0_g1	3.96745	0.803227	0.126973
TR24470|c0_g1	6.21041	5.00158	3.39985
TR11353|c0_g1	0	0.0579701	1.81476
TR1667|c0_g1	5.69192	2.06523	1.39561
TR20188|c0_g1	0	0.585924	5.61244
TR10517|c0_g1	3.49352	2.95903	2.26873
TR54352|c0_g1	4.53767	0.361768	0.909197
TR48563|c0_g1	0.210389	0.112367	2.66403
TR31766|c0_g1	4.11253	0.533065	3.45694
TR19616|c0_g1	6.49721	1.32423	2.2549
TR49053|c0_g1	0	0	5.09833
TR5251|c0_g1	1.45049	0.0579701	0.0703893
TR16803|c0_g1	2.80983	0.166073	1.03562
TR33248|c0_g1	1.50284	0.112367	0.447844
TR3623|c0_g1	2.27053	0.0579701	0
TR19654|c0_g1	1.47405	0.183963	0.393965
TR13085|c0_g2	0.545968	0.449957	3.4907
TR9169|c0_g5	0	0	3.83653
TR52960|c0_g2	2.29719	3.22466	2.24489
TR31225|c0_g1	1.79161	2.21599	2.11003
TR20673|c0_g1	0	0	9.08535
TR33290|c0_g1	0	0	3.17903
TR52556|c0_g1	1.99603	0.0384362	0.402722
TR3171|c0_g1	3.1811	1.86513	0.665393
TR39317|c4_g15	9.80013	3.22882	0
TR8355|c0_g2	0	0	4.42553
TR47723|c2_g1	5.46087	3.72955	3.94045
TR29270|c0_g1	3.62796	0.573375	2.19692
TR31617|c0_g1	0	0.361768	7.0142
TR45456|c0_g1	0	0	4.1929
TR25037|c0_g1	6.17131	5.38702	11.1518
TR28226|c6_g3	0	0	4.62656
TR13592|c0_g1	0.375178	0.233888	6.5421
TR37918|c0_g2	0	0	2.71545
TR51301|c3_g1	0	0	2.00288
TR48968|c0_g1	0	0.217851	3.08185
TR5070|c0_g1	2.97233	0.329985	1.25399
TR26908|c0_g1	2.94111	0	0
TR25826|c0_g1	1.66448	0.217851	0
TR31600|c0_g1	3.02981	0.0758749	0.212881
TR28658|c0_g1	4.7722	0.0384362	0
TR18937|c0_g1	3.28437	0.283329	0.264236
TR38825|c0_g1	0	0	4.39835
TR22436|c1_g2	0	0	6.79499
TR37913|c0_g1	2.38488	0	1.07656
TR15895|c0_g1	1.48543	0.147958	0.370722
TR29216|c0_g1	0.10165	0	1.93508
TR422|c0_g1	0	0	2.86295
TR20804|c0_g1	0	0	1.23879
TR53272|c0_g2	1.58592	0	0.00575927
TR25031|c0_g1	0	0	3.45589
TR37594|c0_g1	0	0	3.63807
TR36009|c0_g1	0	0	2.94523
TR27497|c0_g1	2.17696	0.687061	0.42975
TR45180|c0_g1	5.70797	0.0758749	0.104337
TR134|c0_g1	0	0	5.34006
TR39317|c4_g8	9.38831	1.36289	1.14861
TR6191|c0_g1	0	0	5.2371
TR14807|c0_g1	2.15186	0.298658	0.360645
TR43650|c1_g5	0	0	7.09689
TR22051|c0_g5	0.708408	0.405992	0.323082
TR22070|c1_g1	0	0	3.51677
TR31676|c0_g1	1.77273	1.47975	0.238787
TR3160|c0_g2	0	0	7.34343
TR30327|c0_g2	0	0	4.94021
TR12388|c0_g1	0	0	5.60404
TR50022|c0_g2	1.30743	0	4.19361
TR13580|c0_g1	1.81476	0	3.33671
TR20478|c0_g1	0.994942	0.890641	4.50824
TR25581|c0_g1	0	0	2.71721
TR50366|c0_g1	0.217851	0	10.1335
TR49389|c0_g1	0	0	4.50716
TR9910|c0_g2	0	0.37629	1.64985
TR42859|c0_g1	0	0.674461	1.90149
TR1094|c0_g2	1.66448	0.698663	5.53894
TR13281|c0_g1	0	0	1.51702
TR38751|c0_g1	0	0.0579701	2.1903
TR23442|c0_g1	0.217851	0	3.25051
TR971|c0_g2	0	0.0579701	6.21777
TR54305|c0_g1	3.33743	0.217851	0.0827026
TR9457|c0_g1	1.75873	0.147958	0
TR4648|c0_g1	2.66038	0	0.0593553
TR1151|c0_g1	1.50589	0.698663	7.26966
TR10977|c0_g1	4.18237	0.298658	2.80632
TR521|c0_g1	0	0	2.25005
TR42226|c0_g1	0	0	3.52306
TR15619|c0_g1	0	0	1.66857
TR37084|c0_g1	0	0	2.79847
TR36593|c0_g1	0.589763	0.217851	3.64097
TR7843|c0_g1	1.92334	0.130931	0.614474
TR11765|c1_g1	3.12945	0.217851	1.12961
TR53962|c0_g1	0	0	4.9212
TR14991|c0_g1	0.0482362	0	2.09051
TR26772|c0_g1	0.0867838	0.0758749	3.71721
TR42080|c0_g1	0.369606	0	2.95066
TR32711|c0_g1	1.69019	0.546956	0.308011
TR5715|c0_g1	0	0	5.97632
TR4725|c0_g1	3.34696	4.42747	4.02733
TR46363|c0_g1	0	0	2.50818
TR47753|c0_g1	0	0	2.75082
TR23606|c0_g2	2.97435	0.112367	2.76596
TR45608|c2_g1	0.167358	0	5.62828
TR5397|c0_g2	0	0	6.54631
TR9860|c0_g1	0.69332	2.42331	4.7289
TR45482|c0_g1	0.775683	0.361768	4.45477
TR1867|c0_g1	2.61894	0	0
TR31200|c0_g1	0	0	1.64985
TR23034|c0_g1	0	0.166073	3.08185
TR10016|c0_g2	0	0	1.39561
TR16533|c0_g2	0.500802	0.250962	4.46923
TR49897|c0_g1	0.418999	0	3.09744
TR47953|c0_g1	7.27638	1.168	0.0593553
TR12067|c0_g1	0	0	1.74459
TR45800|c0_g1	0	0.0758749	1.89801
TR5132|c0_g1	0.784923	1.18523	5.06983
TR30800|c0_g1	1.39944	0.166073	0
TR41576|c0_g1	0.381837	0.847997	4.55262
TR19045|c0_g1	2.17696	0.233888	0
TR14135|c0_g1	0	0.183963	2.57168
TR50976|c0_g1	1.66993	0.112367	0.121679
TR5351|c0_g1	0	0	3.8517
TR31931|c0_g1	2.63715	0.391768	1.02077
TR9848|c0_g1	8.93962	2.6457	0.38405
TR20729|c0_g1	4.71573	4.39719	3.57362
TR36563|c0_g1	2.97233	0.112367	0
TR42417|c0_g1	6.96682	1.83228	0.0538064
TR13538|c0_g1	0	0	3.9138
TR48482|c1_g4	0	0	4.06574
TR19854|c0_g1	0.854395	2.36373	0.149259
TR54687|c1_g1	0	0.662661	5.94197
TR7830|c0_g1	0	0	2.42304
TR51855|c0_g1	0	0	3.98495
TR51421|c1_g10	0	0.72334	5.86267
TR36579|c0_g1	0	0	7.12251
TR39963|c0_g1	3.77642	0.769772	1.21537
TR34626|c0_g3	0	0	5.33457
TR3990|c0_g2	0	0	3.56438
TR46439|c0_g4	0	0	4.93192
TR28437|c0_g2	1.28451	0	2.72094
TR13191|c0_g1	1.1846	0.982583	0.421156
TR46398|c0_g1	2.79119	0.449957	0
TR40105|c0_g1	0	0	3.45812
TR18476|c0_g3	0	0	7.14962
TR17381|c0_g1	0	0.0384362	1.89995
TR24245|c0_g1	0.970117	3.25776	7.607
TR28143|c0_g1	3.08916	0.147958	0.0703893
TR5310|c0_g1	0	0	3.67818
TR35137|c0_g1	0	0	1.46728
TR31681|c0_g1	0	0	4.24092
TR46302|c1_g2	0	0	4.5008
TR44923|c0_g1	0	0	1.29631
TR42678|c0_g1	2.6731	0.233888	1.16479
TR45594|c0_g2	1.25399	0.0579701	0.159629
TR54539|c0_g1	1.56706	0.0384362	0.517024
TR7194|c0_g1	0	0.559737	0.293959
TR26759|c0_g1	3.63958	1.168	1.49108
TR47062|c0_g1	0	0	3.45917
TR33397|c0_g1	1.98404	0.166073	0.0648829
TR5047|c13_g9	0	0	5.31241
TR29903|c1_g10	0	0	6.48449
TR11970|c0_g2	3.37379	0.130931	0.0989585
TR11198|c0_g1	2.47067	0	0
TR44684|c0_g1	3.37615	0.391768	0.660837
TR5205|c0_g2	1.54201	4.5767	9.20817
TR39834|c0_g1	2.31673	0.533065	0.126973
TR1525|c0_g1	0.0867838	0	3.92381
TR8163|c0_g1	0	0	3.65489
TR6661|c2_g2	2.84077	0	0
TR3682|c0_g1	0	1.0115	2.17185
TR34769|c0_g1	1.67987	0.662661	0.545968
TR44601|c0_g2	0.863146	0.463622	4.8886
TR24465|c0_g1	1.08542	1.18523	5.17029
TR25106|c0_g1	3.44082	0.37629	1.4782
TR44940|c2_g6	2.00216	0.250962	10.3519
TR6322|c0_g1	0	0	3.80581
TR19476|c0_g1	0	0	2.47275
TR17281|c0_g2	0	0	2.73812
TR25076|c8_g1	0	0	6.28433
TR6899|c0_g1	2.88947	0.0384362	0.95977
TR22765|c0_g1	0.16092	0	4.37295
TR24101|c0_g1	0	0	3.91944
TR40045|c0_g2	0	0	5.00063
TR9821|c0_g1	2.83046	0.0758749	0.586885
TR558|c0_g1	0	0	2.81824
TR22651|c0_g1	4.29425	0.847997	3.58111
TR30275|c0_g1	4.60104	0.0758749	0.144046
TR8694|c0_g1	4.75339	0.147958	0
TR39595|c0_g1	1.61023	0.952334	0.679874
TR40582|c1_g3	0	0	5.63932
TR41983|c0_g1	0	0.533065	6.27204
TR26713|c0_g1	2.48646	3.19944	7.97247
TR2127|c0_g2	2.25036	0.0758749	0.521051
TR30327|c0_g3	0	0	6.63236
TR15880|c0_g1	0	0	2.97085
TR8409|c1_g1	0	0	1.4163
TR41213|c0_g1	3.19188	2.45575	1.53556
TR18805|c0_g1	0	0.0579701	1.33285
TR4985|c0_g1	3.8501	1.25217	0.594549
TR4908|c0_g1	0	0	4.76394
TR37626|c0_g1	2.91972	0.130931	0.46048
TR12379|c0_g1	2.24336	0.250962	0.782409
TR7407|c0_g1	0	0	2.90535
TR5957|c0_g1	6.01268	1.98841	1.90612
TR35587|c0_g1	0	0	1.92562
TR4123|c1_g3	0	0.266637	8.1748
TR44276|c1_g1	1.42062	0.0384362	0
TR38667|c0_g2	0	0	5.43075
TR53696|c0_g1	0	0	4.42217
TR3309|c0_g1	2.93357	0.147958	0.298658
TR45452|c0_g1	0	0	3.97618
TR8218|c0_g1	1.03844	1.17632	0.938098
TR33719|c1_g1	2.73531	1.33228	1.58496
TR27171|c4_g5	0	0	5.25399
TR10513|c0_g1	3.13865	0.37629	0.116365
TR31980|c0_g2	0	0	2.81311
TR16391|c0_g1	0.518031	0.283329	3.15218
TR41314|c0_g1	0	0.674461	4.18729
TR48498|c0_g1	1.77062	0.0758749	0.0538064
TR7788|c0_g2	0	0.329985	2.50284
TR54340|c0_g1	0	0	1.71896
TR36860|c0_g1	0	0	3.16832
TR40491|c0_g1	0	0	3.4547
TR48649|c0_g2	2.47353	2.3598	1.02998
TR39953|c0_g1	0	0	3.82548
TR39032|c0_g1	0	0	1.49978
TR31152|c0_g1	5.27758	8.52168	12.3539
TR15077|c100_g2	5.43419	7.22471	3.85828
TR38724|c0_g1	4.19306	0	0.566572
TR28848|c0_g1	1.71984	0.599318	0
TR22090|c0_g1	0.454176	0.612588	3.45088
TR874|c0_g1	0	0	1.54794
TR24641|c0_g3	0.153157	0.0384362	3.91982
TR53248|c0_g1	0	0.266637	2.6332
TR41708|c0_g1	1.76341	0.130931	0.0468403
TR38670|c0_g1	1.66448	0	0.0299829
TR16392|c0_g2	0	0.421156	10.5049
TR28469|c0_g1	4.79452	0.250962	0
TR18933|c0_g1	2.90574	0.217851	0.411426
TR36492|c0_g1	2.79119	3.70421	2.85718
TR4127|c0_g1	0	0.217851	2.28983
TR26947|c0_g1	4.68868	1.36289	2.31557
TR37094|c0_g2	0.0786098	0.0758749	2.85957
TR6599|c0_g2	0	0	5.47781
TR7940|c0_g2	2.20539	0	1.01792
TR4017|c1_g1	0	0	7.91038
TR12964|c0_g1	3.62	2.5218	7.43535
TR41984|c0_g1	0	0	2.13521
TR36926|c0_g1	0	0.283329	9.49403
TR14655|c0_g1	2.84519	1.02148	0.41684
TR13932|c0_g1	0	0.0949116	2.99295
TR43650|c1_g2	0	0	5.72705
TR40982|c0_g2	0.356144	0.329985	3.57761
TR24988|c0_g1	3.0229	0.0949116	0
TR34770|c0_g1	5.05033	0	1.25399
TR4952|c4_g6	0	0	5.2194
TR10085|c0_g1	0.0635029	0.0949116	5.12677
TR9045|c0_g1	2.33457	1.43723	0.0648829
TR19854|c1_g2	0.742437	2.67672	0
TR49083|c0_g1	2.07895	0	0.104337
TR53752|c0_g1	0	0	2.43989
TR31453|c0_g1	2.42921	0.478195	0.0243197
TR22436|c1_g3	0	0	4.97384
TR8533|c0_g2	0	0.266637	1.57676
TR12571|c0_g2	0.73292	1.0115	5.49451
TR6783|c0_g2	0	0	1.13488
TR16277|c1_g1	0	0	5.64091
TR18652|c0_g1	0	0.449957	5.13397
TR1830|c0_g1	0	0	3.15478
TR48891|c0_g1	1.42062	1.47975	6.45521
TR41644|c8_g1	0	0	4.69036
TR39208|c0_g1	0	0	1.83714
TR52890|c0_g1	0.22404	0	3.49544
TR28941|c0_g1	0	0	2.68392
TR38620|c0_g1	3.91858	0.734655	1.80818
TR13033|c0_g1	2.71567	2.31354	1.36121
TR38282|c0_g1	3.59072	0.421156	1.70797
TR54089|c0_g1	0.494672	0.662661	3.39917
TR15096|c0_g1	0	0	1.41197
TR20821|c74_g3	7.17124	8.75896	9.35192
TR20105|c0_g1	1.64939	2.51172	0.503858
TR42388|c0_g4	0	0	4.36912
TR28813|c3_g7	0	0	4.6241
TR38192|c0_g1	0	0	3.31557
TR15781|c3_g2	0	0	6.83486
TR5018|c0_g2	0.0551957	0	3.54077
TR42878|c0_g2	0.683472	0.449957	4.26881
TR41616|c0_g1	4.61135	0.624803	0.87342
TR14206|c1_g1	0	0	2.53456
TR24695|c0_g1	0.175045	0.266637	9.49231
TR35495|c0_g1	0	0	4.52143
TR34903|c0_g1	0	0	1.41414
TR13024|c0_g1	1.74416	0	0.121679
TR6556|c0_g2	0	0	4.2252
TR15077|c96_g1	13.9701	9.95529	8.20977
TR23449|c0_g11	0	0	5.14441
TR6821|c0_g2	0	0	4.56444
TR29153|c0_g1	0.0313952	0.0200577	2.41414
TR19559|c0_g2	0	0	7.55922
TR52610|c0_g1	0.494672	0.559737	3.5277
TR49843|c0_g1	0	0	3.22558
TR5335|c0_g1	0.658097	3.26799	3.25369
TR25665|c0_g1	0	0.37629	1.62854
TR22638|c1_g1	0	0	2.39698
TR35870|c2_g6	0	0	6.44279
TR43421|c0_g3	0	0	3.63657
TR7395|c0_g2	0	0	5.00027
TR2070|c0_g2	0	0	2.58159
TR15795|c0_g1	1.1846	4.37288	3.08542
TR5047|c13_g3	0	0	3.56852
TR18911|c0_g1	6.79123	2.3173	1.70973
TR11781|c0_g2	0	0.405992	3.26123
TR1754|c0_g2	0.369606	0.298658	5.23101
TR30767|c0_g1	1.83309	0.130931	0.121679
TR661|c0_g1	0	0	2.55016
TR11156|c0_g1	0	0	2.52406
TR27399|c0_g1	1.1375	0.217851	0.243669
TR14119|c0_g2	0.742437	1.89142	1.7229
TR18234|c0_g1	0	0	7.13501
TR40791|c0_g1	0	1.00216	3.00504
TR76|c0_g1	2.53754	0.612588	0.243669
TR46553|c0_g1	5.3189	2.12466	2.8335
TR40411|c0_g2	0	0	2.06316
TR15617|c0_g1	1.89297	0.329985	0.702214
TR8926|c0_g1	0	0.0758749	2.01328
TR47820|c0_g1	0	0	2.68392
TR1236|c0_g3	0	0	3.40667
TR20810|c0_g1	5.06419	0.329985	1.10434
TR38979|c0_g1	0	0	1.66857
TR27532|c0_g1	3.29352	1.27679	1.18396
TR16970|c0_g1	2.01042	0	1.13225
TR9245|c0_g1	0.265437	0.112367	3.18571
TR17308|c0_g3	0.237564	0	6.27189
TR13432|c0_g1	0	0	3.14796
TR4710|c0_g1	6.18505	3.05624	4.29763
TR44439|c1_g2	0	0	1.31325
TR7614|c0_g1	2.20696	0.314986	0
TR54996|c0_g1	0	0	5.97439
TR26498|c0_g1	2.56243	0.0758749	1.11303
TR14146|c0_g1	0	0	1.90149
TR49874|c0_g2	0.418999	0.183963	3.22497
TR21883|c0_g1	0	0	2.62527
TR18246|c0_g1	4.1815	0.329985	0
TR54235|c0_g1	3.11453	0.183963	0.469886
TR14896|c0_g1	4.44745	2.81639	0.746743
TR39923|c0_g1	3.56304	0.505891	2.11003
TR22562|c0_g1	0	0	2.46858
TR33132|c0_g1	2.41414	0.130931	0.566572
TR38611|c0_g1	3.27277	1.15898	1.87696
TR26847|c0_g1	0	2.50818	4.68919
TR19444|c0_g2	1.47975	0	0.978928
TR49297|c1_g3	2.15348	0.0949116	0.228973
TR2329|c3_g12	0	0	4.83036
TR32069|c0_g1	2.73898	1.40762	1.17313
TR8500|c0_g4	0	0	3.79888
TR4017|c2_g1	0	1.87027	6.07791
TR25190|c0_g1	5.77539	3.25776	4.06393
TR42122|c0_g1	2.58688	1.09626	1.25641
TR7254|c0_g1	3.01899	2.2032	1.60265
TR3322|c1_g1	0	0	6.74321
TR19710|c0_g1	0.46048	0.37629	3.04789
TR31962|c0_g2	0	0.217851	3.32769
TR17878|c0_g3	0	0	2.774
TR28520|c0_g1	0	0	1.97085
TR47876|c0_g1	0.258217	0	1.77821
TR37723|c0_g1	0	0	3.00504
TR28257|c0_g1	0	0	2.1903
TR18202|c0_g1	3.70995	0.183963	0.753605
TR51627|c13_g2	0	0	6.27079
TR20625|c0_g2	0	0	1.68392
TR31177|c0_g1	0.0703893	0.112367	6.16003
TR36392|c0_g1	0.889084	0	2.74803
TR9219|c0_g1	1.82416	0.283329	0.830255
TR40347|c0_g1	1.02715	0.314986	4.20312
TR23372|c0_g1	3.77347	4.17489	0.702214
TR31439|c2_g10	0	0	5.21339
TR6378|c0_g2	0.885184	0.0579701	0
TR22361|c0_g1	0.0635029	0	3.38018
TR40754|c0_g2	0	0.266637	1.87224
TR39592|c0_g2	1.39616	0.463622	0.478195
TR14794|c0_g1	0.545968	0.233888	4.27001
TR35228|c0_g1	0	0	3.37156
TR8023|c0_g1	0	0	3.48633
TR51365|c0_g1	0	0	5.79004
TR33746|c0_g1	5.23546	1.36289	2.65053
TR27171|c4_g4	0	0	4.01471
TR13854|c0_g1	0	0	2.55925
TR19|c1_g5	0.0867838	0	4.03545
TR19411|c0_g1	0.109695	0	4.52356
TR6869|c0_g2	0	0	2.06626
TR53024|c0_g2	3.54572	0.932061	0
TR31109|c0_g2	0	0	3.62047
TR26089|c0_g1	0	0	2.04858
TR18526|c2_g1	0	0	4.9396
TR16411|c0_g1	0.57918	0	4.6241
TR39460|c0_g1	0	0	2.36205
TR2728|c0_g1	4.31796	3.02538	3.13849
TR45370|c0_g2	0.210389	1.60692	0
TR51661|c0_g1	0.237564	0	7.7087
TR22642|c0_g1	3.62597	2.08372	0.87342
TR36509|c0_g1	1.33628	0.37629	0.0758749
TR18627|c8_g1	0	0	4.14975
TR29544|c0_g1	0.116365	0	3.04719
TR21254|c0_g1	0	0.0579701	1.63227
TR2150|c0_g2	0	0	6.33858
TR46047|c0_g1	0	0	4.34767
TR15451|c0_g1	3.06609	0.200379	0.95977
TR6858|c0_g1	4.96065	2.71896	1.44784
TR7375|c1_g1	3.33342	0.624803	0.0299829
TR5596|c0_g2	0	0	6.6372
TR13556|c0_g2	0.500802	1.00216	5.48107
TR6073|c0_g1	0	0	3.41061
TR38365|c0_g1	0	0	3.01096
TR41068|c0_g2	2.124	0.847997	0
TR26533|c0_g2	0	0	3.39177
TR6647|c0_g1	0	0	3.83865
TR38650|c0_g1	2.56389	0	0.830255
TR34581|c0_g2	1.1375	0	2.79327
TR51117|c1_g2	0	0	2.52105
TR4473|c0_g1	3.18555	0.217851	1.68392
TR18332|c0_g1	0	0	3.16495
TR8047|c0_g1	0.0398403	0.166073	1.65947
TR38483|c0_g1	6.61085	1.67582	2.22435
TR37329|c0_g1	3.26769	2.09761	0
TR50039|c0_g2	0	0	1.98768
TR32138|c0_g2	0.906891	0.0384362	2.81906
TR9426|c0_g1	0	0	3.31991
TR13272|c0_g1	6.61366	2.81639	1.43883
TR24224|c0_g1	0	0	2.0545
TR37308|c0_g1	1.87774	0.405992	0.764686
TR50408|c0_g2	0	0	1.14861
TR3101|c0_g1	0	0	5.61442
TR21417|c0_g1	2.57216	1.22774	1.08202
TR37672|c0_g1	4.15995	0.649845	1.24367
TR3915|c0_g1	0.16092	0	5.26123
TR54028|c0_g1	3.96338	2.12002	0.922198
TR6451|c0_g1	1.39012	0	0.0356239
TR20673|c0_g2	0	1.40054	11.7777
TR18911|c0_g2	8.50953	2.72487	0
TR50108|c0_g1	0.898402	0.200379	5.41809
TR39317|c2_g2	5.49732	0	0
TR15072|c0_g1	0	0	5.33828
TR27171|c4_g10	0	0	4.78073
TR52718|c0_g1	0	0.130931	2.18492
TR19044|c0_g1	2.78785	0.130931	0.0468403
TR52281|c0_g2	0.0786098	0	2.93338
TR2283|c0_g1	0.210389	0.792439	5.38208
TR4521|c0_g1	2.7995	3.02538	6.69526
TR15982|c0_g2	0	3.09102	0
TR10954|c0_g1	3.87951	0.266637	0
TR41742|c0_g1	3.12019	0.0758749	0.154454
TR4415|c1_g2	1.98586	1.17632	0
TR15026|c0_g1	2.71699	0	0
TR4249|c0_g1	0.350497	0.533065	3.16221
TR28126|c0_g1	0	0	5.176
TR13547|c0_g1	0.518031	0.757877	3.73281
TR48531|c3_g2	0	0	6.14486
TR47588|c0_g1	0.545968	0	3.67254
TR19830|c0_g1	3.74481	5.96421	8.87222
TR4765|c0_g1	0	0.0949116	6.09883
TR16689|c0_g1	8.75317	4.00018	3.21521
TR32803|c0_g3	4.17568	0	0
TR29555|c0_g1	2.53754	0.130931	0.57918
TR34461|c1_g1	0	0	3.16623
TR53512|c0_g1	0	0	3.83056
TR4441|c0_g1	0	0	1.41414
TR15077|c98_g1	1.82619	6.03631	6.23967
TR18979|c0_g1	1.33971	0.130931	0.491597
TR44307|c0_g1	0.840765	0.463622	5.92341
TR54964|c0_g1	3.88391	0.421156	1.79577
TR7592|c0_g1	9.19498	3.4756	3.1357
TR37593|c0_g2	0	0	3.3703
TR16997|c0_g2	0	0	4.09677
TR32081|c0_g1	2.42169	1.29278	0.68437
TR16083|c0_g1	1.20602	0.0579701	0.332278
TR50501|c0_g1	0	0	2.64201
TR35943|c0_g2	0	0.421156	2.81394
TR51240|c0_g1	1.76553	0	3.639
TR48058|c0_g1	3.8679	0.421156	0.653519
TR23183|c0_g1	3.5718	3.3584	2.22959
TR45959|c0_g2	0	0.435095	2.28865
TR27488|c0_g1	0	0.0579701	1.55434
TR30353|c0_g2	0.109695	0.505891	2.08474
TR53729|c0_g1	0	0	3.20602
TR51730|c0_g2	0	0.435095	2.22311
TR13361|c0_g1	2.168	3.2496	2.48903
TR18627|c8_g5	0	0	4.20641
TR54687|c1_g2	0	0	5.46241
TR21480|c0_g1	0	0	3.92305
TR256|c0_g1	1.26063	1.12367	0.746743
TR47603|c0_g1	2.67582	0.505891	1.25882
TR20755|c11_g21	0	0	7.96843
TR20488|c0_g1	1.5724	0	0.393965
TR47964|c0_g1	0	0	3.23205
TR11147|c0_g1	0	0	2.89821
TR7703|c0_g2	2.24184	0.505891	0.104337
TR17806|c0_g1	0.311503	0	3.37671
TR29903|c1_g11	0	0	4.69131
TR46913|c0_g1	3.45273	2.62691	2.59264
TR3181|c0_g1	0	0.217851	6.95521
TR21272|c0_g1	2.13159	1.30859	0.0827026
TR9890|c0_g1	4.79623	4.22597	0.0935602
TR22283|c0_g1	6.49999	1.39287	0.508936
TR19559|c0_g3	0	0	7.49374
TR42784|c0_g1	0	0	2.61941
TR37218|c0_g2	3.33899	2.2857	2.488
TR5182|c0_g1	0.130931	0	6.7983
TR51627|c13_g8	0	0	6.41951
TR20821|c61_g2	0	0	4.58568
TR31009|c0_g1	2.852	0.982583	1.27143
TR6104|c0_g4	3.04858	2.6581	2.13521
TR31465|c0_g1	1.38405	0.298658	0.46048
TR19501|c0_g1	0	0	3.02521
TR8198|c0_g1	4.28222	4.4064	2.7941
TR9463|c0_g1	0	0	2.46415
TR35083|c1_g3	0	0	7.45752
TR11986|c0_g1	0.0935602	0	2.88343
TR26978|c0_g1	0	0.130931	1.7995
TR42182|c0_g1	1.58352	0.147958	0.529071
TR4876|c0_g1	2.94317	0.478195	1.168
TR8111|c0_g1	2.88401	0.0949116	0.62293
TR22567|c0_g1	4.05866	2.99132	0.517024
TR31677|c0_g1	7.49205	1.67582	3.85828
TR22443|c0_g2	0	0	2.75531
TR44096|c0_g1	0	0.0200577	2.7126
TR50975|c0_g2	0	0.0579701	1.07656
TR25094|c0_g1	0.412511	0	2.80095
TR52251|c0_g2	0.130931	0.130931	2.44201
TR38998|c0_g2	0	0	2.73097
TR1042|c0_g1	1.98987	0.0384362	3.15478
TR40825|c0_g1	0	0.217851	1.31092
TR51349|c1_g1	0	0	3.28555
TR18142|c0_g2	0.642471	0	3.94514
TR48225|c0_g1	0.647084	0.217851	3.93725
TR9822|c0_g1	0.573375	0.217851	3.64766
TR49997|c1_g5	0	0	5.89183
TR29291|c0_g1	1.53655	1.33228	0
TR33719|c0_g1	0.500802	0.746743	5.72386
TR11873|c0_g1	2.32654	0.183963	0.259423
TR9136|c0_g1	3.9824	0.233888	0.318461
TR10327|c0_g2	3.05832	0.391768	0.402722
TR44276|c0_g1	1.84679	0.266637	0
TR54416|c0_g1	0	0	3.77442
TR49045|c0_g1	0	0	1.9982
TR44780|c0_g1	0	0	1.29101
TR51647|c0_g1	0.489543	1.85957	4.54127
TR51627|c13_g16	0	0	5.25161
TR13848|c0_g1	2.69711	0	0
TR48788|c0_g1	2.52231	1.30859	0.903038
TR46535|c0_g1	0	0	2.49339
TR4219|c0_g1	0	0	2.80447
TR8526|c0_g1	4.71326	0.147958	0
TR40296|c0_g1	2.49518	0.879706	0.0881416
TR28439|c0_g1	2.8213	0.405992	1.29631
TR12298|c0_g1	0	0	1.69688
TR35226|c0_g1	0	0	3.27501
TR14124|c0_g1	5.326	1.52105	2.06626
TR36584|c1_g1	3.76277	1.85439	1.47612
TR8209|c0_g2	0	0	1.64754
TR27334|c0_g2	0	0	2.94129
TR10566|c2_g1	0	0	4.81049
TR25536|c0_g1	0.343692	0.217851	3.61164
TR30999|c2_g2	0	0	3.26694
TR9724|c0_g1	5.57153	7.25036	6.51114
TR48573|c7_g2	0	0	4.9644
TR40208|c0_g1	0	0	1.82863
TR20192|c0_g2	0	0	5.63799
TR12347|c0_g1	1.67717	0.266637	0.618239
TR23367|c0_g1	0	0	4.77831
TR51905|c0_g1	0.324235	0.345964	3.49544
TR30619|c0_g1	0	0	2.6107
TR6097|c0_g1	0	0	2.20226
TR47299|c0_g1	1.63645	0.314986	0.264236
TR50100|c0_g1	0	0	3.43643
TR6074|c0_g1	2.23481	0	0.447844
TR35721|c0_g1	2.3488	0.283329	0.941106
TR22160|c0_g2	0	0	3.42747
TR20665|c0_g1	0	0	1.12433
TR16663|c0_g2	0.52306	0.847997	4.61747
TR47245|c0_g1	0	0.147958	1.14078
TR50810|c0_g1	1.26424	0.217851	5.00688
TR9146|c0_g1	2.57604	0	0
TR53253|c1_g1	5.34263	1.96347	0.599318
TR9814|c0_g1	0	0	1.51904
TR16933|c0_g1	4.27553	0.599318	0.116365
TR8630|c0_g2	0	0	4.50583
TR53935|c0_g1	0	0	2.12267
TR16278|c0_g1	7.33514	2.5218	3.31499
TR34506|c0_g1	0	0	2.32279
TR15077|c24_g2	9.25655	9.85682	8.62342
TR4170|c0_g1	1.60739	4.09938	0.41684
TR5470|c0_g1	1.54498	0.112367	0.508936
TR39949|c0_g1	0	0.0949116	6.68309
TR30454|c0_g1	4.6107	0.992043	1.13225
TR45942|c0_g1	0.436162	0.649845	3.10652
TR21151|c0_g1	0.0703893	0.112367	7.85323
TR50113|c2_g9	0	0	4.42075
TR48387|c1_g1	0	0	2.26514
TR44906|c0_g2	0	0	1.83552
TR51492|c0_g1	3.85788	0.573375	1.82171
TR17443|c0_g1	4.46624	0	0.041243
TR38291|c0_g1	0	0	2.7536
TR29242|c0_g2	0	0	3.47547
TR54089|c1_g1	0.196607	0	3.1177
TR22436|c1_g9	0	0	7.17858
TR40418|c0_g1	0	0	2.09051
TR41739|c0_g1	0	0	1.33285
TR42484|c0_g2	2.05172	0.345964	0.154454
TR12635|c0_g1	1.01078	1.8213	4.88264
TR18411|c0_g1	2.852	0.921436	1.42331
TR5293|c0_g2	1.67717	0.112367	0.159629
TR20792|c0_g1	0	0.0579701	1.94111
TR5235|c0_g1	2.92201	0	0
TR4318|c2_g1	2.15186	3.25776	1.60075
TR11988|c0_g1	1.56998	0.250962	4.58268
TR13036|c0_g1	1.1117	5.23232	2.08474
TR47834|c0_g1	1.36513	0.533065	7.96384
TR7375|c1_g2	2.84177	2.56218	2.01935
TR41694|c0_g1	2.18047	0.283329	0.212881
TR10819|c1_g1	0	0	4.55827
TR15891|c1_g1	7.55562	2.59168	2.51778
TR34114|c0_g1	0.116365	0.0384362	2.30714
TR28097|c0_g1	7.07124	0.0579701	0.452068
TR36199|c0_g1	0.393965	0.0758749	4.13537
TR620|c0_g1	0.298658	0.130931	3.3444
TR13789|c0_g2	0	0.345964	1.3846
TR15792|c0_g1	1.80116	0	0
TR25588|c0_g1	2.54449	0.0579701	0
TR5582|c0_g1	0	0	2.77484
TR21622|c0_g1	0	0	4.05961
TR43675|c1_g1	0	0	7.14409
TR46761|c0_g1	0.130931	0.0949116	1.97233
TR54751|c0_g1	2.27053	0.478195	1.27143
TR55027|c0_g1	0	0	3.85499
TR13832|c0_g1	0	0.0758749	4.2397
TR53479|c1_g1	5.09314	5.29042	2.46624
TR48141|c0_g1	2.55139	0.492622	0.753605
TR49678|c0_g1	0	0	2.88343
TR50394|c1_g2	0.22404	0.266637	2.73552
TR52580|c0_g2	1.20914	0.0579701	0.41684
TR33712|c0_g1	0	0	4.41994
TR25033|c0_g1	3.45641	0.0579701	0.886745
TR38885|c0_g1	0	0	5.59881
TR6429|c0_g1	2.20539	0.112367	0.789103
TR22333|c0_g1	6.49076	2.34454	1.852
TR41663|c0_g1	0	0	3.6801
TR50113|c2_g2	0	0	5.41102
TR37859|c0_g1	0	0	2.77041
TR7102|c0_g2	1.17057	2.67672	3.49978
TR51770|c0_g1	0	0.217851	2.47923
TR44209|c0_g1	0	0	3.19959
TR52476|c0_g1	0.381837	0.166073	4.54306
TR20565|c0_g1	2.15704	0.698663	0.857583
TR3534|c0_g4	0	0	5.0123
TR690|c0_g1	3.73086	0.283329	0.375178
TR52112|c2_g1	4.88601	1.06901	2.01471
TR36758|c0_g1	0	0	3.64916
TR23710|c0_g1	4.8528	1.71238	3.07399
TR50955|c0_g1	3.16591	1.13291	1.29396
TR31691|c0_g1	0.109695	0.130931	2.12829
TR46448|c0_g2	0.0867838	0.147958	3.66676
TR48312|c0_g2	0.844787	0.687061	5.51907
TR13205|c0_g2	2.49953	1.49365	0.0593553
TR50557|c0_g1	2.87421	1.0115	1.29101
TR37175|c0_g1	2.83956	0.421156	0.289244
TR52617|c0_g1	0	0.0384362	5.54452
TR149|c0_g1	0	0	1.34426
TR23367|c0_g2	0	0	3.24291
TR1194|c0_g3	8.20046	1.05033	0
TR26073|c0_g1	1.81721	0	0
TR53472|c0_g1	0.331132	0.637842	3.61459
TR50451|c0_g1	2.66562	1.47249	0.46048
TR10864|c0_g1	1.22342	2.10668	1.74803
TR54089|c0_g2	0.116365	0.283329	2.89647
TR16361|c0_g1	2.0769	0.405992	0.269033
TR13255|c0_g1	0	0	3.20539
TR7702|c0_g2	2	0.112367	0.512985
TR22436|c1_g8	0	0	6.00273
TR36605|c0_g1	0	0	5.1931
TR20409|c0_g1	3.89695	0	0
TR1254|c0_g1	0	0	6.13974
TR31564|c0_g2	1.17377	0.166073	0.191563
TR514|c0_g1	0.10165	0	2.54696
TR8055|c0_g1	0	0	3.70708
TR25966|c0_g2	2.41088	0	0.669027
TR51627|c13_g18	0	0	5.37889
TR33834|c0_g1	0	0	2.50513
TR12253|c0_g1	2.38957	0	0
TR33023|c0_g1	2.68952	4.57912	1.44095
TR2300|c0_g1	7.7189	1.73596	0.0356239
TR21311|c0_g1	2.08066	1.00216	0.0703893
TR34294|c0_g1	0	0	5.1167
TR50141|c0_g1	0.244887	0	2.96236
TR42610|c0_g1	5.54021	4.65873	3.26379
TR15072|c0_g4	0	0	5.8969
TR41017|c0_g1	4.91097	0.769772	1.77146
TR45979|c0_g1	1.62854	0.0579701	0.298658
TR12164|c0_g1	0	0	1.43189
TR19|c3_g1	0	0	3.28437
TR43984|c0_g1	0	0	1.66129
TR16232|c0_g1	2.56389	5.13496	3.39465
TR49506|c0_g1	1.20914	0.0384362	0.402722
TR1057|c0_g1	1.1846	2.05102	1.4098
TR41304|c0_g1	0	0	2.20883
TR7504|c0_g1	0.356144	0.463622	4.65008
TR2901|c0_g1	7.36243	2.68885	4.72547
TR19145|c0_g1	1.69733	0	0
TR10819|c2_g1	0	0	5.42988
TR53480|c1_g3	0	0.183963	7.58871
TR34626|c1_g1	1.51702	0.112367	9.3773
TR52818|c0_g1	0.0935602	0	2.64085
TR36546|c0_g1	0	0	5.58755
TR26459|c0_g1	0	1.73596	4.21062
TR22692|c16_g3	0	0	6.1635
TR5066|c0_g1	0	0.37629	1.78367
TR18627|c8_g4	0	0.183963	6.40026
TR34242|c0_g1	2.78304	0.546956	1.146
TR28698|c0_g1	1.42653	0	0
TR43648|c3_g3	0	0	4.05198
TR39750|c0_g1	0	0	6.9221
TR48437|c0_g1	4.37051	0.112367	0.669027
TR29195|c0_g1	2.7995	2.4769	1.10434
TR52960|c0_g1	3.12201	2.87892	2.03703
TR36883|c0_g1	2.73531	0.217851	0.132248
TR24918|c0_g2	4.27806	0	0.253384
TR32789|c0_g1	0	1.08746	2.07039
TR22766|c0_g1	1.22651	0	0.39835
TR9578|c0_g2	0.00863031	0.200379	1.79077
TR42123|c0_g2	0	0	3.52457
TR37268|c0_g1	1.69733	0.314986	0.626673
TR231|c0_g2	2.03598	0.435095	0.833497
TR24859|c0_g1	0	0.559737	4.01694
TR32327|c0_g2	0	0	6.62479
TR14072|c0_g2	0	0	1.86869
TR16314|c1_g1	0	0	3.85579
TR50206|c0_g1	4.50564	1.47249	2.37044
TR17864|c0_g1	3.4813	0.314986	1.33743
TR50929|c0_g3	0	0	3.8054
TR15531|c0_g1	3.26439	0.266637	0.906121
TR2734|c0_g1	2.03808	0.37629	0
TR6072|c0_g1	0	0	4.14731
TR16503|c0_g1	1.55041	0.166073	0.478195
TR46439|c0_g1	0	0	5.00648
TR23288|c7_g2	0	0	7.49169
TR46315|c0_g2	0.919912	1.57483	5.23665
TR37005|c0_g1	0	0	1.19724
TR48041|c5_g5	0	0	5.66775
TR20815|c0_g1	6.07797	3.7073	3.60466
TR30848|c0_g1	0.0398403	0.0949116	1.59072
TR6553|c0_g1	5.41305	0.405992	0.0648829
TR25228|c0_g1	1.71501	0.298658	0.318461
TR54714|c0_g1	0.210389	0.405992	2.2549
TR22568|c0_g1	0.840765	0	2.94129
TR36001|c0_g1	0	0	1.50843
TR11393|c0_g1	0	0	1.99386
TR2995|c0_g1	3.62597	0.233888	0.238787
TR43306|c0_g1	2.50818	0.130931	0
TR19|c2_g2	3.75979	0.0384362	0.0593553
TR33083|c0_g3	1.53655	0	0.56267
TR30621|c3_g1	0	0.858379	7.1215
TR29505|c0_g1	3.20242	2.21164	0.78576
TR10994|c0_g1	2.94205	2.37128	0.0758749
TR52495|c0_g1	2.53903	0.492622	1.26123
TR27080|c5_g20	0	0	3.31918
TR25090|c0_g1	0	0.250962	3.65053
TR20821|c61_g4	11.723	7.44267	5.2168
TR24519|c0_g2	0	3.32754	0
TR42651|c0_g3	0	0	4.85185
TR34019|c0_g1	2.22435	0.200379	1.09626
TR41713|c5_g9	0	0.637842	5.25588
TR32183|c0_g1	5.80449	0.858379	1.64201
TR38185|c0_g1	2.01042	0	0
TR54112|c0_g1	1.91265	0.200379	0
TR46132|c0_g2	1.44467	0	0.660837
TR22692|c16_g2	0	0	7.08562
TR38120|c0_g2	0	0	3.05085
TR38913|c0_g1	3.33428	0.405992	1.55434
TR45960|c0_g2	0	0	1.49108
TR7120|c0_g1	3.25429	0.200379	6.89695
TR48645|c0_g1	0	0	2.55016
TR38614|c0_g1	0	0	4.96574
TR32296|c0_g1	0	0	3.60217
TR7848|c0_g1	0	0	8.33502
TR47434|c0_g1	0	0	2.36345
TR41239|c0_g1	1.98586	4.63215	1.20477
TR18191|c0_g2	0	0.298658	1.78199
TR10184|c0_g1	0	0	4.28991
TR2606|c0_g1	4.12043	1.49365	0.590722
TR7652|c0_g1	2.05381	0.559737	0.88049
TR34739|c0_g1	2.47794	0.37629	0.789103
TR7708|c0_g1	0	1.84318	1.76086
TR909|c1_g1	3.76033	0.847997	2.04719
TR29811|c0_g1	0	0	7.92106
TR11394|c0_g1	1.7845	0.233888	0.634129
TR14749|c0_g1	0.124328	0	3.94589
TR11331|c2_g2	0	0	5.70305
TR18965|c0_g2	0.56267	0.147958	4.22165
TR48997|c0_g1	6.30184	0.533065	0
TR3747|c2_g1	5.50554	0.0579701	0
TR17676|c0_g2	2.17887	0	0.109695
TR47733|c0_g1	2.23818	0	0
TR26929|c1_g1	0	0	2.16639
TR29710|c0_g1	5.51125	1.49365	2.1865
TR39313|c7_g2	0	0	6.34639
TR37927|c0_g1	0	0.298658	1.30568
TR25377|c0_g1	0	0	6.14588
TR1774|c0_g1	0	0	4.21878
TR37871|c0_g1	1.71721	0	0.327687
TR11796|c0_g1	0	0	2.9915
TR46145|c0_g1	0	0	3.53244
TR10346|c0_g1	0	0	1.97379
TR15616|c0_g1	0	1.60075	0
TR40341|c0_g2	0	0	4.04832
TR51084|c0_g2	0	0	1.26123
TR33494|c5_g14	0	0	5.42499
TR45960|c0_g1	0.885184	0.217851	0
TR36087|c1_g1	0	0.298658	2.80715
TR40637|c0_g1	0	1.5145	2.6036
TR33212|c0_g1	0	0	5.47346
TR24193|c0_g1	3.89424	0.533065	0.0703893
TR3485|c0_g1	2.73639	0	0.144046
TR27699|c0_g1	2.45154	0.217851	0
TR30035|c1_g1	6.06171	0.266637	0.434028
TR35999|c0_g1	2.00432	0.314986	0.978928
TR22415|c0_g1	1.44731	1.30859	5.52863
TR28121|c0_g1	1.1375	0.130931	3.68807
TR45167|c0_g1	0	0	1.74114
TR19558|c0_g1	0	0	3.18365
TR49118|c0_g1	0	0	3.16366
TR1048|c0_g3	0	0	4.22558
TR7602|c0_g1	0	0	2.07895
TR46574|c0_g1	2.47067	2.86017	0.732052
TR53124|c2_g1	0	0	3.66494
TR26136|c0_g1	0	3.06557	0
TR19901|c0_g1	5.91977	6.16422	4.23197
TR23972|c0_g1	0.16092	0.492622	3.45418
TR7173|c1_g1	0.116365	0.0384362	2.97765
TR18955|c0_g2	0.0551957	0	2.00576
TR48115|c0_g1	0	0	5.10308
TR30961|c0_g1	0.0935602	0	3.70896
TR23003|c0_g1	1.1375	0.233888	0.253384
TR21211|c0_g1	3.29352	0.78073	0.54201
TR36541|c0_g1	0.258217	0.757877	0.434028
TR51504|c0_g1	0	0	1.06764
TR51681|c0_g3	1.56413	0	0.487486
TR33405|c0_g1	0.0935602	0.266637	2.16092
TR5799|c0_g1	0.0313952	0.0200577	1.45418
TR10579|c0_g2	0	0.183963	2.15413
TR33778|c0_g1	0	0	3.80147
TR3689|c0_g1	9.38871	4.16952	1.4782
TR24371|c0_g1	2.44864	0.492622	1.1157
TR13648|c0_g1	0.350497	0.662661	3.27008
TR9578|c0_g1	0.124328	0.546956	4.74674
TR49099|c0_g1	0.153157	0.233888	10.5331
TR40551|c0_g9	0	0	5.31285
TR48556|c0_g1	1.72465	0.130931	0.672652
TR4981|c1_g2	1.37128	0.250962	0
TR47635|c0_g2	0	1.00216	0.71721
TR39556|c0_g1	2.74373	0.147958	1.31557
TR33496|c0_g1	3.27858	1.35558	1.35163
TR34072|c0_g1	2.07108	0.0579701	0.534062
TR134|c0_g2	0	0	2.11303
TR23618|c0_g1	0	0	3.67627
TR37744|c0_g1	2.44414	0.492622	0.558757
TR46357|c0_g1	2.24519	0.0758749	0.672652
TR54558|c0_g2	4.04553	0.112367	0.38405
TR20821|c59_g2	8.23688	6.25891	2.37629
TR15294|c0_g1	0.961994	1.10568	0.583038
TR33934|c0_g1	3.55753	1.13291	1.77146
TR11673|c1_g1	0.535058	1.93319	0.691534
TR3036|c0_g1	0	0	3.16559
TR20906|c0_g1	0	0	2.11437
TR5318|c0_g1	3.76808	1.35558	1.52707
TR40949|c0_g1	0	0	2.09322
TR12088|c0_g1	0.167358	0.200379	2.1157
TR26316|c0_g1	2.32308	0.0758749	0.491597
TR23288|c5_g1	0	0	5.81019
TR16098|c0_g1	0	0.361768	3.41116
TR37983|c0_g1	8.21844	3.07724	0.327687
TR33587|c1_g1	0	0	3.79494
TR27371|c0_g1	0.73292	0.792439	8.02028
TR27711|c2_g2	0	0	3.32279
TR18175|c0_g1	0.109695	0.0949116	4.95215
TR13403|c0_g1	0	0	5.91241
TR10190|c0_g2	0.109695	0	3.58664
TR7224|c0_g1	1.46832	0	0.0935602
TR378|c0_g1	1.65947	0.624803	0.679874
TR20438|c0_g1	0.285698	2.54226	0
TR17413|c0_g1	0	0	1.84036
TR37754|c1_g2	1.28096	0.662661	0.0703893
TR45401|c0_g1	0	0	3.03773
TR25121|c0_g2	0	0.361768	1.6893
TR25606|c0_g1	0	0	1.72115
TR50885|c0_g1	2.75211	2.25338	1.19724
TR21124|c6_g2	0	0	5.83079
TR53536|c0_g2	0	0	3.84579
TR46315|c2_g1	0.844787	0.711054	4.76331
TR46031|c0_g1	0	0	4.57761
TR39419|c0_g1	1.8953	0.952334	0.646163
TR3385|c0_g1	0.318461	0.546956	4.13709
TR3534|c0_g3	0	0	4.64524
TR46302|c1_g3	0	0	4.63749
TR2189|c0_g1	0	0	2.9443
TR40678|c0_g1	0	0	4.03404
TR19356|c0_g1	0	0	4.35064
TR53480|c1_g4	0	0.361768	8.99946
TR23388|c0_g1	1.58352	1.98331	0.853597
TR25152|c0_g2	1.95271	0.546956	0.469886
TR22465|c0_g4	0	0	5.93892
TR23014|c0_g1	2.90477	0.200379	0
TR733|c0_g1	0	0	3.37671
TR44879|c0_g3	0	0	4.368
TR48193|c0_g1	2.59908	1.42975	0.323082
TR3929|c0_g1	0	1.91265	0
TR54817|c0_g1	3.87735	1.62621	2.38322
TR32958|c0_g1	1.05797	0.166073	4.08678
TR53480|c1_g2	0	0	7.84398
TR18808|c2_g2	5.46398	0	4.97402
TR5429|c0_g1	2.06936	0.78073	0.87342
TR45938|c0_g2	5.76636	1.20226	2.54918
TR43771|c0_g1	2.2262	0	0.121679
TR22901|c0_g1	3.5793	5.36015	5.93093
TR54898|c0_g1	0	0.283329	2.4117
TR2079|c0_g1	1.61259	0	0.289244
TR47154|c0_g1	0	0	2.48052
TR435|c0_g1	4.25663	2.60786	2.32769
TR20768|c0_g1	2.44864	1.93319	1.34426
TR3839|c0_g1	5.836	1.42975	1.57483
TR39041|c0_g1	3.32539	2.29778	2.25126
TR16277|c2_g1	0	0	2.0268
TR21361|c0_g2	4.88548	2.8922	3.42075
TR25882|c0_g1	2.33457	0	1.08202
TR20669|c0_g4	0	0	7.13471
TR21017|c0_g1	6.16444	2.53531	1.23327
TR12924|c0_g4	0	0	3.93763
TR49850|c0_g1	0	0	3.16302
TR43398|c0_g1	2.30685	1.55483	6.91602
TR39016|c0_g1	1.60739	0.0949116	0.599318
TR13934|c0_g1	0.298658	0.183963	4.13677
TR35042|c0_g1	0.196607	0.559737	2.47405
TR2534|c0_g1	0	0	1.85559
TR22955|c0_g1	0	0	3.32582
TR48343|c0_g2	0	0.0384362	2.26243
TR11616|c0_g1	0	0	1.25641
TR22692|c17_g8	0	0	4.65753
TR23305|c0_g1	1.71721	0	3.29675
TR10311|c0_g2	0	0	2.29366
TR44558|c0_g1	1.72944	1.40762	7.23919
TR51445|c3_g2	0	0	3.9202
TR53324|c0_g4	0	0	2.55016
TR32541|c0_g1	0	0	3.61306
TR3230|c0_g1	5.1391	0.0384362	0
TR18206|c0_g2	0	0.0200577	1.71896
TR19197|c0_g3	0	0	5.29682
TR46007|c0_g1	4.95652	1.23573	1.98914
TR3089|c0_g1	0.311503	1.08746	4.51273
TR7140|c0_g3	0	0	3.57761
TR49711|c0_g1	2.79369	1.45838	0.0593553
TR19478|c0_g2	0.0867838	0.0949116	3.00576
TR31743|c0_g1	3.35262	0.637842	1.9222
TR13046|c0_g1	0	0	3.2397
TR4039|c0_g1	1.77526	0.573375	0.0593553
TR8291|c0_g1	3.3454	0.0758749	0.104337
TR29416|c0_g1	0	0	5.10148
TR16913|c0_g1	6.5408	0.266637	1.04474
TR35917|c0_g1	0	0	1.41197
TR53953|c0_g1	0	0	3.72498
TR15698|c0_g1	0	0.183963	1.25641
TR22071|c0_g1	4.58934	4.12425	2.56243
TR41015|c0_g1	1.32998	2.18618	0
TR23777|c0_g1	0	0	3.11503
TR29621|c0_g1	1.21971	0.405992	0.154454
TR52722|c1_g2	3.64743	0.421156	0.77484
TR47355|c0_g1	0	0	0.634129
TR41422|c0_g1	2.87971	0.166073	0.574344
TR42041|c0_g1	4.32121	1.39287	1.44308
TR31523|c0_g1	0	0	1.52306
TR51022|c0_g1	0	0.449957	3.31136
TR48460|c0_g1	2.31991	0.233888	0.778209
TR5596|c0_g3	0	0	6.59307
TR49671|c0_g1	0	0	2.77125
TR21591|c0_g1	1.44731	0.183963	0.137504
TR6497|c1_g1	2.10735	0	0.0593553
TR35659|c0_g1	3.13406	2.6581	2.36569
TR7665|c0_g1	4.84408	1.24428	2.69042
TR44103|c0_g1	3.75082	1.30859	2.28747
TR39789|c0_g2	2.93149	0.0949116	0.233888
TR24929|c0_g1	2.69466	1.30859	0.0593553
TR31439|c2_g12	0	0	5.1604
TR22531|c0_g1	2.70332	2.39012	7.118
TR6524|c0_g1	0	0.37629	2.44201
TR11694|c0_g1	2.42169	0.711054	1.09896
TR38954|c0_g1	0	0	1.18396
TR22409|c0_g1	4.12466	0.734655	0.590722
TR17936|c0_g1	0.518031	0	2.39808
TR2808|c0_g1	2.44864	0.478195	0.71721
TR47684|c0_g1	3.57797	0.345964	0
TR9947|c0_g1	1.74157	0	0
TR60|c0_g1	0	0.662661	7.66284
TR51627|c13_g25	0	0	4.78863
TR51809|c0_g1	2.50106	0.0579701	0.732052
TR49613|c0_g1	2.60312	0	0
TR18533|c0_g1	3.26514	0.183963	0.202888
TR37011|c0_g1	2.21412	0.130931	1.05033
TR45001|c1_g1	0	0	7.14058
TR18262|c0_g1	3.07468	3.36989	7.08089
TR30250|c0_g1	0.252173	0.858379	3.23143
TR33809|c0_g1	2.58952	0.0949116	0.164786
TR22054|c0_g1	0.343692	0.0579701	3.59717
TR54393|c0_g1	0	0	3.71083
TR20053|c0_g1	1.1884	0.217851	0.347099
TR16283|c0_g1	0	0	2.63413
TR35220|c0_g1	0.529071	0.612588	4.46434
TR14285|c0_g1	3.43643	0.166073	0.594549
TR20755|c11_g13	0	0	5.93951
TR3405|c0_g1	0	0	3.37796
TR36860|c0_g2	0.712816	0.698663	4.10727
TR32803|c0_g5	5.30914	0	0.0881416
TR46983|c0_g1	2.30042	0.147958	0.710173
TR39583|c0_g1	0	0.0758749	4.29697
TR18439|c0_g1	0	0	1.7891
TR31971|c0_g1	1.94448	0.711054	0.728574
TR18687|c0_g1	0.231432	0	4.03104
TR42822|c0_g1	0	0	1.80818
TR20270|c0_g2	3.62982	0	0
TR19659|c0_g1	0.153157	1.88088	0.132248
TR30498|c0_g1	0	0	2.24367
TR41521|c0_g1	0	2.75979	1.24123
TR44929|c0_g1	2.6731	0.814755	0.792439
TR39243|c0_g1	1.3173	0	2.29366
TR19618|c0_g1	0.0551957	0.130931	2.53032
TR47356|c0_g1	2.18047	0.72334	0.169925
TR5047|c14_g2	0	0	5.5163
TR4058|c0_g1	2.87086	1.32423	0.896853
TR880|c0_g1	0	0	2.93659
TR51018|c0_g1	1.53406	0.112367	0
TR15234|c0_g2	0	0	6.596
TR51967|c1_g4	0	0	5.66846
TR41290|c0_g3	1.62059	0.166073	0.202888
TR29249|c0_g1	0	0	5.21843
TR37311|c0_g1	1.63877	0	0
TR28767|c0_g1	1.31092	0.0384362	0.222805
TR49239|c0_g1	1.35276	0	0.421156
TR28902|c0_g1	0.483364	0.757877	4.38225
TR17184|c0_g1	7.21932	8.03694	7.42319
TR30477|c0_g1	0	0.266637	2.11437
TR11001|c0_g1	3.17409	0.130931	0
TR49165|c0_g2	0.893751	0	2.61941
TR51194|c0_g2	0	0	2.27888
TR40613|c0_g1	0.350497	0.217851	5.07073
TR52731|c0_g1	0	0	3.16832
TR28097|c0_g3	7.3068	0	0.327687
TR30130|c0_g2	2.86967	0.233888	0.534062
TR31119|c1_g2	0	0	2.75702
TR34595|c0_g1	0	0	2.20727
TR16170|c0_g1	2.29719	0	0
TR24949|c0_g1	1.99422	0.233888	0.144046
TR32009|c0_g1	0.69332	2.65512	2.10299
TR26508|c0_g1	0	0	2.91991
TR11821|c0_g1	7.89498	2.28155	2.56949
TR200|c0_g1	5.47294	3.07039	1.82171
TR19189|c0_g1	0	0	4.03034
TR5616|c0_g1	0	0.0758749	1.7891
TR10895|c0_g1	4.5152	0	0.0703893
TR54732|c0_g1	3.7253	0.890641	0
TR31845|c1_g1	0.863146	0.266637	3.87243
TR44718|c0_g1	2.42921	0	1.85718
TR12215|c0_g1	0	0	4.36478
TR14751|c0_g1	1.7891	5.96611	0
TR37475|c0_g1	0	0	2.33857
TR15100|c0_g1	2.66426	2.16864	0.323082
TR27507|c0_g1	0	0	4.00162
TR38055|c0_g1	5.01498	4.99055	5.18281
TR22360|c0_g1	0.167358	0.0579701	3.28125
TR15923|c0_g1	2.43669	0.314986	1.02998
TR7470|c0_g3	0	0	4.12292
TR24377|c0_g1	2.2552	0.0949116	0
TR8679|c0_g1	0	0	5.70976
TR22465|c0_g3	0	0	4.84429
TR4049|c0_g1	0	5.03536	0.0935602
TR43061|c0_g2	0	0	3.1142
TR33316|c0_g1	1.27441	2.22435	1.59503
TR45045|c0_g1	2.19818	0.421156	0.499782
TR17262|c0_g1	2.78304	1.69421	1.47612
TR29439|c0_g1	1.62854	0.0949116	0.534062
TR10402|c0_g2	2.73401	0	0.799087
TR44287|c0_g1	2.89278	0.0384362	0.46048
TR3727|c0_g1	2.79701	0.546956	1.45891
TR31866|c0_g1	1.87578	0.345964	0.126973
TR33354|c0_g1	1.61542	0	0
TR1719|c0_g1	0.244887	0.200379	3.83015
TR45280|c0_g1	0.138814	0.112367	2.68952
TR48122|c0_g1	0	0	1.168
TR14356|c0_g1	0	0	1.74459
TR50745|c0_g1	1.8844	0.0579701	0.57918
TR49297|c1_g1	2.67582	0	0
TR52751|c0_g2	0	0	4.17433
TR27427|c0_g1	2.15348	0.183963	0.196607
TR37745|c0_g1	0.556797	1.43723	2.90304
TR54310|c0_g1	2.10936	0.298658	0.975263
TR40879|c0_g1	2.01828	0.952334	0.212881
TR31196|c0_g2	1.9381	0.266637	0.164786
TR15636|c0_g1	1.33971	0.0758749	0.248535
TR40532|c0_g2	0	0.649845	1.54201
TR34129|c0_g1	3.43563	0.345964	0.0299829
TR11226|c0_g1	0	0	4.44533
TR13789|c0_g1	1.20914	0	0.653519
TR23372|c0_g2	0.771463	1.35558	1.17057
TR32861|c0_g1	2.72312	1.60075	0.27858
TR15883|c0_g2	0	0.435095	1.25096
TR46133|c0_g2	0	0	3.15007
TR14499|c0_g1	2.57894	0	0.116365
TR29684|c2_g7	0	0	4.8073
TR38393|c0_g1	1.41468	0	5.18249
TR2948|c0_g1	0	0	4.23197
TR8702|c0_g2	0	0	3.46845
TR18476|c0_g4	0	0	5.19834
TR42567|c0_g1	2.16253	0.0758749	1.23327
TR45734|c0_g1	2.42761	0.183963	0.899949
TR50611|c0_g1	0	0.112367	4.99141
TR39159|c0_g1	0.0786098	0.183963	2.19692
TR23270|c0_g1	0	0	1.84559
TR40887|c0_g1	2.27381	0.130931	1.1865
TR47276|c0_g1	3.31644	4.42109	6.14596
TR51600|c0_g1	0	0	2.53779
TR29040|c0_g1	0	0	3.35685
TR27288|c0_g1	0	0	1.74459
TR5767|c0_g2	0	0.825379	2.43749
TR6588|c0_g1	6.24165	0.746743	0.041243
TR39313|c7_g3	0	0	6.5077
TR42110|c0_g1	2.23481	1.72988	0.750178
TR21480|c2_g1	0	0	3.46349
TR36342|c0_g1	0.146655	0.233888	2.36205
TR33369|c0_g1	1.88869	5.54782	0.778209
TR19686|c0_g1	0.0786098	4.12763	0
TR24004|c0_g1	0	0	3.16092
TR21719|c0_g1	1.56413	0.112367	0.517024
TR15249|c0_g2	2.89394	0.982583	0.46048
TR44110|c0_g3	1.89763	0	0
TR53272|c0_g1	4.50526	0.147958	0.126973
TR2329|c3_g1	0	0	5.66346
TR5262|c0_g1	3.52557	2.8494	2.69889
TR43189|c0_g1	2.9241	4.41745	4.82441
TR48041|c5_g9	0	0	6.07504
TR52178|c0_g1	1.64939	0.711054	0.56267
TR1496|c0_g3	0.343692	0	1.3846
TR20755|c11_g9	0	0	10.1573
TR30621|c3_g2	0	0	7.21355
TR32154|c0_g3	0	0.183963	4.71677
TR27355|c0_g1	4.02822	0.166073	0.534062
TR47723|c1_g1	4.57071	2.67672	2.98605
TR14528|c0_g1	1.34937	0.217851	0.379621
TR22054|c0_g2	0	0	2.01471
TR16461|c0_g1	2.35191	1.168	6.16527
TR33394|c0_g1	2.91131	2.08848	0.549916
TR34277|c0_g1	2.78199	0.599318	0.238787
TR44110|c0_g2	0.932817	0	0.207893
TR12615|c0_g1	0	0	1.10434
TR25553|c0_g2	2.00827	1.57483	1.54992
TR18298|c0_g1	2.28718	0.0949116	0
TR33697|c0_g1	0	0	3.73368
TR30321|c0_g1	1.85559	1.168	6.56619
TR7317|c0_g1	2.9703	2.15995	0
TR15077|c100_g5	16.1989	18.0016	15.5821
TR38515|c0_g1	0	0.421156	5.61108
TR26234|c0_g1	3.49429	0	0
TR49236|c0_g1	0.337996	0	3.58219
TR11352|c0_g1	1.93395	0.147958	0.347099
TR50658|c0_g1	0	0	2.42868
TR35478|c0_g1	0	0	4.97842
TR31699|c0_g1	1.41468	0.0579701	0.269033
TR54662|c0_g1	0	0	2.24489
TR37405|c1_g1	0.167358	0.130931	3.26258
TR49397|c0_g1	0	0	1.56852
TR28889|c0_g1	2.55974	0.698663	0.411426
TR3247|c0_g1	0	0	5.4066
TR9550|c0_g1	0.252173	0.112367	2.74265
TR1619|c0_g1	4.168	0.662661	1.41414
TR27517|c0_g1	3.91054	3.30407	3.2499
TR27171|c4_g9	0	0	6.50231
TR2148|c0_g1	1.87342	0.329985	0.342555
TR7037|c0_g1	0	0	2.49774
TR18726|c0_g1	0	0	2.92941
TR49155|c1_g3	0	0	2.90304
TR8112|c0_g1	3.45864	0.573375	0.870266
TR5060|c0_g1	0	0	1.74803
TR1555|c0_g2	0	0	3.09879
TR11339|c0_g1	3.72781	0	2.1903
TR41441|c0_g1	2.52231	0.982583	0.284514
TR2720|c0_g1	2.41549	0.217851	1.02361
TR30961|c0_g2	0.0935602	0	2.38322
TR31439|c2_g18	0	0	5.1553
TR47165|c0_g1	0.252173	1.74201	1.94598
TR18103|c0_g1	3.09102	2.05589	8.19837
TR30857|c0_g1	2.17696	0.37629	0.39835
TR51360|c1_g1	4.05823	0.72334	0.154454
TR53296|c0_g1	0	0	1.57483
TR48932|c1_g1	1.29455	0.217851	0.196607
TR5266|c0_g2	0	2.71282	0
TR21901|c0_g2	0	0	4.91605
TR33907|c0_g1	0	0	4.41684
TR24167|c0_g1	2.05589	0.612588	0.293959
TR2015|c0_g1	2.82253	0.233888	2.10601
TR14015|c0_g1	6.01944	2.6173	4.58844
TR28994|c0_g1	2.8508	1.96864	1.93508
TR9697|c0_g2	0	0	4.48845
TR15077|c100_g1	6.77152	8.37828	4.69549
TR38858|c1_g1	2.95568	3.99159	3.09035
TR11081|c0_g1	2.91552	2.67061	1.48903
TR38719|c0_g1	0	0	3.03773
TR27050|c0_g1	3.02698	1.15056	0.465713
TR32964|c0_g1	0	0	2.74803
TR46253|c0_g1	5.71614	1.86513	1.81311
TR39317|c4_g5	11.4683	7.08826	2.54696
TR2753|c5_g1	0	0	4.53636
TR29479|c0_g1	0	0	3.59168
TR5782|c0_g1	0.130931	0.200379	2.06316
TR27519|c0_g1	4.54948	0.200379	0
TR21733|c0_g1	1.90381	0.266637	0.62293
TR33450|c0_g2	1.6234	0.746743	0.558757
TR54583|c0_g1	0.43082	0.0579701	4.29205
TR21468|c0_g1	2.42304	0.803227	0.491597
TR23532|c0_g1	3.27784	2.88694	2.34312
TR5763|c0_g3	0	0	2.96236
TR28187|c0_g1	2.11103	0.0579701	0
TR30953|c1_g2	0	0	6.47013
TR45954|c0_g1	0	0	4.90217
TR30622|c0_g1	1.65947	0.0384362	0.0881416
TR13871|c1_g1	1.03844	1.41522	4.52588
TR27956|c0_g1	1.98404	0	0.0593553
TR49743|c1_g12	0	0	3.98413
TR4458|c0_g5	0.465713	0	7.64262
TR5807|c0_g1	3.35092	0	0
TR29444|c0_g1	0	1.37072	0
TR43959|c0_g1	0.231432	0	3.27813
TR47456|c0_g2	3.35332	3.81394	3.76192
TR1983|c0_g1	0	0.217851	3.02892
TR41667|c0_g1	0	0	1.63227
TR29494|c0_g2	3.3099	0.421156	1.76765
TR47212|c0_g1	0	0	3.16768
TR42500|c0_g1	0	0	5.08415
TR41095|c4_g3	0	0	5.12052
TR15339|c0_g1	2.28214	1.45838	1.45207
TR11331|c2_g4	0	0	5.95594
TR12149|c0_g2	0.10165	0.130931	3.21459
TR39100|c0_g1	5.48401	2.13816	2.53556
TR18071|c0_g1	2.37546	0.250962	0.379621
TR910|c0_g1	0.43082	0	2.14861
TR52299|c0_g1	4.19306	0.0758749	0
TR15077|c100_g4	16.0115	17.6018	15.1918
TR31597|c0_g2	0.0398403	0	3.75702
TR11606|c0_g1	8.65169	4.72154	0.833497
TR28203|c0_g1	0	0	2.22805
TR27200|c0_g1	1.60739	0.112367	0
[truncated: 2,388 more rows]
